# Supplementary material for: Global and transcription-coupled repair of 8-oxoG is initiated by nucleotide excision repair proteins
Source: Nat Commun. 2022 Feb 21;13:974. doi: 10.1038/s41467-022-28642-9 (PMC8861037; doi:10.1038/s41467-022-28642-9)
Supplement: Supplementary file 8 — Source Data [file 41467_2022_28642_MOESM8_ESM.zip]

Archive with 11 entries (10 files):
- Source data file__NCOMMS-21-19678A/
- Source data file__NCOMMS-21-19678A/desktop.ini
- Source data file__NCOMMS-21-19678A/FI5718.xlsx
- Source data file__NCOMMS-21-19678A/FIG1D_1.xlsx
- Source data file__NCOMMS-21-19678A/FIG1D_2.xlsx
- Source data file__NCOMMS-21-19678A/FIG1D_3.xlsx
- Source data file__NCOMMS-21-19678A/FIG1D_4.xlsx
- Source data file__NCOMMS-21-19678A/FIG5A_1.xlsx
- Source data file__NCOMMS-21-19678A/FIG5D_1.xlsx
- Source data file__NCOMMS-21-19678A/FIGS6A_1.xlsx
- Source data file__NCOMMS-21-19678A/Source data_all other fig..xlsx
