# Supplementary material for: Global and transcription-coupled repair of 8-oxoG is initiated by nucleotide excision repair proteins
Source: Nat Commun. 2022 Feb 21;13:974. doi: 10.1038/s41467-022-28642-9 (PMC8861037; doi:10.1038/s41467-022-28642-9)
Supplement: Supplementary file 8 — Source Data [file 41467_2022_28642_MOESM8_ESM.zip › Source data file__NCOMMS-21-19678A/FI5718.xlsx]

## Sheet: QUANTn1800VFIN_DDB2 KD_0,2,4h r
	Name	Volume	Volume + Background	Background	Background Level	Background Type	Median Intensity	Average Intensity	Mode Intensity	Std Dev	Variance	Min Intensity	Max Intensity	Percent	Area > Background	Centre X	Centre Y	Width	Height	Area	Comment
1	1 cell(1, 1)	814575	814575	0	0	None	112	113.62	108	7.97	63.47	94	160	0.39	7169	873	73	101	72	7169
2	1 cell(1, 2)	740273	740273	0	0	None	105	104.28	107	6	35.96	85	120	0.35	7099	874	144	100	72	7099
3	1 cell(1, 3)	667338	667338	0	0	None	93	94	91	4.63	21.42	80	111	0.32	7099	875	215	100	72	7099
4	1 cell(1, 4)	634659	634659	0	0	None	88	88.53	88	4.14	17.13	76	102	0.3	7169	875	286	101	72	7169
5	1 cell(1, 5)	576562	576562	0	0	None	80	80.42	81	3.52	12.39	68	95	0.28	7169	876	357	101	72	7169
6	1 cell(1, 6)	532788	532788	0	0	None	75	75.05	76	3.04	9.24	61	86	0.26	7099	877	428	100	72	7099
7	1 cell(1, 7)	505353	505353	0	0	None	71	71.19	71	2.5	6.24	62	81	0.24	7099	878	499	100	72	7099
8	1 cell(1, 8)	475199	475199	0	0	None	67	67.23	67	2.54	6.45	58	78	0.23	7068	878	569	101	71	7068
9	1 cell(1, 9)	445659	445659	0	0	None	63	62.78	63	2.87	8.25	53	75	0.21	7099	879	640	100	72	7099
10	1 cell(1, 10)	406382	406382	0	0	None	57	57.25	57	2.92	8.54	49	66	0.19	7098	880	711	100	72	7098
11	1 cell(1, 11)	375412	375412	0	0	None	53	52.88	53	2.32	5.38	45	61	0.18	7099	881	782	100	72	7099
12	1 cell(1, 12)	352404	352404	0	0	None	50	49.64	50	2.09	4.37	42	59	0.17	7099	881	853	100	72	7099
13	1 cell(1, 13)	329663	329663	0	0	None	46	46.44	46	2.08	4.33	37	54	0.16	7098	882	924	100	72	7098
14	1 cell(1, 14)	307126	307126	0	0	None	43	43.27	43	2.01	4.05	37	51	0.15	7098	883	995	100	72	7098
15	1 cell(1, 15)	287902	287902	0	0	None	41	40.56	40	2	3.98	34	48	0.14	7098	884	1066	100	72	7098
16	1 cell(1, 16)	271996	271996	0	0	None	39	38.7	39	1.76	3.09	33	48	0.13	7029	884	1137	99	72	7029
17	1 cell(1, 17)	267389	267389	0	0	None	38	37.67	38	1.56	2.45	30	44	0.13	7098	885	1208	100	72	7098
18	1 cell(1, 18)	264216	264216	0	0	None	37	37.22	37	1.57	2.47	31	43	0.13	7098	886	1279	100	72	7098
19	1 cell(1, 19)	265938	265938	0	0	None	38	37.84	38	1.61	2.6	32	48	0.13	7028	886	1350	99	72	7028
20	1 cell(1, 20)	271983	271983	0	0	None	39	38.7	39	1.65	2.72	32	45	0.13	7028	887	1421	99	72	7028
21	1 cell(1, 21)	287886	287886	0	0	None	41	40.56	41	1.7	2.9	34	47	0.14	7098	888	1492	100	72	7098
22	1 cell(1, 22)	298234	298234	0	0	None	42	42.44	42	1.73	2.99	35	50	0.14	7028	888	1563	99	72	7028
23	1 cell(1, 23)	311907	311907	0	0	None	45	45.02	45	1.97	3.87	38	52	0.15	6928	889	1633	99	71	6928
24	1 cell(1, 24)	336864	336864	0	0	None	48	47.93	47	1.96	3.86	41	55	0.16	7028	890	1704	99	72	7028
25	1 cell(1, 25)	363103	363103	0	0	None	51	51.16	51	2.08	4.35	44	60	0.17	7098	891	1775	100	72	7098
26	1 cell(1, 26)	380113	380113	0	0	None	54	54.09	54	2.18	4.75	45	63	0.18	7028	891	1846	99	72	7028
27	1 cell(1, 27)	396828	396828	0	0	None	56	56.47	57	2.29	5.23	48	65	0.19	7027	892	1917	99	72	7027
28	1 cell(1, 28)	415087	415087	0	0	None	59	59.06	58	2.45	6.01	51	72	0.2	7028	893	1988	99	72	7028
29	1 cell(1, 29)	431957	431957	0	0	None	61	61.46	61	2.46	6.06	52	70	0.21	7028	893	2059	99	72	7028
30	1 cell(1, 30)	454084	454084	0	0	None	65	64.62	64	2.35	5.54	56	75	0.22	7027	894	2130	99	72	7027
31	1 cell(2, 1)	890728	890728	0	0	None	120	123.03	114	14.16	200.58	101	254	0.43	7240	974	74	102	72	7240
32	1 cell(2, 2)	783170	783170	0	0	None	109	109.21	110	3.71	13.77	95	157	0.38	7171	974	145	101	72	7171
33	1 cell(2, 3)	744551	744551	0	0	None	103	102.84	102	3.38	11.45	90	116	0.36	7240	975	216	102	72	7240
34	1 cell(2, 4)	699770	699770	0	0	None	97	96.65	98	3.97	15.77	82	109	0.34	7240	976	287	102	72	7240
35	1 cell(2, 5)	629345	629345	0	0	None	88	87.77	88	4.67	21.76	73	103	0.3	7170	976	358	101	72	7170
36	1 cell(2, 6)	572093	572093	0	0	None	81	80.93	81	3.26	10.63	69	95	0.27	7069	977	428	101	71	7069
37	1 cell(2, 7)	549285	549285	0	0	None	77	76.6	76	2.91	8.49	66	87	0.26	7171	977	499	101	71	7171
38	1 cell(2, 8)	520094	520094	0	0	None	73	72.55	73	2.89	8.35	62	83	0.25	7169	978	570	101	71	7169
39	1 cell(2, 9)	490243	490243	0	0	None	68	68.37	68	2.94	8.67	59	79	0.24	7170	979	641	101	72	7170
40	1 cell(2, 10)	449863	449863	0	0	None	63	62.74	62	3.06	9.39	52	75	0.22	7170	979	712	101	72	7170
41	1 cell(2, 11)	415345	415345	0	0	None	58	57.94	58	2.61	6.83	49	67	0.2	7169	980	783	101	72	7169
42	1 cell(2, 12)	397525	397525	0	0	None	56	55.44	57	2.92	8.55	45	64	0.19	7170	981	854	101	72	7170
43	1 cell(2, 13)	426655	426655	0	0	None	61	59.51	62	7.22	52.19	43	79	0.2	7170	981	925	101	72	7170
44	1 cell(2, 14)	436397	436397	0	0	None	64	60.87	66	9.11	83.02	39	78	0.21	7169	982	996	101	72	7169
45	1 cell(2, 15)	390472	390472	0	0	None	56	54.47	56	7.67	58.9	38	75	0.19	7169	983	1067	101	72	7169
46	1 cell(2, 16)	350931	350931	0	0	None	50	50.13	51	7.14	51.01	35	74	0.17	7000	984	1137	100	71	7000
47	1 cell(2, 17)	343399	343399	0	0	None	46	47.89	46	8.29	68.71	34	71	0.16	7170	984	1208	101	71	7170
48	1 cell(2, 18)	324362	324362	0	0	None	44	45.68	45	7.13	50.84	33	72	0.16	7100	985	1279	100	71	7100
49	1 cell(2, 19)	300869	300869	0	0	None	42	42.38	43	3.43	11.77	34	68	0.14	7099	986	1350	100	71	7099
50	1 cell(2, 20)	303813	303813	0	0	None	43	42.37	43	2.07	4.28	35	51	0.15	7170	986	1421	101	71	7170
51	1 cell(2, 21)	350459	350459	0	0	None	45	49.36	44	9.75	94.97	34	79	0.17	7100	987	1492	100	71	7100
52	1 cell(2, 22)	327622	327622	0	0	None	46	46.15	46	2.01	4.02	39	53	0.16	7099	988	1563	100	71	7099
53	1 cell(2, 23)	349368	349368	0	0	None	49	48.73	49	2.1	4.43	42	58	0.17	7169	988	1634	101	71	7169
54	1 cell(2, 24)	367457	367457	0	0	None	52	51.76	52	2.3	5.27	42	60	0.18	7099	989	1705	100	72	7099
55	1 cell(2, 25)	394804	394804	0	0	None	56	55.62	57	2.57	6.61	45	64	0.19	7098	990	1776	100	72	7098
56	1 cell(2, 26)	405519	405519	0	0	None	59	58.52	59	2.41	5.79	49	66	0.19	6930	990	1846	99	71	6930
57	1 cell(2, 27)	432926	432926	0	0	None	61	60.98	61	2.39	5.7	53	70	0.21	7099	991	1917	100	71	7099
58	1 cell(2, 28)	523085	523085	0	0	None	67	73.68	65	14.56	211.92	55	116	0.25	7099	992	1988	100	71	7099
59	1 cell(2, 29)	465214	465214	0	0	None	66	66.18	66	2.48	6.13	56	78	0.22	7029	992	2059	99	71	7029
60	1 cell(2, 30)	487620	487620	0	0	None	69	68.69	69	2.51	6.3	59	77	0.23	7099	993	2130	100	71	7099
61	1 cell(3, 1)	1019131	1019131	0	0	None	124	142.16	254	44.44	1974.84	97	254	0.49	7169	1074	75	101	72	7169
62	1 cell(3, 2)	760193	760193	0	0	None	107	107.07	108	3.56	12.69	95	119	0.36	7100	1075	146	100	72	7100
63	1 cell(3, 3)	744578	744578	0	0	None	104	103.86	103	4.41	19.47	89	148	0.36	7169	1075	217	101	72	7169
64	1 cell(3, 4)	707522	707522	0	0	None	99	99.67	100	4.91	24.1	86	162	0.34	7099	1076	288	100	72	7099
65	1 cell(3, 5)	675378	675378	0	0	None	95	95.14	95	3.28	10.78	84	108	0.32	7099	1077	359	100	72	7099
66	1 cell(3, 6)	706003	706003	0	0	None	101	100.87	101	10.36	107.29	77	130	0.34	6999	1077	429	100	71	6999
67	1 cell(3, 7)	757409	757409	0	0	None	113	106.69	114	16	255.95	71	140	0.36	7099	1078	500	100	72	7099
68	1 cell(3, 8)	754962	754962	0	0	None	113	105.31	115	18.17	330.04	68	136	0.36	7169	1078	571	101	72	7169
69	1 cell(3, 9)	709215	709215	0	0	None	108	99.9	110	18.03	325.19	61	136	0.34	7099	1079	642	100	72	7099
70	1 cell(3, 10)	644051	644051	0	0	None	97	90.72	101	16.29	265.39	58	120	0.31	7099	1080	713	100	72	7099
71	1 cell(3, 11)	580613	580613	0	0	None	87	81.79	91	14.22	202.26	53	109	0.28	7099	1080	784	100	72	7099
72	1 cell(3, 12)	532417	532417	0	0	None	80	75.01	83	12.43	154.42	48	98	0.26	7098	1081	855	100	72	7098
73	1 cell(3, 13)	481080	481080	0	0	None	72	68.44	76	10.73	115.14	48	92	0.23	7029	1081	926	99	72	7029
74	1 cell(3, 14)	420895	420895	0	0	None	60	59.3	50	8.07	65.12	42	77	0.2	7098	1082	997	100	72	7098
75	1 cell(3, 15)	362981	362981	0	0	None	51	51.14	53	4.63	21.44	39	64	0.17	7098	1083	1068	100	72	7098
76	1 cell(3, 16)	322143	322143	0	0	None	47	46.49	48	3.19	10.19	38	56	0.15	6930	1083	1138	99	71	6930
77	1 cell(3, 17)	306344	306344	0	0	None	43	43.16	43	2.46	6.07	36	51	0.15	7098	1084	1209	100	72	7098
78	1 cell(3, 18)	294392	294392	0	0	None	42	41.88	43	2.16	4.67	36	66	0.14	7029	1084	1280	99	72	7029
79	1 cell(3, 19)	297117	297117	0	0	None	42	41.86	42	2.04	4.16	33	49	0.14	7098	1085	1351	100	72	7098
80	1 cell(3, 20)	300613	300613	0	0	None	43	42.77	43	1.81	3.27	37	50	0.14	7028	1085	1422	99	72	7028
81	1 cell(3, 21)	313763	313763	0	0	None	45	44.64	45	1.89	3.56	37	52	0.15	7028	1086	1493	99	72	7028
82	1 cell(3, 22)	331721	331721	0	0	None	47	47.2	47	1.93	3.73	40	55	0.16	7028	1086	1564	99	72	7028
83	1 cell(3, 23)	356746	356746	0	0	None	51	50.77	51	2.24	5.02	43	70	0.17	7027	1087	1635	99	72	7027
84	1 cell(3, 24)	381807	381807	0	0	None	54	54.33	55	2.27	5.16	47	64	0.18	7028	1088	1706	99	72	7028
85	1 cell(3, 25)	406139	406139	0	0	None	58	57.79	58	2.24	5	46	66	0.19	7028	1088	1777	99	72	7028
86	1 cell(3, 26)	422857	422857	0	0	None	61	61.03	61	2.19	4.8	54	69	0.2	6929	1089	1847	99	71	6929
87	1 cell(3, 27)	450071	450071	0	0	None	64	64.04	64	2.22	4.94	55	73	0.22	7028	1089	1918	99	72	7028
88	1 cell(3, 28)	470082	470082	0	0	None	67	66.9	67	2.29	5.26	57	81	0.23	7027	1090	1989	99	72	7027
89	1 cell(3, 29)	488006	488006	0	0	None	70	70.14	70	2.61	6.81	61	86	0.23	6958	1091	2060	98	72	6958
90	1 cell(3, 30)	517675	517675	0	0	None	74	73.67	73	2.58	6.65	64	84	0.25	7027	1091	2131	99	72	7027
91	1 cell(4, 1)	992589	992589	0	0	None	121	138.44	254	45.19	2042.54	91	254	0.48	7170	1174	75	101	71	7170
92	1 cell(4, 2)	708863	708863	0	0	None	100	99.84	99	4.01	16.05	87	115	0.34	7100	1175	146	100	71	7100
93	1 cell(4, 3)	682796	682796	0	0	None	95	95.23	95	3.71	13.76	83	107	0.33	7170	1175	217	101	71	7170
94	1 cell(4, 4)	653771	653771	0	0	None	92	92.08	91	3.25	10.57	82	103	0.31	7100	1176	288	100	71	7100
95	1 cell(4, 5)	642650	642650	0	0	None	90	89.63	90	2.59	6.69	81	98	0.31	7170	1176	359	101	71	7170
96	1 cell(4, 6)	688417	688417	0	0	None	96	98.35	91	9.66	93.36	78	124	0.33	7000	1177	430	100	70	7000
97	1 cell(4, 7)	784802	784802	0	0	None	117	109.46	120	14.51	210.63	76	144	0.38	7170	1177	500	101	71	7170
98	1 cell(4, 8)	776222	776222	0	0	None	118	109.33	120	16.92	286.25	73	136	0.37	7100	1178	571	100	71	7100
99	1 cell(4, 9)	735805	735805	0	0	None	112	103.65	114	18.61	346.31	69	254	0.35	7099	1179	642	100	71	7099
100	1 cell(4, 10)	666269	666269	0	0	None	101	93.84	106	15.84	251.02	62	123	0.32	7100	1179	713	100	71	7100
101	1 cell(4, 11)	600254	600254	0	0	None	90	84.55	94	13.67	187	56	109	0.29	7099	1180	784	100	71	7099
102	1 cell(4, 12)	547780	547780	0	0	None	82	77.15	84	11.94	142.62	55	100	0.26	7100	1180	855	100	71	7100
103	1 cell(4, 13)	494749	494749	0	0	None	73	69.69	76	10.21	104.3	50	97	0.24	7099	1181	926	100	71	7099
104	1 cell(4, 14)	426289	426289	0	0	None	61	60.04	53	7.59	57.6	44	81	0.2	7100	1181	997	100	71	7100
105	1 cell(4, 15)	369092	369092	0	0	None	52	51.99	53	4.52	20.39	40	67	0.18	7099	1182	1068	100	71	7099
106	1 cell(4, 16)	329442	329442	0	0	None	47	47.07	46	3.11	9.66	39	58	0.16	6999	1183	1139	100	70	6999
107	1 cell(4, 17)	311963	311963	0	0	None	44	43.94	45	2.42	5.84	37	52	0.15	7100	1183	1209	100	71	7100
108	1 cell(4, 18)	301479	301479	0	0	None	43	42.47	43	2.12	4.5	35	51	0.14	7099	1184	1280	100	71	7099
109	1 cell(4, 19)	300628	300628	0	0	None	42	42.34	43	1.96	3.85	35	49	0.14	7100	1184	1351	100	71	7100
110	1 cell(4, 20)	305776	305776	0	0	None	43	43.07	43	1.88	3.55	36	50	0.15	7099	1185	1422	100	71	7099
111	1 cell(4, 21)	318137	318137	0	0	None	45	44.81	45	1.91	3.67	38	54	0.15	7100	1185	1493	100	71	7100
112	1 cell(4, 22)	338086	338086	0	0	None	48	47.62	48	2.04	4.18	40	58	0.16	7099	1186	1564	100	71	7099
113	1 cell(4, 23)	363684	363684	0	0	None	51	51.22	51	2.2	4.84	44	60	0.17	7100	1186	1635	100	71	7100
114	1 cell(4, 24)	394601	394601	0	0	None	55	55.59	56	2.64	6.98	45	68	0.19	7099	1187	1706	100	71	7099
115	1 cell(4, 25)	414452	414452	0	0	None	59	58.96	60	2.3	5.28	50	66	0.2	7029	1187	1777	99	71	7029
116	1 cell(4, 26)	437171	437171	0	0	None	62	62.46	63	2.37	5.62	55	81	0.21	6999	1188	1848	100	70	6999
117	1 cell(4, 27)	463603	463603	0	0	None	66	65.96	66	2.19	4.8	55	78	0.22	7029	1188	1918	99	71	7029
118	1 cell(4, 28)	491425	491425	0	0	None	69	69.22	69	2.21	4.9	61	78	0.24	7099	1189	1989	100	71	7099
119	1 cell(4, 29)	506196	506196	0	0	None	72	72.02	72	2.55	6.52	64	82	0.24	7029	1189	2060	99	71	7029
120	1 cell(4, 30)	545156	545156	0	0	None	77	76.79	77	2.91	8.44	67	88	0.26	7099	1190	2131	100	71	7099
121	1 cell(5, 1)	1014844	1014844	0	0	None	120	141.54	254	49.72	2471.87	85	254	0.49	7170	1274	76	101	72	7170
122	1 cell(5, 2)	691866	691866	0	0	None	97	96.49	97	3.58	12.82	84	110	0.33	7170	1275	147	101	72	7170
123	1 cell(5, 3)	653008	653008	0	0	None	91	91.08	91	3.22	10.37	79	105	0.31	7170	1275	218	101	72	7170
124	1 cell(5, 4)	640901	640901	0	0	None	89	89.39	88	4.1	16.8	75	109	0.31	7170	1276	289	101	72	7170
125	1 cell(5, 5)	686284	686284	0	0	None	89	95.72	88	14.86	220.97	76	143	0.33	7170	1276	360	101	72	7170
126	1 cell(5, 6)	814181	814181	0	0	None	116	115.18	85	22.21	493.36	76	187	0.39	7069	1277	430	101	71	7069
127	1 cell(5, 7)	869615	869615	0	0	None	125	121.29	128	23.45	550.11	76	161	0.42	7170	1277	501	101	72	7170
128	1 cell(5, 8)	838121	838121	0	0	None	123	118.05	125	23.26	541.09	73	158	0.4	7100	1278	572	100	72	7100
129	1 cell(5, 9)	778447	778447	0	0	None	114	108.59	76	21.87	478.16	69	148	0.37	7169	1278	643	101	72	7169
130	1 cell(5, 10)	692587	692587	0	0	None	102	97.55	70	18.74	351.1	64	137	0.33	7100	1279	714	100	72	7100
131	1 cell(5, 11)	619739	619739	0	0	None	90	86.45	66	15.56	242.14	59	122	0.3	7169	1279	785	101	72	7169
132	1 cell(5, 12)	556270	556270	0	0	None	81	78.35	63	12.84	164.91	54	109	0.27	7100	1280	856	100	72	7100
133	1 cell(5, 13)	505950	505950	0	0	None	73	70.57	74	10.98	120.48	49	100	0.24	7169	1280	927	101	72	7169
134	1 cell(5, 14)	440590	440590	0	0	None	62	62.05	53	8.17	66.79	46	86	0.21	7100	1281	998	100	72	7100
135	1 cell(5, 15)	386385	386385	0	0	None	54	53.9	57	5.33	28.38	41	72	0.19	7169	1281	1069	101	72	7169
136	1 cell(5, 16)	339850	339850	0	0	None	48	48.56	46	3.65	13.36	39	61	0.16	6999	1282	1139	100	71	6999
137	1 cell(5, 17)	318320	318320	0	0	None	45	45.29	44	2.89	8.36	37	56	0.15	7029	1282	1210	99	72	7029
138	1 cell(5, 18)	310448	310448	0	0	None	44	43.74	43	2.43	5.91	36	54	0.15	7098	1283	1281	100	72	7098
139	1 cell(5, 19)	305365	305365	0	0	None	43	43.44	43	2.26	5.13	36	52	0.15	7029	1283	1352	99	72	7029
140	1 cell(5, 20)	314569	314569	0	0	None	44	44.32	44	2.21	4.86	37	56	0.15	7098	1284	1423	100	72	7098
141	1 cell(5, 21)	322586	322586	0	0	None	46	45.89	46	2.03	4.13	39	53	0.15	7029	1284	1494	99	72	7029
142	1 cell(5, 22)	341620	341620	0	0	None	48	48.13	48	2.05	4.2	42	58	0.16	7098	1285	1565	100	72	7098
143	1 cell(5, 23)	357172	357172	0	0	None	51	50.81	51	2.01	4.03	43	58	0.17	7029	1285	1636	99	72	7029
144	1 cell(5, 24)	381593	381593	0	0	None	54	54.3	55	2.12	4.48	47	62	0.18	7028	1285	1707	99	72	7028
145	1 cell(5, 25)	406799	406799	0	0	None	58	57.88	58	2.2	4.83	50	67	0.2	7028	1286	1778	99	72	7028
146	1 cell(5, 26)	427767	427767	0	0	None	62	61.74	62	2.18	4.75	53	70	0.21	6929	1286	1848	99	71	6929
147	1 cell(5, 27)	457662	457662	0	0	None	65	65.12	65	2.15	4.64	57	74	0.22	7028	1287	1919	99	72	7028
148	1 cell(5, 28)	481143	481143	0	0	None	68	68.46	68	2.35	5.51	59	80	0.23	7028	1287	1990	99	72	7028
149	1 cell(5, 29)	511843	511843	0	0	None	73	72.83	73	2.53	6.41	64	85	0.25	7028	1288	2061	99	72	7028
150	1 cell(5, 30)	558735	558735	0	0	None	80	79.5	81	3.09	9.57	71	90	0.27	7028	1288	2132	99	72	7028
151	1 cell(6, 1)	887802	887802	0	0	None	109	125.04	98	41.7	1738.97	85	254	0.43	7100	1375	77	100	72	7100
152	1 cell(6, 2)	653876	653876	0	0	None	91	91.21	91	3.49	12.17	79	104	0.31	7169	1375	148	101	72	7169
153	1 cell(6, 3)	609803	609803	0	0	None	86	85.89	86	2.99	8.95	76	96	0.29	7100	1376	219	100	72	7100
154	1 cell(6, 4)	582766	582766	0	0	None	82	82.44	82	3.2	10.22	74	135	0.28	7069	1376	289	101	71	7069
155	1 cell(6, 5)	569143	569143	0	0	None	80	80.16	81	2.5	6.27	71	90	0.27	7100	1377	360	100	71	7100
156	1 cell(6, 6)	560998	560998	0	0	None	79	79.02	79	2.67	7.12	67	88	0.27	7099	1377	431	100	71	7099
157	1 cell(6, 7)	560332	560332	0	0	None	79	78.93	79	4.22	17.77	68	191	0.27	7099	1378	502	100	72	7099
158	1 cell(6, 8)	573399	573399	0	0	None	81	80.76	82	4.51	20.33	64	93	0.27	7100	1378	573	100	72	7100
159	1 cell(6, 9)	600950	600950	0	0	None	86	83.83	88	7.97	63.56	65	101	0.29	7169	1378	644	101	72	7169
160	1 cell(6, 10)	614145	614145	0	0	None	92	86.5	93	11.01	121.14	64	104	0.29	7100	1379	715	100	72	7100
161	1 cell(6, 11)	612633	612633	0	0	None	93	86.3	94	13.54	183.21	56	107	0.29	7099	1379	786	100	72	7099
162	1 cell(6, 12)	599451	599451	0	0	None	93	85.65	94	15.73	247.49	54	113	0.29	6999	1380	856	100	71	6999
163	1 cell(6, 13)	592551	592551	0	0	None	92	83.46	93	17.39	302.55	51	111	0.28	7100	1380	927	100	71	7100
164	1 cell(6, 14)	530002	530002	0	0	None	80	74.66	53	15.68	245.71	46	104	0.25	7099	1381	998	100	71	7099
165	1 cell(6, 15)	452232	452232	0	0	None	67	63.69	48	11.33	128.41	42	89	0.22	7100	1381	1069	100	71	7100
166	1 cell(6, 16)	394934	394934	0	0	None	59	56.19	62	8.2	67.2	40	72	0.19	7029	1381	1140	99	71	7029
167	1 cell(6, 17)	364308	364308	0	0	None	54	51.32	56	6.36	40.49	37	64	0.17	7099	1382	1211	100	72	7099
168	1 cell(6, 18)	346776	346776	0	0	None	51	48.85	53	5.22	27.22	37	59	0.17	7099	1382	1282	100	72	7099
169	1 cell(6, 19)	336203	336203	0	0	None	50	48.04	52	4.55	20.68	37	59	0.16	6999	1383	1352	100	71	6999
170	1 cell(6, 20)	342158	342158	0	0	None	49	48.19	51	3.96	15.71	38	58	0.16	7100	1383	1423	100	71	7100
171	1 cell(6, 21)	345525	345525	0	0	None	50	49.16	51	3.47	12.01	39	60	0.17	7029	1383	1494	99	71	7029
172	1 cell(6, 22)	359571	359571	0	0	None	51	50.65	53	3.09	9.55	42	60	0.17	7099	1384	1565	100	71	7099
173	1 cell(6, 23)	370204	370204	0	0	None	53	52.67	54	2.83	7.99	43	62	0.18	7029	1384	1636	99	71	7029
174	1 cell(6, 24)	393951	393951	0	0	None	56	55.49	56	2.71	7.33	46	66	0.19	7099	1385	1707	100	71	7099
175	1 cell(6, 25)	416455	416455	0	0	None	59	58.66	59	2.66	7.08	50	69	0.2	7100	1385	1778	100	71	7100
176	1 cell(6, 26)	439334	439334	0	0	None	63	62.5	63	2.71	7.32	53	72	0.21	7029	1385	1849	99	71	7029
177	1 cell(6, 27)	460766	460766	0	0	None	66	65.83	66	2.53	6.39	58	74	0.22	6999	1386	1919	100	71	6999
178	1 cell(6, 28)	487584	487584	0	0	None	69	69.37	69	2.54	6.47	60	79	0.23	7029	1386	1990	99	71	7029
179	1 cell(6, 29)	533817	533817	0	0	None	75	75.2	76	3.03	9.2	65	86	0.26	7099	1387	2061	100	71	7099
180	1 cell(6, 30)	576072	576072	0	0	None	82	81.96	82	2.88	8.31	71	94	0.28	7029	1387	2132	99	71	7029
181	1 cell(7, 1)	835308	835308	0	0	None	102	116.48	90	36.93	1363.91	82	254	0.4	7171	1475	78	101	72	7171
182	1 cell(7, 2)	635401	635401	0	0	None	88	87.76	88	2.98	8.9	79	118	0.3	7240	1476	149	102	72	7240
183	1 cell(7, 3)	589559	589559	0	0	None	82	82.21	82	2.48	6.14	72	93	0.28	7171	1476	220	101	72	7171
184	1 cell(7, 4)	563686	563686	0	0	None	80	79.74	80	2.22	4.94	72	90	0.27	7069	1476	290	101	71	7069
185	1 cell(7, 5)	561363	561363	0	0	None	78	78.29	78	2.43	5.9	66	106	0.27	7170	1477	361	101	72	7170
186	1 cell(7, 6)	556547	556547	0	0	None	78	77.61	77	2.3	5.31	70	87	0.27	7171	1477	432	101	72	7171
187	1 cell(7, 7)	559686	559686	0	0	None	78	78.06	79	3.34	11.13	68	88	0.27	7170	1477	503	101	72	7170
188	1 cell(7, 8)	567241	567241	0	0	None	81	79.89	83	5.29	27.97	65	92	0.27	7100	1478	574	100	72	7100
189	1 cell(7, 9)	593186	593186	0	0	None	86	82.74	88	8.07	65.14	62	98	0.28	7169	1478	645	101	72	7169
190	1 cell(7, 10)	597764	597764	0	0	None	89	84.19	91	10.64	113.25	60	110	0.29	7100	1479	716	100	72	7100
191	1 cell(7, 11)	599297	599297	0	0	None	91	84.41	93	12.83	164.62	57	106	0.29	7100	1479	787	100	72	7100
192	1 cell(7, 12)	588879	588879	0	0	None	91	83.32	94	14.87	221.11	53	106	0.28	7068	1479	857	101	71	7068
193	1 cell(7, 13)	579378	579378	0	0	None	90	81.6	91	16.21	262.76	50	105	0.28	7100	1480	928	100	72	7100
194	1 cell(7, 14)	524828	524828	0	0	None	80	73.93	84	15.12	228.51	46	105	0.25	7099	1480	999	100	72	7099
195	1 cell(7, 15)	448605	448605	0	0	None	67	63.19	49	11.01	121.24	40	85	0.22	7099	1481	1070	100	72	7099
196	1 cell(7, 16)	393447	393447	0	0	None	58	55.42	60	7.98	63.67	39	74	0.19	7100	1481	1141	100	72	7100
197	1 cell(7, 17)	363589	363589	0	0	None	54	51.22	55	6.23	38.78	38	69	0.17	7099	1481	1212	100	72	7099
198	1 cell(7, 18)	343368	343368	0	0	None	51	48.85	53	5.29	27.99	37	59	0.16	7029	1481	1283	99	72	7029
199	1 cell(7, 19)	337974	337974	0	0	None	50	48.3	52	4.78	22.83	36	79	0.16	6998	1482	1353	100	71	6998
200	1 cell(7, 20)	342634	342634	0	0	None	50	48.75	52	4.01	16.05	39	73	0.16	7029	1482	1424	99	72	7029
201	1 cell(7, 21)	349885	349885	0	0	None	51	49.78	52	3.57	12.75	39	59	0.17	7029	1482	1495	99	72	7029
202	1 cell(7, 22)	361898	361898	0	0	None	52	50.99	53	3.05	9.28	42	62	0.17	7098	1483	1566	100	72	7098
203	1 cell(7, 23)	370858	370858	0	0	None	53	52.76	54	2.78	7.73	44	61	0.18	7029	1483	1637	99	72	7029
204	1 cell(7, 24)	388315	388315	0	0	None	56	55.25	57	2.66	7.09	46	64	0.19	7028	1483	1708	99	72	7028
205	1 cell(7, 25)	410717	410717	0	0	None	59	58.44	59	2.74	7.5	49	67	0.2	7028	1484	1779	99	72	7028
206	1 cell(7, 26)	433105	433105	0	0	None	62	61.62	63	2.63	6.92	52	71	0.21	7029	1484	1850	99	72	7029
207	1 cell(7, 27)	452230	452230	0	0	None	65	65.27	65	2.92	8.53	57	75	0.22	6929	1484	1920	99	71	6929
208	1 cell(7, 28)	479757	479757	0	0	None	69	68.95	69	2.66	7.05	60	78	0.23	6958	1485	1991	98	72	6958
209	1 cell(7, 29)	522374	522374	0	0	None	74	74.34	75	3.08	9.46	64	88	0.25	7027	1485	2062	99	72	7027
210	1 cell(7, 30)	550450	550450	0	0	None	79	79.11	78	3.6	12.98	67	113	0.26	6958	1486	2133	98	72	6958
211	1 cell(8, 1)	820864	820864	0	0	None	103	115.61	91	33.77	1140.49	80	254	0.39	7100	1576	79	100	72	7100
212	1 cell(8, 2)	643067	643067	0	0	None	91	90.59	91	2.93	8.6	80	111	0.31	7099	1576	150	100	72	7099
213	1 cell(8, 3)	589328	589328	0	0	None	83	83.02	82	3.45	11.93	73	98	0.28	7099	1577	221	100	72	7099
214	1 cell(8, 4)	565360	565360	0	0	None	81	80.77	81	2.61	6.79	72	90	0.27	7000	1577	291	100	71	7000
215	1 cell(8, 5)	575012	575012	0	0	None	81	81	82	3.03	9.17	68	92	0.28	7099	1577	362	100	72	7099
216	1 cell(8, 6)	596685	596685	0	0	None	85	84.89	87	5.94	35.33	69	100	0.29	7029	1577	433	99	72	7029
217	1 cell(8, 7)	650384	650384	0	0	None	95	91.62	98	9.91	98.16	68	112	0.31	7099	1578	504	100	72	7099
218	1 cell(8, 8)	691259	691259	0	0	None	104	97.36	107	13.83	191.38	66	155	0.33	7100	1578	575	100	72	7100
219	1 cell(8, 9)	702130	702130	0	0	None	108	98.91	109	16.39	268.75	65	121	0.34	7099	1578	646	100	72	7099
220	1 cell(8, 10)	673196	673196	0	0	None	104	95.77	105	16.62	276.33	62	128	0.32	7029	1578	717	99	72	7029
221	1 cell(8, 11)	637670	637670	0	0	None	98	89.83	100	16.18	261.92	56	127	0.31	7099	1579	788	100	72	7099
222	1 cell(8, 12)	588618	588618	0	0	None	92	84.1	93	15.55	241.71	54	111	0.28	6999	1579	858	100	71	6999
223	1 cell(8, 13)	549808	549808	0	0	None	85	78.22	88	14.83	219.83	48	106	0.26	7029	1579	929	99	72	7029
224	1 cell(8, 14)	474048	474048	0	0	None	71	67.44	53	11.77	138.57	46	92	0.23	7029	1579	1000	99	72	7029
225	1 cell(8, 15)	401355	401355	0	0	None	58	56.54	64	7.71	59.48	39	75	0.19	7098	1580	1071	100	72	7098
226	1 cell(8, 16)	350634	350634	0	0	None	51	49.88	53	4.8	23.04	37	64	0.17	7029	1580	1142	99	72	7029
227	1 cell(8, 17)	324268	324268	0	0	None	47	46.13	48	3.66	13.42	36	55	0.16	7029	1580	1213	99	72	7029
228	1 cell(8, 18)	314033	314033	0	0	None	45	44.68	46	3.07	9.4	35	53	0.15	7029	1580	1284	99	72	7029
229	1 cell(8, 19)	310307	310307	0	0	None	45	44.78	46	2.76	7.59	37	64	0.15	6929	1580	1354	99	71	6929
230	1 cell(8, 20)	321056	321056	0	0	None	46	45.68	47	2.44	5.94	37	55	0.15	7028	1581	1425	99	72	7028
231	1 cell(8, 21)	329259	329259	0	0	None	47	46.84	47	2.21	4.9	38	54	0.16	7029	1581	1496	99	72	7029
232	1 cell(8, 22)	341852	341852	0	0	None	49	48.64	49	2.08	4.34	42	56	0.16	7028	1581	1567	99	72	7028
233	1 cell(8, 23)	352975	352975	0	0	None	51	50.73	51	2.04	4.15	43	60	0.17	6958	1582	1638	98	72	6958
234	1 cell(8, 24)	376381	376381	0	0	None	54	53.55	54	2.1	4.4	45	62	0.18	7028	1582	1709	99	72	7028
235	1 cell(8, 25)	396668	396668	0	0	None	57	56.44	57	2.09	4.37	48	64	0.19	7028	1582	1780	99	72	7028
236	1 cell(8, 26)	416943	416943	0	0	None	60	59.92	60	2.18	4.74	53	68	0.2	6958	1583	1851	98	72	6958
237	1 cell(8, 27)	439174	439174	0	0	None	64	64.02	64	2.36	5.55	55	72	0.21	6860	1583	1921	98	71	6860
238	1 cell(8, 28)	491342	491342	0	0	None	70	69.91	69	2.71	7.33	61	80	0.24	7028	1583	1992	99	72	7028
239	1 cell(8, 29)	510777	510777	0	0	None	73	72.68	73	2.23	4.97	65	84	0.24	7028	1583	2063	99	72	7028
240	1 cell(8, 30)	519152	519152	0	0	None	75	74.61	74	2.44	5.97	65	85	0.25	6958	1584	2134	98	72	6958
241	1 cell(9, 1)	920012	920012	0	0	None	109	129.58	254	48.61	2362.77	83	254	0.44	7100	1676	80	100	72	7100
242	1 cell(9, 2)	654496	654496	0	0	None	92	92.18	92	3.01	9.06	82	126	0.31	7100	1676	151	100	72	7100
243	1 cell(9, 3)	613729	613729	0	0	None	85	85.61	83	4.25	18.1	74	99	0.29	7169	1676	222	101	72	7169
244	1 cell(9, 4)	565391	565391	0	0	None	81	80.77	81	2.36	5.58	70	89	0.27	7000	1677	292	100	71	7000
245	1 cell(9, 5)	571961	571961	0	0	None	81	80.56	81	2.55	6.5	72	92	0.27	7100	1677	363	100	72	7100
246	1 cell(9, 6)	639699	639699	0	0	None	89	90.1	84	9.49	90.08	71	117	0.31	7100	1677	434	100	72	7100
247	1 cell(9, 7)	723973	723973	0	0	None	107	101.98	110	14.76	217.91	70	130	0.35	7099	1677	505	100	72	7099
248	1 cell(9, 8)	744090	744090	0	0	None	112	104.82	113	17.78	316.12	67	135	0.36	7099	1678	576	100	72	7099
249	1 cell(9, 9)	726183	726183	0	0	None	110	102.28	115	18.64	347.36	64	132	0.35	7100	1678	647	100	72	7100
250	1 cell(9, 10)	661419	661419	0	0	None	101	94.49	103	17.18	295.13	62	175	0.32	7000	1678	717	100	71	7000
251	1 cell(9, 11)	607794	607794	0	0	None	91	85.6	96	15.09	227.76	55	115	0.29	7100	1678	788	100	71	7100
252	1 cell(9, 12)	552848	552848	0	0	None	84	78.65	86	13.18	173.82	52	105	0.27	7029	1678	859	99	71	7029
253	1 cell(9, 13)	507803	507803	0	0	None	76	71.53	80	11.77	138.48	49	95	0.24	7099	1679	930	100	72	7099
254	1 cell(9, 14)	444440	444440	0	0	None	65	62.6	69	9.27	85.91	44	85	0.21	7100	1679	1001	100	72	7100
255	1 cell(9, 15)	377946	377946	0	0	None	54	53.24	56	5.95	35.39	39	68	0.18	7099	1679	1072	100	72	7099
256	1 cell(9, 16)	329951	329951	0	0	None	48	47.61	50	4.2	17.66	37	93	0.16	6930	1679	1142	99	71	6930
257	1 cell(9, 17)	313910	313910	0	0	None	45	44.66	46	3.23	10.43	35	62	0.15	7029	1679	1213	99	71	7029
258	1 cell(9, 18)	311166	311166	0	0	None	44	43.83	45	2.66	7.09	36	54	0.15	7099	1680	1284	100	71	7099
259	1 cell(9, 19)	312772	312772	0	0	None	44	44.05	46	2.54	6.44	37	61	0.15	7100	1680	1355	100	71	7100
260	1 cell(9, 20)	320922	320922	0	0	None	45	45.21	46	2.2	4.82	37	54	0.15	7099	1680	1426	100	72	7099
261	1 cell(9, 21)	328039	328039	0	0	None	47	46.67	47	2.13	4.55	39	54	0.16	7029	1680	1497	99	72	7029
262	1 cell(9, 22)	334678	334678	0	0	None	48	48.29	48	2.06	4.25	41	55	0.16	6930	1680	1567	99	71	6930
263	1 cell(9, 23)	359538	359538	0	0	None	51	50.65	50	1.92	3.67	44	58	0.17	7099	1681	1638	100	71	7099
264	1 cell(9, 24)	377244	377244	0	0	None	53	53.13	53	2.09	4.36	46	63	0.18	7100	1681	1709	100	71	7100
265	1 cell(9, 25)	397523	397523	0	0	None	57	56.55	57	2.18	4.74	49	66	0.19	7029	1681	1780	99	71	7029
266	1 cell(9, 26)	422579	422579	0	0	None	60	60.12	60	2.18	4.76	52	70	0.2	7029	1681	1851	99	71	7029
267	1 cell(9, 27)	450164	450164	0	0	None	64	64.04	64	2.55	6.52	55	73	0.22	7029	1681	1922	99	71	7029
268	1 cell(9, 28)	487394	487394	0	0	None	70	69.64	70	4.06	16.45	59	142	0.23	6999	1682	1992	100	71	6999
269	1 cell(9, 29)	513313	513313	0	0	None	73	73.03	74	2.41	5.82	64	81	0.25	7029	1682	2063	99	71	7029
270	1 cell(9, 30)	523764	523764	0	0	None	74	74.51	74	3.08	9.48	64	88	0.25	7029	1682	2134	99	71	7029
271	1 cell(10, 1)	895569	895569	0	0	None	107	124.89	94	43.44	1886.79	83	254	0.43	7171	1776	81	101	72	7171
272	1 cell(10, 2)	649902	649902	0	0	None	91	90.63	92	2.99	8.93	79	100	0.31	7171	1776	152	101	72	7171
273	1 cell(10, 3)	620545	620545	0	0	None	87	86.55	87	3.01	9.05	72	99	0.3	7170	1776	223	101	72	7170
274	1 cell(10, 4)	598505	598505	0	0	None	86	85.5	87	3.98	15.83	71	107	0.29	7000	1777	293	100	71	7000
275	1 cell(10, 5)	607310	607310	0	0	None	86	84.7	87	4.59	21.03	71	98	0.29	7170	1777	364	101	72	7170
276	1 cell(10, 6)	707311	707311	0	0	None	98	98.63	79	14.09	198.45	72	128	0.34	7171	1777	435	101	72	7171
277	1 cell(10, 7)	810119	810119	0	0	None	123	112.97	125	19.21	369.01	72	138	0.39	7171	1777	506	101	72	7171
278	1 cell(10, 8)	806159	806159	0	0	None	123	112.44	125	20.95	439.05	69	142	0.39	7170	1777	577	101	72	7170
279	1 cell(10, 9)	752924	752924	0	0	None	115	106.05	120	20.3	412.02	64	136	0.36	7100	1778	648	100	72	7100
280	1 cell(10, 10)	662941	662941	0	0	None	103	94.71	106	17.61	310.23	57	124	0.32	7000	1778	718	100	71	7000
281	1 cell(10, 11)	595588	595588	0	0	None	90	83.89	93	14.51	210.43	55	109	0.29	7100	1778	789	100	72	7100
282	1 cell(10, 12)	535697	535697	0	0	None	80	75.45	84	11.87	140.92	52	99	0.26	7100	1778	860	100	72	7100
283	1 cell(10, 13)	483584	483584	0	0	None	72	68.12	74	10.1	101.98	48	97	0.23	7099	1778	931	100	72	7099
284	1 cell(10, 14)	419407	419407	0	0	None	61	59.67	63	7.68	59.06	43	79	0.2	7029	1778	1002	99	72	7029
285	1 cell(10, 15)	364197	364197	0	0	None	52	51.3	52	4.83	23.32	40	64	0.17	7099	1779	1073	100	72	7099
286	1 cell(10, 16)	324029	324029	0	0	None	46	46.29	48	3.37	11.36	37	67	0.16	7000	1779	1143	100	71	7000
287	1 cell(10, 17)	308607	308607	0	0	None	44	43.47	45	2.49	6.22	35	51	0.15	7100	1779	1214	100	72	7100
288	1 cell(10, 18)	302264	302264	0	0	None	43	42.58	43	2.13	4.54	34	51	0.14	7099	1779	1285	100	72	7099
289	1 cell(10, 19)	303748	303748	0	0	None	43	43.21	43	1.97	3.88	35	50	0.15	7029	1779	1356	99	72	7029
290	1 cell(10, 20)	310608	310608	0	0	None	44	44.19	44	2	4.02	38	54	0.15	7029	1779	1427	99	72	7029
291	1 cell(10, 21)	326034	326034	0	0	None	46	46.38	46	6.11	37.31	39	254	0.16	7029	1779	1498	99	72	7029
292	1 cell(10, 22)	332201	332201	0	0	None	48	47.94	48	1.85	3.41	41	55	0.16	6930	1779	1568	99	71	6930
293	1 cell(10, 23)	354895	354895	0	0	None	50	50.5	50	2.04	4.16	43	57	0.17	7028	1779	1639	99	72	7028
294	1 cell(10, 24)	373665	373665	0	0	None	54	53.7	53	1.98	3.91	45	62	0.18	6958	1780	1710	98	72	6958
295	1 cell(10, 25)	403006	403006	0	0	None	57	57.34	57	2.13	4.52	50	66	0.19	7028	1780	1781	99	72	7028
296	1 cell(10, 26)	426529	426529	0	0	None	61	60.68	60	2.07	4.29	54	70	0.2	7029	1780	1852	99	72	7029
297	1 cell(10, 27)	445257	445257	0	0	None	63	63.35	64	2.11	4.44	56	73	0.21	7029	1780	1923	99	72	7029
298	1 cell(10, 28)	462949	462949	0	0	None	67	66.81	67	2.24	5.02	59	77	0.22	6929	1780	1993	99	71	6929
299	1 cell(10, 29)	489851	489851	0	0	None	70	70.4	70	2.26	5.11	61	83	0.23	6958	1781	2064	98	72	6958
300	1 cell(10, 30)	512652	512652	0	0	None	74	73.68	73	2.66	7.1	65	84	0.25	6958	1781	2135	98	72	6958
301	1 cell(11, 1)	953174	953174	0	0	None	109	134.25	254	55.55	3085.38	84	254	0.46	7100	1877	81	100	71	7100
302	1 cell(11, 2)	632052	632052	0	0	None	89	89.02	88	2.83	7.99	79	100	0.3	7100	1877	152	100	71	7100
303	1 cell(11, 3)	605878	605878	0	0	None	85	85.33	85	2.81	7.89	75	95	0.29	7100	1877	223	100	71	7100
304	1 cell(11, 4)	594391	594391	0	0	None	85	84.91	87	3.9	15.25	73	98	0.29	7000	1877	294	100	70	7000
305	1 cell(11, 5)	603001	603001	0	0	None	86	84.93	87	5.11	26.14	69	99	0.29	7100	1877	364	100	71	7100
306	1 cell(11, 6)	688170	688170	0	0	None	98	97.9	78	14.32	205.13	70	128	0.33	7029	1877	435	99	71	7029
307	1 cell(11, 7)	784179	784179	0	0	None	121	111.56	125	19.54	381.92	67	139	0.38	7029	1877	506	99	71	7029
308	1 cell(11, 8)	792989	792989	0	0	None	123	111.7	128	22.02	485.04	66	138	0.38	7099	1878	577	100	71	7099
309	1 cell(11, 9)	747240	747240	0	0	None	116	105.25	118	21.64	468.48	61	137	0.36	7100	1878	648	100	71	7100
310	1 cell(11, 10)	659009	659009	0	0	None	103	94.14	107	18.82	354.35	58	128	0.32	7000	1878	719	100	70	7000
311	1 cell(11, 11)	593410	593410	0	0	None	90	83.58	61	15.61	243.78	54	111	0.28	7100	1878	789	100	71	7100
312	1 cell(11, 12)	538730	538730	0	0	None	82	75.88	86	13.27	176.08	50	98	0.26	7100	1878	860	100	71	7100
313	1 cell(11, 13)	488638	488638	0	0	None	74	68.82	53	11.63	135.21	45	90	0.23	7100	1878	931	100	71	7100
314	1 cell(11, 14)	428575	428575	0	0	None	63	60.36	49	8.9	79.25	43	81	0.21	7100	1878	1002	100	71	7100
315	1 cell(11, 15)	369649	369649	0	0	None	53	52.06	56	5.69	32.42	40	67	0.18	7100	1878	1073	100	71	7100
316	1 cell(11, 16)	325691	325691	0	0	None	48	47	49	4.03	16.2	35	58	0.16	6930	1878	1144	99	70	6930
317	1 cell(11, 17)	310426	310426	0	0	None	45	44.16	46	3.07	9.41	37	53	0.15	7029	1878	1214	99	71	7029
318	1 cell(11, 18)	305153	305153	0	0	None	44	43.41	45	2.66	7.06	36	52	0.15	7029	1878	1285	99	71	7029
319	1 cell(11, 19)	307801	307801	0	0	None	44	43.79	45	2.49	6.22	35	54	0.15	7029	1878	1356	99	71	7029
320	1 cell(11, 20)	314225	314225	0	0	None	45	44.7	46	2.35	5.52	36	55	0.15	7029	1878	1427	99	71	7029
321	1 cell(11, 21)	325869	325869	0	0	None	47	46.36	47	2.18	4.75	39	55	0.16	7029	1878	1498	99	71	7029
322	1 cell(11, 22)	334065	334065	0	0	None	48	48.21	48	2.05	4.22	41	56	0.16	6930	1878	1569	99	70	6930
323	1 cell(11, 23)	360801	360801	0	0	None	51	50.82	51	2.03	4.11	43	58	0.17	7099	1879	1639	100	71	7099
324	1 cell(11, 24)	388955	388955	0	0	None	55	54.78	54	2.29	5.23	47	69	0.19	7100	1879	1710	100	71	7100
325	1 cell(11, 25)	417314	417314	0	0	None	59	58.78	59	2.21	4.87	51	66	0.2	7100	1879	1781	100	71	7100
326	1 cell(11, 26)	440688	440688	0	0	None	63	62.7	63	2.16	4.68	55	72	0.21	7029	1879	1852	99	71	7029
327	1 cell(11, 27)	460096	460096	0	0	None	65	65.46	66	2.12	4.51	56	75	0.22	7029	1879	1923	99	71	7029
328	1 cell(11, 28)	474246	474246	0	0	None	68	68.43	68	2.25	5.07	60	79	0.23	6930	1879	1994	99	70	6930
329	1 cell(11, 29)	509152	509152	0	0	None	72	72.44	72	2.69	7.21	61	84	0.24	7029	1879	2064	99	71	7029
330	1 cell(11, 30)	537334	537334	0	0	None	76	76.45	76	2.47	6.12	67	87	0.26	7029	1879	2135	99	71	7029
331	1 cell(12, 1)	837837	837837	0	0	None	101	118.01	90	41.41	1714.87	79	254	0.4	7100	1977	82	100	72	7100
332	1 cell(12, 2)	606201	606201	0	0	None	85	85.38	86	2.88	8.3	73	97	0.29	7100	1977	153	100	72	7100
333	1 cell(12, 3)	586590	586590	0	0	None	83	82.62	82	2.49	6.19	74	96	0.28	7100	1977	224	100	72	7100
334	1 cell(12, 4)	575450	575450	0	0	None	82	82.21	82	2.59	6.69	71	92	0.28	7000	1977	294	100	71	7000
335	1 cell(12, 5)	577820	577820	0	0	None	82	81.38	82	3.02	9.12	70	105	0.28	7100	1977	365	100	72	7100
336	1 cell(12, 6)	572475	572475	0	0	None	81	80.63	82	3.82	14.57	68	93	0.27	7100	1977	436	100	72	7100
337	1 cell(12, 7)	592133	592133	0	0	None	85	83.4	88	6.44	41.44	66	100	0.28	7100	1977	507	100	72	7100
338	1 cell(12, 8)	616596	616596	0	0	None	91	86.86	93	10.04	100.79	65	106	0.3	7099	1977	578	100	72	7099
339	1 cell(12, 9)	623452	623452	0	0	None	95	88.7	97	13.02	169.53	61	111	0.3	7029	1977	649	99	72	7029
340	1 cell(12, 10)	602833	602833	0	0	None	94	86.99	96	14.55	211.69	56	109	0.29	6930	1977	719	99	71	6930
341	1 cell(12, 11)	585378	585378	0	0	None	91	83.28	91	15.23	231.85	54	113	0.28	7029	1977	790	99	72	7029
342	1 cell(12, 12)	562885	562885	0	0	None	87	80.08	89	15.51	240.47	50	105	0.27	7029	1977	861	99	72	7029
343	1 cell(12, 13)	532753	532753	0	0	None	83	75.79	87	15.75	247.92	46	100	0.26	7029	1977	932	99	72	7029
344	1 cell(12, 14)	472586	472586	0	0	None	72	67.23	48	13.36	178.5	42	93	0.23	7029	1977	1003	99	72	7029
345	1 cell(12, 15)	402094	402094	0	0	None	60	57.21	44	9.35	87.42	39	82	0.19	7029	1977	1074	99	72	7029
346	1 cell(12, 16)	347712	347712	0	0	None	52	50.17	42	6.48	41.99	37	65	0.17	6930	1977	1144	99	71	6930
347	1 cell(12, 17)	329540	329540	0	0	None	49	46.88	51	5.09	25.95	35	59	0.16	7029	1977	1215	99	72	7029
348	1 cell(12, 18)	319162	319162	0	0	None	47	45.41	49	4.32	18.63	35	56	0.15	7029	1977	1286	99	72	7029
349	1 cell(12, 19)	317296	317296	0	0	None	46	45.14	48	3.66	13.42	35	54	0.15	7029	1977	1357	99	72	7029
350	1 cell(12, 20)	321237	321237	0	0	None	46	45.7	48	3.36	11.28	36	56	0.15	7029	1977	1428	99	72	7029
351	1 cell(12, 21)	334356	334356	0	0	None	48	47.57	49	2.96	8.74	39	56	0.16	7029	1977	1499	99	72	7029
352	1 cell(12, 22)	343396	343396	0	0	None	50	49.55	51	2.69	7.22	41	58	0.16	6930	1977	1569	99	71	6930
353	1 cell(12, 23)	368994	368994	0	0	None	53	52.5	53	2.63	6.93	43	61	0.18	7028	1977	1640	99	72	7028
354	1 cell(12, 24)	390281	390281	0	0	None	56	56.09	56	2.66	7.09	45	66	0.19	6958	1978	1711	98	72	6958
355	1 cell(12, 25)	418055	418055	0	0	None	60	60.08	60	2.56	6.57	51	82	0.2	6958	1978	1782	98	72	6958
356	1 cell(12, 26)	443984	443984	0	0	None	64	63.81	64	2.44	5.97	56	72	0.21	6958	1978	1853	98	72	6958
357	1 cell(12, 27)	469182	469182	0	0	None	67	67.43	67	2.54	6.47	57	80	0.22	6958	1978	1924	98	72	6958
358	1 cell(12, 28)	489856	489856	0	0	None	71	71.41	72	2.59	6.71	62	87	0.23	6860	1978	1994	98	71	6860
359	1 cell(12, 29)	518030	518030	0	0	None	74	74.45	74	2.36	5.58	65	88	0.25	6958	1978	2065	98	72	6958
360	1 cell(12, 30)	538520	538520	0	0	None	77	77.4	77	2.43	5.9	68	88	0.26	6958	1978	2136	98	72	6958
361	1 cell(13, 1)	778396	778396	0	0	None	96	108.55	85	31.21	973.88	74	254	0.37	7171	2077	83	101	72	7171
362	1 cell(13, 2)	585728	585728	0	0	None	82	81.68	81	2.41	5.83	70	90	0.28	7171	2077	154	101	72	7171
363	1 cell(13, 3)	567676	567676	0	0	None	80	80.29	80	2.39	5.7	70	89	0.27	7070	2077	224	101	71	7070
364	1 cell(13, 4)	587086	587086	0	0	None	82	81.87	82	4.92	24.18	70	242	0.28	7171	2077	295	101	71	7171
365	1 cell(13, 5)	587365	587365	0	0	None	83	81.91	84	4.35	18.89	70	94	0.28	7171	2077	366	101	72	7171
366	1 cell(13, 6)	601379	601379	0	0	None	85	83.86	87	6.51	42.36	67	103	0.29	7171	2077	437	101	72	7171
367	1 cell(13, 7)	654035	654035	0	0	None	96	91.21	98	11.93	142.32	66	114	0.31	7171	2077	508	101	72	7171
368	1 cell(13, 8)	685080	685080	0	0	None	106	96.9	108	16.87	284.66	64	122	0.33	7070	2077	578	101	71	7070
369	1 cell(13, 9)	696986	696986	0	0	None	109	97.2	112	19.64	385.85	60	125	0.33	7171	2077	649	101	71	7171
370	1 cell(13, 10)	667680	667680	0	0	None	104	93.11	105	20.08	403.02	55	122	0.32	7171	2077	720	101	71	7171
371	1 cell(13, 11)	621797	621797	0	0	None	97	86.71	100	18.99	360.44	51	116	0.3	7171	2077	791	101	72	7171
372	1 cell(13, 12)	583438	583438	0	0	None	91	81.36	95	18.2	331.39	49	110	0.28	7171	2077	862	101	72	7171
373	1 cell(13, 13)	535157	535157	0	0	None	84	75.69	88	17.17	294.76	46	102	0.26	7070	2077	932	101	71	7070
374	1 cell(13, 14)	470156	470156	0	0	None	70	65.56	48	13.76	189.43	42	93	0.23	7171	2077	1003	101	71	7171
375	1 cell(13, 15)	393003	393003	0	0	None	57	54.8	44	8.58	73.7	38	75	0.19	7171	2077	1074	101	71	7171
376	1 cell(13, 16)	347039	347039	0	0	None	50	48.39	52	5.76	33.15	35	63	0.17	7171	2077	1145	101	71	7171
377	1 cell(13, 17)	324246	324246	0	0	None	47	45.22	48	4.25	18.1	34	54	0.16	7171	2077	1216	101	72	7171
378	1 cell(13, 18)	311087	311087	0	0	None	45	44	46	3.72	13.84	35	60	0.15	7070	2077	1286	101	71	7070
379	1 cell(13, 19)	315728	315728	0	0	None	45	44.03	46	3.3	10.92	35	74	0.15	7171	2077	1357	101	71	7171
380	1 cell(13, 20)	321291	321291	0	0	None	45	44.8	46	2.73	7.45	36	53	0.15	7171	2077	1428	101	71	7171
381	1 cell(13, 21)	334779	334779	0	0	None	47	46.69	47	2.56	6.56	38	58	0.16	7171	2077	1499	101	71	7171
382	1 cell(13, 22)	351959	351959	0	0	None	49	49.08	50	2.4	5.77	40	58	0.17	7171	2077	1570	101	71	7171
383	1 cell(13, 23)	361169	361169	0	0	None	52	51.59	51	2.39	5.69	43	61	0.17	7001	2077	1640	101	71	7001
384	1 cell(13, 24)	392816	392816	0	0	None	55	55.33	56	2.35	5.53	47	63	0.19	7100	2077	1711	100	71	7100
385	1 cell(13, 25)	420400	420400	0	0	None	59	59.21	60	2.49	6.2	51	76	0.2	7100	2077	1782	100	71	7100
386	1 cell(13, 26)	446204	446204	0	0	None	63	62.85	62	2.34	5.48	55	71	0.21	7100	2077	1853	100	71	7100
387	1 cell(13, 27)	475631	475631	0	0	None	67	66.99	67	2.43	5.9	60	76	0.23	7100	2077	1924	100	71	7100
388	1 cell(13, 28)	498014	498014	0	0	None	71	71.14	71	2.6	6.78	62	80	0.24	7000	2077	1995	100	70	7000
389	1 cell(13, 29)	526071	526071	0	0	None	74	74.09	74	2.38	5.68	63	83	0.25	7100	2077	2065	100	71	7100
390	1 cell(13, 30)	537577	537577	0	0	None	77	76.47	77	2.64	6.97	68	91	0.26	7030	2077	2136	100	71	7030
391	1 cell(14, 1)	793545	793545	0	0	None	93	111.77	84	44.51	1981.51	71	254	0.38	7100	2178	84	100	72	7100
392	1 cell(14, 2)	563474	563474	0	0	None	79	79.36	80	2.84	8.05	68	96	0.27	7100	2178	155	100	72	7100
393	1 cell(14, 3)	546079	546079	0	0	None	78	78.01	78	2.78	7.75	69	90	0.26	7000	2178	225	100	71	7000
394	1 cell(14, 4)	568598	568598	0	0	None	81	80.08	82	4.29	18.41	66	96	0.27	7100	2178	296	100	72	7100
395	1 cell(14, 5)	571124	571124	0	0	None	82	80.44	84	5.12	26.24	67	103	0.27	7100	2178	367	100	72	7100
396	1 cell(14, 6)	598490	598490	0	0	None	85	84.29	85	9.24	85.41	63	107	0.29	7100	2178	438	100	72	7100
397	1 cell(14, 7)	675135	675135	0	0	None	102	95.09	106	16.66	277.67	60	127	0.32	7100	2178	509	100	72	7100
398	1 cell(14, 8)	699788	699788	0	0	None	111	99.97	115	21.02	442	57	130	0.34	7000	2178	579	100	71	7000
399	1 cell(14, 9)	701455	701455	0	0	None	111	98.8	114	23.19	537.75	53	132	0.34	7100	2178	650	100	72	7100
400	1 cell(14, 10)	659260	659260	0	0	None	105	92.85	108	22.38	500.77	51	127	0.32	7100	2178	721	100	72	7100
401	1 cell(14, 11)	609958	609958	0	0	None	97	85.91	100	20.86	434.96	46	119	0.29	7100	2178	792	100	72	7100
402	1 cell(14, 12)	558731	558731	0	0	None	90	79.48	94	19.1	364.63	43	107	0.27	7030	2178	863	100	72	7030
403	1 cell(14, 13)	504958	504958	0	0	None	82	72.87	84	17.23	296.76	40	101	0.24	6930	2177	933	99	71	6930
404	1 cell(14, 14)	443134	443134	0	0	None	68	63.04	45	13.48	181.58	39	88	0.21	7029	2177	1004	99	72	7029
405	1 cell(14, 15)	376064	376064	0	0	None	56	53.5	42	8.86	78.43	36	72	0.18	7029	2177	1075	99	72	7029
406	1 cell(14, 16)	333908	333908	0	0	None	50	47.5	51	6.15	37.85	34	62	0.16	7029	2177	1146	99	72	7029
407	1 cell(14, 17)	313369	313369	0	0	None	46	44.58	49	4.88	23.86	33	56	0.15	7029	2177	1217	99	72	7029
408	1 cell(14, 18)	301340	301340	0	0	None	45	43.48	47	4.38	19.23	32	55	0.14	6930	2177	1287	99	71	6930
409	1 cell(14, 19)	302454	302454	0	0	None	44	43.46	47	4.02	16.18	34	53	0.15	6959	2177	1358	99	72	6959
410	1 cell(14, 20)	309686	309686	0	0	None	45	44.51	47	3.65	13.3	36	54	0.15	6958	2177	1429	98	72	6958
411	1 cell(14, 21)	321379	321379	0	0	None	46	46.19	49	3.42	11.66	34	57	0.15	6958	2177	1500	98	72	6958
412	1 cell(14, 22)	334652	334652	0	0	None	48	48.1	50	3.29	10.85	39	58	0.16	6958	2177	1571	98	72	6958
413	1 cell(14, 23)	349590	349590	0	0	None	51	50.95	53	3.2	10.21	41	61	0.17	6861	2176	1641	99	71	6861
414	1 cell(14, 24)	379961	379961	0	0	None	54	54.06	56	3.11	9.66	45	63	0.18	7029	2176	1712	99	72	7029
415	1 cell(14, 25)	404896	404896	0	0	None	58	57.6	60	3.18	10.12	48	68	0.19	7029	2176	1783	99	72	7029
416	1 cell(14, 26)	428841	428841	0	0	None	61	61.01	62	3.25	10.54	52	72	0.21	7029	2176	1854	99	72	7029
417	1 cell(14, 27)	448895	448895	0	0	None	65	64.51	66	3.17	10.07	54	74	0.22	6959	2176	1925	99	72	6959
418	1 cell(14, 28)	466424	466424	0	0	None	68	67.99	69	2.93	8.56	56	78	0.22	6860	2176	1995	98	71	6860
419	1 cell(14, 29)	493428	493428	0	0	None	71	70.92	70	3.31	10.97	58	81	0.24	6958	2176	2066	98	72	6958
420	1 cell(14, 30)	504974	504974	0	0	None	73	73.3	71	3.67	13.44	63	85	0.24	6889	2175	2137	99	72	6889

## Sheet: fold change
Background lane				siCon-0h-no enzyme								siCon-0h-no enzyme								siCon-4h-no enzyme								siCon-0h-FPG+S1								siCon-2h-FPG+S1								siCon-4h-FPG+S1
Name	Volume	Centre Y		Name	Volume	Centre Y	Volume-bck	log[kb]	kb	kbX (volume-bck)		Name	Volume	Centre Y	Volume-bck	log[kb]	kb	kbX (volume-bck)		Name	Volume	Centre Y	Volume-bck	log[kb]	kb	kbX (volume-bck)		Name	Volume	Centre Y	Volume-bck	log[kb]	kb	kbX (volume-bck)		Name	Volume	Centre Y	Volume-bck	log[kb]	kb	kbX (volume-bck)		Name	Volume	Centre Y	Volume-bck	log[kb]	kb
1 cell(1, 1)	814575	73		1 cell(3, 1)	1019131	75	204556	1.9459	88.2877	1.80598e+07		1 cell(4, 1)	992589	75	178014	1.9459	88.2877	1.57164e+07		1 cell(5, 1)	1014844	76	200269	1.9451	88.1252	1.76487e+07		1 cell(6, 1)	887802	77	73227	1.9443	87.963	6.44127e+06		1 cell(7, 1)	835308	78	20733	1.9435	87.8011	1.82038e+06		1 cell(8, 1)	820864	79	6289	1.9427	87.6395
1 cell(1, 2)	740273	144		1 cell(3, 2)	760193	146	19920	1.8891	77.464	1.54308e+06		1 cell(4, 2)	708863	146	0	1.8891	77.464	0		1 cell(5, 2)	691866	147	0	1.8883	77.3215	0		1 cell(6, 2)	653876	148	0	1.8875	77.1792	0		1 cell(7, 2)	635401	149	0	1.8867	77.0371	0		1 cell(8, 2)	643067	150	0	1.8859	76.8953
1 cell(1, 3)	667338	215		1 cell(3, 3)	744578	217	77240	1.8323	67.9673	5.24979e+06		1 cell(4, 3)	682796	217	15458	1.8323	67.9673	1.05064e+06		1 cell(5, 3)	653008	218	0	1.8315	67.8422	0		1 cell(6, 3)	609803	219	0	1.8307	67.7174	0		1 cell(7, 3)	589559	220	0	1.8299	67.5927	0		1 cell(8, 3)	589328	221	0	1.8291	67.4683
1 cell(1, 4)	634659	286		1 cell(3, 4)	707522	288	72863	1.7755	59.6348	4.34517e+06		1 cell(4, 4)	653771	288	19112	1.7755	59.6348	1.13974e+06		1 cell(5, 4)	640901	289	6242	1.7747	59.5251	371556		1 cell(6, 4)	582766	289	0	1.7747	59.5251	0		1 cell(7, 4)	563686	290	0	1.7739	59.4155	0		1 cell(8, 4)	565360	291	0	1.7731	59.3062
1 cell(1, 5)	576562	357		1 cell(3, 5)	675378	359	98816	1.7187	52.3239	5.17044e+06		1 cell(4, 5)	642650	359	66088	1.7187	52.3239	3.45798e+06		1 cell(5, 5)	686284	360	109722	1.7179	52.2276	5.73052e+06		1 cell(6, 5)	569143	360	0	1.7179	52.2276	0		1 cell(7, 5)	561363	361	0	1.7171	52.1315	0		1 cell(8, 5)	575012	362	0	1.7163	52.0355
1 cell(1, 6)	532788	428		1 cell(3, 6)	706003	429	173215	1.6627	45.9939	7.96683e+06		1 cell(4, 6)	688417	430	155629	1.6619	45.9092	7.14481e+06		1 cell(5, 6)	814181	430	281393	1.6619	45.9092	1.29185e+07		1 cell(6, 6)	560998	431	28210	1.6611	45.8247	1.29272e+06		1 cell(7, 6)	556547	432	23759	1.6603	45.7404	1.08675e+06		1 cell(8, 6)	596685	433	63897	1.6595	45.6562
1 cell(1, 7)	505353	499		1 cell(3, 7)	757409	500	252056	1.6059	40.3552	1.01718e+07		1 cell(4, 7)	784802	500	279449	1.6059	40.3552	1.12772e+07		1 cell(5, 7)	869615	501	364262	1.6051	40.281	1.46728e+07		1 cell(6, 7)	560332	502	54979	1.6043	40.2068	2.21053e+06		1 cell(7, 7)	559686	503	54333	1.6035	40.1328	2.18054e+06		1 cell(8, 7)	650384	504	145031	1.6027	40.059
1 cell(1, 8)	475199	569		1 cell(3, 8)	754962	571	279763	1.5491	35.4079	9.90582e+06		1 cell(4, 8)	776222	571	301023	1.5491	35.4079	1.06586e+07		1 cell(5, 8)	838121	572	362922	1.5483	35.3427	1.28267e+07		1 cell(6, 8)	573399	573	98200	1.5475	35.2777	3.46427e+06		1 cell(7, 8)	567241	574	92042	1.5467	35.2128	3.24105e+06		1 cell(8, 8)	691259	575	216060	1.5459	35.148
1 cell(1, 9)	445659	640		1 cell(3, 9)	709215	642	263556	1.4923	31.067	8.18791e+06		1 cell(4, 9)	735805	642	290146	1.4923	31.067	9.01398e+06		1 cell(5, 9)	778447	643	332788	1.4915	31.0099	1.03197e+07		1 cell(6, 9)	600950	644	155291	1.4907	30.9528	4.80669e+06		1 cell(7, 9)	593186	645	147527	1.4899	30.8958	4.55797e+06		1 cell(8, 9)	702130	646	256471	1.4891	30.839
1 cell(1, 10)	406382	711		1 cell(3, 10)	644051	713	237669	1.4355	27.2584	6.47847e+06		1 cell(4, 10)	666269	713	259887	1.4355	27.2584	7.0841e+06		1 cell(5, 10)	692587	714	286205	1.4347	27.2082	7.78713e+06		1 cell(6, 10)	614145	715	207763	1.4339	27.1581	5.64246e+06		1 cell(7, 10)	597764	716	191382	1.4331	27.1082	5.18801e+06		1 cell(8, 10)	673196	717	266814	1.4323	27.0583
1 cell(1, 11)	375412	782		1 cell(3, 11)	580613	784	205201	1.3787	23.9166	4.90772e+06		1 cell(4, 11)	600254	784	224842	1.3787	23.9166	5.37746e+06		1 cell(5, 11)	619739	785	244327	1.3779	23.8726	5.83272e+06		1 cell(6, 11)	612633	786	237221	1.3771	23.8287	5.65266e+06		1 cell(7, 11)	599297	787	223885	1.3763	23.7848	5.32507e+06		1 cell(8, 11)	637670	788	262258	1.3755	23.7411
1 cell(1, 12)	352404	853		1 cell(3, 12)	532417	855	180013	1.3219	20.9846	3.77749e+06		1 cell(4, 12)	547780	855	195376	1.3219	20.9846	4.09988e+06		1 cell(5, 12)	556270	856	203866	1.3211	20.9459	4.27017e+06		1 cell(6, 12)	599451	856	247047	1.3211	20.9459	5.17463e+06		1 cell(7, 12)	588879	857	236475	1.3203	20.9074	4.94408e+06		1 cell(8, 12)	588618	858	236214	1.3195	20.8689
1 cell(1, 13)	329663	924		1 cell(3, 13)	481080	926	151417	1.2651	18.412	2.78788e+06		1 cell(4, 13)	494749	926	165086	1.2651	18.412	3.03956e+06		1 cell(5, 13)	505950	927	176287	1.2643	18.3781	3.23982e+06		1 cell(6, 13)	592551	927	262888	1.2643	18.3781	4.83138e+06		1 cell(7, 13)	579378	928	249715	1.2635	18.3443	4.58083e+06		1 cell(8, 13)	549808	929	220145	1.2627	18.3105
1 cell(1, 14)	307126	995		1 cell(3, 14)	420895	997	113769	1.2083	16.1547	1.83791e+06		1 cell(4, 14)	426289	997	119163	1.2083	16.1547	1.92505e+06		1 cell(5, 14)	440590	998	133464	1.2075	16.125	2.15211e+06		1 cell(6, 14)	530002	998	222876	1.2075	16.125	3.59388e+06		1 cell(7, 14)	524828	999	217702	1.2067	16.0953	3.50399e+06		1 cell(8, 14)	474048	1000	166922	1.2059	16.0657
1 cell(1, 15)	287902	1066		1 cell(3, 15)	362981	1068	75079	1.1515	14.1742	1.06419e+06		1 cell(4, 15)	369092	1068	81190	1.1515	14.1742	1.15081e+06		1 cell(5, 15)	386385	1069	98483	1.1507	14.1482	1.39335e+06		1 cell(6, 15)	452232	1069	164330	1.1507	14.1482	2.32497e+06		1 cell(7, 15)	448605	1070	160703	1.1499	14.1221	2.26947e+06		1 cell(8, 15)	401355	1071	113453	1.1491	14.0961
1 cell(1, 16)	271996	1137		1 cell(3, 16)	322143	1138	50147	1.0955	12.4595	624806		1 cell(4, 16)	329442	1139	57446	1.0947	12.4366	714430		1 cell(5, 16)	339850	1139	67854	1.0947	12.4366	843870		1 cell(6, 16)	394934	1140	122938	1.0939	12.4137	1.52611e+06		1 cell(7, 16)	393447	1141	121451	1.0931	12.3908	1.50488e+06		1 cell(8, 16)	350634	1142	78638	1.0923	12.368
1 cell(1, 17)	267389	1208		1 cell(3, 17)	306344	1209	38955	1.0387	10.932	425856		1 cell(4, 17)	311963	1209	44574	1.0387	10.932	487283		1 cell(5, 17)	318320	1210	50931	1.0379	10.9119	555753		1 cell(6, 17)	364308	1211	96919	1.0371	10.8918	1.05562e+06		1 cell(7, 17)	363589	1212	96200	1.0363	10.8718	1.04586e+06		1 cell(8, 17)	324268	1213	56879	1.0355	10.8518
1 cell(1, 18)	264216	1279		1 cell(3, 18)	294392	1280	30176	0.9819	9.5918	289442		1 cell(4, 18)	301479	1280	37263	0.9819	9.5918	357419		1 cell(5, 18)	310448	1281	46232	0.9811	9.57414	442632		1 cell(6, 18)	346776	1282	82560	0.9803	9.55652	788987		1 cell(7, 18)	343368	1283	79152	0.9795	9.53894	755026		1 cell(8, 18)	314033	1284	49817	0.9787	9.52138
1 cell(1, 19)	265938	1350		1 cell(3, 19)	297117	1351	31179	0.9251	8.41589	262399		1 cell(4, 19)	300628	1351	34690	0.9251	8.41589	291947		1 cell(5, 19)	305365	1352	39427	0.9243	8.4004	331203		1 cell(6, 19)	336203	1352	70265	0.9243	8.4004	590254		1 cell(7, 19)	337974	1353	72036	0.9235	8.38494	604018		1 cell(8, 19)	310307	1354	44369	0.9227	8.36951
1 cell(1, 20)	271983	1421		1 cell(3, 20)	300613	1422	28630	0.8683	7.38414	211408		1 cell(4, 20)	305776	1422	33793	0.8683	7.38414	249532		1 cell(5, 20)	314569	1423	42586	0.8675	7.37055	313882		1 cell(6, 20)	342158	1423	70175	0.8675	7.37055	517228		1 cell(7, 20)	342634	1424	70651	0.8667	7.35699	519779		1 cell(8, 20)	321056	1425	49073	0.8659	7.34345
1 cell(1, 21)	287886	1492		1 cell(3, 21)	313763	1493	25877	0.8115	6.47888	167654		1 cell(4, 21)	318137	1493	30251	0.8115	6.47888	195993		1 cell(5, 21)	322586	1494	34700	0.8107	6.46696	224403		1 cell(6, 21)	345525	1494	57639	0.8107	6.46696	372749		1 cell(7, 21)	349885	1495	61999	0.8099	6.45506	400207		1 cell(8, 21)	329259	1496	41373	0.8091	6.44318
1 cell(1, 22)	298234	1563		1 cell(3, 22)	331721	1564	33487	0.7547	5.6846	190360		1 cell(4, 22)	338086	1564	39852	0.7547	5.6846	226543		1 cell(5, 22)	341620	1565	43386	0.7539	5.67414	246178		1 cell(6, 22)	359571	1565	61337	0.7539	5.67414	348035		1 cell(7, 22)	361898	1566	63664	0.7531	5.6637	360574		1 cell(8, 22)	341852	1567	43618	0.7523	5.65327
1 cell(1, 23)	311907	1633		1 cell(3, 23)	356746	1635	44839	0.6979	4.9877	223643		1 cell(4, 23)	363684	1635	51777	0.6979	4.9877	258248		1 cell(5, 23)	357172	1636	45265	0.6971	4.97852	225353		1 cell(6, 23)	370204	1636	58297	0.6971	4.97852	290233		1 cell(7, 23)	370858	1637	58951	0.6963	4.96935	292948		1 cell(8, 23)	352975	1638	41068	0.6955	4.96021
1 cell(1, 24)	336864	1704		1 cell(3, 24)	381807	1706	44943	0.6411	4.37623	196681		1 cell(4, 24)	394601	1706	57737	0.6411	4.37623	252670		1 cell(5, 24)	381593	1707	44729	0.6403	4.36817	195384		1 cell(6, 24)	393951	1707	57087	0.6403	4.36817	249366		1 cell(7, 24)	388315	1708	51451	0.6395	4.36014	224333		1 cell(8, 24)	376381	1709	39517	0.6387	4.35211
1 cell(1, 25)	363103	1775		1 cell(3, 25)	406139	1777	43036	0.5843	3.83972	165246		1 cell(4, 25)	414452	1777	51349	0.5843	3.83972	197166		1 cell(5, 25)	406799	1778	43696	0.5835	3.83266	167472		1 cell(6, 25)	416455	1778	53352	0.5835	3.83266	204480		1 cell(7, 25)	410717	1779	47614	0.5827	3.8256	182152		1 cell(8, 25)	396668	1780	33565	0.5819	3.81856
1 cell(1, 26)	380113	1846		1 cell(3, 26)	422857	1847	42744	0.5283	3.3752	144270		1 cell(4, 26)	437171	1848	57058	0.5275	3.36899	192228		1 cell(5, 26)	427767	1848	47654	0.5275	3.36899	160546		1 cell(6, 26)	439334	1849	59221	0.5267	3.36279	199148		1 cell(7, 26)	433105	1850	52992	0.5259	3.3566	177873		1 cell(8, 26)	416943	1851	36830	0.5251	3.35043
1 cell(1, 27)	396828	1917		1 cell(3, 27)	450071	1918	53243	0.4715	2.96142	157675		1 cell(4, 27)	463603	1918	66775	0.4715	2.96142	197749		1 cell(5, 27)	457662	1919	60834	0.4707	2.95597	179823		1 cell(6, 27)	460766	1919	63938	0.4707	2.95597	188999		1 cell(7, 27)	452230	1920	55402	0.4699	2.95053	163465		1 cell(8, 27)	439174	1921	42346	0.4691	2.9451
1 cell(1, 28)	415087	1988		1 cell(3, 28)	470082	1989	54995	0.4147	2.59836	142897		1 cell(4, 28)	491425	1989	76338	0.4147	2.59836	198354		1 cell(5, 28)	481143	1990	66056	0.4139	2.59358	171322		1 cell(6, 28)	487584	1990	72497	0.4139	2.59358	188027		1 cell(7, 28)	479757	1991	64670	0.4131	2.58881	167418		1 cell(8, 28)	491342	1992	76255	0.4123	2.58404
1 cell(1, 29)	431957	2059		1 cell(3, 29)	488006	2060	56049	0.3579	2.27982	127781		1 cell(4, 29)	506196	2060	74239	0.3579	2.27982	169251		1 cell(5, 29)	511843	2061	79886	0.3571	2.27562	181790		1 cell(6, 29)	533817	2061	101860	0.3571	2.27562	231795		1 cell(7, 29)	522374	2062	90417	0.3563	2.27143	205376		1 cell(8, 29)	510777	2063	78820	0.3555	2.26725
1 cell(1, 30)	454084	2130		1 cell(3, 30)	517675	2131	63591	0.3011	2.00032	127203		1 cell(4, 30)	545156	2131	91072	0.3011	2.00032	182173		1 cell(5, 30)	558735	2132	104651	0.3003	1.99664	208950		1 cell(6, 30)	576072	2132	121988	0.3003	1.99664	243566		1 cell(7, 30)	550450	2133	96366	0.2995	1.99297	192054		1 cell(8, 30)	519152	2134	65068	0.2987	1.9893
							3047024			9.49116e+07					3154677			8.63072e+07					3618117			1.03612e+08					2902105			5.243e+07					2701272			4.54941e+07					2730790
Mean length										31.1489								27.3585								28.6371								18.0662								16.8417
Frequency																																		0.724154								0.624447
Fold change																																		1								0.862312
Lesion per 10^6																																		23.2481								22.8246
[truncated: 43 more columns]

## Sheet: std curve
Ladder Lane				Background lane
1 cell(1, 1)	814575	73		1 cell(2, 1)	890728	74	76153				Distance	Ladder kb	Log[kb]
1 cell(1, 2)	740273	144		1 cell(2, 2)	783170	145	42897				1067	15	1.17609
1 cell(1, 3)	667338	215		1 cell(2, 3)	744551	216	77213				1137	12.5	1.09691
1 cell(1, 4)	634659	286		1 cell(2, 4)	699770	287	65111				1208	10	1
1 cell(1, 5)	576562	357		1 cell(2, 5)	629345	358	52783				1279	7.5	0.875061
1 cell(1, 6)	532788	428		1 cell(2, 6)	572093	428	39305				1492	5	0.69897
1 cell(1, 7)	505353	499		1 cell(2, 7)	549285	499	43932				1988	2.5	0.39794
1 cell(1, 8)	475199	569		1 cell(2, 8)	520094	570	44895
1 cell(1, 9)	445659	640		1 cell(2, 9)	490243	641	44584				Distance	Log[kb]
1 cell(1, 10)	406382	711		1 cell(2, 10)	449863	712	43481				1067	1.17609
1 cell(1, 11)	375412	782		1 cell(2, 11)	415345	783	39933				1137	1.09691
1 cell(1, 12)	352404	853		1 cell(2, 12)	397525	854	45121				1208	1
1 cell(1, 13)	329663	924		1 cell(2, 13)	426655	925	96992				1279	0.875061
1 cell(1, 14)	307126	995		1 cell(2, 14)	436397	996	129271				1492	0.69897
1 cell(1, 15)	287902	1066		1 cell(2, 15)	390472	1067	102570				1988	0.39794
1 cell(1, 16)	271996	1137		1 cell(2, 16)	350931	1137	78935
1 cell(1, 17)	267389	1208		1 cell(2, 17)	343399	1208	76010
1 cell(1, 18)	264216	1279		1 cell(2, 18)	324362	1279	60146
1 cell(1, 19)	265938	1350		1 cell(2, 19)	300869	1350	34931
1 cell(1, 20)	271983	1421		1 cell(2, 20)	303813	1421	31830
1 cell(1, 21)	287886	1492		1 cell(2, 21)	350459	1492	62573
1 cell(1, 22)	298234	1563		1 cell(2, 22)	327622	1563	29388
1 cell(1, 23)	311907	1633		1 cell(2, 23)	349368	1634	37461
1 cell(1, 24)	336864	1704		1 cell(2, 24)	367457	1705	30593
1 cell(1, 25)	363103	1775		1 cell(2, 25)	394804	1776	31701
1 cell(1, 26)	380113	1846		1 cell(2, 26)	405519	1846	25406
1 cell(1, 27)	396828	1917		1 cell(2, 27)	432926	1917	36098
1 cell(1, 28)	415087	1988		1 cell(2, 28)	523085	1988	107998
1 cell(1, 29)	431957	2059		1 cell(2, 29)	465214	2059	33257
1 cell(1, 30)	454084	2130		1 cell(2, 30)	487620	2130	33536
