# Supplementary material for: Global and transcription-coupled repair of 8-oxoG is initiated by nucleotide excision repair proteins
Source: Nat Commun. 2022 Feb 21;13:974. doi: 10.1038/s41467-022-28642-9 (PMC8861037; doi:10.1038/s41467-022-28642-9)
Supplement: Supplementary file 8 — Source Data [file 41467_2022_28642_MOESM8_ESM.zip › Source data file__NCOMMS-21-19678A/FIG1D_1.xlsx]

## Sheet: fold change
	siCon-UT-no enzyme									siCon-0h-no enzyme									siCon-2h-no enzyme									siDDB2-UT-no enzyme									siDDB2-0h-no enzyme									siDDB2-2h-no enzyme
Name	Volume	Average Intensity	Centre Y	Volume-bck	log[kb]	kb	kbX (volume-bck)		Name	Volume	Average Intensity	Centre Y	Volume-bck	log[kb]	kb	kbX (volume-bck)		Name	Volume	Average Intensity	Centre Y	Volume-bck	log[kb]	kb	kbX (volume-bck)		Name	Volume	Average Intensity	Centre Y	Volume-bck	log[kb]	kb	kbX (volume-bck)		Name	Volume	Average Intensity	Centre Y	Volume-bck	log[kb]	kb	kbX (volume-bck)		Name	Volume	Average Intensity	Centre Y	Volume-bck
1 cell(1, 1)	3179339	107.15	418	647682	1.9519	89.5159	5.79778e+07		1 cell(2, 1)	3233754	108.99	418	702097	1.9519	89.5159	6.28488e+07		1 cell(3, 1)	3365254	113.42	418	833597	1.9519	89.5159	7.46202e+07		1 cell(4, 1)	3183669	107.3	418	652012	1.9519	89.5159	5.83654e+07		1 cell(5, 1)	3267870	110.42	418	736213	1.9519	89.5159	6.59027e+07		1 cell(6, 1)	3311740	111.33	418	780083
1 cell(1, 2)	2580871	86.64	570	247130	1.8911	77.8216	1.9232e+07		1 cell(2, 2)	2664823	89.23	570	331082	1.8911	77.8216	2.57653e+07		1 cell(3, 2)	2642388	88.7	570	308647	1.8911	77.8216	2.40194e+07		1 cell(4, 2)	2668650	89.58	570	334909	1.8911	77.8216	2.60631e+07		1 cell(5, 2)	2673952	89.76	570	340211	1.8911	77.8216	2.64758e+07		1 cell(6, 2)	2588537	86.67	570	254796
1 cell(1, 3)	2507259	84.72	721	215150	1.8307	67.7174	1.45694e+07		1 cell(2, 3)	2579887	87.39	721	287778	1.8307	67.7174	1.94876e+07		1 cell(3, 3)	2575640	87.03	721	283531	1.8307	67.7174	1.92e+07		1 cell(4, 3)	2646818	88.86	722	354709	1.8303	67.655	2.39978e+07		1 cell(5, 3)	2751727	92.61	722	459618	1.8303	67.655	3.10955e+07		1 cell(6, 3)	2519809	84.58	722	227700
1 cell(1, 4)	2497635	84.06	873	281213	1.7699	58.8708	1.65552e+07		1 cell(2, 4)	2628299	88.46	873	411877	1.7699	58.8708	2.42475e+07		1 cell(3, 4)	2612124	87.91	873	395702	1.7699	58.8708	2.32953e+07		1 cell(4, 4)	2696863	90.77	873	480441	1.7699	58.8708	2.8284e+07		1 cell(5, 4)	2789433	93.88	874	573011	1.7695	58.8166	3.37026e+07		1 cell(6, 4)	2638200	88.78	874	421778
1 cell(1, 5)	2629198	89.29	1024	505378	1.7095	51.2271	2.58891e+07		1 cell(2, 5)	2829953	95.87	1024	706133	1.7095	51.2271	3.61732e+07		1 cell(3, 5)	2642546	89.17	1025	518726	1.7091	51.18	2.65484e+07		1 cell(4, 5)	2802192	95.18	1025	678372	1.7091	51.18	3.47191e+07		1 cell(5, 5)	2824473	95.68	1025	700653	1.7091	51.18	3.58594e+07		1 cell(6, 5)	2690124	91.36	1025	566304
1 cell(1, 6)	3579208	120.77	1176	1550564	1.6487	44.5349	6.90541e+07		1 cell(2, 6)	3684590	124.64	1176	1655946	1.6487	44.5349	7.37473e+07		1 cell(3, 6)	3207381	108.23	1176	1178737	1.6487	44.5349	5.24949e+07		1 cell(4, 6)	3577766	120.71	1177	1549122	1.6483	44.4939	6.89264e+07		1 cell(5, 6)	3517319	118.67	1177	1488675	1.6483	44.4939	6.62369e+07		1 cell(6, 6)	3371491	114.04	1177	1342847
1 cell(1, 7)	3555518	121.06	1327	1640915	1.5883	38.7525	6.35896e+07		1 cell(2, 7)	3513662	118.87	1328	1599059	1.5879	38.7168	6.19105e+07		1 cell(3, 7)	3359998	114.41	1328	1445395	1.5879	38.7168	5.59611e+07		1 cell(4, 7)	3548440	120.82	1328	1633837	1.5879	38.7168	6.3257e+07		1 cell(5, 7)	3476163	118.06	1328	1561560	1.5879	38.7168	6.04587e+07		1 cell(6, 7)	3419095	115.96	1329	1504492
1 cell(1, 8)	3321676	112.66	1479	1528211	1.5275	33.6899	5.14853e+07		1 cell(2, 8)	3250866	109.98	1479	1457401	1.5275	33.6899	4.90997e+07		1 cell(3, 8)	3221059	109.24	1480	1427594	1.5271	33.6589	4.80513e+07		1 cell(4, 8)	3337097	113.17	1480	1543632	1.5271	33.6589	5.1957e+07		1 cell(5, 8)	3260761	110.3	1480	1467296	1.5271	33.6589	4.93876e+07		1 cell(6, 8)	3256434	110.45	1480	1462969
1 cell(1, 9)	2929080	99.99	1630	1241093	1.4671	29.3157	3.63835e+07		1 cell(2, 9)	2882293	98.66	1631	1194306	1.4667	29.2887	3.49797e+07		1 cell(3, 9)	2879938	98.31	1631	1191951	1.4667	29.2887	3.49107e+07		1 cell(4, 9)	2974125	101.53	1631	1286138	1.4667	29.2887	3.76693e+07		1 cell(5, 9)	2963677	100.52	1632	1275690	1.4663	29.2617	3.73289e+07		1 cell(6, 9)	2943806	100.76	1632	1255819
1 cell(1, 10)	2575928	87.59	1782	992684	1.4063	25.4859	2.52994e+07		1 cell(2, 10)	2578598	87.69	1782	995354	1.4063	25.4859	2.53675e+07		1 cell(3, 10)	2546166	86.57	1783	962922	1.4059	25.4624	2.45183e+07		1 cell(4, 10)	2651300	89.91	1783	1068056	1.4059	25.4624	2.71953e+07		1 cell(5, 10)	2626276	89.3	1783	1043032	1.4059	25.4624	2.65581e+07		1 cell(6, 10)	2629672	89.41	1784	1046428
1 cell(1, 11)	2244006	77	1933	759905	1.3459	22.1769	1.68523e+07		1 cell(2, 11)	2248238	76.96	1934	764137	1.3455	22.1564	1.69306e+07		1 cell(3, 11)	2208020	75.77	1934	723919	1.3455	22.1564	1.60395e+07		1 cell(4, 11)	2316820	78.78	1935	832719	1.3451	22.136	1.84331e+07		1 cell(5, 11)	2300277	78.94	1935	816176	1.3451	22.136	1.80669e+07		1 cell(6, 11)	2354259	80.05	1936	870158
1 cell(1, 12)	2010088	68.53	2085	635916	1.2851	19.2797	1.22603e+07		1 cell(2, 12)	2015812	68.73	2085	641640	1.2851	19.2797	1.23706e+07		1 cell(3, 12)	1967598	67.25	2086	593426	1.2847	19.2619	1.14305e+07		1 cell(4, 12)	2049901	69.89	2086	675729	1.2847	19.2619	1.30159e+07		1 cell(5, 12)	2057174	70.13	2087	683002	1.2843	19.2442	1.31438e+07		1 cell(6, 12)	2121718	72.33	2087	747546
1 cell(1, 13)	1820632	62.23	2237	530939	1.2243	16.761	8.89907e+06		1 cell(2, 13)	1810703	62.14	2237	521010	1.2243	16.761	8.73265e+06		1 cell(3, 13)	1777642	60.92	2238	487949	1.2239	16.7456	8.17099e+06		1 cell(4, 13)	1859256	63.81	2238	569563	1.2239	16.7456	9.53766e+06		1 cell(5, 13)	1895398	64.78	2239	605705	1.2235	16.7302	1.01335e+07		1 cell(6, 13)	1932371	66.31	2239	642678
1 cell(1, 14)	1633401	55.98	2388	397311	1.1639	14.5848	5.7947e+06		1 cell(2, 14)	1628495	55.66	2389	392405	1.1635	14.5714	5.71787e+06		1 cell(3, 14)	1599465	54.81	2389	363375	1.1635	14.5714	5.29487e+06		1 cell(4, 14)	1693804	57.74	2390	457714	1.1631	14.5579	6.66337e+06		1 cell(5, 14)	1713563	58.72	2390	477473	1.1631	14.5579	6.95102e+06		1 cell(6, 14)	1738507	59.42	2391	502417
1 cell(1, 15)	1465917	50.57	2540	251683	1.1031	12.6794	3.1912e+06		1 cell(2, 15)	1469734	50.7	2540	255500	1.1031	12.6794	3.2396e+06		1 cell(3, 15)	1454388	50.31	2541	240154	1.1027	12.6678	3.04221e+06		1 cell(4, 15)	1511607	52	2541	297373	1.1027	12.6678	3.76705e+06		1 cell(5, 15)	1534310	52.93	2542	320076	1.1023	12.6561	4.05091e+06		1 cell(6, 15)	1537435	53.03	2542	323201
1 cell(1, 16)	1406577	48.65	2691	182019	1.0427	11.0332	2.00825e+06		1 cell(2, 16)	1407305	48.54	2691	182747	1.0427	11.0332	2.01628e+06		1 cell(3, 16)	1394100	48.35	2692	169542	1.0423	11.023	1.86886e+06		1 cell(4, 16)	1455856	49.89	2693	231298	1.0419	11.0129	2.54725e+06		1 cell(5, 16)	1455338	50.34	2693	230780	1.0419	11.0129	2.54155e+06		1 cell(6, 16)	1472329	50.46	2694	247771
1 cell(1, 17)	1415317	48.76	2842	168681	0.9823	9.60064	1.61944e+06		1 cell(2, 17)	1417844	48.71	2843	171208	0.9819	9.5918	1.64219e+06		1 cell(3, 17)	1411845	48.64	2843	165209	0.9819	9.5918	1.58465e+06		1 cell(4, 17)	1457934	49.96	2844	211298	0.9815	9.58297	2.02486e+06		1 cell(5, 17)	1450797	49.97	2845	204161	0.9811	9.57414	1.95467e+06		1 cell(6, 17)	1460734	50.19	2845	214098
1 cell(1, 18)	1444675	50.1	2994	154830	0.9215	8.34642	1.29228e+06		1 cell(2, 18)	1445258	50.11	2994	155413	0.9215	8.34642	1.29714e+06		1 cell(3, 18)	1439874	50.07	2995	150029	0.9211	8.33873	1.25105e+06		1 cell(4, 18)	1492757	51.63	2996	202912	0.9207	8.33105	1.69047e+06		1 cell(5, 18)	1490652	51.35	2997	200807	0.9203	8.32339	1.67139e+06		1 cell(6, 18)	1467283	50.88	2997	177438
1 cell(1, 19)	1531779	52.78	3145	169032	0.8611	7.26273	1.22763e+06		1 cell(2, 19)	1533643	52.97	3146	170896	0.8607	7.25605	1.24003e+06		1 cell(3, 19)	1545606	53.39	3146	182859	0.8607	7.25605	1.32683e+06		1 cell(4, 19)	1578505	54.53	3147	215758	0.8603	7.24937	1.56411e+06		1 cell(5, 19)	1550749	53.42	3148	188002	0.8599	7.24269	1.36164e+06		1 cell(6, 19)	1537844	53.11	3149	175097
1 cell(1, 20)	1603344	55.75	3297	133285	0.8003	6.31393	841553		1 cell(2, 20)	1616752	55.99	3298	146693	0.7999	6.30812	925357		1 cell(3, 20)	1617163	56.23	3298	147104	0.7999	6.30812	927950		1 cell(4, 20)	1636821	56.91	3299	166762	0.7995	6.30231	1.05099e+06		1 cell(5, 20)	1603565	55.75	3300	133506	0.7991	6.29651	840622		1 cell(6, 20)	1609703	55.74	3301	139644
1 cell(1, 21)	1729725	59.91	3448	189441	0.7399	5.49414	1.04082e+06		1 cell(2, 21)	1717886	59.5	3449	177602	0.7395	5.48909	974873		1 cell(3, 21)	1713145	59.33	3450	172861	0.7391	5.48403	947975		1 cell(4, 21)	1732071	59.99	3450	191787	0.7391	5.48403	1.05177e+06		1 cell(5, 21)	1714419	59.37	3451	174135	0.7387	5.47898	954083		1 cell(6, 21)	1699694	58.86	3452	159410
1 cell(1, 22)	1837618	64.06	3600	185304	0.6791	4.77639	885085		1 cell(2, 22)	1817689	63.54	3601	165375	0.6787	4.772	789169		1 cell(3, 22)	1824941	63.2	3602	172627	0.6783	4.7676	823017		1 cell(4, 22)	1818109	63.72	3602	165795	0.6783	4.7676	790445		1 cell(5, 22)	1807944	63.03	3603	155630	0.6779	4.76321	741299		1 cell(6, 22)	1795964	62.77	3604	143650
1 cell(1, 23)	1967386	68.32	3751	230857	0.6187	4.15623	959496		1 cell(2, 23)	1950951	67.92	3752	214422	0.6183	4.15241	890368		1 cell(3, 23)	1953550	67.65	3753	217021	0.6179	4.14859	900330		1 cell(4, 23)	1955838	68.08	3754	219309	0.6175	4.14477	908984		1 cell(5, 23)	1931295	67.06	3754	194766	0.6175	4.14477	807259		1 cell(6, 23)	1908422	66.44	3755	171893
1 cell(1, 24)	2103308	73.71	3903	262927	0.5579	3.61327	950025		1 cell(2, 24)	2065481	72.39	3904	225100	0.5575	3.60994	812598		1 cell(3, 24)	2063677	72.13	3905	223296	0.5571	3.60662	805343		1 cell(4, 24)	2071130	72.29	3906	230749	0.5567	3.6033	831457		1 cell(5, 24)	2033378	70.79	3906	192997	0.5567	3.6033	695425		1 cell(6, 24)	2027242	70.58	3907	186861
1 cell(1, 25)	2216000	77.16	4054	281731	0.4975	3.14413	885798		1 cell(2, 25)	2193382	76.57	4055	259113	0.4971	3.14123	813934		1 cell(3, 25)	2174231	75.69	4056	239962	0.4967	3.13834	753082		1 cell(4, 25)	2162346	75.68	4057	228077	0.4963	3.13545	715124		1 cell(5, 25)	2133678	74.28	4058	199409	0.4959	3.13256	624662		1 cell(6, 25)	2119661	73.99	4059	185392
1 cell(1, 26)	2307455	81.08	4206	261749	0.4367	2.73338	715459		1 cell(2, 26)	2299405	81.01	4207	253699	0.4363	2.73086	692817		1 cell(3, 26)	2260076	79.21	4208	214370	0.4359	2.72835	584876		1 cell(4, 26)	2244245	79.07	4209	198539	0.4355	2.72584	541185		1 cell(5, 26)	2222251	78.09	4210	176545	0.4351	2.72333	480790		1 cell(6, 26)	2192085	77.23	4211	146379
1 cell(1, 27)	2402599	84.1	4357	309811	0.3763	2.37848	736880		1 cell(2, 27)	2449606	85.75	4358	356818	0.3759	2.37629	847904		1 cell(3, 27)	2363377	82.5	4359	270589	0.3755	2.37411	642407		1 cell(4, 27)	2352149	82.32	4360	259361	0.3751	2.37192	615183		1 cell(5, 27)	2293506	80.27	4361	200718	0.3747	2.36974	475649		1 cell(6, 27)	2282814	79.9	4362	190026
1 cell(1, 28)	2427790	85.54	4509	281587	0.3155	2.06776	582254		1 cell(2, 28)	2476967	87.5	4510	330764	0.3151	2.06586	683311		1 cell(3, 28)	2414285	85.06	4511	268082	0.3147	2.06395	553309		1 cell(4, 28)	2383293	84.19	4512	237090	0.3143	2.06205	488892		1 cell(5, 28)	2309292	81.36	4513	163089	0.3139	2.06016	335989		1 cell(6, 28)	2284775	80.71	4514	138572
1 cell(1, 29)	2444715	85.8	4660	305368	0.2551	1.79929	549444		1 cell(2, 29)	2509508	88.07	4661	370161	0.2547	1.79763	665412		1 cell(3, 29)	2449543	85.97	4662	310196	0.2543	1.79597	557104		1 cell(4, 29)	2375261	83.58	4663	235914	0.2539	1.79432	423305		1 cell(5, 29)	2315338	81.25	4664	175991	0.2535	1.79267	315494		1 cell(6, 29)	2287452	80.27	4665	148105
1 cell(1, 30)	2406222	85.23	4812	326889	0.1943	1.56423	511329		1 cell(2, 30)	2489673	87.95	4813	410340	0.1939	1.56279	641274		1 cell(3, 30)	2489060	88.16	4814	409727	0.1935	1.56135	639727		1 cell(4, 30)	2382441	84.12	4815	303108	0.1931	1.55991	472822		1 cell(5, 30)	2330406	82.01	4816	251073	0.1927	1.55848	391291		1 cell(6, 30)	2273884	79.8	4817	194551
				14869285			4.41839e+08						15506076			4.75551e+08						14269099			4.41764e+08						15712083			4.87568e+08						15390000			4.99544e+08						14568103
Mean length							29.7149									30.6687									30.9595									31.0314									32.459
Lesion frequency
Fold change
lesion per million
[truncated: 55 more columns]

## Sheet: std. curve
Ladder lane						Background lane
1 cell(13, 1)	2801888	94.05	419	270231		1 cell(14, 1)	2531657	84.98	419
1 cell(13, 2)	2369672	79.54	571	35931		1 cell(14, 2)	2333741	78.74	571			Distance	Intensity	Ladder kb	Log[kb]
1 cell(13, 3)	2305672	77.79	723	13563		1 cell(14, 3)	2292109	77.33	723			2546	346547	12.5	1.09691
1 cell(13, 4)	2255436	76.1	875	39014		1 cell(14, 4)	2216422	74.78	875			2698	308552	10	1
1 cell(13, 5)	2201104	74.26	1027	77284		1 cell(14, 5)	2123820	72.02	1027			3002	209719	7.5	0.875061
1 cell(13, 6)	2103814	71.34	1179	75170		1 cell(14, 6)	2028644	68.8	1179			3306	211701	5	0.69897
1 cell(13, 7)	1992463	67.57	1331	77860		1 cell(14, 7)	1914603	64.93	1331			4217	375678	2.5	0.39794
1 cell(13, 8)	1884021	63.89	1482	90556		1 cell(14, 8)	1793465	61.14	1483
1 cell(13, 9)	1768451	60.28	1634	80464		1 cell(14, 9)	1687987	57.54	1635
1 cell(13, 10)	1667300	56.84	1786	84056		1 cell(14, 10)	1583244	53.97	1787
1 cell(13, 11)	1584798	54.02	1938	100697		1 cell(14, 11)	1484101	50.85	1939			Distance	Log[kb]
1 cell(13, 12)	1473472	50.49	2090	99300		1 cell(14, 12)	1374172	47.09	2091			2546	1.09691
1 cell(13, 13)	1586860	54.1	2242	297167		1 cell(14, 13)	1289693	44.19	2243			2698	1
1 cell(13, 14)	1645601	56.39	2394	409511		1 cell(14, 14)	1236090	42.58	2395			3002	0.875061
1 cell(13, 15)	1560781	54.12	2546	346547		1 cell(14, 15)	1214234	41.82	2547			3306	0.69897
1 cell(13, 16)	1533110	52.53	2698	308552		1 cell(14, 16)	1224558	42.18	2698			4217	0.39794
1 cell(13, 17)	1384152	47.68	2850	137516		1 cell(14, 17)	1246636	43.17	2850
1 cell(13, 18)	1499564	51.92	3002	209719		1 cell(14, 18)	1289845	44.66	3002
1 cell(13, 19)	1455328	50.13	3154	92581		1 cell(14, 19)	1362747	47.19	3154
1 cell(13, 20)	1681760	58.23	3306	211701		1 cell(14, 20)	1470059	51.17	3306
1 cell(13, 21)	1599211	55.67	3457	58927		1 cell(14, 21)	1540284	53.62	3458
1 cell(13, 22)	1707882	59.14	3609	55568		1 cell(14, 22)	1652314	57.52	3610
1 cell(13, 23)	1825233	63.54	3761	88704		1 cell(14, 23)	1736529	60.77	3762
1 cell(13, 24)	1903468	66.61	3913	63087		1 cell(14, 24)	1840381	64.4	3914
1 cell(13, 25)	1983660	69.42	4065	49391		1 cell(14, 25)	1934269	67.69	4066
1 cell(13, 26)	2421384	84.74	4217	375678		1 cell(14, 26)	2045706	71.59	4218
1 cell(13, 27)	2149400	75.62	4369	56612		1 cell(14, 27)	2092788	73.63	4370
1 cell(13, 28)	2194433	77.21	4521	48230		1 cell(14, 28)	2146203	75.51	4522
1 cell(13, 29)	2191054	77.09	4673	51707		1 cell(14, 29)	2139347	75.27	4674
1 cell(13, 30)	2133086	75.05	4825	53753		1 cell(14, 30)	2079333	73.55	4826
