# Supplementary material for: Global and transcription-coupled repair of 8-oxoG is initiated by nucleotide excision repair proteins
Source: Nat Commun. 2022 Feb 21;13:974. doi: 10.1038/s41467-022-28642-9 (PMC8861037; doi:10.1038/s41467-022-28642-9)
Supplement: Supplementary file 8 — Source Data [file 41467_2022_28642_MOESM8_ESM.zip › Source data file__NCOMMS-21-19678A/FIG1D_2.xlsx]

## Sheet: Fold change
	siCon-UT-no enzyme									siCon-0h-no enzyme									siCon-4h-no enzyme									siDDB2-UT-no enzyme									siDDB2-0h-no enzyme									siDDB2-4h-no enzyme
Name	Volume	Average Intensity	Centre Y	Volume-bck	log[kb]	kb	kbX (volume-bck)		Name	Volume	Average Intensity	Centre Y	Volume-bck	log[kb]	kb	kbX (volume-bck)		Name	Volume	Average Intensity	Centre Y	Volume-bck	log[kb]	kb	kbX (volume-bck)		Name	Volume	Average Intensity	Centre Y	Volume-bck	log[kb]	kb	kbX (volume-bck)		Name	Volume	Average Intensity	Centre Y	Volume-bck	log[kb]	kb	kbX (volume-bck)		Name	Volume	Average Intensity	Centre Y	Volume-bck
1 cell(1, 1)	1240568	172.88	94	375438	2.099	125.603	4.71561e+07		1 cell(2, 1)	1227425	171.05	94	362295	2.099	125.603	4.55053e+07		1 cell(3, 1)	1219709	169.97	94	354579	2.099	125.603	4.45362e+07		1 cell(4, 1)	1221397	170.21	94	356267	2.099	125.603	4.47482e+07		1 cell(5, 1)	1143581	159.36	94	278451	2.099	125.603	3.49743e+07		1 cell(6, 1)	1168130	162.78	94	303000
1 cell(1, 2)	968099	133.13	168	154688	2.0324	107.746	1.6667e+07		1 cell(2, 2)	964598	132.65	168	151187	2.0324	107.746	1.62898e+07		1 cell(3, 2)	930275	128.56	168	116864	2.0324	107.746	1.25916e+07		1 cell(4, 2)	923161	126.91	168	109750	2.0324	107.746	1.18251e+07		1 cell(5, 2)	901273	123.9	168	87862	2.0324	107.746	9.46675e+06		1 cell(6, 2)	901681	123.96	168	88270
1 cell(1, 3)	921144	128.36	243	125813	1.9649	92.2359	1.16045e+07		1 cell(2, 3)	903020	126.47	243	107689	1.9649	92.2359	9.93279e+06		1 cell(3, 3)	888534	124.46	243	93203	1.9649	92.2359	8.59666e+06		1 cell(4, 3)	891348	124.21	243	96017	1.9649	92.2359	8.85621e+06		1 cell(5, 3)	879049	122.5	243	83718	1.9649	92.2359	7.72181e+06		1 cell(6, 3)	870855	121.97	243	75524
1 cell(1, 4)	894754	124.67	317	115898	1.8983	79.1225	9.17014e+06		1 cell(2, 4)	887030	124.88	317	108174	1.8983	79.1225	8.559e+06		1 cell(3, 4)	873744	121.74	317	94888	1.8983	79.1225	7.50778e+06		1 cell(4, 4)	919109	127.04	317	140253	1.8983	79.1225	1.10972e+07		1 cell(5, 4)	901615	123.95	317	122759	1.8983	79.1225	9.713e+06		1 cell(6, 4)	891556	123.84	317	112700
1 cell(1, 5)	871326	119.79	391	122142	1.8317	67.8735	8.2902e+06		1 cell(2, 5)	899116	124.89	391	149932	1.8317	67.8735	1.01764e+07		1 cell(3, 5)	879727	120.94	391	130543	1.8317	67.8735	8.86041e+06		1 cell(4, 5)	962480	133.73	392	213296	1.8308	67.733	1.44472e+07		1 cell(5, 5)	916283	125.97	392	167099	1.8308	67.733	1.13181e+07		1 cell(6, 5)	916259	127.28	392	167075
1 cell(1, 6)	844209	118.24	466	139908	1.7642	58.1032	8.1291e+06		1 cell(2, 6)	1049589	147.02	466	345288	1.7642	58.1032	2.00623e+07		1 cell(3, 6)	906181	125.25	466	201880	1.7642	58.1032	1.17299e+07		1 cell(4, 6)	1110889	156.4	466	406588	1.7642	58.1032	2.36241e+07		1 cell(5, 6)	1020709	142.22	467	316408	1.7633	57.9829	1.83463e+07		1 cell(6, 6)	963703	135.68	467	259402
1 cell(1, 7)	847278	119.28	540	171914	1.6976	49.8425	8.56863e+06		1 cell(2, 7)	1068461	147.68	540	393097	1.6976	49.8425	1.95929e+07		1 cell(3, 7)	923100	129.3	540	247736	1.6976	49.8425	1.23478e+07		1 cell(4, 7)	1106147	155.73	541	430783	1.6967	49.7393	2.14269e+07		1 cell(5, 7)	1027736	143.94	541	352372	1.6967	49.7393	1.75267e+07		1 cell(6, 7)	1011173	140.5	541	335809
1 cell(1, 8)	885403	122.99	614	253834	1.631	42.7563	1.0853e+07		1 cell(2, 8)	1036673	145.97	614	405104	1.631	42.7563	1.73207e+07		1 cell(3, 8)	998301	137.98	615	366732	1.6301	42.6678	1.56476e+07		1 cell(4, 8)	1142246	157.86	615	510677	1.6301	42.6678	2.17895e+07		1 cell(5, 8)	1053412	146.33	615	421843	1.6301	42.6678	1.79991e+07		1 cell(6, 8)	1031167	145.19	615	399598
1 cell(1, 9)	911173	128.28	689	308848	1.5635	36.6016	1.13043e+07		1 cell(2, 9)	1030050	143.14	689	427725	1.5635	36.6016	1.56554e+07		1 cell(3, 9)	1016524	143.15	689	414199	1.5635	36.6016	1.51603e+07		1 cell(4, 9)	1092531	153.02	690	490206	1.5626	36.5258	1.79052e+07		1 cell(5, 9)	1020174	143.65	690	417849	1.5626	36.5258	1.52623e+07		1 cell(6, 9)	1057167	146.89	690	454842
1 cell(1, 10)	942436	132.7	763	378681	1.4969	31.3979	1.18898e+07		1 cell(2, 10)	962064	135.5	763	398309	1.4969	31.3979	1.2506e+07		1 cell(3, 10)	1010997	142.35	764	447242	1.496	31.3329	1.40134e+07		1 cell(4, 10)	1020833	144.47	764	457078	1.496	31.3329	1.43216e+07		1 cell(5, 10)	1007177	139.92	764	443422	1.496	31.3329	1.38937e+07		1 cell(6, 10)	1032525	145.36	764	468770
1 cell(1, 11)	931475	129.39	837	398131	1.4303	26.9339	1.07232e+07		1 cell(2, 11)	905412	125.8	838	372068	1.4294	26.8782	1.00005e+07		1 cell(3, 11)	961100	134.19	838	427756	1.4294	26.8782	1.14973e+07		1 cell(4, 11)	955126	133.38	838	421782	1.4294	26.8782	1.13367e+07		1 cell(5, 11)	953293	132.46	839	419949	1.4285	26.8225	1.12641e+07		1 cell(6, 11)	997949	138.62	839	464605
1 cell(1, 12)	860437	121.14	912	356813	1.3628	23.0569	8.22698e+06		1 cell(2, 12)	804795	113.95	912	301171	1.3628	23.0569	6.94405e+06		1 cell(3, 12)	868449	122.92	913	364825	1.3619	23.0091	8.3943e+06		1 cell(4, 12)	868316	120.67	913	364692	1.3619	23.0091	8.39124e+06		1 cell(5, 12)	869332	123.07	913	365708	1.3619	23.0091	8.41462e+06		1 cell(6, 12)	930219	129.25	914	426595
1 cell(1, 13)	770764	108.53	986	301727	1.2962	19.7788	5.9678e+06		1 cell(2, 13)	727442	103.54	986	258405	1.2962	19.7788	5.11094e+06		1 cell(3, 13)	784075	110.4	987	315038	1.2953	19.7379	6.21818e+06		1 cell(4, 13)	768487	108.79	987	299450	1.2953	19.7379	5.9105e+06		1 cell(5, 13)	788801	111.65	988	319764	1.2944	19.697	6.29839e+06		1 cell(6, 13)	827464	117.14	988	358427
1 cell(1, 14)	668647	93.37	1060	215161	1.2296	16.9668	3.65059e+06		1 cell(2, 14)	647951	90.52	1061	194465	1.2287	16.9317	3.29262e+06		1 cell(3, 14)	680143	94.98	1061	226657	1.2287	16.9317	3.83768e+06		1 cell(4, 14)	669556	94.01	1062	216070	1.2278	16.8966	3.65085e+06		1 cell(5, 14)	690269	95.88	1062	236783	1.2278	16.8966	4.00083e+06		1 cell(6, 14)	714371	100.3	1063	260885
1 cell(1, 15)	568038	79.76	1135	126640	1.1621	14.5245	1.83938e+06		1 cell(2, 15)	558657	78.66	1135	117259	1.1621	14.5245	1.70312e+06		1 cell(3, 15)	577035	81.02	1136	135637	1.1612	14.4944	1.96598e+06		1 cell(4, 15)	571356	81.3	1136	129958	1.1612	14.4944	1.88366e+06		1 cell(5, 15)	589157	82.28	1137	147759	1.1603	14.4644	2.13724e+06		1 cell(6, 15)	601057	85.08	1137	159659
1 cell(1, 16)	515651	73.39	1209	76111	1.0955	12.4595	948304		1 cell(2, 16)	519921	73.58	1210	80381	1.0946	12.4337	999432		1 cell(3, 16)	527100	74.62	1210	87560	1.0946	12.4337	1.08869e+06		1 cell(4, 16)	532591	75.78	1211	93051	1.0937	12.4079	1.15457e+06		1 cell(5, 16)	540710	76.96	1211	101170	1.0937	12.4079	1.25531e+06		1 cell(6, 16)	545446	77.19	1212	105906
1 cell(1, 17)	513238	72.09	1284	72581	1.028	10.666	774146		1 cell(2, 17)	520663	73.11	1284	80006	1.028	10.666	853341		1 cell(3, 17)	523467	73.13	1285	82810	1.0271	10.6439	881420		1 cell(4, 17)	538420	75.58	1285	97763	1.0271	10.6439	1.04058e+06		1 cell(5, 17)	545993	76.66	1286	105336	1.0262	10.6218	1.11886e+06		1 cell(6, 17)	541254	75.98	1286	100597
1 cell(1, 18)	513912	73.14	1358	62424	0.9614	9.14956	571152		1 cell(2, 18)	518442	73.77	1359	66954	0.9605	9.13061	611331		1 cell(3, 18)	525175	74.75	1359	73687	0.9605	9.13061	672808		1 cell(4, 18)	540911	76.97	1360	89423	0.9596	9.11171	814797		1 cell(5, 18)	547523	77.93	1360	96035	0.9596	9.11171	875043		1 cell(6, 18)	543738	77.37	1361	92250
1 cell(1, 19)	532400	75.78	1432	54603	0.8948	7.84874	428565		1 cell(2, 19)	550628	78.34	1433	72831	0.8939	7.83249	570448		1 cell(3, 19)	556372	79.61	1433	78575	0.8939	7.83249	615438		1 cell(4, 19)	572615	80.4	1434	94818	0.893	7.81628	741124		1 cell(5, 19)	570228	81.14	1434	92431	0.893	7.81628	722466		1 cell(6, 19)	580723	81.54	1435	102926
1 cell(1, 20)	575397	80.79	1507	75187	0.8273	6.71893	505176		1 cell(2, 20)	590868	83.37	1507	90658	0.8273	6.71893	609125		1 cell(3, 20)	592867	83.68	1508	92657	0.8264	6.70502	621267		1 cell(4, 20)	603557	84.75	1509	103347	0.8255	6.69114	691509		1 cell(5, 20)	601610	84.45	1509	101400	0.8255	6.69114	678481		1 cell(6, 20)	598519	84.48	1510	98309
1 cell(1, 21)	608625	86.62	1581	86588	0.7607	5.76368	499066		1 cell(2, 21)	622350	89.5	1582	100313	0.7598	5.75175	576975		1 cell(3, 21)	617160	87.84	1582	95123	0.7598	5.75175	547124		1 cell(4, 21)	618774	88.52	1583	96737	0.7589	5.73984	555255		1 cell(5, 21)	629364	88.36	1584	107327	0.758	5.72796	614765		1 cell(6, 21)	614501	88.35	1584	92464
1 cell(1, 22)	650243	93.04	1655	91162	0.6941	4.94425	450727		1 cell(2, 22)	673425	95.08	1656	114344	0.6932	4.93401	564174		1 cell(3, 22)	655542	93.78	1656	96461	0.6932	4.93401	475940		1 cell(4, 22)	651858	93.27	1657	92777	0.6923	4.9238	456815		1 cell(5, 22)	648171	92.74	1658	89090	0.6914	4.9136	437753		1 cell(6, 22)	664894	93.87	1659	105813
1 cell(1, 23)	694170	98.51	1730	108750	0.6266	4.23253	460288		1 cell(2, 23)	699068	99.47	1730	113648	0.6266	4.23253	481019		1 cell(3, 23)	699999	99.33	1731	114579	0.6257	4.22377	483955		1 cell(4, 23)	696661	98.33	1732	111241	0.6248	4.21502	468883		1 cell(5, 23)	691610	97.62	1733	106190	0.6239	4.2063	446667		1 cell(6, 23)	689760	98.65	1733	104340
1 cell(1, 24)	725584	104.37	1804	100282	0.56	3.63078	364102		1 cell(2, 24)	736682	103.98	1805	111380	0.5591	3.62326	403559		1 cell(3, 24)	723283	103.46	1805	97981	0.5591	3.62326	355011		1 cell(4, 24)	713740	102.67	1806	88438	0.5582	3.61576	319771		1 cell(5, 24)	711468	101.8	1807	86166	0.5573	3.60828	310911		1 cell(6, 24)	726516	103.1	1808	101214
1 cell(1, 25)	762975	109.75	1878	111621	0.4934	3.11458	347653		1 cell(2, 25)	755719	108.71	1879	104365	0.4925	3.10814	324381		1 cell(3, 25)	758286	107.03	1880	106932	0.4916	3.1017	331671		1 cell(4, 25)	740443	106.46	1880	89089	0.4916	3.1017	276327		1 cell(5, 25)	737268	106.02	1881	85914	0.4907	3.09528	265928		1 cell(6, 25)	752051	108.15	1882	100697
1 cell(1, 26)	790604	112.19	1953	103136	0.4259	2.66624	274986		1 cell(2, 26)	792610	112.47	1954	105142	0.425	2.66073	279754		1 cell(3, 26)	782865	111.09	1955	95397	0.4241	2.65522	253300		1 cell(4, 26)	781123	110.81	1955	93655	0.4241	2.65522	248674		1 cell(5, 26)	775941	110.11	1956	88473	0.4232	2.64972	234429		1 cell(6, 26)	782662	111.06	1957	95194
1 cell(1, 27)	797860	114.77	2027	75831	0.3593	2.28718	173439		1 cell(2, 27)	810946	116.65	2028	88917	0.3584	2.28244	202948		1 cell(3, 27)	799861	115.05	2029	77832	0.3575	2.27772	177279		1 cell(4, 27)	806689	115.08	2030	84660	0.3566	2.273	192432		1 cell(5, 27)	803213	113.98	2031	81184	0.3557	2.2683	184149		1 cell(6, 27)	805010	114.23	2032	82981
1 cell(1, 28)	814557	117.17	2101	78852	0.2927	1.962	154708		1 cell(2, 28)	830652	119.48	2102	94947	0.2918	1.95794	185901		1 cell(3, 28)	814948	117.84	2103	79243	0.2909	1.95389	154832		1 cell(4, 28)	813120	117.57	2104	77415	0.29	1.94984	150947		1 cell(5, 28)	810824	116.63	2105	75119	0.2891	1.94581	146167		1 cell(6, 28)	803563	115.59	2106	67858
1 cell(1, 29)	837201	118.85	2176	99259	0.2252	1.67958	166713		1 cell(2, 29)	841834	120.12	2177	103892	0.2243	1.6761	174133		1 cell(3, 29)	835117	119.17	2178	97175	0.2234	1.67263	162538		1 cell(4, 29)	837166	119.46	2179	99224	0.2225	1.66917	165622		1 cell(5, 29)	832138	118.08	2180	94196	0.2216	1.66571	156903		1 cell(6, 29)	812644	115.93	2181	74702
1 cell(1, 30)	833013	119.82	2250	87973	0.1586	1.44079	126750		1 cell(2, 30)	841854	122.4	2251	96814	0.1577	1.43781	139200		1 cell(3, 30)	841294	121.01	2252	96254	0.1568	1.43483	138108		1 cell(4, 30)	827614	120.33	2253	82574	0.1559	1.43186	118234		1 cell(5, 30)	852900	122.68	2254	107860	0.155	1.42889	154121		1 cell(6, 30)	831753	120.93	2255	86713
				4829996			1.80287e+08						5516760			2.09628e+08						5310045			1.89864e+08						6037079			2.28609e+08						5599637			1.95939e+08						5747125
Mean length							37.3264									37.9983									35.7557									37.8676									34.9914
Lesion frequency
Fold change
lesion per million
[truncated: 55 more columns]

## Sheet: std. curve
Ladder lane										Background lane
1 cell(13, 1)	950071	130.61	94	84941						1 cell(14, 1)	865130	118.93	94		Distance	Intensity	Ladder kb	Log[kb]
1 cell(13, 2)	827034	114.87	169	13623						1 cell(14, 2)	813411	112.97	169		991	122885	20	1.30103
1 cell(13, 3)	802682	112.42	244	7351						1 cell(14, 3)	795331	110.82	244		1066	150765	17.5	1.24304
1 cell(13, 4)	790465	109.8	318	11609						1 cell(14, 4)	778856	107.07	318		1141	139121	15	1.17609
1 cell(13, 5)	768868	106.26	393	19684						1 cell(14, 5)	749184	103.52	393		1215	116400	12.5	1.09691
1 cell(13, 6)	733267	101.84	468	28966						1 cell(14, 6)	704301	98.85	468		1365	90152	10	1
1 cell(13, 7)	705690	97.54	543	30326						1 cell(14, 7)	675364	93.81	543		1589	86705	5	0.69897
1 cell(13, 8)	661196	93.09	617	29627						1 cell(14, 8)	631569	88.92	618		2038	136478	2.5	0.39794
1 cell(13, 9)	635548	88.3	692	33223						1 cell(14, 9)	602325	83.67	692
1 cell(13, 10)	591733	83.05	767	27978						1 cell(14, 10)	563755	79.12	767		Distance	Log[kb]
1 cell(13, 11)	566319	78.68	842	32975						1 cell(14, 11)	533344	74.09	842		991	1.30103
1 cell(13, 12)	549618	76.76	917	45994						1 cell(14, 12)	503624	69.96	917		1066	1.24304
1 cell(13, 13)	591922	84.22	991	122885						1 cell(14, 13)	469037	66.03	992		1141	1.17609
1 cell(13, 14)	604251	84.82	1066	150765						1 cell(14, 14)	453486	63.65	1066		1215	1.09691
1 cell(13, 15)	580519	80.65	1141	139121						1 cell(14, 15)	441398	61.96	1141		1365	1
1 cell(13, 16)	555940	78.68	1215	116400						1 cell(14, 16)	439540	61.71	1216		1589	0.69897
1 cell(13, 17)	503093	71.36	1290	62436						1 cell(14, 17)	440657	62.5	1291		2038	0.39794
1 cell(13, 18)	541640	77.06	1365	90152						1 cell(14, 18)	451488	64.24	1365
1 cell(13, 19)	523731	73.52	1439	45934						1 cell(14, 19)	477797	67.08	1440
1 cell(13, 20)	539016	76.06	1514	38806						1 cell(14, 20)	500210	70.22	1515
1 cell(13, 21)	608742	87.27	1589	86705						1 cell(14, 21)	522037	74.05	1590
1 cell(13, 22)	587653	82.94	1664	28572						1 cell(14, 22)	559081	78.91	1665
1 cell(13, 23)	615390	87.55	1738	29970						1 cell(14, 23)	585420	84.18	1739
1 cell(13, 24)	662842	93.56	1813	37540						1 cell(14, 24)	625302	88.72	1814
1 cell(13, 25)	684463	98.13	1888	33109						1 cell(14, 25)	651354	93.38	1889
1 cell(13, 26)	730828	103.69	1963	43360						1 cell(14, 26)	687468	97.54	1964
1 cell(13, 27)	858507	121.81	2038	136478						1 cell(14, 27)	722029	102.44	2039
1 cell(13, 28)	767588	110.38	2112	31883						1 cell(14, 28)	735705	105.8	2113
1 cell(13, 29)	764804	109.67	2187	26862						1 cell(14, 29)	737942	105.8	2188
1 cell(13, 30)	763834	108.96	2262	18794						1 cell(14, 30)	745040	106.28	2263
