# Supplementary material for: Global and transcription-coupled repair of 8-oxoG is initiated by nucleotide excision repair proteins
Source: Nat Commun. 2022 Feb 21;13:974. doi: 10.1038/s41467-022-28642-9 (PMC8861037; doi:10.1038/s41467-022-28642-9)
Supplement: Supplementary file 8 — Source Data [file 41467_2022_28642_MOESM8_ESM.zip › Source data file__NCOMMS-21-19678A/FIG1D_3.xlsx]

## Sheet: fold change
	siCon-0h-no enzyme									siCon-0h-no enzyme									siCon-4h-no enzyme									siCon-0h-FPG+S1									siCon-2h-FPG+S1									siCon-4h-FPG+S1
Name	Volume	Average Intensity	Centre Y	Volume - bck	log[kb]	kb	kbXvolume		Name	Volume	Average Intensity	Centre Y	Volume - bck	log[kb]	kb	kbXvolume		Name	Volume	Average Intensity	Centre Y	Volume - bck	log[kb]	kb	kbXvolume		Name	Volume	Average Intensity	Centre Y	Volume - bck	log[kb]	kb	kbXvolume		Name	Volume	Average Intensity	Centre Y	Volume - bck	log[kb]	kb	kbXvolume		Name	Volume	Average Intensity	Centre Y	Volume - bck
1 cell(1, 1)	1533084	201.77	91	419041	1.8253	66.8806	2.80257e+07		1 cell(2, 1)	1486939	195.75	91	372896	1.8253	66.8806	2.49395e+07		1 cell(3, 1)	1548524	202.77	92	434481	1.8245	66.7575	2.90049e+07		1 cell(4, 1)	1497016	197	92	382973	1.8245	66.7575	2.55663e+07		1 cell(5, 1)	1486606	195.63	92	372563	1.8245	66.7575	2.48714e+07		1 cell(6, 1)	1460149	192.18	92	346106
1 cell(1, 2)	1175549	154.72	167	127312	1.7645	58.1433	7.40235e+06		1 cell(2, 2)	1184912	155.99	167	136675	1.7645	58.1433	7.94674e+06		1 cell(3, 2)	1178793	155.15	168	130556	1.7637	58.0363	7.57699e+06		1 cell(4, 2)	1158222	153.18	168	109985	1.7637	58.0363	6.38313e+06		1 cell(5, 2)	1152331	151.64	168	104094	1.7637	58.0363	6.04123e+06		1 cell(6, 2)	1152993	151.75	168	104756
1 cell(1, 3)	1136560	149.59	243	100219	1.7037	50.5475	5.06582e+06		1 cell(2, 3)	1145767	151.58	243	109426	1.7037	50.5475	5.53121e+06		1 cell(3, 3)	1154374	151.91	244	118033	1.7029	50.4545	5.9553e+06		1 cell(4, 3)	1134713	150.09	244	98372	1.7029	50.4545	4.96331e+06		1 cell(5, 3)	1130723	148.82	244	94382	1.7029	50.4545	4.762e+06		1 cell(6, 3)	1127141	149.11	244	90800
1 cell(1, 4)	1115249	146.78	319	108727	1.6429	43.944	4.7779e+06		1 cell(2, 4)	1113376	148.06	319	106854	1.6429	43.944	4.6956e+06		1 cell(3, 4)	1126001	148.2	320	119479	1.6421	43.8632	5.24073e+06		1 cell(4, 4)	1125682	148.88	320	119160	1.6421	43.8632	5.22674e+06		1 cell(5, 4)	1112852	146.45	320	106330	1.6421	43.8632	4.66397e+06		1 cell(6, 4)	1108621	147.38	320	102099
1 cell(1, 5)	1216964	160.95	395	250916	1.5821	38.2032	9.5858e+06		1 cell(2, 5)	1118768	148.77	395	152720	1.5821	38.2032	5.8344e+06		1 cell(3, 5)	1118540	147.22	396	152492	1.5813	38.1329	5.81496e+06		1 cell(4, 5)	1139903	151.54	396	173855	1.5813	38.1329	6.6296e+06		1 cell(5, 5)	1099445	145.41	396	133397	1.5813	38.1329	5.08682e+06		1 cell(6, 5)	1104921	146.89	396	138873
1 cell(1, 6)	1432233	190.41	471	493688	1.5213	33.2124	1.63966e+07		1 cell(2, 6)	1231417	163.75	471	292872	1.5213	33.2124	9.72698e+06		1 cell(3, 6)	1158969	153.28	472	220424	1.5205	33.1513	7.30733e+06		1 cell(4, 6)	1235323	164.21	472	296778	1.5205	33.1513	9.83856e+06		1 cell(5, 6)	1113627	148.03	472	175082	1.5205	33.1513	5.80419e+06		1 cell(6, 6)	1133275	150.66	472	194730
1 cell(1, 7)	1418676	188.6	547	514989	1.4605	28.8735	1.48696e+07		1 cell(2, 7)	1283451	170.67	547	379764	1.4605	28.8735	1.09651e+07		1 cell(3, 7)	1224448	162.78	548	320761	1.4597	28.8204	9.24446e+06		1 cell(4, 7)	1304121	174.23	548	400434	1.4597	28.8204	1.15407e+07		1 cell(5, 7)	1165489	154.92	548	261802	1.4597	28.8204	7.54524e+06		1 cell(6, 7)	1153722	153.38	548	250035
1 cell(1, 8)	1409057	187.32	623	550731	1.3997	25.1015	1.38242e+07		1 cell(2, 8)	1331214	177.9	623	472888	1.3997	25.1015	1.18702e+07		1 cell(3, 8)	1305522	173.54	624	447196	1.3989	25.0553	1.12046e+07		1 cell(4, 8)	1374109	183.61	624	515783	1.3989	25.0553	1.29231e+07		1 cell(5, 8)	1234654	164.95	624	376328	1.3989	25.0553	9.42902e+06		1 cell(6, 8)	1219136	162.08	624	360810
1 cell(1, 9)	1359465	181.63	699	546233	1.3389	21.8223	1.192e+07		1 cell(2, 9)	1334159	178.29	699	520927	1.3389	21.8223	1.13678e+07		1 cell(3, 9)	1340584	179.1	700	527352	1.3381	21.7821	1.14868e+07		1 cell(4, 9)	1379666	183.39	700	566434	1.3381	21.7821	1.23381e+07		1 cell(5, 9)	1282178	172.17	700	468946	1.3381	21.7821	1.02146e+07		1 cell(6, 9)	1278661	169.99	700	465429
1 cell(1, 10)	1261776	169.46	775	496789	1.2781	18.9714	9.4248e+06		1 cell(2, 10)	1281573	171.26	775	516586	1.2781	18.9714	9.80037e+06		1 cell(3, 10)	1300341	173.75	776	535354	1.2773	18.9365	1.01377e+07		1 cell(4, 10)	1333673	178.18	776	568686	1.2773	18.9365	1.07689e+07		1 cell(5, 10)	1283532	172.36	776	518545	1.2773	18.9365	9.81943e+06		1 cell(6, 10)	1271934	170.8	776	506947
1 cell(1, 11)	1147125	154.06	851	426091	1.2173	16.493	7.02752e+06		1 cell(2, 11)	1184155	159.08	851	463121	1.2173	16.493	7.63826e+06		1 cell(3, 11)	1213058	162.07	852	492024	1.2165	16.4627	8.10002e+06		1 cell(4, 11)	1256143	168.68	852	535109	1.2165	16.4627	8.80932e+06		1 cell(5, 11)	1245800	167.29	852	524766	1.2165	16.4627	8.63904e+06		1 cell(6, 11)	1227791	164.89	852	506757
1 cell(1, 12)	1024298	137.56	927	363608	1.1565	14.3384	5.21355e+06		1 cell(2, 12)	1058827	142.24	927	398137	1.1565	14.3384	5.70864e+06		1 cell(3, 12)	1084148	145.6	928	423458	1.1557	14.312	6.06053e+06		1 cell(4, 12)	1161511	156.77	928	500821	1.1557	14.312	7.16774e+06		1 cell(5, 12)	1159513	155.7	928	498823	1.1557	14.312	7.13915e+06		1 cell(6, 12)	1131653	151.98	928	470963
1 cell(1, 13)	872696	117.2	1003	257221	1.0957	12.4652	3.20632e+06		1 cell(2, 13)	877662	118.49	1003	262187	1.0957	12.4652	3.26822e+06		1 cell(3, 13)	900732	120.95	1004	285257	1.0949	12.4423	3.54925e+06		1 cell(4, 13)	987014	133.24	1004	371539	1.0949	12.4423	4.62279e+06		1 cell(5, 13)	988301	133.39	1004	372826	1.0949	12.4423	4.63881e+06		1 cell(6, 13)	958333	128.7	1004	342858
1 cell(1, 14)	731113	98.68	1079	150640	1.0349	10.8368	1.63245e+06		1 cell(2, 14)	723379	97.66	1079	142906	1.0349	10.8368	1.54864e+06		1 cell(3, 14)	736234	99.37	1080	155761	1.0341	10.8168	1.68484e+06		1 cell(4, 14)	820860	110.23	1080	240387	1.0341	10.8168	2.60023e+06		1 cell(5, 14)	809451	109.82	1080	228978	1.0341	10.8168	2.47682e+06		1 cell(6, 14)	787109	105.71	1080	206636
1 cell(1, 15)	654848	88.84	1155	101697	0.9741	9.42106	958094		1 cell(2, 15)	648332	87.54	1155	95181	0.9741	9.42106	896706		1 cell(3, 15)	647328	87.83	1156	94177	0.9733	9.40373	885615		1 cell(4, 15)	719642	96.65	1156	166491	0.9733	9.40373	1.56564e+06		1 cell(5, 15)	706356	95.84	1156	153205	0.9733	9.40373	1.4407e+06		1 cell(6, 15)	692574	93.5	1156	139423
1 cell(1, 16)	617935	83.84	1231	67984	0.9133	8.1903	556810		1 cell(2, 16)	610713	82.89	1231	60762	0.9133	8.1903	497659		1 cell(3, 16)	614516	83.38	1232	64565	0.9125	8.17523	527834		1 cell(4, 16)	667883	90.14	1232	117932	0.9125	8.17523	964121		1 cell(5, 16)	656729	89.1	1232	106778	0.9125	8.17523	872935		1 cell(6, 16)	643055	87.25	1232	93104
1 cell(1, 17)	616718	83.68	1307	64360	0.8525	7.12033	458264		1 cell(2, 17)	608902	82.64	1307	56544	0.8525	7.12033	402612		1 cell(3, 17)	609243	83.08	1308	56885	0.8517	7.10722	404294		1 cell(4, 17)	650813	88.29	1308	98455	0.8517	7.10722	699742		1 cell(5, 17)	647764	87.88	1308	95406	0.8517	7.10722	678072		1 cell(6, 17)	633174	85.91	1308	80816
1 cell(1, 18)	632513	85.82	1383	72371	0.7917	6.19013	447986		1 cell(2, 18)	614397	83.81	1383	54255	0.7917	6.19013	335846		1 cell(3, 18)	618603	84.37	1384	58461	0.7909	6.17874	361215		1 cell(4, 18)	654727	89.29	1384	94585	0.7909	6.17874	584416		1 cell(5, 18)	653778	88.7	1384	93636	0.7909	6.17874	578553		1 cell(6, 18)	638895	87.58	1384	78753
1 cell(1, 19)	648394	88.42	1459	62471	0.7309	5.38146	336185		1 cell(2, 19)	642376	87.62	1459	56453	0.7309	5.38146	303799		1 cell(3, 19)	648577	88.45	1460	62654	0.7301	5.37155	336549		1 cell(4, 19)	673563	92.33	1460	87640	0.7301	5.37155	470763		1 cell(5, 19)	675617	91.66	1460	89694	0.7301	5.37155	481796		1 cell(6, 19)	660134	90.5	1460	74211
1 cell(1, 20)	678098	92.97	1535	63180	0.6701	4.67843	295583		1 cell(2, 20)	679298	92.66	1535	64380	0.6701	4.67843	301197		1 cell(3, 20)	683257	93.19	1536	68339	0.6693	4.66982	319131		1 cell(4, 20)	703255	96.42	1536	88337	0.6693	4.66982	412518		1 cell(5, 20)	699226	95.35	1536	84308	0.6693	4.66982	393703		1 cell(6, 20)	688184	94.35	1536	73266
1 cell(1, 21)	723654	99.21	1611	80390	0.6093	4.06724	326966		1 cell(2, 21)	722710	99.11	1611	79446	0.6093	4.06724	323126		1 cell(3, 21)	729151	99.43	1612	85887	0.6085	4.05976	348680		1 cell(4, 21)	739786	101.41	1612	96522	0.6085	4.05976	391856		1 cell(5, 21)	732653	100.43	1612	89389	0.6085	4.05976	362898		1 cell(6, 21)	723732	99.22	1612	80468
1 cell(1, 22)	772303	105.88	1687	89284	0.5485	3.5359	315699		1 cell(2, 22)	774356	106.19	1687	91337	0.5485	3.5359	322959		1 cell(3, 22)	769114	105.98	1688	86095	0.5477	3.52939	303863		1 cell(4, 22)	788007	108.02	1688	104988	0.5477	3.52939	370544		1 cell(5, 22)	779386	106.84	1688	96367	0.5477	3.52939	340117		1 cell(6, 22)	769623	105.51	1688	86604
1 cell(1, 23)	822995	112.83	1763	92793	0.4877	3.07397	285243		1 cell(2, 23)	823018	113.44	1763	92816	0.4877	3.07397	285314		1 cell(3, 23)	821565	113.23	1764	91363	0.4869	3.06832	280331		1 cell(4, 23)	835043	115.07	1764	104841	0.4869	3.06832	321685		1 cell(5, 23)	829285	113.68	1764	99083	0.4869	3.06832	304018		1 cell(6, 23)	810548	112.28	1764	80346
1 cell(1, 24)	880737	121.36	1839	106446	0.4269	2.67239	284465		1 cell(2, 24)	876171	120.77	1839	101880	0.4269	2.67239	272263		1 cell(3, 24)	874017	120.44	1840	99726	0.4261	2.66747	266016		1 cell(4, 24)	890419	122.71	1840	116128	0.4261	2.66747	309768		1 cell(5, 24)	877919	120.98	1840	103628	0.4261	2.66747	276425		1 cell(6, 24)	862492	118.88	1840	88201
1 cell(1, 25)	927167	128.43	1915	120322	0.3661	2.32327	279541		1 cell(2, 25)	929918	128.19	1915	123073	0.3661	2.32327	285932		1 cell(3, 25)	915936	126.9	1916	109091	0.3653	2.319	252982		1 cell(4, 25)	934413	128.11	1916	127568	0.3653	2.319	295830		1 cell(5, 25)	916418	126.96	1916	109573	0.3653	2.319	254099		1 cell(6, 25)	907416	125.07	1916	100571
1 cell(1, 26)	962132	133.3	1991	127117	0.3053	2.01976	256746		1 cell(2, 26)	968036	134.15	1991	133021	0.3053	2.01976	268671		1 cell(3, 26)	966481	133.9	1992	131466	0.3045	2.01604	265041		1 cell(4, 26)	974087	134.23	1992	139072	0.3045	2.01604	280375		1 cell(5, 26)	959460	132.91	1992	124445	0.3045	2.01604	250887		1 cell(6, 26)	943014	130.65	1992	107999
1 cell(1, 27)	1007219	139.54	2067	156171	0.2445	1.7559	274221		1 cell(2, 27)	1010271	140.73	2067	159223	0.2445	1.7559	279580		1 cell(3, 27)	1014654	140.55	2068	163606	0.2437	1.75267	286747		1 cell(4, 27)	1008529	139.7	2068	157481	0.2437	1.75267	276012		1 cell(5, 27)	991982	137.41	2068	140934	0.2437	1.75267	247011		1 cell(6, 27)	971522	136.01	2068	120474
1 cell(1, 28)	1032257	143.01	2143	140659	0.1837	1.52651	214718		1 cell(2, 28)	1023186	143.3	2143	131588	0.1837	1.52651	200871		1 cell(3, 28)	1044638	144.73	2144	153040	0.1829	1.5237	233187		1 cell(4, 28)	1046544	145.74	2144	154946	0.1829	1.5237	236092		1 cell(5, 28)	1021081	141.44	2144	129483	0.1829	1.5237	197293		1 cell(6, 28)	996494	139.53	2144	104896
1 cell(1, 29)	1022819	142.43	2219	130389	0.1229	1.32709	173038		1 cell(2, 29)	1031716	143.71	2219	139286	0.1229	1.32709	184845		1 cell(3, 29)	1044287	145.42	2220	151857	0.1221	1.32465	201157		1 cell(4, 29)	1077257	150.81	2220	184827	0.1221	1.32465	244830		1 cell(5, 29)	1035448	143.43	2220	143018	0.1221	1.32465	189448		1 cell(6, 29)	1004019	140.58	2220	111589
1 cell(1, 30)	998431	139.8	2295	118732	0.0621	1.15372	136983		1 cell(2, 30)	1013028	141.11	2295	133329	0.0621	1.15372	153824		1 cell(3, 30)	1016240	142.27	2296	136541	0.0613	1.1516	157240		1 cell(4, 30)	1030048	144.2	2296	150349	0.0613	1.1516	173141		1 cell(5, 30)	1012326	141.7	2296	132627	0.0613	1.1516	152733		1 cell(6, 30)	987821	139.76	2296	108122
			SUM	6400571			1.43973e+08					SUM	5900533			1.26157e+08					SUM	5976381			1.27798e+08					SUM	6870478			1.36976e+08					SUM	6028436			1.18152e+08					SUM	5616642
			Mean length				22.4938					Mean length				21.3806					Mean length				21.3839					Mean length				19.9369					Mean length				19.5992					Mean length
																																Frequency		0.12825									0.0908923
																																Fold change		1									0.708711
																																lesion/10^6		5.70158									4.25116
[truncated: 55 more columns]

## Sheet: std.curve
Ladder lane								Background lane
1 cell(13, 1)	1224042	162.69	94	109999				1 cell(14, 1)	1114043	148.07	95
1 cell(13, 2)	1022062	137.19	170	-26175				1 cell(14, 2)	1048237	140.72	171
1 cell(13, 3)	1018963	135.45	246	-17378				1 cell(14, 3)	1036341	137.74	247		Distance	Intensity	Ladder kb	Log[kb]
1 cell(13, 4)	986440	132.43	322	-20082				1 cell(14, 4)	1006522	135.12	323		1158	90897	10	1
1 cell(13, 5)	951875	127.79	398	-14173				1 cell(14, 5)	966048	131.03	399		1310	44068	7.5	0.875061
1 cell(13, 6)	906912	122.99	474	-31633				1 cell(14, 6)	938545	127.29	475		1462	51978	5	0.69897
1 cell(13, 7)	880942	118.28	550	-22745				1 cell(14, 7)	903687	121.33	551		1918	67769	2.5	0.39794
1 cell(13, 8)	832891	112.97	626	-25435				1 cell(14, 8)	858326	116.41	627
1 cell(13, 9)	791605	107.37	702	-21627				1 cell(14, 9)	813232	110.3	703		Distance	Log[kb]
1 cell(13, 10)	742622	100.72	778	-22365				1 cell(14, 10)	764987	104.84	779		1158	1
1 cell(13, 11)	707083	95.91	854	-13951				1 cell(14, 11)	721034	97.81	855		1310	0.875061
1 cell(13, 12)	729345	99.94	930	68655				1 cell(14, 12)	660690	90.54	931		1462	0.69897
1 cell(13, 13)	747392	102.42	1006	131917				1 cell(14, 13)	615475	84.35	1007		1918	0.39794
1 cell(13, 14)	690735	94.66	1082	110262				1 cell(14, 14)	580473	79.55	1083
1 cell(13, 15)	644048	88.26	1158	90897				1 cell(14, 15)	553151	76.6	1159
1 cell(13, 16)	571872	78.38	1234	21921				1 cell(14, 16)	549951	75.38	1235
1 cell(13, 17)	596426	82.58	1310	44068				1 cell(14, 17)	552358	76.49	1311
1 cell(13, 18)	562019	77.83	1386	1877				1 cell(14, 18)	560142	77.57	1387
1 cell(13, 19)	637901	88.34	1462	51978				1 cell(14, 19)	585923	81.14	1463
1 cell(13, 20)	623003	85.4	1538	8085				1 cell(14, 20)	614918	85.17	1539
1 cell(13, 21)	639525	89.49	1614	-3739				1 cell(14, 21)	643264	90.03	1615
1 cell(13, 22)	683499	95.65	1690	480				1 cell(14, 22)	683019	95.59	1691
1 cell(13, 23)	726246	101.64	1766	-3956				1 cell(14, 23)	730202	102.2	1767
1 cell(13, 24)	782966	108.46	1842	8675				1 cell(14, 24)	774291	107.24	1843
1 cell(13, 25)	874614	122.41	1918	67769				1 cell(14, 25)	806845	114.14	1919
1 cell(13, 26)	869168	122.94	1994	34153				1 cell(14, 26)	835015	118.12	1995
1 cell(13, 27)	873763	123.6	2070	22715				1 cell(14, 27)	851048	120.39	2071
1 cell(13, 28)	898958	127.19	2146	7360				1 cell(14, 28)	891598	124.8	2147
1 cell(13, 29)	906878	128.29	2222	14448				1 cell(14, 29)	892430	126.25	2223
1 cell(13, 30)	907601	129.05	2298	27902				1 cell(14, 30)	879699	125.78	2299
