# Supplementary material for: Global and transcription-coupled repair of 8-oxoG is initiated by nucleotide excision repair proteins
Source: Nat Commun. 2022 Feb 21;13:974. doi: 10.1038/s41467-022-28642-9 (PMC8861037; doi:10.1038/s41467-022-28642-9)
Supplement: Supplementary file 8 — Source Data [file 41467_2022_28642_MOESM8_ESM.zip › Source data file__NCOMMS-21-19678A/FIG1D_4.xlsx]

## Sheet: fold change
	siCon-0h-no enzyme							siCon-0h-no enzyme								siCon-4h-no enzyme								siCon-0h-FPG+S1								siCon-2h-FPG+S1								siCon-4h-FPG+S1								siDDB2-0h-no enzyme
Name	Volume	Centre Y	Volume-bck	log[kb]	kb	kbX (volume-bck)		Name	Volume	Centre Y	Volume-bck	log[kb]	kb	kbX (volume-bck)		Name	Volume	Centre Y	Volume-bck	log[kb]	kb	kbX (volume-bck)		Name	Volume	Centre Y	Volume-bck	log[kb]	kb	kbX (volume-bck)		Name	Volume	Centre Y	Volume-bck	log[kb]	kb	kbX (volume-bck)		Name	Volume	Centre Y	Volume-bck	log[kb]	kb	kbX (volume-bck)		Name	Volume
2 cell(1, 1)	754489	165	67970	1.8457	70.0971	4.7645e+06		2 cell(2, 1)	825046	165	138527	1.8457	70.0971	9.71034e+06		2 cell(3, 1)	769195	164	82676	1.8465	70.2263	5.80603e+06		2 cell(4, 1)	754654	164	68135	1.8465	70.2263	4.78487e+06		2 cell(5, 1)	788696	163	102177	1.8473	70.3558	7.18875e+06		2 cell(6, 1)	815575	162	129056	1.8481	70.4855	9.09658e+06		2 cell(7, 1)	758365
2 cell(1, 2)	669133	238	9431	1.7873	61.2774	577907		2 cell(2, 2)	669838	238	10136	1.7873	61.2774	621107		2 cell(3, 2)	686673	238	26971	1.7873	61.2774	1.65271e+06		2 cell(4, 2)	666226	237	6524	1.7881	61.3903	400511		2 cell(5, 2)	658817	236	0	1.7889	61.5035	0		2 cell(6, 2)	665201	235	5499	1.7897	61.6169	338831		2 cell(7, 2)	739695
2 cell(1, 3)	651777	311	15712	1.7289	53.5673	841650		2 cell(2, 3)	652863	311	16798	1.7289	53.5673	899824		2 cell(3, 3)	657273	311	21208	1.7289	53.5673	1.13606e+06		2 cell(4, 3)	648123	310	12058	1.7297	53.6661	647106		2 cell(5, 3)	648792	309	12727	1.7305	53.765	684268		2 cell(6, 3)	652010	308	15945	1.7313	53.8642	858864		2 cell(7, 3)	721817
2 cell(1, 4)	642406	384	28546	1.6705	46.8274	1.33673e+06		2 cell(2, 4)	635538	384	21678	1.6705	46.8274	1.01512e+06		2 cell(3, 4)	647012	384	33152	1.6705	46.8274	1.55242e+06		2 cell(4, 4)	630825	383	16965	1.6713	46.9137	795891		2 cell(5, 4)	628809	382	14949	1.6721	47.0002	702606		2 cell(6, 4)	632246	381	18386	1.6729	47.0869	865740		2 cell(7, 4)	749971
2 cell(1, 5)	677434	457	84767	1.6121	40.9355	3.46998e+06		2 cell(2, 5)	640125	457	47458	1.6121	40.9355	1.94272e+06		2 cell(3, 5)	714710	457	122043	1.6121	40.9355	4.99589e+06		2 cell(4, 5)	623501	456	30834	1.6129	41.011	1.26453e+06		2 cell(5, 5)	611000	455	18333	1.6137	41.0866	753240		2 cell(6, 5)	622972	455	30305	1.6137	41.0866	1.24513e+06		2 cell(7, 5)	826304
2 cell(1, 6)	867941	530	318949	1.5537	35.7849	1.14136e+07		2 cell(2, 6)	746501	530	197509	1.5537	35.7849	7.06784e+06		2 cell(3, 6)	884057	529	335065	1.5545	35.8509	1.20124e+07		2 cell(4, 6)	618479	528	69487	1.5553	35.917	2.49576e+06		2 cell(5, 6)	603693	528	54701	1.5553	35.917	1.9647e+06		2 cell(6, 6)	603289	527	54297	1.5561	35.9832	1.95378e+06		2 cell(7, 6)	902651
2 cell(1, 7)	884634	602	362783	1.4961	31.3401	1.13696e+07		2 cell(2, 7)	781703	602	259852	1.4961	31.3401	8.14378e+06		2 cell(3, 7)	895346	602	373495	1.4961	31.3401	1.17054e+07		2 cell(4, 7)	644237	601	122386	1.4969	31.3979	3.84266e+06		2 cell(5, 7)	614901	601	93050	1.4969	31.3979	2.92157e+06		2 cell(6, 7)	624443	600	102592	1.4977	31.4557	3.22711e+06		2 cell(7, 7)	889306
2 cell(1, 8)	831356	675	346719	1.4377	27.3968	9.49899e+06		2 cell(2, 8)	760603	675	275966	1.4377	27.3968	7.56059e+06		2 cell(3, 8)	835399	675	350762	1.4377	27.3968	9.60976e+06		2 cell(4, 8)	665786	674	181149	1.4385	27.4473	4.97206e+06		2 cell(5, 8)	623456	674	138819	1.4385	27.4473	3.81021e+06		2 cell(6, 8)	643980	673	159343	1.4393	27.4979	4.3816e+06		2 cell(7, 8)	837338
2 cell(1, 9)	735605	748	283705	1.3793	23.9497	6.79465e+06		2 cell(2, 9)	678742	748	226842	1.3793	23.9497	5.4328e+06		2 cell(3, 9)	751652	748	299752	1.3793	23.9497	7.17897e+06		2 cell(4, 9)	676664	747	224764	1.3801	23.9939	5.39295e+06		2 cell(5, 9)	616479	747	164579	1.3801	23.9939	3.94888e+06		2 cell(6, 9)	649306	746	197406	1.3809	24.0381	4.74526e+06		2 cell(7, 9)	758905
2 cell(1, 10)	646224	821	217181	1.3209	20.9363	4.54697e+06		2 cell(2, 10)	593759	821	164716	1.3209	20.9363	3.44854e+06		2 cell(3, 10)	661393	821	232350	1.3209	20.9363	4.86455e+06		2 cell(4, 10)	678033	821	248990	1.3209	20.9363	5.21293e+06		2 cell(5, 10)	598477	820	169434	1.3217	20.9749	3.55386e+06		2 cell(6, 10)	642299	820	213256	1.3217	20.9749	4.47302e+06		2 cell(7, 10)	680397
2 cell(1, 11)	572632	894	178586	1.2625	18.3021	3.26849e+06		2 cell(2, 11)	527777	894	133731	1.2625	18.3021	2.44755e+06		2 cell(3, 11)	583761	894	189715	1.2625	18.3021	3.47218e+06		2 cell(4, 11)	644996	894	250950	1.2625	18.3021	4.5929e+06		2 cell(5, 11)	571142	893	177096	1.2633	18.3358	3.2472e+06		2 cell(6, 11)	614455	893	220409	1.2633	18.3358	4.04138e+06		2 cell(7, 11)	611489
2 cell(1, 12)	514410	967	148331	1.2041	15.9993	2.37319e+06		2 cell(2, 12)	472379	967	106300	1.2041	15.9993	1.70072e+06		2 cell(3, 12)	518167	967	152088	1.2041	15.9993	2.4333e+06		2 cell(4, 12)	621791	967	255712	1.2041	15.9993	4.0912e+06		2 cell(5, 12)	543828	966	177749	1.2049	16.0288	2.8491e+06		2 cell(6, 12)	590692	966	224613	1.2049	16.0288	3.60027e+06		2 cell(7, 12)	555217
2 cell(1, 13)	460533	1040	112883	1.1457	13.9862	1.57881e+06		2 cell(2, 13)	422860	1040	75210	1.1457	13.9862	1.0519e+06		2 cell(3, 13)	461791	1040	114141	1.1457	13.9862	1.5964e+06		2 cell(4, 13)	571313	1040	223663	1.1457	13.9862	3.1282e+06		2 cell(5, 13)	507342	1040	159692	1.1457	13.9862	2.23349e+06		2 cell(6, 13)	547493	1039	199843	1.1465	14.012	2.8002e+06		2 cell(7, 13)	503357
2 cell(1, 14)	406808	1113	81645	1.0873	12.2264	998228		2 cell(2, 14)	375268	1113	50105	1.0873	12.2264	612606		2 cell(3, 14)	403089	1113	77926	1.0873	12.2264	952758		2 cell(4, 14)	490173	1113	165010	1.0873	12.2264	2.01748e+06		2 cell(5, 14)	436308	1113	111145	1.0873	12.2264	1.35891e+06		2 cell(6, 14)	474500	1112	149337	1.0881	12.249	1.82923e+06		2 cell(7, 14)	433191
2 cell(1, 15)	362282	1186	44631	1.0289	10.6881	477020		2 cell(2, 15)	341194	1186	23543	1.0289	10.6881	251630		2 cell(3, 15)	363889	1186	46238	1.0289	10.6881	494196		2 cell(4, 15)	427965	1186	110314	1.0289	10.6881	1.17905e+06		2 cell(5, 15)	387775	1186	70124	1.0289	10.6881	749491		2 cell(6, 15)	418743	1186	101092	1.0289	10.6881	1.08048e+06		2 cell(7, 15)	386852
2 cell(1, 16)	333849	1259	25228	0.9705	9.34329	235713		2 cell(2, 16)	324100	1259	15479	0.9705	9.34329	144625		2 cell(3, 16)	339288	1259	30667	0.9705	9.34329	286531		2 cell(4, 16)	391470	1259	82849	0.9705	9.34329	774083		2 cell(5, 16)	358356	1259	49735	0.9705	9.34329	464689		2 cell(6, 16)	375576	1258	66955	0.9713	9.36052	626734		2 cell(7, 16)	365282
2 cell(1, 17)	333038	1331	20299	0.9129	8.18276	166102		2 cell(2, 17)	330643	1331	17904	0.9129	8.18276	146504		2 cell(3, 17)	339064	1331	26325	0.9129	8.18276	215411		2 cell(4, 17)	385163	1331	72424	0.9129	8.18276	592628		2 cell(5, 17)	355373	1331	42634	0.9129	8.18276	348864		2 cell(6, 17)	373591	1331	60852	0.9129	8.18276	497938		2 cell(7, 17)	357859
2 cell(1, 18)	338782	1404	15446	0.8545	7.15319	110488		2 cell(2, 18)	336680	1404	13344	0.8545	7.15319	95452.2		2 cell(3, 18)	343928	1404	20592	0.8545	7.15319	147299		2 cell(4, 18)	383733	1404	60397	0.8545	7.15319	432031		2 cell(5, 18)	354970	1404	31634	0.8545	7.15319	226284		2 cell(6, 18)	372745	1404	49409	0.8545	7.15319	353432		2 cell(7, 18)	358983
2 cell(1, 19)	349080	1477	17156	0.7961	6.25317	107279		2 cell(2, 19)	344595	1477	12671	0.7961	6.25317	79233.9		2 cell(3, 19)	357099	1477	25175	0.7961	6.25317	157423		2 cell(4, 19)	389939	1477	58015	0.7961	6.25317	362777		2 cell(5, 19)	363033	1477	31109	0.7961	6.25317	194530		2 cell(6, 19)	376553	1477	44629	0.7961	6.25317	279073		2 cell(7, 19)	368947
2 cell(1, 20)	364219	1550	8743	0.7377	5.46638	47792.6		2 cell(2, 20)	362006	1550	6530	0.7377	5.46638	35695.5		2 cell(3, 20)	373176	1550	17700	0.7377	5.46638	96755		2 cell(4, 20)	396702	1550	41226	0.7377	5.46638	225357		2 cell(5, 20)	374769	1550	19293	0.7377	5.46638	105463		2 cell(6, 20)	384824	1550	29348	0.7377	5.46638	160427		2 cell(7, 20)	380522
2 cell(1, 21)	383744	1623	1952	0.6793	4.77859	9327.81		2 cell(2, 21)	380319	1623	0	0.6793	4.77859	0		2 cell(3, 21)	388110	1623	6318	0.6793	4.77859	30191.1		2 cell(4, 21)	410101	1623	28309	0.6793	4.77859	135277		2 cell(5, 21)	390195	1623	8403	0.6793	4.77859	40154.5		2 cell(6, 21)	400281	1623	18489	0.6793	4.77859	88351.4		2 cell(7, 21)	395243
2 cell(1, 22)	406236	1696	6438	0.6209	4.17734	26893.7		2 cell(2, 22)	402338	1696	2540	0.6209	4.17734	10610.4		2 cell(3, 22)	408731	1696	8933	0.6209	4.17734	37316.2		2 cell(4, 22)	427945	1696	28147	0.6209	4.17734	117580		2 cell(5, 22)	409239	1696	9441	0.6209	4.17734	39438.3		2 cell(6, 22)	419173	1696	19375	0.6209	4.17734	80936		2 cell(7, 22)	416679
2 cell(1, 23)	431542	1769	5933	0.5625	3.65174	21665.8		2 cell(2, 23)	422741	1769	0	0.5625	3.65174	0		2 cell(3, 23)	435043	1769	9434	0.5625	3.65174	34450.5		2 cell(4, 23)	446887	1769	21278	0.5625	3.65174	77701.8		2 cell(5, 23)	430539	1769	4930	0.5625	3.65174	18003.1		2 cell(6, 23)	438934	1769	13325	0.5625	3.65174	48659.5		2 cell(7, 23)	439153
2 cell(1, 24)	451595	1842	2740	0.5041	3.19227	8746.83		2 cell(2, 24)	449933	1842	1078	0.5041	3.19227	3441.27		2 cell(3, 24)	459065	1842	10210	0.5041	3.19227	32593.1		2 cell(4, 24)	470936	1842	22081	0.5041	3.19227	70488.6		2 cell(5, 24)	456572	1842	7717	0.5041	3.19227	24634.8		2 cell(6, 24)	461648	1842	12793	0.5041	3.19227	40838.7		2 cell(7, 24)	462021
2 cell(1, 25)	473259	1915	1336	0.4457	2.79062	3728.26		2 cell(2, 25)	474622	1915	2699	0.4457	2.79062	7531.87		2 cell(3, 25)	480283	1915	8360	0.4457	2.79062	23329.5		2 cell(4, 25)	493025	1915	21102	0.4457	2.79062	58887.6		2 cell(5, 25)	476139	1915	4216	0.4457	2.79062	11765.2		2 cell(6, 25)	490687	1915	18764	0.4457	2.79062	52363.1		2 cell(7, 25)	482853
2 cell(1, 26)	489746	1988	0	0.3873	2.4395	0		2 cell(2, 26)	487994	1988	0	0.3873	2.4395	0		2 cell(3, 26)	494906	1988	0	0.3873	2.4395	0		2 cell(4, 26)	511132	1988	1498	0.3873	2.4395	3654.36		2 cell(5, 26)	498592	1988	0	0.3873	2.4395	0		2 cell(6, 26)	501910	1988	0	0.3873	2.4395	0		2 cell(7, 26)	500945
2 cell(1, 27)	517979	2060	0	0.3297	2.13649	0		2 cell(2, 27)	514912	2060	0	0.3297	2.13649	0		2 cell(3, 27)	522684	2060	0	0.3297	2.13649	0		2 cell(4, 27)	529176	2061	6481	0.3289	2.13255	13821.1		2 cell(5, 27)	521458	2061	0	0.3289	2.13255	0		2 cell(6, 27)	522872	2061	0	0.3289	2.13255	0		2 cell(7, 27)	525114
2 cell(1, 28)	534214	2133	0	0.2713	1.86767	0		2 cell(2, 28)	532415	2133	0	0.2713	1.86767	0		2 cell(3, 28)	534681	2133	0	0.2713	1.86767	0		2 cell(4, 28)	543283	2134	1794	0.2705	1.86423	3344.43		2 cell(5, 28)	534408	2134	0	0.2705	1.86423	0		2 cell(6, 28)	538159	2134	0	0.2705	1.86423	0		2 cell(7, 28)	536404
2 cell(1, 29)	544591	2206	0	0.2129	1.63268	0		2 cell(2, 29)	542820	2206	0	0.2129	1.63268	0		2 cell(3, 29)	552260	2207	0	0.2121	1.62967	0		2 cell(4, 29)	546308	2207	0	0.2121	1.62967	0		2 cell(5, 29)	537297	2207	0	0.2121	1.62967	0		2 cell(6, 29)	541724	2207	0	0.2121	1.62967	0		2 cell(7, 29)	547423
2 cell(1, 30)	551154	2279	0	0.1545	1.42725	0		2 cell(2, 30)	543266	2279	0	0.1545	1.42725	0		2 cell(3, 30)	544219	2280	0	0.1537	1.42462	0		2 cell(4, 30)	543952	2280	0	0.1537	1.42462	0		2 cell(5, 30)	532845	2280	0	0.1537	1.42462	0		2 cell(6, 30)	535753	2280	0	0.1537	1.42462	0		2 cell(7, 30)	536048
			2407110			6.40481e+07					1820616			5.24302e+07					2621296			7.05243e+07					2432542			4.76857e+07					1673687			3.74401e+07					2155318			4.67662e+07
Mean length						26.6079								28.798								26.9043								19.6033								22.3698								21.6981
Frequency																												Frequency		0.357319								0.287361								0.239942
Fold change																												Fold change		1								0.804214								0.671508
Lesion per 10^6																												Lesion per 10^6		13.4291								9.97849								8.91835
[truncated: 43 more columns]

## Sheet: std. curve
Ladder lane						Background lane
2 cell(13, 1)	703816	157	17297			2 cell(14, 1)	686519	155				Distance	Ladder kb	Log[kb]
2 cell(13, 2)	624148	230	-35554			2 cell(14, 2)	659702	229				1183	12.5	1.09691
2 cell(13, 3)	610826	303	-25239			2 cell(14, 3)	636065	302				1256	10	1
2 cell(13, 4)	588659	376	-25201			2 cell(14, 4)	613860	375				1403	7.5	0.875061
2 cell(13, 5)	568147	450	-24520			2 cell(14, 5)	592667	449				1549	5	0.69897
2 cell(13, 6)	531390	523	-17602			2 cell(14, 6)	548992	522				2062	2.5	0.39794
2 cell(13, 7)	516003	597	-5848			2 cell(14, 7)	521851	595
2 cell(13, 8)	475725	670	-8912			2 cell(14, 8)	484637	669				Distance	Log[kb]
2 cell(13, 9)	442722	743	-9178			2 cell(14, 9)	451900	742				1183	1.09691
2 cell(13, 10)	413422	816	-15621			2 cell(14, 10)	429043	815				1256	1
2 cell(13, 11)	382151	890	-11895			2 cell(14, 11)	394046	889				1403	0.875061
2 cell(13, 12)	383173	963	17094			2 cell(14, 12)	366079	962				1549	0.69897
2 cell(13, 13)	403276	1036	55626			2 cell(14, 13)	347650	1035				2062	0.39794
2 cell(13, 14)	374381	1110	49218			2 cell(14, 14)	325163	1109
2 cell(13, 15)	350488	1183	32837			2 cell(14, 15)	317651	1182
2 cell(13, 16)	338888	1256	30267			2 cell(14, 16)	308621	1256
2 cell(13, 17)	318027	1329	5288			2 cell(14, 17)	312739	1329
2 cell(13, 18)	336405	1403	13069			2 cell(14, 18)	323336	1402
2 cell(13, 19)	320652	1476	-11272			2 cell(14, 19)	331924	1476
2 cell(13, 20)	369521	1549	14045			2 cell(14, 20)	355476	1549
2 cell(13, 21)	357435	1623	-24357			2 cell(14, 21)	381792	1622
2 cell(13, 22)	373184	1696	-26614			2 cell(14, 22)	399798	1696
2 cell(13, 23)	394157	1769	-31452			2 cell(14, 23)	425609	1769
2 cell(13, 24)	420560	1842	-28295			2 cell(14, 24)	448855	1842
2 cell(13, 25)	439911	1915	-32012			2 cell(14, 25)	471923	1915
2 cell(13, 26)	467529	1989	-42105			2 cell(14, 26)	509634	1989
2 cell(13, 27)	547511	2062	24816			2 cell(14, 27)	522695	2062
2 cell(13, 28)	490721	2135	-50768			2 cell(14, 28)	541489	2135
2 cell(13, 29)	506426	2209	-60217			2 cell(14, 29)	566643	2209
2 cell(13, 30)	497898	2282	-64347			2 cell(14, 30)	562245	2282
