# Supplementary material for: Global and transcription-coupled repair of 8-oxoG is initiated by nucleotide excision repair proteins
Source: Nat Commun. 2022 Feb 21;13:974. doi: 10.1038/s41467-022-28642-9 (PMC8861037; doi:10.1038/s41467-022-28642-9)
Supplement: Supplementary file 8 — Source Data [file 41467_2022_28642_MOESM8_ESM.zip › Source data file__NCOMMS-21-19678A/FIG5A_1.xlsx]

## Sheet: Raw
XRCC1-YFP 405	1				2				3				4				5				6				7				8				9				10				11				12				13
time	roi1	nucleus	back	time	roi1	nucleus	back	time	roi1	nucleus	back	time	roi1	nucleus	back	time	roi1	nucleus	back	time	roi1	nucleus	back	time	roi1	nucleus	back	time	roi1	nucleus	back	time	roi1	nucleus	back	time	roi1	nucleus	back	time	roi1	nucleus	back	time	roi1	nucleus	back	time	roi1
0	36.9881	33.5191	5.09223	0	22.5349	21.7246	4.79183	0	36.5507	34.7536	4.917	0	44.8617	46.5178	5.00264	0	8.72727	8.7365	2.61792	0	22.1515	21.4058	3.81686	0	9.04875	8.8274	3.51515	0	12.9631	13.3439	4.51779	0	23.365	20.5481	4.55336	0	21.7418	19.3505	4.64163	0	18.2727	19.1739	5.41897	0	37.1515	35.0909	5.41107	0	15.2108
2.595	37.0896	34.4796	5.19104	2.585	23.365	21.5613	4.93412	2.59	36.6285	35.0764	4.82872	2.58	44.8169	45.664	4.99209	2.585	8.3834	8.80764	2.70092	2.59	21.5244	20.4532	3.46113	2.585	8.72727	7.75494	3.55204	2.59	12.7839	12.5968	4.50988	2.585	21.3742	21.7866	4.50461	2.59	21.5007	18.7418	4.7747	2.595	19.3412	19.7325	5.01186	2.58	37.0527	34.0593	5.42424	2.58	16.3386
5.175	36.6943	34.7194	5.17655	5.165	23.0856	21.9908	4.7444	5.17	36.9328	35.4269	4.80764	5.17	44.4559	45.3347	4.84848	5.17	8.26219	9.00791	2.63636	5.17	20.2964	20.1858	3.61133	5.165	8.52833	8.917	3.63636	5.17	13.0909	13.1304	4.54809	5.165	22.3966	20.5336	4.40448	5.17	20.4018	19.9974	4.68379	5.175	19.6034	17.9341	4.96311	5.175	35.9144	34.7154	5.47694	5.165	16.5534
7.755	36.5903	32.834	4.80501	7.75	22.7655	21.9104	4.89723	7.75	37.0804	34.7075	4.91831	7.75	46.0224	46.3136	4.99341	7.75	9.03689	8.41238	2.67062	7.75	20.8182	21.2451	3.48485	7.76	9.04084	8.40448	3.51252	7.75	12.8735	12.9684	4.73123	7.75	22.3307	21.2279	4.51252	7.75	21.7642	18.5995	4.76812	7.755	19.6192	18.8656	5.52701	7.755	36.7022	34.7536	5.61792	7.745	16.0949
10.335	36.4743	34.4256	4.82345	10.33	21.7339	21.2635	4.95784	10.345	36.3399	34.8959	4.9473	10.33	42.4783	43.9684	4.82477	10.35	9.47299	8.76021	2.63636	10.34	21.0356	21.0132	3.69302	10.34	8.77734	8.75231	3.50593	10.35	13.1752	12.8274	4.43347	10.33	22	21.5573	4.5191	10.33	20.8419	18.054	5.61924	10.335	18.5797	18.3491	5.80632	10.335	36.4084	35.1752	5.46509	10.335	15.9605
12.935				12.935				12.95				12.93				12.95				12.94				12.941				12.95				12.93				12.935				12.94				12.935				12.935
15.54	36.6192	32.834	4.80237	15.54	23.4519	21.3254	4.8643	15.555	36.7431	33.4321	5.02635	15.53	44.0804	43.6126	4.78261	15.55	11.1265	8.38208	2.67325	15.545	21.3834	19.6667	3.57312	15.546	12.0224	8.14888	3.3913	15.55	12.6008	13.0962	4.45455	15.53	22.7154	20.502	4.47036	15.535	20.4888	18.1805	4.97365	15.54	17.8182	18.556	5.14493	15.535	36.2701	34.0119	5.56785	15.535	15.5375
18.12	40.1673	33.1041	4.77207	18.12	24.6311	20.9618	4.75231	18.135	38.9078	34.2556	4.85771	18.11	46.9275	43.8327	4.92358	18.13	15.0026	8.01713	2.71542	18.125	33.9618	19.2332	3.70356	18.126	19.2925	7.30962	3.44796	18.13	14.2213	12.5125	4.57839	18.11	24.0501	21.1225	4.70487	18.115	23.6482	18.6403	4.72464	18.12	18.9552	17.8116	5.61397	18.115	37.6258	33.1726	5.76812	18.115	17.8827
20.7	42.5389	32.2253	4.80501	20.7	25.5995	21.6087	4.82213	20.715	40.1001	34.502	4.88406	20.69	51.1647	44.4506	4.89855	20.71	18.1238	7.88011	2.4664	20.705	41.1186	19.0685	3.64163	20.706	27.2411	7.69697	3.41107	20.71	15.7418	12.2213	4.59289	20.69	26.166	20.5771	4.39921	20.695	24.5797	17.8893	4.79183	20.7	19.6601	17.8801	5.61792	20.695	41.0237	33.9473	5.25165	20.695	19.3491
23.28	46.5718	32.0988	4.73123	23.28	27.3926	21.0883	4.87747	23.295	42.2727	34.6759	4.88669	23.27	51.7721	44	4.98682	23.29	23.0356	7.96047	2.55204	23.285	48.2727	18.4295	3.65086	23.286	30.0237	7.20685	3.361	23.29	16.3874	12.3544	4.48748	23.27	23.8735	21.4862	5.11726	23.275	27.9051	17.6047	4.74045	23.28	21.0567	17.6298	5.14756	23.275	41.1989	32.0725	5.37681	23.275	21.2345
25.86	49.6548	33.224	5.00922	25.86	28.2095	20.3729	4.94993	25.875	43.0685	33.9025	4.76416	25.85	52.6008	44.2661	4.82082	25.87	24.6364	7.74572	2.81686	25.865	53.9354	18.8235	3.49275	25.866	36.556	7.65481	3.11726	25.87	16.2016	12.9526	4.43347	25.85	26.8775	21.2635	4.97892	25.855	27.697	17.8643	4.84717	25.86	21.9275	17.7273	5.13307	25.855	43.3478	32.6812	5.73386	25.855	22.5046
28.44	48.9499	31.9908	4.83531	28.44	31.0224	20.2714	4.84058	28.455	44.1871	34.4058	4.78129	28.43	54.7391	43.7787	4.90119	28.45	28.0593	8.13307	3.23188	28.445	63.0066	18.4256	3.98419	28.446	43.332	7.38472	3.35705	28.45	17.5758	12.6535	4.57839	28.43	25.9526	20.448	4.8643	28.435	28.8353	18.3834	4.70356	28.44	22.2372	17.0514	5.54809	28.435	44.7273	31.9236	5.58498	28.435	24.3557
31.02	50.2385	33.4177	4.90909	31.02	31.4361	20.8617	4.80237	31.035	45.1792	34.4058	4.80369	31.01	55.1673	44.1357	4.9776	31.03	30.3333	7.94071	2.65613	31.025	65.4295	18.8155	3.86561	31.026	47.2332	7.2332	3.65744	31.03	17.9763	12.5982	4.30698	31.01	27.0751	20.6614	4.82609	31.015	30.7563	17.6416	4.67721	31.02	22.4954	17.3781	5.37286	31.015	45.6364	33.3215	5.29644	31.015	26.166
33.6	52.7444	33.0264	4.7892	33.6	31.3584	20.5178	4.96047	33.615	46.22	34.4875	4.92358	33.59	56.5217	42.4111	4.94203	33.61	33.3439	7.71014	3.01976	33.605	70.6364	18.3939	3.36232	33.606	48.5797	7.3307	3.36891	33.61	18.0184	12.9631	4.52833	33.59	27.2899	20.6061	4.7444	33.595	30.0698	18.9513	5.0527	33.6	23.7075	18.4282	5.76548	33.595	47.1186	33.5613	5.19499	33.595	26.2885
36.18	55.7444	33.1963	4.77602	36.18	30.6996	21.4967	5.02503	36.195	45.8972	35.2596	4.91568	36.17	54.9065	42.5507	4.91041	36.19	35.776	7.15942	3.26482	36.185	76.7484	17.5968	3.59552	36.186	52.9908	7.03953	3.40053	36.19	20.1779	12.9051	4.39921	36.17	27.8129	20.8524	4.75362	36.175	29.8748	17.9684	4.73254	36.18	23.8103	17.0224	5.18972	36.175	48.5033	33.4559	5.29644	36.175	26.4058
38.76	57.9051	32.9816	4.72859	38.76	34.0264	20.9657	4.97233	38.775	46.469	34.4229	5.00791	38.75	55.4901	44.8327	5.21344	38.77	38.7246	7.14888	2.92095	38.765	77.9394	19.1502	3.58235	38.766	55.5428	7.3386	3.5112	38.77	19.7839	12.4071	4.3083	38.75	28.5995	21.469	4.49407	38.755	29.5455	17.0804	4.81159	38.76	25.3307	17.1094	5.12385	38.755	48.7391	33.5837	5.35573	38.755	29.5626
41.34	59.9499	33.0975	4.88142	41.34	34.7404	20.0909	4.92358	41.355	45.307	34.3373	4.87352	41.33	59.7246	44.2872	4.98946	41.35	38.0949	8.23188	3.1278	41.345	81.0632	18.8867	3.6166	41.346	61.2596	6.38603	3.64163	41.35	19.7852	12.8814	4.74835	41.33	29.386	21.2385	4.5942	41.335	30.9684	16.8722	5.26877	41.34	25.9842	17.4124	5.38999	41.335	50.2385	32.5336	5.60343	41.335	31.2266
43.92	63.4809	32.9078	4.75758	43.92	34.1726	21.22	4.79315	43.935	47.1739	34.9407	4.82213	43.91	56.8208	43.195	5.08696	43.93	41.996	8.24111	3.41238	43.925	86.2635	18.1397	3.68906	43.926	62.5982	7.15283	3.59684	43.93	20.5547	12.5955	4.54677	43.92	28.7325	20.9802	4.68511	43.915	32.0843	17.8748	5.18445	43.92	26.0487	17.8195	5.58762	43.915	51.643	32.8801	5.52964	43.915	33.357
46.5	62.4387	33.0514	4.89196	46.5	33.6957	21.1383	4.89723	46.515	46.0237	34.4374	4.84585	46.5	58.5191	43.3715	4.88142	46.51	41.4532	7.56785	3.46904	46.505	85.2543	19.4783	3.55731	46.506	64.0527	7.14229	2.92358	46.51	21.0962	12.7826	4.62451	46.5	30.4005	21.0198	4.59816	46.495	32.3136	17.3992	5.07773	46.5	25.1818	17.8274	5.19236	46.495	51.9592	30.7602	5.8274	46.495	35.8327
49.08	64.0369	34.1449	4.68511	49.08	33.7009	20.8261	4.8722	49.095	48.5705	35.1344	4.93544	49.08	58.3294	43.6126	5.18182	49.09	43.4032	6.89723	3.48353	49.085	88.668	18.5679	3.58762	49.086	65.1014	7.30171	3.5336	49.09	20.1146	12.8379	4.75231	49.08	30.6206	19.8696	4.70619	49.09	35.1146	17.1937	4.61792	49.08	27.3953	17.9117	5.50461	49.08	52.8933	32.3992	5.53491	49.08	36.8063
51.66	67.2661	32.0764	4.68248	51.66	34.5494	21.2292	4.91436	51.675	47.0448	34.2648	5.04743	51.66	57.1159	43.9341	4.92885	51.67	43.141	7.4888	3.30435	51.665	93.2596	19.1001	3.61792	51.666	69.3136	6.43874	3.24111	51.67	20.7708	13.3781	4.45455	51.66	31.2727	21.2516	5.05665	51.67	32.4519	17.7141	4.80105	51.66	26.2556	17.9829	5.79447	51.66	52.7945	30.6588	5.41238	51.66	37.9921
54.255	67.639	32.5086	4.63636	54.25	33.6232	20.2411	4.88406	54.255	48.3162	35.4769	4.98682	54.26	58.3715	42.8603	4.99868	54.25	43.278	7.34651	3.13834	54.245	98.9302	18.1976	3.90514	54.246	68.9829	6.51383	3.4361	54.25	22.3702	12.6983	4.44796	54.255	32.3531	20.1502	4.88011	54.25	34.8762	18.2516	4.96574	54.25	29.0487	17.0422	5.65744	54.25	52.5626	31.9196	5.5863	54.25	39.0698
56.835	67.7642	32.8617	4.89987	56.83	35.2648	21.5955	5.09618	56.835	50.8617	34.3491	5.03426	56.84	61.917	41.9394	4.91041	56.83	47.1831	7.67984	3.18445	56.84	101.556	18.3729	3.57839	56.841	73.5402	7.26087	3.69697	56.83	21.5744	12.4282	4.52964	56.835	31.4954	20.8867	5.2332	56.83	35.9381	17.1133	4.69829	56.83	27.6614	17.4638	5.66667	56.83	54.2029	32.4124	5.6693	56.83	40.5758
59.415	66.0395	32.5665	4.82477	59.41	34.552	20.7536	4.74967	59.415	48.917	34.4756	5.04743	59.42	63.9605	44.444	4.91831	59.425	46.3821	7.58893	3.25692	59.42	100.079	17.78	3.3386	59.421	74.0026	7.38076	3.72596	59.42	21.9315	12.9671	4.41634	59.415	31.7628	20.9038	4.72332	59.41	34.9157	17.1528	4.98551	59.41	28.1331	18.7049	5.67721	59.41	55.7826	32.2951	5.35178	59.41	40.7365
61.995	67.1212	32.4453	4.80237	62	33.5744	20.2161	4.84717	61.995	50.8827	33.4005	5.05929	62	62.4414	43.191	4.88274	62.005	48.6113	7.29644	3.40448	62	107.843	19.1779	3.64954	62.001	72.5731	7.06719	3.46772	62	22.2213	12.5231	4.56126	61.995	32.3228	21.5389	4.76285	61.995	36.9947	17.5534	4.70224	62	29.7628	18.0329	5.89196	61.995	58.6219	32.1858	5.56126	62.005	44.834
64.575	66.4941	31.3109	4.75099	64.58	33.3412	21.2385	4.80632	64.59	51.3175	32.9855	5.02899	64.58	66.0949	43.0791	4.97233	64.585	48.4928	7.56917	2.81818	64.58	108.472	19.1357	3.63636	64.581	71.1133	6.88011	3.47299	64.58	23.8656	12.5705	4.42424	64.59	33.3847	21.0158	4.79974	64.585	37.9816	17.0988	4.65217	64.58	28.3347	17.7668	5.61792	64.575	58.4519	31.087	5.71937	64.585	46.0356
67.17	69.6456	32.4967	4.9249	67.16	33.0435	20.5942	4.69697	67.17	51.4203	33.7075	4.81686	67.16	64.8933	42.4835	4.99209	67.165	44.61	7.3307	2.54677	67.16	110.159	19.1094	3.63373	67.161	75.2161	7.05402	3.67457	67.17	23.004	12.1739	4.51779	67.17	34.6877	21.6825	4.51779	67.165	37.1054	17.0329	5.58235	67.16	28.8551	18.2859	5.8946	67.175	61.4835	32.1344	5.5112	67.165	47.6166
69.75	68.6825	32.3663	4.70487	69.75	35.112	20.668	4.9249	69.75	50.3531	33.2661	4.83004	69.745	64.8722	42.1779	5.02899	69.745	48.6245	6.6917	3.07642	69.745	110.108	17.942	3.59816	69.746	73.7457	7.39789	3.61924	69.75	23.9723	13.0237	4.49275	69.75	34.4822	20.7879	4.49012	69.745	37.1581	17.1528	4.98814	69.75	28.7286	17.8867	5.78393	69.755	59.5652	32.39	5.56917	69.745	49.1423
72.33	68.1858	33.3136	4.88011	72.33	34.1252	19.7431	4.88669	72.33	50.9671	34.2003	4.83794	72.325	65.2701	41.8155	5.15152	72.335	48.6061	7.94993	2.83794	72.325	108.348	17.3584	3.57971	72.326	74.4361	7.33202	3.54941	72.33	23.8564	11.8972	4.60606	72.33	36.1173	21.0356	4.42819	72.325	39.9486	17.9381	5.26877	72.33	28.6008	17.9236	5.88011	72.335	59.1897	31.1897	5.63505	72.325	49.4466
74.91	67.8129	32.5823	4.79974	74.91	32.1897	19.8867	4.87088	74.91	52.029	33.3241	5.01449	74.915	65.8748	42.6706	5.07905	74.915	49.108	8.17523	2.81423	74.92	116.462	18.4532	3.5415	74.921	73.9117	7.72859	3.45191	74.91	23.7563	12.2582	4.53491	74.91	35.5375	20.996	4.53755	74.915	38.9605	17.3939	5.53491	74.91	30.6469	18.4532	5.77866	74.915	61.6798	31.6653	5.64822	74.91	52.1001
77.505	67.1555	33.7339	4.87615	77.505	33.3689	20.2108	4.81818	77.495	50.9921	33.2385	4.89196	77.495	65.4124	42.3531	4.9552	77.495	51.664	7.41634	3.02503	77.5	116.224	18.6851	3.56258	77.501	74.2029	6.62319	3.39789	77.505	22.809	12.3597	4.64559	77.495	37.0646	21.0764	5.14361	77.495	41.0619	17.3347	4.97101	77.49	30.2016	16.8735	5.37154	77.495	63.0277	31.4124	5.53228	77.49	51.5797
80.085	66.2108	32.5086	4.8643	80.086	32.9091	20.3887	4.84321	80.08	51.8564	33.3333	4.93412	80.075	66.419	43.1581	4.90777	80.091	49.1858	7.05534	2.68116	80.08	81.6166	9.54941	3.25955	80.081	72.5903	7.06588	3.44005	80.085	23.3768	12.5349	4.53228	80.075	37.3017	21.5718	4.68511	80.075	41.029	17.4796	5.59552	80.08	31.3953	18.3992	5.53623	80.075	62.1647	32.8353	5.45455	80.075	52.4348
82.665	68.1818	32.9473	4.67984	82.666	32.6495	20.0632	4.80896	82.66	53.4163	33.9394	5.02635	82.66	63.776	42.0184	4.94335	82.671	48.2872	7.34387	2.85507	82.66	59.8314	9.93676	3.21476	82.661	75.7101	6.95784	3.31621	82.665	24.8775	12.1555	4.50856	82.67	37.83	20.2319	4.74835	82.67	42.3043	17.8221	5.07378	82.66	30.6522	17.4875	5.66535	82.66	60.2003	31.2055	5.50725	82.665	53.1818
85.245	68.7879	32.946	4.74704	85.246	33.5402	19.7022	4.94203	85.245	51.9974	33.9802	4.94071	85.24	63.6746	41.4427	5.08959	85.251	51.4625	7.96706	2.95125	85.245	125.933	17.5362	3.46904	85.241	73.7115	7.05007	3.07905	85.245	23.0646	12.5455	4.61924	85.25	35.9592	21.9934	5.03426	85.25	42.0435	17.17	5.4361	85.24	30.7009	17.9196	5.38076	85.24	63.3544	31.2319	5.6469	85.245	54.7773
87.825	69.3715	32.6469	4.86034	87.826	34.0013	20.4466	4.88801	87.825	53.7826	34.274	4.90646	87.83	62.9012	41.9565	4.99736	87.831	53.249	7.28722	2.68906	87.825	128.76	16.8972	3.58762	87.831	72.2372	7.4585	3.38472	87.835	24.8485	12.3347	4.42819	87.83	36.5534	21.1397	4.53491	87.83	43.5929	17.0422	4.82082	87.825	31.0356	17.7905	5.39789	87.84	62.7457	31.0962	5.49012	87.825	53.4493
90.42	73.4045	33.7181	4.80237	90.416	32.8221	19.8538	4.71673	90.415	52.1028	33.2885	4.97365	90.41	62.4585	42.249	4.96047	90.411	52.8235	7.71673	2.60079	90.415	130.014	17.747	3.48353	90.411	70.4374	6.99868	3.10013	90.415	24.5889	12.6245	4.53228	90.41	37.6047	20.1555	4.45718	90.41	41.6693	18.1976	5.40184	90.415	30.1924	18.2213	5.63109	90.42	58.9763	31.747	5.47826	90.42	56.942
93	76.9631	32.3702	4.90909	92.996	32.3597	20.2306	5.03557	92.995	53.5665	33.7088	4.8274	92.99	59.9513	40.8221	4.74045	93.001	48.7167	6.77075	2.72859	92.995	136.157	17.5455	3.70619	92.991	69.5929	7.43742	3.62582	92.995	23.4414	12.1542	4.45455	92.99	38.5692	20.8669	4.69565	92.99	42.3228	16.7642	5.26746	92.995	29.9776	18.5968	5.35046	93	61.4704	31.4387	5.56258	93	59.4229
95.58	76.4335	32.9289	4.70487	95.576	33.1278	19.7694	4.88933	95.58	52.9723	33.3623	4.83399	95.575	60.9157	42.5534	4.90777	95.581	51.7246	7.39789	2.90382	95.575	137.029	17.1357	3.69302	95.586	69.6877	7.1278	3.7971	95.575	23.6495	12.6864	4.58498	95.58	39.8682	21.2279	4.58893	95.575	41.4967	16.0356	5.49144	95.575	31.5112	17.722	5.00791	95.58	61.5823	31.5599	5.66535	95.58	62.8959
98.16	76.7431	32.8709	4.81423	98.161	33.5323	20.8195	4.8946	98.16	52.722	33.7747	4.92622	98.16	62.1278	41.7207	5.04875	98.161	53.9842	6.52701	3.24506	98.165	137.676	18.5784	3.71673	98.166	70.6588	7.53228	3.33465	98.17	24.6983	12.1831	4.36759	98.16	40.5072	20.4572	4.57708	98.17	42.1054	17.1436	4.63241	98.165	31.8274	18.4295	5.33333	98.16	62.5665	32.0619	5.45455	98.16	61.2358
100.74	80.4585	33.8116	4.58893	100.741	32.253	20.581	4.81818	100.75	53.0119	35.0804	4.91173	100.74	58.1304	40.8854	4.79842	100.746	51.2319	7.33597	3.12516	100.745	139.839	16.9486	3.56917	100.746	67.4361	6.93281	3.56653	100.75	24.0026	12.0711	4.57839	100.74	37.4097	21.5995	4.62714	100.75	44.1752	16.8867	5.18709	100.745	30.4097	17.5362	5.69565	100.74	65.4677	32.9315	5.80105	100.74	60.4545
103.335	80.6166	32.1476	4.65217	103.331	32.6495	19.9723	4.90909	103.33	52.0553	35.1436	4.85112	103.335	58.3966	41.8814	4.79842	103.326	54.6943	7.71146	3.11594	103.325	137.747	18.6653	3.44928	103.326	72.1779	7.19236	3.62978	103.33	23.6838	12.2806	4.64295	103.33	38.0922	20.6153	4.76812	103.33	45.697	16.7681	4.57181	103.325	29.7721	18.3491	5.16469	103.33	67.2332	32.8564	5.6166	103.33	60.2912
105.915	81.3123	34.3096	4.82609	105.911	32.751	20.1686	4.70224	105.91	51.7233	35.1041	4.87747	105.915	60.1146	41.0659	5.03426	105.921	56.1449	7.2108	3.13439	105.92	139.514	16.7115	3.61792	105.906	70.4427	6.73518	3.73386	105.91	23.2872	12.195	4.43083	105.91	41.0026	20.9763	4.89592	105.91	44.5257	16.1146	4.73254	105.905	30.6271	16.6759	5.33333	105.91	67.8011	32.2187	5.60079	105.91	63.2596
108.495	82.5072	33.307	4.61265	108.491	31.8379	19.4901	4.75889	108.495	52.4335	34.8827	4.91173	108.495	60.6733	40.6891	4.74177	108.501	55.7128	7.42951	2.68116	108.5	147.771	16.5441	3.49671	108.496	70.6614	6.89196	3.62187	108.49	24.1304	12.3742	4.49407	108.49	39.419	21.3123	4.64295	108.49	46.4559	16.6495	4.75494	108.505	28.5784	17.6061	5.42292	108.49	70.3821	32.5771	5.61133	108.49	63.5599
111.075	80.6469	32.8669	4.79447	111.086	31.8248	19.357	4.79051	111.075	50.2991	35.6535	4.85375	111.075	60.3333	41.0922	4.8722	111.081	55.4651	7.57181	2.58103	111.08	145.191	16.9855	3.70883	111.076	72.3057	6.74572	3.59816	111.085	24.8182	11.6482	4.47958	111.075	39.5244	21.7286	4.6996	111.085	46.7365	17.5968	5.21212	111.085	30.4875	18.1107	4.93676	111.08	69.3953	33.4321	5.48748	111.075	63.278
113.655	79.6377	33.5995	4.71937	113.666	32.7536	20.6825	4.84585	113.675	51.6047	34.8893	4.77866	113.655	59.5903	41.5296	4.91568	113.661	56.1726	7.12121	2.72464	113.66	147.352	17.3149	3.57312	113.656	70.1647	7.11726	3.49802	113.665	24.0711	12.5665	4.55995	113.655	40.4704	20.3887	4.5191	113.665	46.2569	17.0316	5.58762	113.665	31.3347	18.5099	5.64163	113.66	71.5165	30.3149	5.71673	113.655	60.0619
116.24	79.4032	31.7497	4.78788	116.246	31.8643	20.3241	4.87747	116.255	50.6232	34.4084	4.88406	116.24	59.3702	41.4572	4.85112	116.241	57.8011	7.45191	2.54018	116.24	148.134	17.0316	3.60211	116.246	71.2148	6.42951	3.27404	116.245	23.4295	12.8406	4.62187	116.25	37.7984	20.8432	4.70224	116.245	47.7181	17.1884	5.38076	116.245	31.3412	17.2701	5.52306	116.24	69.278	31.8221	5.85244	116.25	65.0369
OGG1-GFP 405	1				2				3				4				5				6				7				8				9				10				11				12				13
time	roi1	nucleus	back	time	roi1	nucleus	back	time	roi1	nucleus	back	time	roi1	nucleus	back	time	roi1	nucleus	back	time	roi1	nucleus	back	time	roi1	nucleus	back	time	roi1	nucleus	back	time	roi1	nucleus	back	time	roi1	nucleus	back	time	roi1	nucleus	back	time	roi1	nucleus	back	time	roi1
0	64.917	61.4651	8.85639	0	69.9776	68.4756	5.90909	0	95.0224	84.2582	6.29644	0	61.083	69.527	4.76548	0	113.352	129.659	4.4664	0	22.137	22.6693	3.47826	0	33.1858	38.4018	3.88669	0	34.3254	36.1462	3.70751	0	50.6891	50.0856	3.361	0	32.4242	26.249	2.5415	0	39.1291	43.8762	2.71673	0	38.7866	35.9183	4.22793	0	49.9881
2.58	65.3676	61.1238	8.80237	2.58	70.0303	70.9381	5.93281	2.595	94.1252	84.4532	6.00132	2.585	60.9328	68.7787	4.53228	2.58	113.329	130.175	4.52569	2.595	22.4835	24.4414	3.90119	2.58	32.7971	36.975	3.74045	2.585	33.9736	34.2596	3.88801	2.59	52.3953	49.0066	3.35705	2.595	33.004	25.7615	2.45323	2.59	39.8142	45.307	2.70356	2.58	37.942	36.9816	4.27404	2.595	50.7457
5.18	63.1686	60.7339	8.8643	5.18	68.9499	68.5837	6.01449	5.175	93.942	84.8867	5.72859	5.175	61.4835	70.3162	4.91436	5.175	113.68	128.909	4.48353	5.175	22.643	23.0949	3.62055	5.165	33.6482	37.2516	3.93412	5.165	35.4598	34.5362	3.97497	5.17	54.2398	50.1792	3.39394	5.175	32.3228	26.0079	2.58893	5.17	39.0145	43.5692	2.66008	5.17	37.0343	36.5784	4.27273	5.175	49.9025
7.76	62.415	58.7945	9.61924	7.76	69.9289	69.5165	5.98024	7.755	95.9196	84.4111	5.85507	7.755	62.4084	67.2925	4.56522	7.755	115.406	129.213	4.49671	7.755	21.4111	23.6509	3.72859	7.745	33.3399	37.3452	3.72464	7.76	34.5534	32.9038	3.79842	7.75	52.8037	48.722	3.32279	7.755	32.8116	26.5389	2.64163	7.75	38.6812	45.3505	2.49144	7.75	39.1028	35.9842	4.31752	7.755	50.4756
10.34	62.6337	59.8893	9.59684	10.34	71.9354	71.7852	6.13702	10.335	94.1001	86.1752	5.66535	10.335	63.4335	70.1304	4.85112	10.335	117.341	131.987	4.42292	10.335	22.3491	24.6443	3.87352	10.335	35.3913	37.2688	3.93017	10.34	34.4532	34.3096	3.75889	10.335	51.9196	50.0092	3.4888	10.335	32.3452	27.4361	2.62978	10.34	39.5296	44.2253	2.75494	10.33	39.004	37.2174	4.23979	10.335	49.8235
12.94				12.94				12.935				12.985				12.935				12.935				12.935				12.94				12.935				12.94				12.94				12.93				12.935
15.545	49.4005	57.0316	9.37681	15.545	54.7457	65.4308	6.09486	15.54	69.141	70.9499	6.02372	15.59	45.6285	49.2767	4.81686	15.54	88.7062	88.2872	4.57312	15.54	19.8011	22.7747	3.82609	15.54	28.7642	33.4519	3.84585	15.54	25.747	29.5784	3.89592	15.54	36.0277	45.971	3.37813	15.545	18.5125	13.8617	2.71673	15.545	26.361	37.6192	2.59947	15.535	28.8959	31.3755	4.30171	15.54	38.8722
18.125	52.3729	53.664	9.16864	18.125	62.1014	66.7931	5.89328	18.12	79.6759	74.4677	5.89592	18.17	54.6891	54.1344	5.0303	18.12	92.7576	99.7484	4.55072	18.12	21.8893	22.585	3.91963	18.12	29.8406	34.2161	3.84848	18.12	27.3175	30.2899	3.67194	18.12	42.3584	44.9934	3.34519	18.125	23.0646	17.7681	2.52569	18.125	31.1436	39.5613	2.62978	18.115	32.3452	33.8076	4.29908	18.12	43.3254
20.705	54.7642	55.2055	8.99605	20.705	64.4045	67.2095	6.13307	20.7	84.0738	77.0922	5.45059	20.75	58.0211	56.0356	5.00922	20.7	95.9829	104.414	4.52437	20.7	22.1726	23.7088	3.66008	20.7	32.307	32.2464	3.72991	20.7	29.1449	32.3162	3.96706	20.7	45.2187	44.2925	3.48221	20.705	25.1594	19.2991	2.77207	20.705	33.4124	38.7892	2.64427	20.695	33.4453	33.9539	4.2635	20.7	44.7563
23.285	58.585	55.751	9.08959	23.285	66.0764	67.3979	5.96574	23.28	87.4783	78.2148	5.84321	23.33	60.5112	57.0632	4.69565	23.28	97.4242	107.955	4.71673	23.28	23.4993	23.668	3.75758	23.28	31.6061	32.8221	3.61528	23.28	29.9947	31.4387	3.72464	23.28	45.8972	41.9499	3.3531	23.285	25.4769	21.2055	2.65744	23.285	34.5995	39.5758	2.48353	23.275	34.8472	34.5349	4.35441	23.28	44.2279
25.865	56.5046	56.415	9.2029	25.865	67.3505	68.2385	6.16996	25.86	89.9868	80.8933	5.73254	25.91	61.942	56.8458	4.66008	25.86	98.7615	110.22	4.50461	25.86	23.3109	23.025	3.93676	25.86	32.2279	32.6772	3.7668	25.86	29.78	31.5389	3.75231	25.86	47.8577	43.0264	3.25823	25.865	27.0395	21.5455	2.62978	25.865	35.5046	38.1028	2.65613	25.855	35.5257	34.531	4.17128	25.86	44.9486
28.445	57.2978	56.5692	9.64954	28.445	66.8841	68.1739	6.0751	28.44	90.9539	79.9183	5.72332	28.49	64.7101	58.2292	4.5336	28.44	102.387	112.099	4.41897	28.44	22.9921	23.7325	3.66008	28.44	30.834	31.8063	3.68379	28.44	30.2701	31.1976	3.85112	28.44	47.2582	42.9539	3.21607	28.445	26.8261	22.1449	2.43478	28.445	37.0369	39.8024	2.59289	28.435	34.8432	35.3887	4.2332	28.44	45.4519
31.025	57.9144	54.5296	9.39394	31.025	68.7154	70.4809	6.0224	31.02	91.7391	79.6785	5.82477	31.07	66.1607	57.0408	4.64954	31.02	104.876	112.875	4.47167	31.02	22.8577	22.3979	3.73123	31.02	31.4743	32.0685	3.92358	31.02	31.9104	32.6232	3.85639	31.02	47.7839	42.4229	3.47958	31.025	27.9196	22.5929	2.52306	31.025	36.4954	40.5059	2.61397	31.015	35.3228	35.6812	4.22793	31.02	46.0145
33.605	58.3294	55.0883	8.93676	33.605	67.1436	69.7787	5.94862	33.6	92.6614	80.7576	5.25823	33.65	67.693	59.9499	4.9473	33.6	106.103	113.312	4.66535	33.6	22.7852	22.7431	3.86957	33.6	32.8933	32.0119	3.75362	33.6	31.9065	33.7365	3.77866	33.6	48.3017	42.9657	3.26219	33.605	28.0685	23.6403	2.63636	33.605	37.5046	38.8169	2.69433	33.595	35.7431	35.5046	4.22793	33.6	45.614
36.185	61.1647	57.1146	9.3834	36.185	68.0198	68.8999	6.06456	36.18	95.0066	82.1304	5.50988	36.23	69.6377	57.7391	4.69302	36.18	105.718	115.387	4.70619	36.18	22.5152	23.4572	3.76943	36.18	32.0501	32.1489	3.62055	36.18	30.639	32.7009	3.79315	36.18	47.8472	41.2174	3.278	36.185	28.2622	22.1924	2.56522	36.185	36.3149	38.9513	2.50856	36.175	34.9473	34.5758	4.25428	36.18	46.6456
38.765	57.2714	56.9249	8.69565	38.765	69.8208	67.9433	5.91568	38.76	94.8472	80.4519	5.50856	38.81	69.834	57.3768	4.6087	38.76	110.165	115.49	4.59552	38.76	23.7984	23.9921	3.68248	38.76	32.7312	33.4598	3.76943	38.76	31.0685	33.498	3.80501	38.76	48.7536	41.2938	3.17918	38.765	27.5257	22.2042	2.52437	38.765	36.3188	39.4545	2.52701	38.755	34.805	35.805	4.32543	38.76	46.4572
41.345	60.4783	56.6548	9.30567	41.345	69.1014	69.8169	6.09091	41.34	96.7879	81.1779	5.77207	41.39	71.0079	59.141	4.56522	41.34	106.929	114.701	4.57839	41.34	24.2121	22.3821	3.62582	41.34	31.0738	30.8775	3.74704	41.34	31.058	32.7457	3.72464	41.34	47.0066	42.0922	3.36232	41.345	27.7681	23.5362	2.67984	41.345	36.83	39.3254	2.57049	41.335	34.9236	35.0711	4.28327	41.34	47.2358
43.925	60.8498	57.9513	9.45586	43.925	67.9539	68.8142	6.11989	43.92	97.664	80.8735	5.5639	43.97	71.5547	59.4769	4.60079	43.92	110.74	113.87	4.54809	43.92	21.5916	23.2596	3.76416	43.92	32.2477	32.0119	3.75362	43.92	31.4783	32.1621	4	43.92	49.0711	41.8103	3.26482	43.925	27.8827	22.3096	2.60606	43.925	36.1528	38.5389	2.50856	43.915	34.3109	36.8472	4.23979	43.92	45.3689
46.505	60.7708	57.6403	9.67457	46.505	69.9644	71.7167	6.0303	46.5	101.314	82.664	5.55072	46.55	71.4071	60.4308	4.68116	46.5	108.888	115.323	4.77734	46.5	21.693	22.8827	3.76021	46.5	31.8603	31.0356	3.81686	46.5	31.8366	32.635	3.62978	46.5	47.3755	41.2082	3.29381	46.505	28.7536	23.2266	2.64427	46.505	36.8353	38.8538	2.61133	46.495	33.6337	35.0567	4.2635	46.5	45.5481
49.085	61.5178	57.9565	10.087	49.085	69.6996	68.4717	6.12648	49.08	99.4321	80.4005	5.7365	49.13	70.6087	61.2846	4.68248	49.08	111.292	112.596	4.54282	49.08	22.0105	23.8314	3.57444	49.08	31.4032	31.863	3.77207	49.08	31.9486	33.0514	3.74308	49.08	48.7404	41.8722	3.43083	49.085	28.9078	23.7141	2.36627	49.085	34.581	39.8353	2.47563	49.075	35.6074	35.0738	4.24638	49.08	46.2872
51.665	58.6364	57.1107	10.1186	51.665	68.1845	69.4559	6.0303	51.66	101.379	81.863	5.38735	51.71	70.531	62.6271	4.87484	51.66	111.966	113.51	4.67852	51.665	23.1528	24.2885	3.80764	51.66	31.3096	31.9315	3.81028	51.66	31.9447	33.1001	3.73781	51.665	48.581	41.4743	3.44928	51.665	29.3426	23.7207	2.45586	51.665	36.6456	39.6627	2.55599	51.67	33.9144	35.2187	4.27668	51.665	46.8999
54.245	57.2227	56.6601	9.72332	54.245	69.9065	71.195	6.01581	54.25	103.781	83.5046	5.42292	54.29	69.5244	63	4.6917	54.255	113.192	113.215	4.5863	54.255	21.7549	24.3768	3.89592	54.255	30.9816	32.4848	3.61001	54.245	31.7444	34.6298	3.90514	54.255	47.2227	40.3557	3.4137	54.25	30.0606	22.9209	2.52569	54.245	36.4611	38.3228	2.46113	54.25	34.3557	35.4387	4.23057	54.245	45.4058
56.825	59.1107	56.8327	9.96706	56.825	70.7457	69.7352	5.89855	56.83	104.531	84.0711	5.59947	56.87	69.0224	64.639	4.72727	56.835	116.063	111.456	4.61001	56.835	21.5507	23.2793	3.87352	56.835	31.7207	32.971	3.77207	56.835	31.9723	32.4625	3.72859	56.835	47.9605	40.5099	3.2029	56.83	27.9236	23.2003	2.51779	56.83	37.8722	38.6877	2.45323	56.83	33.8524	35.7589	4.24111	56.835	45.1976
59.425	58.1265	54.6825	10.6311	59.425	69.7009	69.3452	6.07642	59.41	104.643	83.7826	6.14097	59.45	70.4269	64.8511	4.69829	59.415	115.29	109.83	4.71673	59.415	21.2464	25.0224	3.49539	59.415	30.2727	31.9592	3.8195	59.415	31.7602	33.726	3.82477	59.415	48.6535	40.5652	3.33729	59.425	28.9302	23.4545	2.44796	59.41	36.8024	38.274	2.43478	59.41	34.108	36.4308	4.31357	59.415	45.5731
62.005	59.4559	56.0211	9.42819	62.005	69.5033	71.2266	6.00395	62.01	106.489	84.4638	5.68379	62.03	71.1897	65.4862	4.62319	61.995	113.252	108.906	4.7141	61.995	21.7839	23.7207	3.88274	61.995	32.6996	31.6285	3.93808	61.995	31.9275	34.3531	3.90514	61.995	47.6957	41.0474	3.41897	62.005	29.5665	23.0935	2.43083	62.005	37.2754	40.5599	2.52964	62	33.1146	36.9855	4.22793	61.995	45.4427
64.585	57.4005	56.361	9.69302	64.585	70.4822	70.5349	5.90646	64.59	106.415	84.0487	5.69829	64.61	68.6298	66.78	4.6614	64.575	112.356	108.598	4.67325	64.59	22.5837	23.892	3.93412	64.575	31.0066	32.7549	3.52833	64.585	31.498	36.2727	3.7747	64.585	47.8511	40.83	3.40975	64.585	29.1028	23.112	2.49275	64.585	37.1897	40.7734	2.50198	64.58	33.1318	36.7905	4.2332	64.58	46.4453
67.165	58.9289	56.6298	10.0026	67.165	70.6206	70.3136	5.80105	67.17	104.428	83.5468	5.37418	67.19	68.0329	66.5389	4.59684	67.17	109.017	105.655	4.68511	67.17	22.4835	23.8037	3.80764	67.17	32.2266	31.9776	3.88406	67.165	31.7997	35.7984	3.7668	67.165	47.3939	40.5217	3.34914	67.165	28.4585	22.834	2.50725	67.165	37.166	40.2319	2.49539	67.16	33.2872	35.4928	4.44664	67.175	46.0158
69.745	58.6772	58.8011	9.17787	69.745	69.8406	68.6192	6.00659	69.75	107.032	84.4717	5.64559	69.77	68.5204	66.7378	4.72727	69.75	110.34	105.109	4.70356	69.75	21.8524	23.0646	3.74308	69.75	29.5336	33.5613	4.01976	69.745	31.9104	34.191	3.79578	69.745	45.4361	41.1212	3.24638	69.745	29.6509	23.0105	3.00132	69.745	37.9025	40.1041	2.45323	69.74	32.9868	35.1476	4.32806	69.755	44.9829
72.325	59.8366	58.1252	8.69433	72.325	68.4163	69.1607	5.85639	72.33	108.411	84.2912	5.75099	72.35	69.9763	66.8814	4.90382	72.33	110.901	104.905	4.74967	72.33	21.9934	23.8999	3.71805	72.33	31.0606	33.5494	3.66403	72.325	32.7997	35.3281	3.6693	72.335	45.9618	40.9025	3.43874	72.345	28.8656	23.8775	2.40711	72.33	36.9144	39.4018	2.51647	72.33	32.1199	34.8261	4.28195	72.335	45.2451
74.91	59.6179	57.5402	9.75626	74.91	69.3386	68.5231	6.16601	74.91	108.499	84.9315	5.95784	74.93	67.9302	68.2345	4.69829	74.91	109.601	104.39	4.69697	74.91	23.3241	22.1462	3.78788	74.91	32	32.5178	3.51647	74.915	32.0527	33.7128	3.80501	74.915	46.2622	40.7286	3.03689	74.925	28.7339	22.556	2.38208	74.91	36.7826	38.7431	2.46904	74.91	31.5613	36.2121	4.3307	74.915	45.6785
77.505	59.3939	56.7115	9.37154	77.49	68.3597	68.2701	6.15152	77.495	108.92	85.2872	5.93544	77.51	69.0501	66.7444	4.57181	77.49	109.303	104.083	4.58762	77.5	23.7115	23.3715	3.81818	77.49	31.8722	33.5679	3.81686	77.495	32.3294	32.8972	3.67589	77.495	47.1831	39.9578	3.28854	77.505	27.5573	22.751	2.46509	77.505	36.1186	39.6653	2.44532	77.49	31.6126	35.3426	4.24901	77.495	46.5033
80.085	59.4111	60.3623	9.79183	80.075	69.7088	68.3544	6.1357	80.075	108.887	85.6443	6.18314	80.09	68.6864	67.0105	4.59025	80.085	106.918	101.743	4.69565	80.08	21.9802	24.3136	4.01976	80.085	30.5468	33.8274	3.91304	80.075	30.8538	33.6403	3.86034	80.09	46.1607	40.224	3.27273	80.085	28.4071	22.3043	2.48485	80.085	37.6588	39.3136	2.44796	80.09	31.4242	34.3426	4.3834	80.09	45.3412
82.665	59.0264	58.1238	9.83531	82.665	67.5033	70.2872	6.1726	82.67	108.485	86.5599	5.77602	82.67	66.6917	68.4401	4.7444	82.665	107.797	100.277	4.67589	82.66	22.0066	23.4651	3.76153	82.665	31.357	33.4638	3.59157	82.67	30.8379	32.2859	3.64954	82.67	47.751	40.913	3.1581	82.665	28.9012	23.4532	2.47299	82.665	37.7115	40.3834	2.47036	82.67	32.2991	35.4269	4.36232	82.67	46.6812
85.245	58.4097	57.2108	9.62978	85.245	67.2095	70.6364	6.05797	85.25	109.65	83.8827	5.95916	85.25	68.9157	67.5665	4.69829	85.245	107.182	98.6166	4.76416	85.26	22.5217	24.2661	3.79578	85.245	32.3926	32.386	3.73386	85.25	32.8498	33.0817	3.67325	85.25	45.996	40.6047	3.22134	85.245	27.336	22.5942	2.52174	85.245	36.2503	38.0791	2.42819	85.25	31.726	35.6706	4.31489	85.25	46.3676
87.825	57.8551	58.224	10.2675	87.825	67.7984	70.6311	6.16601	87.83	111.992	83.8353	5.93281	87.83	69.083	65.5007	4.69697	87.825	108.083	96.4783	4.67852	87.84	21.4005	23.5415	3.8274	87.825	32.8854	32.5296	4.00132	87.83	30.6561	33.722	3.91963	87.83	48.8511	40.722	3.32675	87.83	28.7246	22.4664	2.43215	87.825	36.6627	38.7866	2.44664	87.83	30.9038	35.1831	4.20158	87.83	46.4822
90.405	57.3808	57.2161	9.4137	90.405	69.0013	69.5138	6.12253	90.41	113.032	84.2648	5.99868	90.411	68.8208	68.1067	4.62582	90.405	108.004	98.2213	4.65744	90.42	22.4387	24.1739	3.9025	90.405	30.859	32.7299	3.71542	90.41	32.0606	33.8827	3.8722	90.41	48.4493	39.7049	3.01318	90.41	29.1686	22.9012	2.40711	90.42	35.7642	38.1146	2.41897	90.41	31.3768	34.3676	4.26219	90.41	45.5863
92.99	55.971	57.3478	9.62055	93.005	69.3465	69.5863	6.09354	93	109.041	84.9381	5.80501	93.001	69.3215	68	4.61924	92.995	108.174	94.7931	4.70883	93	23.3597	24.1765	3.52569	93	30.7299	32.552	3.75494	92.99	31.1146	32.3452	3.75099	92.995	47.4282	40.2978	3.0303	93	29.0448	22.5929	2.39526	93	36.776	37.6588	2.45455	92.99	30.274	34.3188	4.23715	92.995	47.585
95.59	57.0316	57.6917	9.81686	95.585	68.0514	69.4651	5.57444	95.58	111.067	86.1713	5.84058	95.581	69.7286	66.4163	5.05138	95.575	106.153	92.8498	4.69829	95.58	23.3004	23.0711	3.8274	95.58	31.9816	33.0935	3.72464	95.575	30.2688	32.5086	3.80237	95.575	47.2925	39.3281	3.11331	95.58	28.4743	22.8235	2.43874	95.58	36.415	37.0606	2.4137	95.575	30.809	35.9974	4.16074	95.575	46.6298
98.17	61.8906	55.5059	9.74704	98.165	66.9671	70.4374	6.05402	98.16	111.874	84.2609	5.8195	98.161	70.1449	66.0356	4.71937	98.155	106.072	90.1963	4.9025	98.16	21.996	23.7826	3.67457	98.16	32.1805	31.7312	3.8195	98.165	31.1713	33.1449	3.63636	98.17	48.4519	40.614	2.98814	98.16	28.141	22.8195	2.41897	98.16	35.4018	37.8617	2.50461	98.155	30.9684	34.4097	4.19631	98.175	46.0764
100.75	61.1528	58.5125	9.53096	100.745	65.1686	69.1765	5.92227	100.74	112.568	84.6206	6.27009	100.751	69.7958	66.4321	5.14361	100.745	104.491	90.3887	4.90382	100.745	22.8906	25.224	3.70356	100.74	30.942	31.9157	3.9552	100.745	29.4572	32.971	3.50461	100.75	47.0501	39.0646	3.1581	100.75	28.722	22.971	2.77339	100.74	36.4559	36.8801	2.54809	100.745	30.527	34.4163	4.24769	100.755	45.4769
103.33	59.444	57.5863	9.59289	103.325	66.4506	68.9947	6.44401	103.33	111.922	84.9618	6.19104	103.331	70.7286	64.7708	4.79578	103.325	100.929	91.5626	4.77734	103.325	22.8024	24.6298	3.92227	103.325	32.4664	31.6759	3.78393	103.325	30.6166	33.8037	3.71278	103.33	47.2029	39.4229	2.88274	103.33	28.6153	23.4177	2.35837	103.33	37.2925	37.9789	2.49012	103.325	31.1502	33.1041	4.23584	103.335	47.4519
105.91	58.9473	58.8182	9.37286	105.905	64.4256	65.668	5.82345	105.91	111.85	85.8116	5.79315	105.911	70.1423	64.3333	4.61792	105.905	101.896	89.8603	4.79315	105.915	23.614	24.303	3.91304	105.905	32.3518	31.7787	3.83926	105.905	30.4335	33.664	4.01054	105.91	46.3373	40.0909	3.24901	105.91	28.7931	23.2622	2.56653	105.91	36.5481	37.5362	2.49012	105.905	31.9895	34.1054	4.33992	105.915	46.3439
108.49	56.8208	59.8366	9.55336	108.5	63.9433	68.0224	5.97233	108.49	111.95	86.0198	6.15679	108.501	71.0132	64.5428	4.99736	108.5	100.375	90.1976	4.82345	108.495	23.17	22.4756	3.64427	108.49	30.6759	31.0725	3.7444	108.5	31.1436	33.9565	3.81028	108.5	46.2978	41.1265	3.11858	108.5	28.5204	23.1621	2.36627	108.49	36.6219	36.8551	2.3531	108.5	32.1357	34.1067	4.15942	108.495	46.7747
111.08	58.2016	57.0856	9.08564	111.08	62.9368	67.0659	6.01449	111.08	113.71	86.5665	6.08432	111.081	69.8458	64.5072	4.67721	111.08	101.188	88.9051	4.86561	111.075	23.191	24.7115	3.7971	111.075	31.6298	31.9223	3.72596	111.08	30.0804	35.7207	3.80369	111.08	45.6706	39.2767	2.71014	111.08	28.7905	22.9816	2.48353	111.075	36.307	37.3188	2.42819	111.08	31.4941	34.3254	4.27536	111.075	47.2319
113.66	58.2345	59.1713	9.66403	113.66	64.1594	66.5823	6.03557	113.66	112.975	87.4532	5.95916	113.661	69.0408	66.3452	4.81423	113.66	102.437	88.9223	4.87352	113.675	23.4875	24.9012	3.62319	113.655	31.3491	33.5982	3.74967	113.66	30.5889	32.0277	3.64427	113.66	46.195	39.9552	2.87879	113.66	28.7905	23.4071	2.40053	113.66	36.8327	37.9921	2.4888	113.66	31.1331	34.9684	4.1054	113.665	48.357
116.24	60.4941	58.6904	9.62319	116.24	61.8577	65.7352	6.00264	116.24	111.642	85.5613	6.30303	116.256	69.4651	64.2569	4.90909	116.24	102.643	88.2082	4.9776	116.255	22.9947	24.9789	3.85112	116.24	30.5086	33.4242	3.80237	116.24	29.2596	32.5771	3.81291	116.255	45.3953	40.2899	3.19236	116.25	28.361	22.8577	2.361	116.24	35.4796	36.5968	2.47431	116.24	31.9921	34.7325	4.28063	116.245	47.9618
VH10 GFP-DDB2 405	1				2				3				4				5				6				7				8
time	roi1	nucleus	back	time	roi1	nucleus	back	time	roi1	nucleus	back	time	roi1	nucleus	back	time	roi1	nucleus	back	time	roi1	nucleus	back	time	roi1	nucleus	back	time	roi1	nucleus	back	time	roi1	nucleus	back	time	roi1	nucleus	back	time	roi1	nucleus	back	time	roi1	nucleus	back	time	roi1
0	16.1159	17.2991	5.55731	0	17.6825	17.1884	5.80764	0	17.3676	17.1634	6.10277	0	17.4835	16.0343	6.04348	0	17.4045	17.4585	6.15415	0	15.975	15.5837	5.97892	0	23.7918	21.1001	4.34256	0	21.4796	23.1594	4.49539
2.58	15.5744	15.942	5.65876	2.59	17.917	17.0171	5.94993	2.58	17.8748	16.9315	5.90514	2.58	17.0632	16.9354	5.98946	2.585	16.8735	16.5099	6.0303	2.59	15.2991	14.7681	5.91568	2.6	23.5099	21.1779	4.27931	2.585	21.1818	22.9657	4.38208
5.17	16.1225	17.6403	5.86825	5.17	19.1001	17.6245	5.75889	5.17	17.1845	17.3004	6.16469	5.18	16.7787	16.498	5.86166	5.165	16.7866	16.3808	6.08037	5.17	14.7049	15.8011	5.99605	5.18	24.556	20.8999	4.28458	5.18	20.7852	23.0435	4.31094
7.75	16.585	16.8314	5.86298	7.75	17.3781	16.722	5.94993	7.75	17.0501	16.3808	5.77997	7.76	17.7615	16.1937	6.10013	7.75	15.7523	17.6588	5.90909	7.75	15.7602	14.8208	6.1054	7.76	24.2964	20.2556	4.41634	7.76	20.7958	23.141	4.31752
10.33	16.1449	17.1238	5.80632	10.34	17.7049	18.4677	5.88142	10.33	17.0382	17	6.16206	10.34	17.0461	16.6851	5.86825	10.33	16.1067	17.6285	5.9552	10.345	14.6785	15.4993	6.02372	10.34	24.9881	20.2464	4.25955	10.34	19.9565	22.7958	4.4058
12.93				12.94				12.93				12.94				12.93				12.945				12.94				12.94
15.535	14.3794	15.7602	5.89592	15.54	16.2648	17.4598	6.14229	15.53	15.5599	17.6943	6.10804	15.54	15.6588	15.4928	5.97892	15.535	14.5494	16.6324	6.06719	15.545	14.1621	14.6851	5.95916	15.54	14.5257	20.1502	4.41897	15.545	14.2701	21.0751	4.28986
18.115	14.9921	17.1858	5.95257	18.12	16.3281	17.859	5.82213	18.11	15.2819	16.5468	6.05797	18.12	16.6772	16.336	6.00659	18.115	15.3109	16.5296	6.02635	18.125	14.3307	15.6851	5.89592	18.12	17.3017	20.5718	4.37681	18.125	15.3939	21.498	4.29513
20.695	16.0329	16.3175	5.86166	20.7	16.5665	17.3531	5.85507	20.69	16.7246	16.4506	6.02503	20.7	17.6206	15.7194	6.08696	20.695	15.6746	16.7523	5.88933	20.705	14.7233	15.0843	6.01845	20.7	19.1344	20.5547	4.33597	20.705	16.357	22.2675	4.3834
23.275	16.0659	16.3188	6.00922	23.28	16.2754	17.4269	5.79315	23.27	17.0725	16.7049	6.10277	23.28	17.5771	17.17	6.09091	23.275	15.9842	16.7101	5.9552	23.285	14.6377	14.9117	6.35968	23.28	19.4097	20.2978	4.28195	23.285	17.5652	21.9025	4.34124
25.855	15.303	16.1528	5.88011	25.86	16.4651	17.0184	6.01318	25.85	16.7668	16.0751	5.8498	25.86	17.6232	16.1963	5.79183	25.855	16.6074	15.9368	5.92227	25.865	14.8603	15.531	5.93939	25.86	19.3702	19.5072	4.29117	25.865	18.5323	21.7365	4.37022
28.435	16.2148	16.7233	5.91963	28.44	17.1238	18.4058	5.72991	28.43	17.2069	17.6364	5.79842	28.44	17.3426	16.6416	5.95257	28.435	16.6364	16.1871	5.89065	28.445	15.9223	16.2292	5.99868	28.44	19.9315	19.8274	4.38867	28.445	19.0369	22.0066	4.40316
31.015	16.4097	16.2569	5.89592	31.02	17.5349	16.6601	5.92095	31.01	16.2859	17.0711	5.7747	31.02	17.8379	16.3953	6.08959	31.015	16.0527	17.0935	5.98155	31.025	15.4651	14.4506	6.05929	31.02	20.7602	19.3979	4.24769	31.025	18.5468	22.3281	4.32148
33.595	16.7101	17.1621	5.80632	33.6	16.8603	17.8379	5.75231	33.59	17.5059	16.6588	6.02899	33.6	18.6298	17.004	6	33.595	16.1528	16.2134	5.80764	33.605	15.2345	15.5744	6.25823	33.6	20.8972	19.7022	4.34519	33.605	18.8617	23.1146	4.30567
36.175	15.7773	16.5586	6.08037	36.18	17.2069	16.7694	5.79842	36.17	16.9947	16.946	5.85771	36.18	17.614	16.1845	5.80501	36.175	17.1133	16.2042	5.92885	36.185	15.7484	14.9447	6.01318	36.18	21.9038	19.722	4.30303	36.185	18.8235	23.2016	4.4058
38.755	15.9117	16.3821	5.73913	38.76	17.0382	18.4229	6.1278	38.75	18.5059	15.8261	5.92095	38.76	18.2266	15.693	5.92358	38.755	16.6917	15.5982	6.11067	38.765	15.1107	14.7602	5.79447	38.76	22.0883	20.0751	4.30698	38.765	19.9987	22.5138	4.21476
41.335	15.8498	17.3834	5.85903	41.34	17.8037	16.6983	5.7444	41.33	17.1581	16.7602	6.08564	41.34	18.5613	16.2174	6.04875	41.335	16.473	16.1462	5.96311	41.345	15.4572	15.5837	6.1278	41.34	22.5797	20.2951	4.35968	41.345	19.9196	22.025	4.28986
43.915	15.7325	16.0435	5.85771	43.92	18.6456	17.6021	5.87615	43.91	17.7905	17.4598	5.89065	43.92	17.4216	15.7049	6.16733	43.915	17.1383	16.8762	6.07378	43.925	15.9328	15.585	6.11462	43.92	22.2569	19.9618	4.35046	43.925	20.8011	22.8801	4.25955
46.495	16.108	16.4651	5.87747	46.5	16.6904	18.2859	5.77734	46.5	17.7681	17.7141	6.20026	46.5	18.0685	17.0962	6.10804	46.495	17.0487	16.1779	5.90777	46.505	15.3676	14.971	6.1054	46.5	22.2846	19.1792	4.25165	46.505	20.5375	21.7839	4.30567
49.075	14.8511	16.5033	5.50593	49.08	17.8972	16.9341	5.83794	49.08	17.8208	16.4888	6.11594	49.08	18.2253	16.5586	5.99605	49.085	16.5231	17.888	5.87615	49.085	14.7839	15.1542	6.08827	49.08	23.2503	20.0632	4.33465	49.085	20.1779	23.0606	4.35441
51.67	16.527	17.1462	5.79842	51.675	16.469	16.7022	5.96443	51.66	16.9723	15.8959	5.93412	51.66	17.4111	16.8353	5.93281	51.665	16.3663	16.108	5.9697	51.665	15.3175	14.9196	6.01449	51.665	23.2016	19.4993	4.33465	51.665	19.9328	22.9183	4.44137
54.25	16.473	17.2833	5.8498	54.255	17.0277	17.4401	5.79578	54.245	16.8287	16.6574	6.08169	54.25	17.3557	17.2556	6.07246	54.245	15.7154	16.5125	5.93676	54.245	16.0791	15.2951	5.8498	54.245	23.7154	19.6522	4.27404	54.245	21.3267	22.581	4.39262
56.83	15.7655	15.751	5.72069	56.835	17.8538	18.2003	5.95125	56.825	16.6983	16.5586	6.10935	56.83	18.1752	16.7642	6.01581	56.83	16.8788	15.5402	5.65613	56.84	15.8854	15.0553	6.09091	56.84	23.191	19.1067	4.39394	56.845	20.6798	23.415	4.23715
59.41	16.0448	16.2596	6.08169	59.415	17.1502	17.0105	5.79051	59.41	17.5599	16.6957	6.07115	59.41	17.6601	16.5125	6.00922	59.41	16.8472	17.2819	5.90646	59.42	15.3281	14.9513	5.91831	59.42	23.141	19.5534	4.40316	59.425	21.7839	22.0962	4.33202
61.995	16.1449	16.4163	6.00132	61.995	17.8287	18.4137	6.02635	61.99	17.2688	17.2872	6.22134	62.005	18.5968	16.8775	5.96706	61.995	16.4585	16.809	6.09881	62	16.1462	14.8946	6.00395	62	24.1621	19.5323	4.34651	62.005	21.2964	22.4914	4.33333
64.575	16.4097	16.4308	5.96179	64.59	18.5507	17.166	5.76285	64.59	17.3544	17.0105	5.99209	64.585	17.141	16.3162	5.93281	64.59	17.8076	16.5731	5.90119	64.58	15.2859	15.0527	6.06588	64.58	23.7339	19.4901	4.33465	64.585	21.1555	22.4163	4.37022
67.17	15.8617	16.4822	5.75626	67.17	18.4045	18.083	5.98682	67.17	16.5718	16.4848	5.90777	67.165	17.3439	16.2069	5.87484	67.17	16.809	16.9974	5.89592	67.175	14.7813	15.614	5.97628	67.16	23.4914	19.8788	4.31225	67.165	21.029	22.4822	4.32016
69.75	16.6443	17.4321	5.99209	69.75	17.7997	17.5428	5.99736	69.75	17.274	16.7352	5.79974	69.745	17.004	15.2872	5.99341	69.75	16.664	17.7352	6.03557	69.755	15.1159	15.054	6.03557	69.755	23.8551	19.0619	4.31621	69.745	22.3175	22.9921	4.39789
72.33	15.2806	16.357	5.74572	72.33	18	18.3096	5.98682	72.33	17.4743	16.3373	5.7668	72.325	17.4124	16.0949	6.03426	72.33	17.4611	17.5968	5.95389	72.335	14.8748	15.3505	6.33465	72.335	24.357	19.6996	4.29644	72.33	21.7905	22.1858	4.38208
74.91	16.531	16.3715	6.1581	74.91	17.0053	17.3175	6.06851	74.91	17.0738	16.2187	6.11594	74.915	16.9763	17.1462	5.89196	74.91	16.5323	16.7839	5.96179	74.915	15.2003	15.2055	5.96706	74.915	23.6851	20.0066	4.30171	74.91	22.0316	22.1344	4.31094
77.49	16.7892	15.6601	5.73781	77.5	16.9657	17.22	5.89592	77.49	16.9157	16.7813	6.10013	77.495	18.087	16.4664	5.96311	77.5	16.8379	16.3676	5.77339	77.495	15.9671	15.3531	6.08696	77.495	23.7734	19.8353	4.26877	77.5	21.5231	23.0408	4.25955
80.085	16.5468	16.9855	5.82213	80.08	17.2266	17.6535	5.91436	80.085	17.3518	16.8129	6.14229	80.075	18.7365	17.3399	6.02767	80.08	17.2767	16.6232	5.96574	80.09	15.5784	15.4532	6.00264	80.085	23.0461	20.0461	4.34519	80.08	22.6337	21.5349	4.33992
82.665	15.975	16.5626	5.85903	82.66	17.693	18.2016	5.99868	82.665	17.8485	16.386	5.76416	82.67	17.6443	16.0435	5.9473	82.66	17.4361	16.5916	6.12385	82.67	15.6008	14.3373	6.18445	82.665	23.9447	19.6943	4.28986	82.66	22.2582	23.0013	4.32148
85.245	16.8037	16.946	5.68248	85.255	17.5415	18.6851	6.00132	85.245	17.4321	17.3281	6.14361	85.25	17.195	16.5903	6.24374	85.245	17.8538	16.3294	6.02372	85.25	15.6812	14.473	5.82082	85.245	25.3808	19.581	4.4585	85.245	22.0066	23.0764	4.3386
87.825	15.8959	16.8617	5.78393	87.835	17.6561	17.6087	6.05007	87.825	17.0711	16.5494	5.75889	87.83	17.2661	16.4071	5.96443	87.825	17.4651	16.1647	6.08432	87.83	15.6561	15.7773	5.96443	87.825	24.8577	19.8854	4.35441	87.825	22.4822	23.4743	4.32675
90.42	16.8261	16.6298	5.92754	90.415	16.5784	17.4335	5.84717	90.405	17.2477	17.0725	5.73123	90.41	18.6285	15.9842	5.85112	90.41	17.9513	16.4216	5.99209	90.41	15.0013	15.191	6.25296	90.415	25.5428	19.83	4.31884	90.42	22.0092	22.7404	4.31884
93	15.9736	16.4611	5.91963	92.995	17.2253	17.6219	6.0448	93	16.9341	17.859	5.86298	92.99	18.2451	16.7536	5.96047	92.99	18.3887	16.7431	5.98155	93.005	15.3505	15.2912	5.95652	92.995	25.1634	20.0356	4.32675	93	22.9065	22.8643	4.31225
95.58	16.4796	16.0422	5.62319	95.58	18.1792	18.2569	5.7141	95.58	16.9038	15.8788	6.19499	95.59	17.4954	17.1976	6.19631	95.58	17.4717	17.9684	5.95652	95.585	17.0514	15.3123	6.32279	95.576	24.4954	19.527	4.3386	95.58	22.0949	23.5059	4.26746
98.16	16.3584	16.4967	5.88933	98.16	17.5481	17.2767	5.83004	98.16	17.166	17.025	6.00132	98.17	17.747	16.8788	6.11331	98.16	17.7075	18.0316	5.9776	98.165	16.224	14.8854	6.28986	98.161	25.585	20.1133	4.26482	98.16	21.8906	23.7826	4.25955
100.74	16.3043	16.7101	5.85771	100.755	17.5283	17.5639	5.87484	100.74	16.7694	16.9209	5.95916	100.75	17.805	16.913	5.97101	100.74	18.0988	17.3162	6.04084	100.745	15.5046	15.3663	5.91041	100.741	25.058	19.5086	4.36364	100.755	22.5797	23.0092	4.40053
103.335	17.1449	16.4084	5.95652	103.335	17.5665	17.5007	5.97497	103.32	17.2385	16.7747	5.9025	103.33	17.7101	16.7049	6.09223	103.335	17.917	17.137	6.16469	103.325	15.6561	15.7866	6.08037	103.331	26.1937	20.2016	4.34256	103.335	22.2569	23.2108	4.3004
105.915	16.664	16.6324	5.8643	105.915	16.7628	17.2635	5.84058	105.915	16.9816	16.1476	5.55995	105.91	16.7101	16.9499	6.03557	105.915	18.1568	16.6311	5.93676	105.915	16.3663	15.0329	6.61397	105.911	25.0646	19.5692	4.27009	105.915	22.9486	22.9802	4.40316
108.495	16.4638	15.975	5.81159	108.495	17.0066	17.5837	6.01845	108.495	16.3939	17.025	6.18445	108.49	18.054	17.6443	6.06851	108.495	18.2029	16.1159	5.86825	108.495	15.4401	15.2003	6.05534	108.491	26.3136	20.5086	4.33992	108.495	22.4229	22.332	4.35441
111.075	17.6574	16.8169	5.76416	111.075	16.7246	18.1225	6.00659	111.075	16.8116	17.0422	5.96047	111.085	17.3188	17.5995	6.23057	111.075	18.0422	17.3478	5.92622	111.075	15.3874	15.0316	5.9473	111.086	26.9526	20.7497	4.3004	111.075	23.2306	21.4361	4.27404
113.655	15.8208	15.8379	6.0751	113.67	18.1133	18.0382	6.00922	113.655	16.8854	17.2385	5.97497	113.665	18	17.332	6.09486	113.655	17.6825	16.9341	6.13966	113.67	15.9763	15.5599	6.13307	113.666	25.6561	19.9565	4.30435	113.66	23.108	21.4005	4.36759
116.25	16.5033	16.1344	5.94335	116.25	17.5415	18.6034	6.00395	116.24	15.9262	15.7101	6.04611	116.245	16.9051	17.5138	5.72464	116.255	18.0329	17.531	6.01581	116.25	16.1436	14.9934	6.13966	116.246	26.4427	20.1054	4.32016	116.24	22.8788	21.4361	4.35573
GM GFP-DDB2 405	1				2				3				4				5				6				7				8				9				10
time	roi1	nucleus	back	time	roi1	nucleus	back	time	roi1	nucleus	back	time	roi1	nucleus	back	time	roi1	nucleus	back	time	roi1	nucleus	back	time	roi1	nucleus	back	time	roi1	nucleus	back	time	roi1	nucleus	back	time	roi1	nucleus	back	time	roi1	nucleus	back	time	roi1	nucleus	back	time	roi1
0	22.6285	19.336	5.77207	0	29.4427	29.498	6.06061	0	38.751	40.7418	6.24242	0	25.2688	31.0474	6.08432	0	24.5217	29.6271	6.2108	0	25.5995	29.7101	7.11989	0	33.498	29.2358	4.31489	0	19.1107	19.1291	4.30303	0	20.2437	20.5968	4.52306	0	25.3953	24.1542	4.34651
2.58	22.1028	18.054	5.65349	2.59	27.3768	30.9012	6.23584	2.595	40.7497	39.5876	6.03162	2.6	23.5389	30.4005	5.98024	2.585	24.3123	30.7391	6.44664	2.59	26.5204	28.8748	7.34651	2.58	33.6311	29.2253	4.29381	2.58	19.025	19.9736	4.39262	2.6	19.9539	19.2609	4.41107	2.58	24.3808	23.1252	4.32543
5.175	22.361	19.2596	6.14888	5.17	28.8221	31.1199	6.10277	5.175	41.0435	40.2121	5.79842	5.18	24.7404	29.3452	6.18841	5.165	24.0909	27.9855	6.36891	5.17	26.1686	29.0119	7.76153	5.17	33.7523	28.6166	4.29908	5.175	18.6219	19.3202	4.38208	5.18	20.5507	19.7602	4.29381	5.17	25.5744	24.1515	4.29644
7.755	22.4532	19.2767	6.26614	7.75	28.2227	30.9236	6.10672	7.755	38.4638	38.5547	5.76943	7.76	23.3623	28.0711	6.06061	7.76	25.2082	27.9012	6.18445	7.75	25.0171	28.3992	6.86561	7.75	33.0092	29.1871	4.25955	7.755	18.6522	19.0856	4.36364	7.76	20.8287	20.0685	4.4888	7.75	24.4796	23.7721	4.29249
10.335	21.9354	18.5771	6.24901	10.345	29.2556	30.274	6.2029	10.335	39.6667	40.0184	5.88801	10.34	25.5507	30.1845	6.06983	10.34	23.8261	27.7246	6.13834	10.33	26.0474	28.2306	6.96574	10.33	33.7286	27.8221	4.29117	10.335	18.0791	19.0909	4.32411	10.34	20.0567	19.6047	4.53623	10.33	25.1607	23.9829	4.35705
12.936				12.945				12.935				12.946				12.94				12.93				12.93				12.935				12.94				12.93
15.535	13.054	17.2661	6.37286	15.545	20.8933	28.9407	6.23057	15.535	21.2661	33.78	6.06851	15.545	19.5916	29.9196	5.97497	15.545	20.5217	25.1634	6.20026	15.53	21.8406	27.3123	6.6917	15.53	21.0487	27.9908	4.28063	15.54	14.274	18.6087	4.41897	15.54	12.5257	18.9051	4.42688	15.535	18.2991	22.5204	4.29117
18.116	16.1937	16.4203	6.28986	18.125	21.8393	28.9855	5.88538	18.115	25.996	35.693	5.90514	18.126	22.7892	29.834	6.2635	18.125	22.9275	26.0119	6.20553	18.11	24.3953	28.5692	6.6469	18.11	22.0092	29.3742	4.27404	18.12	14.3689	18.1331	4.29513	18.12	14.7418	18.7905	4.46113	18.115	20.6008	23.9262	4.18577
20.696	18.3926	17.3465	5.87747	20.705	22.9407	26.4493	6.23057	20.695	29.8445	35.6733	5.86693	20.706	23.5534	27.6166	6.00527	20.705	24.0145	25.2925	6.11462	20.69	26.6258	30.1871	6.38999	20.69	24.1476	28.0053	4.22793	20.7	14.7773	18.0461	4.30698	20.7	16.3136	19.1515	4.44137	20.695	21.3821	22.3136	4.31225
23.276	19.1963	16.3742	5.81423	23.285	23.9249	27.5982	6.24111	23.275	31.0224	35.2358	5.91436	23.286	24.7391	27.9447	6.01976	23.285	24.635	26.191	6.20685	23.27	27.4427	28.1779	6.49407	23.27	25.9157	27.2385	4.32279	23.28	15.2688	17.8933	4.19631	23.28	16.9987	18.8195	4.4137	23.275	21.8353	23.6469	4.30567
25.856	19.1937	17.585	5.84321	25.865	25.9657	27.2108	5.96838	25.855	32.1331	33.9829	5.98551	25.866	25.5455	28.336	6.03162	25.865	25.9829	25.9723	6.01318	25.85	27.8037	28.4256	6.3004	25.85	25.6113	28.2372	4.27536	25.86	15.7115	17.7141	4.31752	25.86	16.5534	19.3162	4.52174	25.855	23.7628	22.9684	4.26746
28.436	21.8524	16.448	5.87879	28.445	25.2319	27.6377	6.01054	28.435	34.2516	36.0079	5.9473	28.446	24.9578	27.5665	6.19236	28.445	27.3623	26.9381	5.99473	28.43	29.7628	29.8946	6.65876	28.43	26.7866	27.4203	4.30698	28.44	15.585	18.4124	4.29249	28.44	17.6917	19.0553	4.50856	28.435	22.2991	22.2319	4.22793
31.016	21.2108	17.0817	6.27404	31.025	24.5178	26.307	6.30303	31.015	34.0632	34.8669	6.08169	31.026	25.3729	27.0619	6.24638	31.025	26.5942	26.9736	6.18314	31.01	30.0619	27.1397	6.70092	31.01	27.3966	26.8867	4.26087	31.02	15.469	18.668	4.28986	31.02	17.0883	18.8155	4.50198	31.015	23.8709	23.3676	4.32543
33.596	22.8393	16.8617	5.87352	33.605	26.8076	26.3623	6.13043	33.595	34.6917	35.4203	5.98419	33.606	25.249	28.3241	6.01449	33.605	25.5599	27.3465	5.97365	33.59	28.3373	26.9183	6.68511	33.59	28.0092	27.9407	4.38076	33.6	16.1173	18.2319	4.46904	33.6	17.747	17.8682	4.3913	33.595	24.8366	22.6456	4.3307
36.176	22.137	17.0461	5.96047	36.185	26.7101	27.4862	5.81818	36.175	36.2055	34.3505	5.94862	36.186	26.3412	27.3439	5.95916	36.185	25.6561	27.4914	6.17787	36.17	29.8735	29.0461	6.69565	36.17	29.5705	27.3307	4.28195	36.18	16.2912	18.191	4.49539	36.18	18.3465	18.0474	4.44664	36.175	24.7602	23.6614	4.29249
38.756	23.4282	18.4045	5.88801	38.765	24.3557	28.1858	5.87088	38.755	35.8432	37.5679	6.04216	38.766	26.3531	26.2767	5.90646	38.765	26.697	27.7866	6.2556	38.75	29.8893	25.4032	7.03294	38.75	30.0224	27.0448	4.22398	38.76	16.1462	17.859	4.33465	38.76	18.3267	18.3347	4.4361	38.755	24.7101	23.5744	4.43874
41.336	23.6416	18.3663	6.15415	41.345	27.0567	28.9341	6.1278	41.335	37.5059	36.3347	6.05138	41.346	26.1989	27.108	6.11726	41.345	27.6785	27.4387	6.05929	41.33	31.3715	27.365	6.76812	41.33	29.913	26.2635	4.36759	41.34	16.2372	18.4611	4.26482	41.34	20.0119	18.1607	4.34651	41.335	25.7589	22.2925	4.33597
43.916	23.7246	17.4941	6.12516	43.925	25.7207	28.0725	6.09618	43.915	38.7826	36.8076	6.12912	43.926	27.1752	25.4914	5.99605	43.925	27.1252	26.3689	6.02635	43.91	29.6653	27.4361	6.89987	43.925	31.0698	26.6693	4.34124	43.92	16.7101	18.5046	4.27536	43.92	19.1897	18.3333	4.50988	43.915	25.7404	23.5863	4.2635
46.496	25.6548	17.6588	5.86693	46.505	26.5086	26.3702	5.95784	46.495	39.2187	35.0461	6.05007	46.506	27.9394	26.8419	6.083	46.505	28.22	27.9539	6.24242	46.51	31.6271	26.4203	6.37813	46.505	31.1621	27.8867	4.22266	46.5	16.8762	18.3663	4.31621	46.5	19.6113	19.2714	4.39789	46.495	26.3939	22.2951	4.15942
49.076	24.3465	17.4704	5.6614	49.085	26.6298	28.7549	6.14229	49.08	37.9736	35.5059	5.79842	49.086	26.3939	27.4875	5.97497	49.085	25.8946	27.4901	6.3913	49.09	30.7602	28.0369	6.75362	49.085	32.9381	27.6733	4.30962	49.08	16.6206	18.4769	4.27931	49.08	20.2582	19.0474	4.44532	49.09	28.1897	23.1568	4.25428
51.671	25.9631	18.0145	6.00527	51.665	27.2411	27.6983	6.15415	51.67	40.8287	35.6627	6.07246	51.666	26.9895	26.8063	5.92227	51.665	26.8208	27.274	6.06588	51.67	30.5389	27.1647	6.45455	51.665	30.9934	26.6047	4.29776	51.66	16.7523	19.2345	4.3307	51.665	20.7536	19.7576	4.34256	51.67	28.5639	23.8037	4.42029
54.251	26.0593	18.9723	5.917	54.245	27.4348	26.4888	6.2332	54.25	40.0224	34.6495	5.97233	54.261	27.4545	27.8208	6.2029	54.245	27.5982	28.2806	6.27668	54.25	31.8445	26.4335	6.77075	54.245	31.7879	27.809	4.3083	54.255	16.5217	19.5481	4.278	54.245	19.6535	19.1594	4.55468	54.25	27.863	22.5784	4.32806
56.831	26.4005	18.9249	6.16074	56.835	27.6759	26.5231	5.88669	56.83	41.4387	34.8814	5.82082	56.841	27.498	27.1397	6.29776	56.84	26.1528	26.6838	6.31489	56.83	32.0026	25.4651	6.49671	56.835	31.6311	26.7866	4.38603	56.835	16.9657	19.0514	4.25823	56.83	20.3083	19.4572	4.42688	56.83	28.668	22.7708	4.34387
59.411	25.7299	18.2437	5.91963	59.415	29.2622	29.0053	6.24111	59.41	40.332	35.2319	6.23188	59.421	28.5244	27.1752	6.03689	59.42	29.4914	27.0606	6.12121	59.41	32.8959	26.0013	6.53623	59.415	33.004	27.1634	4.35968	59.415	17.2543	18.552	4.30698	59.415	20.7246	18.5428	4.38999	59.41	28.0158	22.6061	4.25165
61.991	27.5955	17.4177	6.18709	61.995	28.9328	27.6838	5.93808	62.005	41.5468	34.4809	5.7747	62.001	28.249	26.4453	6.31225	62	27.7681	26.4888	6.03162	62	33.1897	25.1238	6.2332	61.995	32.9328	27.3439	4.3083	61.995	16.9974	18.2451	4.3307	61.995	20.5968	18.6614	4.44401	62.005	29.2846	22.4032	4.23715
64.581	27.3742	20.0501	5.66271	64.585	28.6034	27.7747	5.88406	64.585	41.7971	34.975	6.01318	64.581	28.498	27.191	6.11331	64.58	26.8735	28.1805	6.16074	64.58	32.7773	26.3663	6.43347	64.585	33.0685	26.693	4.29117	64.575	16.8643	18.5086	4.23584	64.58	20.3149	19.9117	4.55204	64.585	29.2358	22.0237	4.30962
67.161	27.4137	18.78	6.16601	67.166	28.1726	26.9789	6.19104	67.165	41.6851	35.0962	5.84058	67.176	27.4862	28.2885	6.01581	67.16	28.1291	27.1555	6.25033	67.16	33.1726	25.419	6.47431	67.165	32.8485	26.9183	4.23584	67.165	16.6904	19.2885	4.37549	67.17	20.6311	18.8235	4.41238	67.165	28.6126	22.5349	4.34124
69.741	28.0909	17.9829	6.06061	69.746	29.9368	25.8682	6.39262	69.745	41.0698	35.0013	6.0303	69.756	28.9249	27.639	6.28195	69.745	27.5705	26.9433	5.93808	69.75	32.0092	24.8445	6.23847	69.745	33.8327	27.4559	4.31884	69.745	17.1528	18.444	4.37418	69.75	20.585	19.5086	4.41765	69.745	29.0632	22.6891	4.38735
72.326	29.0975	18.0659	6.47299	72.336	31.6482	27.0619	5.92358	72.33	41.6232	35.0843	6.10804	72.336	28.6838	27.3702	5.96574	72.33	26.2306	27.8906	6.08169	72.33	32.7062	26.2411	6.64559	72.325	33.0856	28.0422	4.32543	72.325	16.9618	19.8366	4.30567	72.33	20.6719	19.2398	4.38208	72.325	29.3953	23.083	4.23715
74.921	28.9671	17.975	5.87088	74.916	30.7721	26.4598	5.94335	74.91	42.9631	34.8419	6.00395	74.916	30.1647	26.6509	6.11331	74.91	27.1489	27.863	6.25823	74.91	33.4875	25.8696	6.87747	74.91	33.0303	27.195	4.35705	74.91	17.303	18.6061	4.28458	74.91	20.9513	19.5231	4.52833	74.92	29.4704	22.0817	4.38472
77.501	29.4308	18.0843	6.16733	77.496	32.9578	26.3426	6.13043	77.505	43.3347	36.8472	5.92358	77.496	29.7852	26.332	6.22793	77.495	28.7866	26.2253	6.12385	77.495	33.469	25.6245	6.69038	77.505	33.6219	26.4704	4.25165	77.49	17.3083	18.751	4.24506	77.51	21.307	19.2411	4.39262	77.5	28.6179	22.0316	4.19499
80.081	31.4519	18.1318	5.97892	80.081	32.7299	28.0119	6.13439	80.085	42.9947	35.8353	5.99341	80.081	29.7141	26.3281	6.20553	80.075	26.9592	26.7062	6.01713	80.075	33.1423	25.8841	6.5863	80.085	34.3386	27.2437	4.32938	80.08	18.0158	19.0435	4.32279	80.09	21.4269	18.2819	4.49144	80.08	28.9578	22.527	4.31489
82.661	28.4163	18.2266	5.85903	82.661	34.0171	27.3439	6.16601	82.665	41.9223	32.5665	5.97497	82.661	29.7668	28.0672	6.15547	82.67	27.7444	27.2714	6.29908	82.665	32.5481	26.5204	6.90909	82.665	34.0843	26.4796	4.28986	82.66	18.0408	19.0369	4.28854	82.67	21.0856	19.5072	4.34124	82.66	29.1028	22.3623	4.28854
85.241	29.6891	19.0316	5.99473	85.251	35.6482	26.2292	6.03294	85.245	43.4216	35.8617	5.81291	85.251	30.1555	27.3794	6.20158	85.25	27.1647	26.8946	6.28986	85.245	33.6219	25.5138	6.85903	85.245	34.4414	27.4914	4.35573	85.24	16.9381	20.3004	4.3386	85.25	21.5652	19.3834	4.45059	85.24	30.527	22.4638	4.49934
87.836	30.0501	18.6166	6.06983	87.831	36.0382	26.5217	6.24374	87.825	43.6219	35.0171	5.98551	87.831	31.8142	28.942	6.1502	87.83	26.3202	26.3149	6.05138	87.825	33.3518	25.78	6.88933	87.825	33.7655	27.2543	4.16864	87.825	17.9407	19.6798	4.27536	87.83	21.0922	18.892	4.56126	87.83	29.2569	22.6021	4.20422
90.416	31.1265	18.1436	6.24769	90.411	36.029	27.9697	6.35705	90.42	43.1502	33.8603	5.83267	90.411	32.1173	27.1344	6.24901	90.41	27.3373	26.7128	6.30698	90.415	33.6337	24.5679	6.85639	90.41	34.6746	26.7681	4.32411	90.41	18.4835	19.2622	4.34783	90.41	21.1555	19.4928	4.46509	90.41	29.7681	22.17	4.24242
92.996	29.2754	17.1028	6.01845	93.006	36.531	26.4625	6.21344	93	44.2885	34.7787	5.95784	93.001	29.9223	24.7787	6.15547	92.99	27.0606	26.3663	6.43215	92.995	33.8472	26.4704	6.98287	92.99	34.5165	26.2266	4.3531	92.99	17.4611	19.365	4.40448	93	21.1621	18.552	4.4137	92.99	29.9315	23.1752	4.4137
95.576	28.386	18.4493	6.11067	95.586	37.3847	26.5718	6.24111	95.58	46.448	32.9513	5.66667	95.581	30.5217	26.0435	6.00132	95.59	26.6891	26.6548	6.03821	95.575	32.4374	25.971	7.02108	95.59	34.9328	27.5336	4.30171	95.575	17.1054	19.9908	4.35837	95.58	20.9908	18.942	4.37549	95.585	29.7273	22.4005	4.32543
98.156	29.0949	18.4335	5.95652	98.166	38.8379	27.1265	5.95652	98.16	46.3083	35.5349	5.85244	98.161	30.9842	27.2806	6.00132	98.17	26.5599	27.4111	5.99736	98.17	34.2793	25.9974	6.72859	98.17	35.7615	27.4664	4.27404	98.155	18.253	19.502	4.19368	98.16	21.5125	18.5007	4.42029	98.165	30.0501	22.1186	4.43742
100.741	27.5731	17.6047	5.89196	100.746	38.0949	25.7892	6.20817	100.74	46.6535	36.0303	6.15152	100.756	31.2069	27.332	5.73123	100.75	26.83	26.7431	6.10804	100.75	33.8116	26.6759	6.86561	100.75	35.191	27.1884	4.24901	100.745	18.4414	19.4704	4.27668	100.745	22.1476	19.0316	4.43347	100.745	29.7391	22.1805	4.31357
103.336	28.8656	17.8577	6.2635	103.326	35.78	26.809	6.02635	103.34	46.5468	35.6522	5.85903	103.336	29.8762	26.0646	6.05797	103.33	25.7905	26.7075	6.16337	103.33	33.4559	24.8472	6.71146	103.33	36.087	26.2675	4.28195	103.325	19.22	20.0158	4.27931	103.325	22.0422	18.4743	4.3307	103.325	30.1858	23.2978	4.25428
105.916	28.2648	18.8248	6.12648	105.911	37.722	26.4137	6.11726	105.92	48.1462	36.0013	5.95916	105.916	31.7549	26.722	6.03557	105.91	23.0843	26.7325	6.37813	105.91	33.2609	25.7852	6.6166	105.91	35.6192	27.1976	4.31621	105.905	18.6627	20.1436	4.37813	105.92	22.303	18.4045	4.49802	105.905	30.3597	22.7892	4.20817
108.496	27.3847	17.3531	5.84321	108.506	38.5072	26.2372	6.13834	108.5	45.4361	34.6957	6.02635	108.496	31.4545	26.8314	6.16601	108.49	24.7484	24.9117	6.14625	108.49	34.8841	26.7312	6.39394	108.49	35.5283	26.8129	4.3386	108.5	18.4901	20.1502	4.32148	108.5	22.6509	18.1845	4.43347	108.5	29.1094	23.3597	4.27536
111.076	28.0211	17.0277	6.06851	111.086	37.054	25.8208	6.01713	111.08	47.3623	34.7563	6.05007	111.076	32.0435	26.7022	5.77866	111.075	25.7181	27.0909	5.70883	111.085	34.3149	26.2609	6.56522	111.085	36.581	26.6746	4.28458	111.08	19.4743	19.7997	4.36364	111.08	23.029	18.6179	4.50856	111.08	28.8762	21.8419	4.32543
113.656	26.9433	17.3544	6.16206	113.666	39.5876	26.0804	6.17918	113.66	49.004	36.0277	6.02899	113.666	31.5982	27.0527	6.02503	113.655	24.5639	24.859	6.07642	113.665	35.1713	26.3281	6.55204	113.665	35.5415	26.5428	4.28327	113.66	18.3887	20.2701	4.35441	113.66	23.643	18.3096	4.40711	113.66	29.3399	22.0343	4.33992
116.251	26.8946	16.1792	6.2108	116.246	39.6864	26.9816	6.22398	116.24	49.0843	33.9842	5.91173	116.246	31.9289	28.7365	6.17128	116.25	26.1752	25.2582	6.1726	116.245	34.6153	25.5613	6.62978	116.245	34.8999	27.0461	4.34519	116.24	19.4769	20.1594	4.2253	116.24	22.6601	18.3689	4.4809	116.24	29.4058	22.4229	4.24242
OGG1-GFP 405 RO	1				2				3				4				5				6				7				8				9				10				11				12				13
time	roi1	nucleus	back	time	roi1	nucleus	back	time	roi1	nucleus	back	time	roi1	nucleus	back	time	roi1	nucleus	back	time	roi1	nucleus	back	time	roi1	nucleus	back	time	roi1	nucleus	back	time	roi1	nucleus	back	time	roi1	nucleus	back	time	roi1	nucleus	back	time	roi1	nucleus	back	time	roi1
0	35.6219	36.7879	4.44137	0	38.6469	37.9539	4.23715	0	45.4321	46.278	4.59947	0	30.3939	30.9078	4.26219	0	35.0962	35.2279	8.26087	0	59.4559	61.942	7.50461	0	59.415	58.8366	2.2253	0	63.4914	66.0698	6.37022	0	104.518	101.765	5.00264	0	65.8327	64.946	4.66008	0	74.419	74.0672	6.59684	0	49.4954	47.776	4.7668	0	50.3992
2.59	35.4387	35.5599	4.73386	2.58	38.498	36.004	4.2332	2.59	45.7628	45.7339	4.75494	2.59	30.9104	30.2846	4.27273	2.59	35.3966	35.2727	8.59025	2.58	59.5718	62.1831	7.50329	2.595	57.3623	57.3702	2.22134	2.58	66.336	62.5718	6.67984	2.59	105.639	101.721	5.0975	2.595	62.025	64.3584	4.88669	2.58	72.2596	71.6192	6.9025	2.59	50.0777	49.5823	4.71937	2.59	51.4651
5.17	36.0105	36.5072	5.08959	5.175	37.1041	35.9065	4.23452	5.17	44.6456	45.7536	4.77075	5.17	30.1107	30.7721	4.23847	5.17	35.2609	36.2069	8.01713	5.165	60.668	61.2161	7.60738	5.175	57.0817	57.4572	2.2253	5.18	62.6179	64.6627	6.98551	5.17	103.028	102.75	5.08169	5.175	62.3412	63.4256	4.58762	5.17	72.2424	71.6561	6.54809	5.17	51.2727	48.4651	4.98551	5.17	50.1199
7.75	35.4928	36.9473	4.45455	7.755	37.888	36.888	4.24638	7.75	44.6126	46.166	4.75099	7.75	29.9789	30.3083	4.29381	7.75	36.0105	36.1159	8.08827	7.76	60.7154	62.2964	7.72069	7.755	55.61	57.0698	2.22003	7.76	63.1555	63.3755	7.10672	7.75	102.945	104.011	5	7.755	61.357	62.2648	4.64822	7.75	71.3584	73.1937	6.96179	7.75	49.0132	50.2266	4.65613	7.75	48.6574
10.34	35.7036	36.9657	4.44532	10.335	38.4532	36.9183	4.22134	10.335	45.6403	45.7181	4.70092	10.335	30.3847	30.7931	4.39657	10.345	36.0632	36.1594	8.03953	10.34	60.8972	63.7773	7.55731	10.335	54.8142	56.8011	2.25955	10.34	65.7075	63.1186	7.361	10.345	101.02	102.892	4.93939	10.335	62.4071	62.2859	4.6996	10.33	72.2675	72.6271	6.74835	10.34	50.7708	49.3333	4.66667	10.34	49.8933
12.94				12.94				12.94				12.935				12.945				12.94				12.935				12.94				12.945				12.935				12.93				12.941				12.94
15.545	45.3096	29.3083	4.33992	15.545	49.3926	28.6693	4.2029	15.545	63.7378	39.9394	4.80369	15.54	25.9736	26.8933	4.27009	15.55	39.9881	27.8854	7.77734	15.545	76.166	49.2227	7.46113	15.535	81.1989	46.0791	2.22793	15.54	102.937	56.5942	6.84585	15.545	123.157	99.0329	4.39526	15.535	59.1555	55.9012	4.50329	15.53	68.9051	63.1304	6.2859	15.54	67.0896	41.3149	4.27536	15.54	88.6614
18.125	50.6219	29.2029	4.28195	18.125	55.1173	28.4822	4.29249	18.125	80.9723	38.3149	4.95652	18.12	30.6917	27.419	4.34387	18.13	45.83	29.6153	8.20817	18.125	87.5007	49.722	7.06061	18.115	89.7589	45.7154	2.24901	18.12	109.43	56.6034	7.13439	18.125	152.642	97.0408	4.74045	18.115	78.7918	52.5389	4.74045	18.11	85.4559	66.1871	6.50988	18.12	86.6798	40.0303	4.38603	18.12	107.281
20.705	50.9908	29.4005	4.52306	20.705	56.6047	28.7299	4.22003	20.705	82.8353	37.4677	4.8722	20.7	33.1014	27.1252	4.30303	20.71	48.2846	29.2503	8.05007	20.705	91.9275	49.5995	7.54018	20.695	92.3702	45.7549	2.2332	20.7	113.773	56.6206	7.07115	20.705	167.029	97.8155	5.35178	20.695	90.0593	52.4888	4.75231	20.69	95.4005	65.7062	6.1726	20.7	92.9196	39.6812	4.47958	20.7	110.816
23.285	51.9723	30.3676	4.28063	23.285	57.7141	28.8722	4.29776	23.285	82.0448	36.4928	4.86034	23.28	34.5916	26.6456	4.43347	23.29	51.3267	30.9697	7.82082	23.285	94.6983	50.0501	7.69433	23.275	93.6561	46.1502	2.24638	23.28	115.461	56.6891	7.06061	23.285	173.366	96.0896	5.3834	23.275	95.4084	52.1331	5.17655	23.27	101.167	64.4466	6.6087	23.28	93.2951	39.531	4.3386	23.28	112.714
25.865	52.6706	29.2082	4.40711	25.865	55.0738	27.5771	4.24242	25.865	80.1225	37.2978	4.94335	25.86	35.8472	27.3162	4.44269	25.87	51.8024	30.0856	8.3386	25.865	94.4216	48.365	7.49539	25.855	95.0422	45.7062	2.26614	25.86	116.173	55.6614	7.21739	25.865	176.101	97.2306	5.69829	25.855	98.9473	51.0619	5.35968	25.85	104.221	63.7721	6.88406	25.86	94.9644	38.9065	4.62451	25.86	115.725
28.445	50.9433	28.2306	4.39262	28.445	56.473	27.7431	4.21607	28.445	78.0659	36.4875	4.93149	28.44	38.3834	26.6877	4.29249	28.45	53.004	31.6996	8.01581	28.445	94.2767	49.9855	7.82872	28.435	94.5323	45.5059	2.23188	28.44	117.484	55.6179	7.49934	28.445	179.329	97.2451	5.9473	28.435	103.615	51.4335	5.38735	28.43	107.315	62.9196	6.93412	28.44	94.3373	39.4585	4.75889	28.44	114.978
31.025	51.2859	30.2042	4.38867	31.025	54.5942	27.3162	4.14493	31.025	75.2358	36.8195	4.98155	31.02	39.5823	26.2319	4.40316	31.03	55.1041	31.1765	8.13834	31.025	95.5362	51.3729	7.43347	31.015	94.9394	46.3096	2.20817	31.02	118.125	56.4124	7.33333	31.025	176.833	97.1489	5.96443	31.015	106.091	50.751	5.44664	31.01	108.758	63.0408	6.99605	31.02	94.3333	39.1476	4.69565	31.02	113.928
33.605	50.2833	28.7194	4.34519	33.605	53.4769	27.419	4.31225	33.605	72.7879	36.8116	5.01976	33.6	39.3531	27.7536	4.38735	33.61	54.9486	31.3228	8.18841	33.605	97.5837	50.4914	7.77734	33.595	94.0053	45.4559	2.2253	33.6	119.444	57.8986	7.87615	33.605	179.308	97.3465	6.1502	33.595	109.519	50.3834	5.64032	33.59	113.858	62.7365	6.95125	33.6	94.3412	39.166	4.86825	33.6	115.387
36.185	49.9302	28.361	4.47826	36.185	53.3953	27.4967	4.26614	36.185	72.7075	37.3584	5.01976	36.18	40.1726	25.9934	4.37022	36.19	53.7036	31.112	7.98551	36.185	92.8406	49.332	7.46772	36.175	94.0145	45.4493	2.24242	36.18	120.607	56.0527	7.41634	36.185	182.631	99.4256	5.83267	36.175	109.92	48.3781	5.34124	36.17	113.675	62.2174	7.3307	36.18	94.0553	38.8999	4.62187	36.18	112.129
38.765	50.2253	28.1291	4.31357	38.765	52.2543	26.8366	4.19763	38.765	71.2148	36.8195	4.91304	38.76	42.0382	25.303	4.3386	38.77	55.4269	30.9816	8.43874	38.765	94.3439	50.0804	7.44401	38.755	94.1489	45.0527	2.25955	38.76	122.202	57.0777	7.70619	38.765	183.44	99.1173	6.20685	38.755	113.523	49.9513	5.5191	38.75	116.539	61.83	6.88801	38.76	93.7892	39.0079	4.67457	38.76	113.57
41.345	48.9855	28.1634	4.43742	41.345	52.4124	27.7615	4.22398	41.345	69.5968	36.8037	5.05929	41.34	40.4914	27.3926	4.44137	41.35	56.1621	30.6561	8.40711	41.345	94.9025	49.0198	7.7141	41.335	91.9117	44.7418	2.23847	41.34	120.76	56.8524	8.32279	41.345	184.394	98.6126	6.46113	41.335	114.386	48.9644	5.69829	41.33	113.768	63.2543	7.22793	41.34	92.3478	39.5191	5.08564	41.34	109.054
43.925	50.1594	28.2793	4.44005	43.925	52.1963	26.6983	4.21344	43.925	66.2596	36.2635	5.10935	43.92	41.5823	27.0079	4.4361	43.93	54.8182	30.4401	8.20553	43.925	94.5639	50.5494	7.38867	43.915	93.3373	45.2082	2.25692	43.92	122.146	56.859	7.95652	43.925	182.502	97.8538	6.38867	43.915	115.184	48.2648	5.50725	43.91	114.402	61.4967	7.41897	43.921	92.2556	39.361	4.96047	43.92	109.244
46.505	49.4809	27.0145	4.46113	46.505	50.4361	27.0184	4.25165	46.505	65.6733	35.9974	5	46.5	41.2793	25.8314	4.37813	46.51	55.0461	31.0487	8.23715	46.505	92.8551	51.2108	7.55731	46.495	92.8986	44.5797	2.3004	46.5	121.709	56.5507	8.02899	46.505	181.829	99.5771	6.87747	46.495	116.028	49.892	5.38867	46.5	118.66	61.0487	7.02372	46.501	91.3136	38.2042	4.93149	46.5	108.54
49.085	49.3847	27.5916	4.33202	49.085	50.9829	27.0672	4.26746	49.085	65.6561	35.9104	4.91568	49.08	42.0303	27.5599	4.31884	49.09	55.4769	30.4229	8.67852	49.085	93.9209	50.8656	7.52833	49.09	92.5428	44.9249	2.28458	49.08	121.237	55.5626	8.22266	49.085	182.109	99.3294	6.45982	49.085	115.358	49.3992	5.60474	49.08	118.121	61.9341	7.13702	49.081	90.1726	38.8999	4.83136	49.08	107.121
51.665	49.9262	27.5125	4.46113	51.665	50.332	25.9012	4.22398	51.665	64.4295	35.3979	5.00527	51.67	42.6877	25.6021	4.39657	51.67	55.1186	29.8169	8.35837	51.665	93.3307	49.9842	7.48353	51.67	91.5072	43.8709	2.3004	51.66	122.877	56.336	7.97628	51.665	182.074	99.2345	6.52306	51.665	114.642	49.6943	5.20026	51.66	117.789	60.4967	7.40843	51.671	90.1173	39.917	4.92622	51.66	106.805
54.245	48.4598	27.5797	4.43874	54.245	48.2174	26.2292	4.25955	54.245	61.6653	36.2358	5.01845	54.25	42.3689	25.3465	4.40053	54.25	54.9908	30.7457	8.52042	54.245	91.7628	49.1383	7.21871	54.25	92.9249	44.083	2.27141	54.245	121.336	57.2596	8.12516	54.245	181.406	100.497	6.49934	54.245	118.224	48.5375	5.46113	54.245	118.416	60.502	7.58762	54.251	88.6113	39.7497	4.93017	54.255	107.893
56.83	48.4374	26.5165	4.34256	56.835	48.0843	26.6825	4.24374	56.835	61.5231	36.9012	5.02635	56.83	42.1489	25.4124	4.41502	56.83	54.4598	31.2754	8.56522	56.825	92.8735	50.4084	7.60606	56.83	91.5441	43.7839	2.31357	56.825	119.669	56.4598	8.41107	56.835	182.004	98.8656	6.41897	56.835	116.524	49.0329	5.46904	56.83	118.232	60.9447	7.5415	56.831	87.0224	38.7365	5.11989	56.835	105.19
59.415	49.7866	27.2754	4.36495	59.415	47.6522	25.7325	4.22661	59.415	61.5758	35.6443	5.0975	59.415	42.6153	25.4032	4.33992	59.425	54.5125	30.8788	8.71542	59.415	91.5797	49.5336	7.65217	59.415	91.639	43.3004	2.35837	59.41	120.059	55.5744	8.09354	59.415	179.343	100.462	6.4361	59.415	118.299	49.0316	4.93676	59.41	117.988	61.4137	7.40316	59.421	86.1001	39.5665	5.16733	59.415	104.584
61.995	49.0817	26.8498	4.32806	61.995	46.3017	25.9078	4.22398	61.995	60.2451	35.7945	5.00264	61.995	42.5758	25.3188	4.37286	62.005	52.7075	31.3241	8.91173	61.995	90.0013	50.9091	7.24374	61.995	91.4598	44.2938	2.38472	62.005	118.76	54.2793	8.22793	61.995	180.54	101.535	6.32279	61.995	118.36	48.5837	5.46245	61.995	119.277	60.2437	7.28986	62.001	85.6548	39.3175	4.97233	61.995	103.913
64.585	48.7523	27.3623	4.40053	64.575	46.4401	25.3254	4.2253	64.58	59.5797	35.5441	4.95784	64.58	42.942	25.5362	4.42951	64.585	53.7286	30.8735	8.49144	64.575	90.5059	49.4901	7.47036	64.585	90.7312	43.5099	2.34387	64.585	120.428	55.8617	8.18182	64.58	179.967	99.0277	6.42029	64.59	118.278	48.9921	5.32938	64.575	118.88	59.253	7.52964	64.581	84.9723	38.527	5.07773	64.59	103.36
67.165	48.0382	27.0856	4.40448	67.165	45.8195	25.0553	4.23847	67.175	60.2372	36.2925	4.91831	67.16	43.4993	25.2227	4.45455	67.165	53.1647	31.7642	9.01318	67.165	90.6812	50.4361	7.3004	67.165	90.6561	42.8076	2.3531	67.165	119.826	55.1976	7.93412	67.16	181.369	99.975	6.5942	67.17	118.382	46.9183	5.26614	67.16	118.756	59.3847	7.40448	67.161	85.4835	39.0382	5.06851	67.17	102.391
69.745	49.2899	27.2424	4.41502	69.745	45.3267	25.0711	4.21739	69.755	58.8116	36.1041	5.02372	69.76	41.9249	25.0922	4.43215	69.745	53.9657	31.4848	8.56126	69.745	89.4229	49.7365	7.54282	69.745	90.332	43.1792	2.36627	69.745	120.235	55.0698	8.1581	69.75	178.951	100.518	6.82213	69.75	117.668	47.7892	5.3083	69.755	118.296	59.141	7.31357	69.756	86.4888	39.0343	5.56258	69.75	101.723
72.34	48.892	26.5007	4.34783	72.325	46.581	25.0474	4.24374	72.335	57.4585	36.083	4.97365	72.34	41.0092	25.0105	4.44137	72.34	53.4229	31.6179	8.48748	72.325	90.3228	50.4414	7.18972	72.335	89.6113	42.6957	2.30171	72.325	119.64	54.9921	8.55336	72.33	179.889	99.8722	6.77339	72.33	119.671	48.2161	5.16733	72.335	119.08	60.2042	7.4809	72.336	85.0198	38.1462	5.55731	72.33	103.099
74.92	47.2082	26.502	4.29117	74.92	46.2069	24.7036	4.2029	74.915	56.9921	35.4387	4.96443	74.92	42.3597	25.668	4.31621	74.92	52.2609	31.3083	8.72464	74.915	89.2661	51.4756	7.7365	74.915	88.5494	42.3518	2.39526	74.92	120.207	55.4374	8.35837	74.91	181.2	99.141	6.69038	74.91	118.602	48.7655	5.12385	74.915	121.054	57.8959	7.7747	74.916	81.9605	39.1792	5.27536	74.91	100.271
77.5	47.5652	27	4.38603	77.5	45.5626	24.8248	4.31094	77.495	57.0738	35.2003	5.00132	77.5	41.7062	24.7826	4.36891	77.5	52.0514	31.6614	8.69433	77.495	89.0198	50.3426	7.4361	77.495	88.3188	41.0026	2.34256	77.5	117.933	56.7404	8.56522	77.505	175.992	99.9842	6.42029	77.5	118.047	50.2292	5.33729	77.495	118.003	58.1779	7.90119	77.496	84.4295	37.581	5.0303	77.505	96.5744
80.08	48.1423	26.0013	4.3834	80.08	43.9341	25.108	4.2108	80.09	57.2991	36.473	5.1805	80.08	41.8959	24.9763	4.37945	80.08	52.112	31.1462	8.65481	80.075	89.1094	49.9671	7.42951	80.085	87.0527	41.112	2.33202	80.08	117.922	54.6693	7.99605	80.085	177.665	101.632	6.14493	80.08	116.659	48.8248	5.26087	80.075	119.169	58.9157	7.93017	80.086	80.7931	38.6877	5.05929	80.085	100.528
82.66	47.0092	25.3083	4.26746	82.66	44.8037	25.3491	4.32543	82.67	55.3768	36.0962	5.0975	82.66	41.4559	25.4137	4.40975	82.66	50.5586	31.2029	8.73781	82.665	88.8011	50.1542	7.50856	82.665	86.4493	40.2424	2.37418	82.66	117.901	55.7589	8.28063	82.665	175.209	101.368	6.3307	82.66	116.891	49.3715	5.11331	82.67	118.841	58.9697	7.72991	82.666	79.9289	38.386	4.91963	82.665	98.7694
85.25	47.0316	25.2819	4.30698	85.24	44.6047	24.419	4.20817	85.25	56.5059	35.0013	5.07378	85.255	41.4295	25.0777	4.31621	85.25	51.5586	31.336	9.01713	85.245	87.8248	50.5362	7.59157	85.245	86.2174	40.4743	2.36759	85.24	119.391	54.5389	8.12385	85.245	176.589	102.482	6.31357	85.255	119.254	48.386	5.03557	85.25	116.697	58.5916	8.0303	85.246	79.3083	38.6416	5.36759	85.245	96.5231
87.83	47.5204	25.3267	4.30698	87.83	43.4651	24.4018	4.19763	87.83	54.7101	35.7088	5.08827	87.835	40.7101	24.1581	4.55599	87.83	51.2582	31.8235	8.80237	87.825	88.4506	50.3149	7.24111	87.84	84.9381	40.5046	2.37813	87.825	119.966	54.0751	8.20817	87.825	173.603	102.708	6.67062	87.835	117.966	48.1779	5.34651	87.83	118.013	58.7918	7.38735	87.826	78.3188	37.8867	5.22398	87.825	98.3162
90.41	48.8366	25.8656	4.49012	90.41	43.9855	23.8841	4.29249	90.41	55.9816	34.7246	5.00791	90.415	40.1792	24.3386	4.44664	90.41	50.3768	30.5125	9.02503	90.41	86.2991	50.6957	7.51252	90.42	84.6509	40.112	2.3307	90.405	116.48	54.3307	7.88011	90.42	173.863	101.489	6.22793	90.415	115.758	48.7892	4.99736	90.41	115.816	58.0369	7.79447	90.426	80.0277	37.9209	5.17655	90.415	98.697
93	45.8419	25.7049	4.32675	92.99	42.6772	24.5876	4.26482	93.005	54.8669	34.6337	4.89196	92.995	39.9829	24.7681	4.39921	93	50.4216	30.4321	8.8195	92.99	87.3702	50.7036	7.47826	93	83.614	39.5665	2.3913	93	115.507	53.5955	7.87484	93	173.602	101.362	6.19104	92.995	116.825	48.2016	5.44137	92.99	117.008	58.5165	7.70487	93.006	79.1436	37.9974	5.02767	92.995	98.614
95.58	46.5125	25.3465	4.31752	95.585	42.3821	24.5547	4.34256	95.585	55.166	34.386	4.98287	95.575	40.3162	24.1331	4.35705	95.58	50.1924	30.4598	8.57971	95.575	86.6733	51.2648	7.66403	95.58	83.4045	39.3953	2.41107	95.58	115.43	54.4414	7.95257	95.58	173.564	100.324	6.48748	95.575	115.996	48.2187	5.01318	95.575	115.889	57.8735	7.74177	95.586	77.3452	37.8827	5.28327	95.575	95.6877
98.16	46.7787	25.0685	4.361	98.165	42.8076	24.0764	4.21739	98.165	53.5455	35.6627	4.9697	98.16	39.7418	24.5125	4.3386	98.16	51.0698	29.9605	8.89065	98.155	86.6192	49.9631	7.04216	98.16	83.0369	39.2675	2.3913	98.16	114.499	55.0237	7.7892	98.16	170.552	99.7694	6.04875	98.17	117.066	49.2701	5.13834	98.155	115.564	58.4717	7.94071	98.166	79.2688	38.5823	5.26219	98.165	97.3768
100.75	47.4242	25.5125	4.44401	100.745	42.9065	23.9895	4.2108	100.745	53.1752	36.1739	5.09091	100.745	40.7694	24.3729	4.37154	100.755	50.3847	30.2622	8.62978	100.75	85.2543	50.2082	7.37286	100.745	81.3544	39.004	2.36232	100.74	112.789	53.7009	7.88538	100.745	169.959	99.9196	6.02767	100.75	114.453	48.2543	4.86166	100.75	114.789	56.9644	7.74177	100.746	78.1765	37.5349	5.19763	100.745	96.4453
103.33	46.5244	25.1212	4.26219	103.325	42.0711	23.809	4.32016	103.325	52.8076	34.108	5.04084	103.325	39.3597	23.5929	4.38603	103.335	49.7036	29.7602	8.81291	103.33	84.2292	50.2912	7.66667	103.325	79.9868	39.1225	2.37549	103.335	111.627	54.5455	7.8195	103.325	166.905	101.249	6.33729	103.33	116.179	48.4216	4.90514	103.33	116.331	56.2754	7.63636	103.326	76.7049	36.83	5.36759	103.325	95.8564
105.91	46.2108	23.9354	4.25428	105.905	42.8208	23.498	4.3004	105.915	51.8511	35.2174	4.85903	105.915	39.0408	23.5112	4.38472	105.915	48.386	30.3241	8.67325	105.91	85.2082	51.4638	7.66798	105.925	80.3426	38.0184	2.35441	105.915	113.627	54.8419	7.6917	105.915	167.565	101.162	6.3083	105.91	114.708	49.2213	4.97628	105.91	113.422	56.9921	7.59684	105.921	76.0158	37.8353	4.93676	105.92	96.6733
108.49	46.809	23.9934	4.27931	108.495	41.8235	23.3412	4.24111	108.495	52.9091	34.1937	5.03953	108.495	40.942	24.4242	4.36627	108.495	47.6877	29.5375	9.31357	108.49	85.1173	50.8235	7.52042	108.505	78.7523	37.7971	2.32806	108.495	112.211	53.7431	7.75362	108.495	169.466	101.209	6.40184	108.49	113.095	50.1594	4.85903	108.49	114.021	57.2411	7.82082	108.501	75.2464	36.9657	4.86825	108.5	96.3847
111.08	45.7404	24.3294	4.32016	111.075	40.9605	23.4954	4.2332	111.075	52.5336	35.0132	5.11594	111.075	40.029	23.7655	4.31621	111.075	49.7708	31.5389	9.10277	111.07	83.7299	50.1884	7.76285	111.085	77.6548	37.7312	2.37945	111.075	113.057	55.0092	7.49144	111.075	165.701	101.874	6.22398	111.085	115.996	48.4769	4.98287	111.085	112.968	57.3531	7.80105	111.081	75.3821	37.4545	4.94466	111.08	94.8129
113.66	45.3149	24.0158	4.37286	113.655	41.0527	23.249	4.19631	113.67	52.1752	34.5771	5.06061	113.67	39.1054	24.1581	4.33992	113.675	48.8617	30.8946	9.43874	113.67	83.3676	50.141	7.44796	113.665	77.9144	37.2213	2.31752	113.655	111.892	54.2345	7.94203	113.67	167.895	99.2477	6.23584	113.665	116.094	48.1265	4.59025	113.665	111.495	56.6746	7.75231	113.661	74.3017	37.9486	5.01186	113.66	94.1357
116.24	46.6337	24.2978	4.28327	116.245	40.726	23.6798	4.22398	116.25	51.7892	35.0672	5.08432	116.25	39.5797	23.5138	4.4888	116.255	47.4941	30.7945	8.91173	116.25	82.4335	49.4941	7.08432	116.245	75.9816	36.8696	2.40184	116.245	110.099	52.5059	7.44401	116.25	163.816	99.8393	6.20422	116.245	113.871	48.4124	4.80369	116.245	112.049	55.4321	7.96443	116.241	73.7115	36.8893	5.1502	116.24	92.4743
VH10 GFP-DDB2 405 RO	1				2				3				4				5				6				7				8				9				10				11				12				13
time	roi1	nucleus	back	time	roi1	nucleus	back	time	roi1	nucleus	back	time	roi1	nucleus	back	time	roi1	nucleus	back	time	roi1	nucleus	back	time	roi1	nucleus	back	time	roi1	nucleus	back	time	roi1	nucleus	back	time	roi1	nucleus	back	time	roi1	nucleus	back	time	roi1	nucleus	back	time	roi1
0	26.4177	25.6983	6.67984	0	25.365	24.8116	7.40711	0	17.498	18.4137	6.06324	0	37.4018	35.1397	6.34256	0	53.1331	51.9895	6.20817	0	24.9104	25.7773	7.81423	0	45.3136	46.4453	9.02108	0	27.4084	26.1555	7.01186	0	25.6825	26.8854	6.5639	0	24.1238	29.0962	9.11199	0	24.7892	24.3794	4.80764	0	17.0474	18.7945	6.08827	0	23.2187
2.585	26.9842	26.7918	6.52174	2.585	25.1515	25.4097	7.11331	2.585	17.7905	17.5257	6.40448	2.59	35.7299	35.7523	6.27141	2.585	52.8551	50.3175	6.2859	2.585	25.7101	26.4862	7.83267	2.58	45.805	45.9934	9.13307	2.585	27.5534	25.9354	6.93808	2.595	25.9315	26.3254	6.69302	2.59	24.6917	28.2095	9.0448	2.59	24.1884	24.7523	5.22003	2.585	17.5718	19.4242	5.65349	2.59	23.4506
5.165	26.6245	25.5599	6.76153	5.165	23.8314	25.3149	6.60079	5.165	17.1186	17.029	6.19236	5.17	35.1989	34.0356	6.41502	5.17	52.8801	52.7813	6.06588	5.165	24.9407	26.1634	7.71805	5.175	45.8748	46.8485	9.45586	5.175	27.386	25.9302	7.11331	5.175	25.4611	27.3109	6.62846	5.17	25.4875	29.0646	8.94203	5.17	24.7642	24.1357	4.70092	5.165	17.7325	17.6864	5.53491	5.17	22.2358
7.76	25.7549	25.2279	6.01713	7.755	24.9605	24.9025	6.4137	7.765	17.5296	17.5968	6.20817	7.75	35.8129	34.7958	6.29117	7.75	52.6522	52.4875	6.13307	7.755	26.7299	26.137	7.83531	7.755	44.3992	44.7681	9.51383	7.755	26.8709	25.9987	7.62846	7.755	23.8063	27.3228	6.77207	7.75	24.4032	28.5204	8.78261	7.75	25.0211	25.6008	5.01713	7.75	17.6825	17.9578	6.11726	7.75	22.6364
10.34	26.3109	25.3505	6.38999	10.335	24.7299	25.2411	6.52306	10.345	17.3505	17.3531	6.20817	10.345	35.1357	34.2833	6.32806	10.345	54.4335	51.5929	6.14361	10.335	23.9855	25.5455	7.74177	10.335	43.6469	45.0856	9.45059	10.335	26.2859	26.502	7.47299	10.335	25.2161	25.7787	6.59552	10.345	24.1568	28.5982	8.61397	10.335	24.7418	24.1528	5.01845	10.335	16.9328	19.4993	5.50988	10.33	24.3254
12.94				12.935				12.945				12.945				12.945				12.935				12.935				12.935				12.935				12.945				12.935				12.935				12.93
15.545	26.1331	22.9025	6.62978	15.54	25.0119	22.2714	6.2253	15.55	19.1423	16.3202	6.01581	15.55	39.1594	30.195	6.33465	15.55	45.6153	41.7655	6.31621	15.54	41.2951	25.2121	8.34519	15.54	45.3689	43.581	9.0975	15.54	45.7602	24.776	7.20685	15.54	35.7207	26.6258	6.8195	15.55	25.7549	27.0343	8.61001	15.535	26.6403	23.0382	4.89987	15.535	29.0277	19.1989	5.77207	15.53	36.2503
18.125	25.8748	22.9051	6.68906	18.12	27.8577	21.8564	6.40053	18.13	19.9065	16.1133	6.28854	18.13	40.3729	29.108	6.69038	18.13	48.5837	43.0975	6.0448	18.12	51.7075	23.78	7.4664	18.12	54.4321	42.8854	9.49144	18.12	58.0224	24.4519	7.46772	18.12	46.2042	25.1542	6.7892	18.13	34.3333	28.4361	8.37549	18.115	31.888	23.834	5.19236	18.115	39.9328	18.3254	5.37286	18.11	48.2899
20.705	26.9895	22.1278	6.24111	20.7	28.9974	22.7694	6.60079	20.71	21.0975	15.22	6.19631	20.71	43.3755	30.2292	6.32016	20.71	50.3755	42.5705	5.95125	20.7	54.6377	23.2951	7.69038	20.7	54.8986	42.5889	9.1726	20.7	64.253	23.2938	7.10013	20.7	52.8603	25.9947	6.98682	20.71	39.5613	28.3742	8.27404	20.695	37.9881	23.3781	4.7141	20.695	46.8775	17.8024	5.71937	20.69	56.8274
23.285	28.2516	22.3729	6.35837	23.28	30.8801	22.1805	6.44532	23.29	22.0395	16.1357	6.17128	23.29	45.946	29.9078	6.32938	23.29	52.2885	42.8986	6.22003	23.28	61.2213	25.0711	7.87352	23.28	59.5244	43.6377	9.63768	23.28	65.2253	23.5099	7.41107	23.28	59.8287	24.8195	6.89987	23.29	46.1331	27.357	8.19895	23.275	41.3584	23.9065	5.361	23.275	52.2727	18.7273	5.80764	23.27	60.7734
25.865	28.2569	22.2899	6.42556	25.86	31.3926	22.7141	6.63241	25.87	22.0646	15.5758	6.28327	25.87	45.9183	30.8643	6.14888	25.87	53.0343	42.1291	5.91963	25.86	60.668	23.8063	8.0224	25.86	62.5007	44.9051	9.40711	25.86	67.9921	23.6219	7.42029	25.86	59.6482	25.531	6.99736	25.87	50.3281	27.5863	8.37286	25.855	42.0949	23.5718	5.05665	25.855	55.3636	17.3808	5.80896	25.85	65.697
28.445	29.8564	22.3913	6.46772	28.44	32.2398	22.2108	6.47563	28.45	22.3109	15.9816	6.36364	28.45	46.8142	30.3347	6.12516	28.45	55.6693	40.8169	6.27404	28.44	61.1621	23.8972	8.21212	28.44	61.5336	42.3531	9.23188	28.44	70.0922	23.4809	7.37945	28.44	61.5033	25.2938	6.89592	28.45	53.2385	27.7628	8.61528	28.435	43.7022	23.7694	5.27009	28.435	55.6126	18.8195	5.73386	28.43	62.3702
31.025	30.4572	21.8063	6.4137	31.02	32.2885	23.029	6.38867	31.03	22.4532	15.9631	6.13966	31.03	47.1831	29.2042	6.2332	31.03	55.6759	40.5257	6.08827	31.02	62.0988	24.7457	7.83531	31.02	64.5547	42.8867	9.15152	31.02	68.3676	24.0105	7.43478	31.02	61.7299	24.3794	6.98551	31.03	57.029	28.5837	8.33597	31.015	47.9816	22.3847	5.17787	31.015	56.3531	18.3426	5.97497	31.01	65.0501
33.605	31.7958	22.0422	6.65744	33.6	32.1542	21.5929	6.19368	33.61	23.0962	16.083	6.28195	33.61	46.4783	29.3992	6.29776	33.61	57.6416	40.6772	6.13966	33.6	62.9447	23.7115	8.00922	33.6	68.9565	43.4387	8.639	33.6	70.3254	23.4769	7.28722	33.6	63.7984	25.1884	6.74177	33.61	59.5428	27.1278	8.6693	33.595	49.7694	21.9763	4.7971	33.595	57.8801	17.4506	5.66535	33.59	63.6785
36.185	31.8748	22.0962	6.46377	36.18	34.1199	21.6061	6.42292	36.19	24.2306	15.3729	6.34124	36.19	48.5323	29.4493	6.16996	36.19	56.635	40.5784	6.16733	36.18	63.7431	24.7062	8.13834	36.18	69.0843	44.4401	10.1792	36.18	68.2016	24.415	7.49407	36.18	63.0474	25.1159	6.917	36.19	61.2872	27.6891	8.71014	36.175	52.3715	22.9236	5.02767	36.175	58.0843	17.9842	5.93017	36.17	64.253
38.765	31.2846	21.8511	6.44269	38.76	32.4163	20.9315	6.35573	38.77	24.2451	14.8366	6.40975	38.77	47.7668	28.8841	6.28986	38.77	59.8037	41.4559	6.14756	38.76	61.4835	24.0883	8.49802	38.76	68.2358	42.5771	10.0079	38.76	68.8854	23.3149	7.59025	38.76	63.8709	24.5072	7.21871	38.77	59.8419	28.6192	8.51647	38.755	52.1568	22.8458	4.71278	38.755	59.2859	18.2978	6.15679	38.75	64.7602
41.345	31.4321	21.9789	6.51515	41.34	32.8076	22.6943	6.57312	41.35	24.7457	15.0474	6.2108	41.35	47.975	29.2912	6.34783	41.35	61.415	39.913	6.13702	41.34	64.697	25.3755	8.19631	41.34	72.9236	42.5771	9.95125	41.34	66.3004	23.9802	7.43478	41.34	64.5547	25.3123	6.93939	41.35	61.0764	26.3491	8.91173	41.335	55.8577	23.2464	4.61924	41.335	59.0843	17.6153	5.59025	41.33	63.9644
43.925	32.5771	20.0092	6.42556	43.92	32.2029	21.6759	6.68643	43.93	24.7246	14.7997	6.16337	43.93	49.6324	30.2398	6.32279	43.93	59.9895	41	5.91963	43.92	61.693	23.7207	7.96706	43.92	67.9736	44.6087	9.86561	43.92	65.9736	24.0527	7.66271	43.92	65.8472	25.6891	6.93412	43.93	62.3294	26.5639	8.82082	43.915	57.942	22.5758	4.96311	43.915	58.1318	17.9223	5.94335	43.925	62.9051
46.505	33.7444	21.61	6.1357	46.5	33.4242	21.3953	6.53096	46.51	25.0487	15.5415	6.29908	46.51	48.8472	30.5982	6.53491	46.51	62.498	40.0791	6.10672	46.5	61.7391	24.3755	8.15283	46.5	70.6285	43.336	10.1094	46.5	66.4387	24.6746	7.35046	46.5	64.7787	24.2477	7.13043	46.51	61.6126	26.7892	8.78656	46.495	59.0527	22.2701	4.87484	46.495	58.1858	17.054	5.88142	46.505	62.3241
49.085	33.9381	22.6588	6.58498	49.08	31.3175	21.581	6.68511	49.09	26.2872	16.1489	6.39526	49.09	50.2661	29.7602	6.42292	49.09	60.9513	39.7062	6.26746	49.08	60.8116	24.6219	7.92754	49.08	70.7734	44.2648	10.1476	49.08	64.8208	23.0922	7.67589	49.08	63.8142	24.7563	7.16996	49.09	63.0303	28.1713	8.76548	49.085	60.7497	23.1449	5.42688	49.095	59.5982	18.4993	5.83794	49.085	62.9829
51.665	34.112	21.361	6.37418	51.66	33.0672	21.2767	6.40448	51.67	25.834	15.9394	6.28854	51.67	48.1423	28.0738	6.23057	51.67	63.9829	39.2029	6.28986	51.66	62.1397	24.9486	7.87747	51.66	70.3557	43.2675	9.93544	51.675	65.5534	23.365	7.27009	51.665	63.1067	25.7655	6.97497	51.67	63.3175	27.2398	8.2029	51.665	62.2082	23.9275	4.93412	51.675	58.8788	17.3966	5.45586	51.665	64.0224
54.245	33.7062	22.1146	6.49275	54.255	32.8406	21.942	6.46904	54.25	25.5968	15.3478	6.26219	54.25	49.4295	29.3781	6.02372	54.25	63.7022	39.4835	6.14097	54.245	61.1225	24.9302	7.93017	54.255	67.224	44.083	10.0474	54.255	67.5138	24.3768	7.42556	54.25	63.4862	25.3478	7.00527	54.25	62.2253	27.7154	8.47694	54.245	60.8933	22.1515	4.53491	54.255	58.4295	18.1291	5.27404	54.245	64.2108
56.84	33.2912	22.0725	6.28458	56.835	32.3913	20.6983	6.63373	56.83	25.8709	16.2398	6.39657	56.83	50.2806	30.3202	6.31621	56.83	63.4414	38.2806	5.97365	56.84	61.0632	23.7628	7.96311	56.835	68.1871	43.0843	9.86298	56.835	67.5494	23.6113	7.54545	56.83	65.7787	25.1054	6.49144	56.83	63.3149	24.9855	8.47299	56.84	63.0132	21.7563	4.92095	56.835	58.1173	17.8024	5.95652	56.835	62.9433
59.42	33.2622	21.0843	6.4058	59.415	32.643	20.5178	6.50856	59.41	25.888	15.2121	6.12648	59.425	49.5929	28.2727	6.31357	59.425	65.1634	38.9578	6.02503	59.42	60.5863	24.2793	8.25296	59.415	67.7036	42.8656	9.8274	59.415	64.9947	24.5152	7.2635	59.43	62.9328	25.7813	6.81159	59.41	62.6719	27.2424	8.61265	59.42	65.4453	22.5903	4.76943	59.415	59.4717	17.9697	5.79578	59.415	62.8155
62	34.3478	21.1607	6.59552	61.995	34.0606	20.3096	6.29513	62.005	26.8682	15.2964	6.361	62.005	49.2819	28.7958	6.2253	62.005	62.9565	39.6126	6.22398	62	61.7312	25.3004	7.8643	61.995	68.1805	43.9539	10.0211	61.995	64.3399	23.5494	7.73123	62.01	64.054	25.7945	6.93939	62.005	64.3386	27.0975	8.39789	62	63.9486	22.7444	4.72991	61.995	60.556	17.8274	5.71278	61.995	65.0593
64.58	34.1383	21.8379	6.34519	64.575	34.3267	20.6153	6.23584	64.585	25.7813	14.8011	6.03162	64.585	48.1831	28.9974	6.14756	64.585	67.3597	37.7088	6.08827	64.58	60.7523	24.3057	7.99736	64.575	69.614	45.5481	10.1765	64.585	64.3715	23.4941	7.64954	64.59	64.6245	26.166	7.01976	64.585	62.5599	25.7958	8.33202	64.58	64.7444	21.639	4.47563	64.59	59.5112	17.6653	5.59025	64.575	62.83
67.16	33.4532	20.5599	6.28327	67.17	33.0303	20.2332	6.30698	67.165	28.0646	15.2095	6.15679	67.165	49.7378	28.5823	6.13834	67.165	66.9157	39.2266	6.01318	67.16	60.1238	23.8235	7.76416	67.175	68.2451	44.5744	9.84058	67.165	67.2793	24.3992	7.4585	67.17	63.1502	24.2161	7.10935	67.165	62.6113	26.7536	8.52306	67.16	64.1383	21.7154	4.91304	67.17	59.9078	17.9473	5.722	67.17	63.5534
69.755	36.1146	21.5955	6.27141	69.75	33.2648	20.3755	6.5191	69.745	27.4862	15.2661	6.07642	69.745	48.7549	27.8379	6.35441	69.745	66.7312	39.2306	5.97365	69.76	62.2134	25.8261	7.88933	69.755	65.9381	44.5955	10.0474	69.745	64.1331	24.5178	7.37681	69.75	64.39	24.8235	6.71805	69.745	63.2398	26.7352	8.28195	69.76	66.0448	23.3149	4.78524	69.75	60.2556	18.2899	6.11726	69.75	62.7286
72.335	35.3729	20.9038	6.28854	72.33	31.8485	21.1502	6.24374	72.325	26.3228	14.5705	6.0975	72.34	49.9183	28.9315	6.278	72.335	64.4321	39.249	6.21607	72.34	60.3794	25.1344	7.95125	72.335	69.4809	44.0685	9.75758	72.335	65.5652	23.8327	7.43215	72.33	64.3294	24.7194	7.05138	72.34	62.2266	26.7813	8.4585	72.34	64.8235	22.7418	4.33597	72.33	59.8155	18.4163	5.70619	72.33	61.8814
74.915	34.6456	20.8472	6.24374	74.91	32.6535	20.9328	6.51779	74.91	27.2819	14.3926	6.29513	74.92	48.7352	28.4862	6.70092	74.915	66.0422	38.3742	6.02899	74.92	59.8577	25.61	7.94071	74.915	68.8696	44.6364	10.0026	74.915	63.1238	24.2424	7.70883	74.925	62.581	24.6113	7.21739	74.92	63.0817	26.0343	8.24374	74.92	67.5217	21.9763	4.50198	74.91	57.5573	17.3808	5.66403	74.91	62.7576
77.495	34.5204	20.8314	6.25692	77.505	33.7273	20.2754	6.40053	77.495	27.3834	14.5942	5.98946	77.5	49.8314	28.8221	6.30171	77.495	64.5942	38.5402	5.77997	77.5	59.2661	25.3584	7.29381	77.495	67.4506	44.9117	10.0949	77.495	65.2042	24.3794	7.78129	77.505	63.8393	24.917	6.81028	77.5	60.6047	27.2872	8.35441	77.5	65.0804	22.5349	4.55204	77.495	58.3491	18.0264	5.62451	77.5	62.5283
80.075	36.3452	21.191	6.38603	80.085	34.087	19.892	6.34914	80.075	26.9631	14.4901	6.20026	80.08	49.0764	28.5217	6.3307	80.09	68.7115	37.8248	6.20685	80.08	59.9486	26.1818	8.23715	80.075	70.0975	44.7708	10.1397	80.075	62.274	24	7.76021	80.085	62.6864	24.9802	7.27931	80.08	61.6113	27.1304	8.54809	80.081	66.365	21.8603	4.35968	80.075	57.7536	18.2055	5.8946	80.08	60.668
82.665	34.8603	20.8775	6.11331	82.665	33.7826	19.7708	6.41107	82.67	27.5165	13.9513	6.55599	82.66	49.7773	29.3979	5.96706	82.67	67.9447	37.6047	6.2253	82.66	60.3834	23.8248	8.18445	82.675	68.4559	44.4848	10.4005	82.66	64.2885	24.6719	8.16996	82.665	61.996	25.278	7.34256	82.66	62.3096	25.7194	8.67721	82.661	67.9671	21.5375	4.69433	82.66	58.4914	18.0277	5.61265	82.66	60.6126
85.245	35.1897	20.5771	6.4664	85.245	32.7009	20.0883	6.49012	85.25	25.9065	14.8959	6.14625	85.255	49.5942	28.4993	6.42029	85.25	65.0909	39.0935	5.89196	85.245	60.9078	24.8221	7.77997	85.255	68.0211	45.9895	9.93412	85.255	64.1871	23.6759	7.14625	85.245	63.2701	25.8485	7.16337	85.26	62.1265	25.6047	8.27273	85.246	67.6469	22.9223	4.41897	85.245	57.5231	17.8011	5.80501	85.25	61.6614
87.825	34.5942	20.78	6.11858	87.825	33.8498	21.0316	6.48485	87.83	26.2885	15.5415	6.25165	87.835	50.6917	28.0988	6.07246	87.83	68.2688	36.9934	6.02372	87.825	57.2108	25.8893	7.68248	87.835	67.6047	44.7194	10.0105	87.835	60.8748	23.8366	7.39657	87.84	62.6957	26.5415	7.32675	87.84	61.4664	27.3267	8.52042	87.826	67.1107	22.942	4.55731	87.825	58.0158	18.5494	5.58366	87.83	61.7181
90.415	34.0962	20.0725	5.9776	90.415	33.2516	19.4308	6.23452	90.41	26.9499	14.0632	6.24506	90.415	49.5665	29.0316	6.08564	90.41	67.3162	37.3966	5.99078	90.41	58.2596	24.8274	7.7365	90.415	68.0909	43.0487	9.89592	90.415	64.278	23.4269	7.70883	90.42	61.8617	24.9631	7.38472	90.42	61.4045	25.2925	8.34783	90.421	67.7378	23.1423	4.37549	90.415	56.8722	18.3162	5.98551	90.41	61.5231
92.995	35.7167	19.6851	6.44401	92.995	32.6087	20.2266	6.34651	93	26.5072	14.4348	5.93676	92.995	48.6179	27.9684	6.43083	92.995	67.8379	37.4177	5.95652	92.995	58.6258	25.6153	7.8643	92.995	68.1607	45.5534	10.0026	92.995	63.8972	23.3834	7.67194	93	62.6535	24.8854	7.25165	93	60.5903	25.1792	8.91963	93.001	68.1436	22.8814	4.5336	92.995	57.1752	18.054	5.8274	92.99	62.1449
95.575	34.5731	20.4901	6.28458	95.575	32.7918	19.419	6.59816	95.58	27.2675	14.6311	6.29776	95.59	49.5086	27.7365	6.3083	95.575	70.8722	36.5995	6.24242	95.575	58.8182	25.415	7.68379	95.575	67.3953	44.8314	9.99209	95.575	61.6337	24.3399	7.39657	95.58	61.2187	25.9736	7.13043	95.58	60.552	26.1542	8.45455	95.581	67.7036	23.8906	4.29249	95.575	54.8458	18.3689	5.72596	95.585	61.946
98.16	34.0817	20.3347	6.16733	98.16	32.0672	20.0382	6.11594	98.16	25.8696	13.8524	6.32938	98.17	48.6574	28.3689	6.20817	98.165	66.1423	36.8024	5.9697	98.16	60.1621	25.664	8.22925	98.165	68.195	44.8103	10.0264	98.16	64.0105	24.0053	7.34783	98.16	62.6535	25.2978	7.05665	98.16	61.2095	26.0725	8.51252	98.161	67.3083	22.6377	4.26614	98.17	58.2767	17.5086	5.92754	98.165	60.7115
100.74	35.2701	19.78	6.15152	100.74	33.6469	19.2161	6.67984	100.74	26.751	14.5547	6.32675	100.75	47.2701	28.0026	6.36891	100.745	70.0356	37.7879	6.00791	100.74	57.8248	25.3478	7.89855	100.745	65.7879	45.8195	9.64822	100.745	63.6166	23.8603	7.79447	100.745	63.0395	24.8946	7.35705	100.745	58.747	25.8129	8.18182	100.741	67.2358	22.22	4.49407	100.75	56.1542	18.1568	6.07378	100.745	59.9289
103.335	34.3109	19.8748	6.13043	103.33	32.9302	18.7945	6.15283	103.325	26.9104	14.0593	6.083	103.33	50.3188	27.8155	6.32806	103.325	68.1357	36.2503	6.12516	103.335	59.3636	25.0988	8.09486	103.325	67.141	46.1159	9.93149	103.325	63.3636	24.336	7.64559	103.325	61.2108	25.0171	6.98814	103.325	58.3452	25.4822	8.44532	103.331	66.7879	22.9736	4.88801	103.33	56.7352	17.7207	5.91963	103.325	60.776
105.915	34.2253	20.0487	6.26614	105.91	31.8959	20.1252	6.13834	105.915	26.5903	13.7918	6.19499	105.91	50.3518	28.5099	6.29908	105.915	67.9354	36.4032	6.26746	105.915	58.3729	25.1713	8.04743	105.92	70.7418	44.9974	9.45059	105.92	61.8722	22.5507	7.85903	105.91	61.7246	24.5494	7.22398	105.92	58.2622	25.7523	8.50329	105.911	68.5033	22.0435	4.16337	105.91	56.5349	17.8801	5.70751	105.91	61.6179
108.495	32.9618	20.4045	6.18841	108.49	33.1686	20.5468	6.44401	108.495	25.9407	15.0896	6.03689	108.495	47.448	29.1357	6.07905	108.495	69.6917	36.3966	6.00659	108.495	58.5889	25.0382	7.75494	108.5	68.0711	44.2398	9.98419	108.5	64.1765	23.8946	8.01581	108.51	62.1014	26.7642	7.10804	108.5	59.1805	25.8854	8.56258	108.491	67.8445	22.9157	4.29249	108.49	55.726	17.6469	5.97497	108.49	60.0316
111.075	34.6535	20.4335	6.34651	111.075	31.0171	20.1199	6.50593	111.075	26.2477	14.0606	6.19631	111.075	48.498	27.1502	6.36891	111.075	68.8511	36.4032	5.90514	111.075	55.9816	25.3004	8.10935	111.08	67.8801	42.8103	9.78524	111.08	64.3254	24.9605	7.72859	111.09	61.4111	25.8986	6.85244	111.08	58.0026	25.3663	8.65613	111.081	66.7418	21.5086	4.38603	111.085	56.61	18.1133	5.83663	111.08	60.7141
113.655	34.4901	20.2833	6.26087	113.655	33.2042	19.4374	6.30303	113.655	26.4506	14.3518	6.35968	113.675	48.0843	27.643	6.45982	113.665	69.1423	37.1133	6.26614	113.655	57.2912	24.8972	8.13175	113.66	68.498	45.9144	10.1212	113.66	61.8959	24.1555	7.48353	113.67	62.4045	25.2991	6.93412	113.66	58.7958	25.5613	8.2253	113.661	66.5692	21.5441	4.05138	113.665	56.0303	17.6574	5.65217	113.66	60.2622
116.25	35.2754	20.0422	6.21344	116.25	31.9065	19	6.27931	116.255	25.3689	14.1897	6.31357	116.255	48.8458	27.3966	6.32279	116.245	68.5679	36.6509	6.20685	116.25	54.7892	25.4914	8.13439	116.24	67.3123	43.8999	9.98287	116.24	61.9697	23.0448	7.66667	116.25	62.5072	24.4427	7.26614	116.24	59.9895	25.996	8.43083	116.241	67.6798	22.1937	4.25428	116.245	56.0698	18.1344	6.31357	116.24	59.5375
GM GFP-DDB2 405 RO	1				2				3				4				5				6				7				8				9				10				11				12				13
time	roi1	nucleus	back	time	roi1	nucleus	back	time	roi1	nucleus	back	time	roi1	nucleus	back	time	roi1	nucleus	back	time	roi1	nucleus	back	time	roi1	nucleus	back	time	roi1	nucleus	back	time	roi1	nucleus	back	time	roi1	nucleus	back	time	roi1	nucleus	back	time	roi1	nucleus	back	time	roi1
0	26.7628	24.1673	7.99868	0	22.1476	23.4545	8.99078	0	46.3465	44.1555	6.46904	0	33.83	35.9723	8.1054	0	26.7628	24.1673	7.99868	0	22.1476	23.4545	8.99078	0	46.3465	44.1555	6.46904	0	33.83	35.9723	8.1054	0	57.6943	56.004	11.1173	0	30.0105	31.4124	9.84058	0	19.8314	19.2398	9.94466	0	43.1989	44.4888	7.88274	0	30.3307
2.58	26.3874	24.3794	7.97365	2.58	21.1792	23.7852	8.917	2.58	47.0303	43.7549	6.4888	2.595	34.2648	36.0764	7.98814	2.58	26.3874	24.3794	7.97365	2.58	21.1792	23.7852	8.917	2.58	47.0303	43.7549	6.4888	2.595	34.2648	36.0764	7.98814	2.6	56.4071	54.5125	10.5217	2.585	30.614	28.9934	9.96311	2.59	19.6653	20.0949	10.5178	2.58	43.303	44.9987	7.93149	2.58	29.726
5.175	25.9302	23.7022	8.33729	5.17	20.531	23.6285	8.29644	5.17	48.4071	43.9381	6.25165	5.175	34.2437	34.1897	8.31357	5.175	25.9302	23.7022	8.33729	5.17	20.531	23.6285	8.29644	5.17	48.4071	43.9381	6.25165	5.175	34.2437	34.1897	8.31357	5.18	55.8208	54.8643	11.4914	5.18	30.8208	30.0764	9.86825	5.17	19.0395	19.9275	9.81686	5.165	42.3439	44.4651	8.58498	5.175	27.5152
7.755	26.3939	24.7931	8.06719	7.75	21.2108	24.1318	8.14097	7.75	44.7233	44.1344	6.12912	7.755	33.7576	35.4941	8.0224	7.755	26.3939	24.7931	8.06719	7.75	21.2108	24.1318	8.14097	7.75	44.7233	44.1344	6.12912	7.755	33.7576	35.4941	8.0224	7.76	56.0672	51.8472	11.0264	7.76	29.5995	31.2411	9.57576	7.75	19.3241	18.2306	9.59289	7.755	41.7101	42.9328	7.72596	7.755	28.5731
10.335	26.5165	23.9157	7.70092	10.33	20.5837	22.5152	8.19763	10.33	45.2003	46.1515	6.25823	10.335	32.6034	35.7273	8.22134	10.335	26.5165	23.9157	7.70092	10.33	20.5837	22.5152	8.19763	10.33	45.2003	46.1515	6.25823	10.335	32.6034	35.7273	8.22134	10.34	53.3689	53.1318	11.3966	10.34	28.859	30.3742	9.63505	10.34	19.1937	17.8867	9.67984	10.335	41.7523	43.4559	8.04084	10.335	28.5889
12.935				12.93				12.93				12.935				12.935				12.93				12.93				12.935				12.94				12.95				12.94				12.935				12.94
15.54	21.415	23.5046	7.4058	15.535	24.5428	24.0606	8.38208	15.535	54.1067	43.7563	6.38603	15.54	42.2279	31.9513	7.88406	15.54	21.415	23.5046	7.4058	15.535	24.5428	24.0606	8.38208	15.535	54.1067	43.7563	6.38603	15.54	42.2279	31.9513	7.88406	15.54	55.1647	48.4888	11.4005	15.555	35.1054	28.0408	9.51779	15.545	29.8986	18.0817	10.3386	15.535	39.0369	40.527	7.70092	15.54	34.946
18.12	29.0817	23.5415	7.47694	18.115	31.888	22.0935	8.68116	18.115	72.7049	40.6192	6.17523	18.12	49.3254	31.9618	8.34387	18.12	29.0817	23.5415	7.47694	18.115	31.888	22.0935	8.68116	18.115	72.7049	40.6192	6.17523	18.12	49.3254	31.9618	8.34387	18.12	66.303	47.7391	11.9447	18.135	39.9486	29.8235	10.1107	18.125	31.552	17.8353	10.7036	18.115	43.4506	38.2556	8.13043	18.12	36.9881
20.7	32.5586	23.253	7.26219	20.695	39.4704	22.7154	8.69829	20.695	83.0369	41.0158	6.25692	20.7	60.1331	31.1173	8.37681	20.7	32.5586	23.253	7.26219	20.695	39.4704	22.7154	8.69829	20.695	83.0369	41.0158	6.25692	20.7	60.1331	31.1173	8.37681	20.7	76.971	45.8959	11.5138	20.715	41.9723	29.0764	9.64295	20.705	34.4796	19.1831	11.1186	20.695	44.4901	38.7088	7.64427	20.7	39.0567
23.28	37.0132	22.5481	7.22003	23.275	43.1331	22.7233	8.44401	23.275	90.4756	39.3663	6.27009	23.28	64.2582	31.2477	8.33333	23.28	37.0132	22.5481	7.22003	23.275	43.1331	22.7233	8.44401	23.275	90.4756	39.3663	6.27009	23.28	64.2582	31.2477	8.33333	23.28	82.4756	47.0777	11.191	23.295	43.4453	28.2991	10.1897	23.285	34.8037	18.1344	10.7879	23.275	47.4756	37.6943	7.90382	23.28	39.8841
25.86	40.1818	22.2925	7.52833	25.855	47.9091	22.5744	8.59025	25.855	94.1436	38.9578	6.12912	25.86	66.4875	29.7879	7.90119	25.86	40.1818	22.2925	7.52833	25.855	47.9091	22.5744	8.59025	25.855	94.1436	38.9578	6.12912	25.86	66.4875	29.7879	7.90119	25.86	89.2661	46.4335	12.1212	25.875	43.7787	27.3136	9.98024	25.865	35.3742	17.5758	11.0303	25.855	52.3123	37.0382	7.45982	25.86	39.3491
28.44	41.7286	21.8959	7.70487	28.435	49.8972	22.2148	8.88142	28.435	95.9473	36.3597	6.24506	28.44	72.668	29.2095	8.44796	28.44	41.7286	21.8959	7.70487	28.435	49.8972	22.2148	8.88142	28.435	95.9473	36.3597	6.24506	28.44	72.668	29.2095	8.44796	28.44	92.2477	46.9289	11.4374	28.455	47.2372	26.278	9.56258	28.445	35.747	18.5968	11.1252	28.435	57.4954	37.5441	7.56258	28.44	40.8762
31.02	43.585	21.9117	7.33597	31.015	50.8485	21.2648	8.93676	31.015	98.3979	39.3808	6.20026	31.02	76.7325	29.3109	8.05534	31.02	43.585	21.9117	7.33597	31.015	50.8485	21.2648	8.93676	31.015	98.3979	39.3808	6.20026	31.02	76.7325	29.3109	8.05534	31.02	94.0158	45.0896	11.8129	31.035	48.892	27.1871	10.2398	31.025	36.8024	18.4058	11.1528	31.015	57.7576	34.7905	7.41502	31.02	42.2767
33.6	42.6021	21.7497	7.64822	33.595	55.6008	21.9631	9.38208	33.595	98.8037	38.1212	6.21212	33.6	80.3162	29.6482	8.19763	33.6	42.6021	21.7497	7.64822	33.595	55.6008	21.9631	9.38208	33.595	98.8037	38.1212	6.21212	33.6	80.3162	29.6482	8.19763	33.6	94.2451	47.4941	11.5916	33.615	49.8248	26.5389	10.0949	33.605	36.9407	18.1792	10.9578	33.595	63.1238	35.3584	7.10408	33.6	42.195
36.18	46.8208	21.0184	7.47299	36.175	52.726	21.469	8.94466	36.175	97.17	38.0105	5.92095	36.18	84.2727	27.9974	8.25692	36.18	46.8208	21.0184	7.47299	36.175	52.726	21.469	8.94466	36.175	97.17	38.0105	5.92095	36.18	84.2727	27.9974	8.25692	36.18	97.7997	44.5441	11.274	36.195	50.0369	27.5375	9.99209	36.185	39.6008	18.4269	10.892	36.175	63.8999	36.1462	7.20026	36.18	43.7879
38.76	46.635	22.1555	7.40053	38.755	55.9697	21.5692	8.32938	38.755	96.9881	37.892	6.06983	38.76	83.3584	27.1186	8.29908	38.76	46.635	22.1555	7.40053	38.755	55.9697	21.5692	8.32938	38.755	96.9881	37.892	6.06983	38.76	83.3584	27.1186	8.29908	38.76	101.249	45.2727	11.5086	38.775	51.5758	27.4598	10.303	38.765	37.1344	18.5494	11.3096	38.755	67.6996	36.3347	7.27931	38.76	43.7615
41.34	46.3491	21.7154	7.67589	41.335	56.3584	21.6667	8.59684	41.335	97.444	35.8353	6.21607	41.34	85.0211	27.9051	8.36232	41.34	46.3491	21.7154	7.67589	41.335	56.3584	21.6667	8.59684	41.335	97.444	35.8353	6.21607	41.34	85.0211	27.9051	8.36232	41.34	101.482	42.7628	10.8551	41.355	52.9117	28.2582	9.7747	41.345	39.8669	18.2951	11.0501	41.335	72.0527	36.8986	7.2029	41.34	43.9565
43.92	46.4374	21.9776	7.16337	43.915	59.2872	21.4769	8.49407	43.915	98.9065	37.4269	6.3386	43.92	84.4651	27.6416	8.27273	43.92	46.4374	21.9776	7.16337	43.915	59.2872	21.4769	8.49407	43.915	98.9065	37.4269	6.3386	43.92	84.4651	27.6416	8.27273	43.92	102.136	43.6074	11.7523	43.935	53.7655	27.1449	10.025	43.925	39.7457	17.7167	10.9091	43.915	69.9368	35.5178	7.29908	43.92	42.8564
46.5	48.6416	21.668	7.43083	46.495	57.7062	21.2227	8.33202	46.495	97.3307	36.473	6.11989	46.5	86.1212	27.996	8.07378	46.5	48.6416	21.668	7.43083	46.495	57.7062	21.2227	8.33202	46.495	97.3307	36.473	6.11989	46.5	86.1212	27.996	8.07378	46.5	102.198	43.6126	11.751	46.515	55.5968	26.9565	10.3636	46.505	40.2319	17.9776	11.5652	46.495	73.3702	35.8182	6.94466	46.5	44.4677
49.08	48.1871	20.8814	7.34519	49.08	58.3926	20.6627	8.61924	49.08	98.0079	35.3228	6.29513	49.08	88.0909	27.2793	8.01581	49.08	48.1871	20.8814	7.34519	49.08	58.3926	20.6627	8.61924	49.08	98.0079	35.3228	6.29513	49.08	88.0909	27.2793	8.01581	49.08	102.81	44.7404	11.6877	49.095	55.1159	27.0843	10.6456	49.085	39.7971	18.0435	10.4018	49.075	74.8735	36.2635	7.10804	49.08	43.9816
51.66	49.917	20.7339	7.39394	51.66	59.8327	21.444	9.10013	51.66	95.7154	36.9394	6.59947	51.67	88.058	27.6337	8.21476	51.66	49.917	20.7339	7.39394	51.66	59.8327	21.444	9.10013	51.66	95.7154	36.9394	6.59947	51.67	88.058	27.6337	8.21476	51.665	104.29	43.6983	11.6087	51.675	54.6456	26.7022	10.3505	51.665	40.9209	17.7852	10.9974	51.665	74.9684	36.5099	7.38867	51.66	45.9275
54.245	49.2345	20.7866	6.87879	54.25	60.8722	20.8406	8.47958	54.255	95.4835	37.3729	6.29644	54.25	88.141	27.863	8.04084	54.245	49.2345	20.7866	6.87879	54.25	60.8722	20.8406	8.47958	54.255	95.4835	37.3729	6.29644	54.25	88.141	27.863	8.04084	54.255	103.855	44.8841	11	54.255	55.469	26.8379	10.2793	54.245	41.0105	18.1831	10.4585	54.245	75.8182	36.0896	7.52306	54.25	46.025
56.825	48.3584	20.9315	7.51779	56.83	63.2951	21.9908	8.66271	56.835	97.2885	36.3465	6.48617	56.83	88.7404	27.4282	8.03953	56.825	48.3584	20.9315	7.51779	56.83	63.2951	21.9908	8.66271	56.835	97.2885	36.3465	6.48617	56.83	88.7404	27.4282	8.03953	56.835	104.76	44.0079	11.4835	56.835	54.7299	26.7088	10.2556	56.84	42.3676	18.8142	10.7773	56.825	76.888	36.556	7.2556	56.83	44.9657
59.425	49.556	21.4453	7.33729	59.41	58.5389	21.7694	8.65086	59.415	97.058	36.9473	6.26482	59.415	86.8854	26.5059	8.20158	59.425	49.556	21.4453	7.33729	59.41	58.5389	21.7694	8.65086	59.415	97.058	36.9473	6.26482	59.415	86.8854	26.5059	8.20158	59.415	106.901	43.8432	11.556	59.415	56.4704	28.3267	10.357	59.42	42.531	20.1976	10	59.415	78.8221	35.1528	7.4137	59.41	45.0975
62.005	50.7931	21.8076	7.43347	61.995	63.4651	20.2978	8.15415	61.995	98.386	36.5415	6.29513	61.995	89.5679	26.029	8.16469	62.005	50.7931	21.8076	7.43347	61.995	63.4651	20.2978	8.15415	61.995	98.386	36.5415	6.29513	61.995	89.5679	26.029	8.16469	61.995	105.426	43.8538	12.0646	61.995	54.9816	27.2648	10.2609	62	41.0092	18.5823	10.5441	61.995	77.2477	36.3742	7.34914	62.005	45.5125
64.585	49.2358	22.2477	7.15547	64.575	60.3834	22.0962	8.50856	64.575	94.7787	36.7115	6.3083	64.58	91.1937	26.6693	8.05797	64.585	49.2358	22.2477	7.15547	64.575	60.3834	22.0962	8.50856	64.575	94.7787	36.7115	6.3083	64.58	91.1937	26.6693	8.05797	64.59	105.875	43.0184	12.4888	64.59	57.1397	29.0369	10.029	64.58	42.0171	18.2793	10.5007	64.575	77.8155	35.917	7.50725	64.585	45.726
67.165	49.9025	20.0277	7.66535	67.17	60.195	20.3373	8.49144	67.17	94.1383	36.1265	5.90909	67.16	89.8208	26.4493	8.08169	67.165	49.9025	20.0277	7.66535	67.17	60.195	20.3373	8.49144	67.17	94.1383	36.1265	5.90909	67.16	89.8208	26.4493	8.08169	67.17	104.769	43.3465	12.527	67.17	56.9539	28.9183	9.96838	67.16	41.9657	18.527	10.3939	67.165	77.7589	34.8314	7.10804	67.165	46.5797
69.745	51.0211	20.639	6.83136	69.75	62.332	21.5428	8.39657	69.75	96.025	35.9302	6.04875	69.745	88.4585	26.8458	7.78524	69.745	51.0211	20.639	6.83136	69.75	62.332	21.5428	8.39657	69.75	96.025	35.9302	6.04875	69.745	88.4585	26.8458	7.78524	69.75	105.536	43.7431	12.5046	69.75	57.9723	26.6377	9.88538	69.75	42.1673	19.3399	9.96179	69.745	80.0382	37.5059	7.17523	69.745	46.9025
72.325	50.5639	20.5191	6.89987	72.33	63.0461	20.4163	8.34914	72.33	97.5362	34.4928	6.34519	72.34	89.0725	26.1871	8.13966	72.325	50.5639	20.5191	6.89987	72.33	63.0461	20.4163	8.34914	72.33	97.5362	34.4928	6.34519	72.34	89.0725	26.1871	8.13966	72.33	105.016	42.9539	12.9368	72.33	59.1107	29.1555	10.2859	72.33	42.357	18.2385	10.1238	72.325	79.0264	36.7984	7.57708	72.325	45.0909
74.915	50.0777	20.0053	7.07905	74.91	62.8696	20.4585	8.10672	74.91	95.9605	34.7655	6.2859	74.92	90.8129	26.7681	8.361	74.915	50.0777	20.0053	7.07905	74.91	62.8696	20.4585	8.10672	74.91	95.9605	34.7655	6.2859	74.92	90.8129	26.7681	8.361	74.91	102.435	42.7866	12.2306	74.91	56.1924	27.4928	9.58103	74.91	43.6772	19.4862	10.0356	74.92	79.0804	34.7339	7.12253	74.92	45.8524
77.495	49.5705	20.6838	7.02503	77.495	62.5007	20.3188	7.74704	77.49	91.4769	35.2227	6.44401	77.5	90.303	27.7233	8.08959	77.495	49.5705	20.6838	7.02503	77.495	62.5007	20.3188	7.74704	77.49	91.4769	35.2227	6.44401	77.5	90.303	27.7233	8.08959	77.5	101.999	43	12.6456	77.505	56.361	27.361	9.94203	77.505	40.6574	19.0264	9.88274	77.5	78.581	35.1924	6.95916	77.5	46.9842
80.075	52.1686	19.7088	6.69565	80.075	63.1159	19.8261	8.42292	80.085	91.8142	35.7365	6.56917	80.08	91.0791	26.2332	8.16864	80.075	52.1686	19.7088	6.69565	80.075	63.1159	19.8261	8.42292	80.085	91.8142	35.7365	6.56917	80.08	91.0791	26.2332	8.16864	80.08	101.708	43.3136	12.3584	80.085	56.5955	28.5652	9.7971	80.085	42.0527	18.8472	9.9473	80.08	81.971	36.0369	7.2253	80.08	45.1963
82.66	50.4414	19.2596	7.21607	82.66	63.1357	20.6443	8.38735	82.665	93.4598	35.6271	6.06324	82.66	88.2648	26.4625	8.32279	82.66	50.4414	19.2596	7.21607	82.66	63.1357	20.6443	8.38735	82.665	93.4598	35.6271	6.06324	82.66	88.2648	26.4625	8.32279	82.66	103.95	43.2358	12.2121	82.665	56.1159	29.444	9.722	82.665	41.1515	19.0514	9.96706	82.66	81.2806	37.1238	7.45059	82.66	44.029
85.24	49.614	20.6179	6.95257	85.24	63.1489	20.444	7.96443	85.245	90.8709	35.0738	6.2332	85.245	90.8735	27.3254	8.46904	85.24	49.614	20.6179	6.95257	85.24	63.1489	20.444	7.96443	85.245	90.8709	35.0738	6.2332	85.245	90.8735	27.3254	8.46904	85.255	103.08	42.5217	11.996	85.245	56.3926	27.2938	10.1647	85.245	44.0448	18.7681	10.0171	85.24	80.1489	34.9578	7.03953	85.24	44.2319
87.83	51.0395	20.0909	6.83004	87.835	62.17	20.8261	8.32938	87.825	92.4137	34.8603	6.40316	87.825	90.2253	26.863	7.8498	87.83	51.0395	20.0909	6.83004	87.835	62.17	20.8261	8.32938	87.825	92.4137	34.8603	6.40316	87.825	90.2253	26.863	7.8498	87.835	102.271	44.1884	12.1607	87.835	55.556	28.1713	9.35968	87.825	41.8063	19.5982	9.63768	87.83	81.1489	36.2925	7.61792	87.84	45.9473
90.41	50.0184	20.1265	6.80764	90.415	62.9684	20.9236	8.5336	90.41	92.3307	36.3715	6.28986	90.415	88.6983	27.0132	8.04348	90.41	50.0184	20.1265	6.80764	90.415	62.9684	20.9236	8.5336	90.41	92.3307	36.3715	6.28986	90.415	88.6983	27.0132	8.04348	90.415	103.955	41.7879	12.6126	90.415	54.7167	29.1331	9.96838	90.41	41.6061	18.8709	9.3004	90.41	78.5072	36.5599	7.04084	90.42	45.2174
92.99	50.365	20.5665	6.77734	92.995	63.8577	20.8617	8.63241	92.99	91.0053	37.3149	6.19895	92.995	88.5283	27.5336	8.41897	92.99	50.365	20.5665	6.77734	92.995	63.8577	20.8617	8.63241	92.99	91.0053	37.3149	6.19895	92.995	88.5283	27.5336	8.41897	92.995	100.655	43.6364	12.5336	92.995	54.2121	29.9499	10.1462	92.995	42.552	19.5639	9.5942	92.99	79.7273	35.5797	7.17391	93	47.581
95.57	50.7286	20.4242	6.78261	95.575	64.3149	21.2503	7.70619	95.58	93.0632	37.0909	5.96311	95.575	88.4321	27.917	8.09881	95.57	50.7286	20.4242	6.78261	95.575	64.3149	21.2503	7.70619	95.58	93.0632	37.0909	5.96311	95.575	88.4321	27.917	8.09881	95.575	103.406	44.3017	12.3557	95.575	55.6996	28.7167	9.95916	95.575	41.7905	18.4611	9.917	95.585	78.9974	36.5744	6.89196	95.58	43.4348
98.16	49.2675	20.7773	6.61133	98.155	62.8458	21.2661	7.67062	98.16	91.278	34.6667	6.08827	98.16	89.556	27.2819	8.0975	98.16	49.2675	20.7773	6.61133	98.155	62.8458	21.2661	7.67062	98.16	91.278	34.6667	6.08827	98.16	89.556	27.2819	8.0975	98.165	102.784	41.9144	12.2727	98.165	56.0553	28.0975	9.78656	98.16	41.8327	18.9921	9.19368	98.165	78.9315	36.0053	7.3386	98.16	44.9908
100.74	51.4124	19.805	6.67852	100.75	62.7879	19.8419	8.22793	100.74	90.3953	37.2793	6.12121	100.74	91.2332	26.4229	7.71278	100.74	51.4124	19.805	6.67852	100.75	62.7879	19.8419	8.22793	100.74	90.3953	37.2793	6.12121	100.74	91.2332	26.4229	7.71278	100.745	100.622	43.9196	12.5534	100.745	55.585	27.2213	9.77339	100.75	42.0369	18.8933	9.7365	100.745	78.0619	35.5652	7.22266	100.74	45.6588
103.32	50.0356	20.5375	6.87352	103.33	62.747	19.8959	7.86561	103.335	90.3347	34.1173	6.05007	103.33	89.3109	27.4124	7.98419	103.32	50.0356	20.5375	6.87352	103.33	62.747	19.8959	7.86561	103.335	90.3347	34.1173	6.05007	103.33	89.3109	27.4124	7.98419	103.325	102.097	43.5744	12.7088	103.325	54.8037	29.1094	9.92358	103.33	43	18.4822	8.90646	103.325	79.2859	35.1871	7.36495	103.335	45.4717
105.905	49.9394	19.7497	6.66667	105.91	62.2069	21.087	8.16601	105.915	93.3439	35.7642	6.278	105.91	87.137	25.7141	7.85375	105.905	49.9394	19.7497	6.66667	105.91	62.2069	21.087	8.16601	105.915	93.3439	35.7642	6.278	105.91	87.137	25.7141	7.85375	105.92	100.88	42.1634	12.4941	105.925	53.5705	28.4335	9.91304	105.91	42.7286	19.8788	9.58893	105.905	79.0211	35.498	7.37549	105.915	43.643
108.5	48.9816	18.8169	6.74572	108.49	61.6957	20.8182	7.7892	108.495	89.1146	36.6469	6.09223	108.49	88.0909	25.6825	8.47826	108.5	48.9816	18.8169	6.74572	108.49	61.6957	20.8182	7.7892	108.495	89.1146	36.6469	6.09223	108.49	88.0909	25.6825	8.47826	108.5	101.424	43.0777	12.2055	108.505	55.17	28.7036	9.91963	108.505	42.1818	18.7141	8.76943	108.5	78.0474	37.3847	7.3386	108.495	44.5283
111.08	48.7892	20.6061	6.37681	111.085	63.2424	20.278	8.28854	111.075	90.6469	34.8076	6.20553	111.085	87.6904	25.9183	8.00791	111.08	48.7892	20.6061	6.37681	111.085	63.2424	20.278	8.28854	111.075	90.6469	34.8076	6.20553	111.085	87.6904	25.9183	8.00791	111.08	103.187	42.3267	13.0553	111.085	55.4045	28.8775	9.89592	111.085	42.8511	18.5494	8.96179	111.08	80.1146	36.7694	7.11989	111.075	43.502
113.66	49.4783	18.9921	6.60079	113.665	61.6759	20.6693	7.68775	113.655	92.2358	34.8735	6.37022	113.665	87.913	26.0501	8.34914	113.66	49.4783	18.9921	6.60079	113.665	61.6759	20.6693	7.68775	113.655	92.2358	34.8735	6.37022	113.665	87.913	26.0501	8.34914	113.66	100.925	42.3768	12.7984	113.665	54.9895	27.191	9.93676	113.665	41.5244	18.6509	9.29644	113.66	77.5204	36.2385	7.16206	113.655	44.0922
116.24	47.9302	18.9947	6.89987	116.245	60.8538	20.6377	8.13702	116.24	91.5086	35.6403	6.40843	116.245	87.2227	25.7813	8.29249	116.24	47.9302	18.9947	6.89987	116.245	60.8538	20.6377	8.13702	116.24	91.5086	35.6403	6.40843	116.245	87.2227	25.7813	8.29249	116.245	99.5507	43.1871	11.9539	116.245	54.9763	27.9368	9.9776	116.245	43.3636	18.8577	8.82213	116.24	77.5639	34.8656	6.55731	116.25	43.419
time	roi1	nucleus	back	time	roi1	nucleus	back	time	roi1	nucleus	back	time	roi1	nucleus	back	time	roi1	nucleus	back	time	roi1	nucleus	back	time	roi1	nucleus	back	time	roi1	nucleus	back	time	roi1	nucleus	back	time	roi1	nucleus	back	time	roi1	nucleus	back	time	roi1	nucleus	back	time	roi1
time	roi1	nucleus	back	time	roi1	nucleus	back	time	roi1	nucleus	back	time	roi1	nucleus	back	time	roi1	nucleus	back	time	roi1	nucleus	back	time	roi1	nucleus	back	time	roi1	nucleus	back	time	roi1	nucleus	back	time	roi1	nucleus	back	time	roi1	nucleus	back	time	roi1	nucleus	back	time	roi1
[truncated: 310 more columns]

## Sheet: Raw spot-bg
XRCC1-YFP 405
time	CELL 1	CELL 2	CELL 3	CELL 4	CELL 5	CELL 6	CELL 7	CELL 8	CELL 9	CELL 10	CELL 11	CELL 12	CELL 13	CELL 14	CELL 15	CELL 16	CELL 17	CELL 18	CELL 19	CELL 20	CELL 21	CELL 22	CELL 23	CELL 24	CELL 25	CELL 26	CELL 27	CELL 28	CELL 29	CELL 30	CELL 31	CELL 32	CELL 33	CELL 34	CELL 35	CELL 36	CELL 37	CELL 38	CELL 39	CELL 40	CELL 41	CELL 42	CELL 43	CELL 44	CELL 45	CELL 46	CELL 47	CELL 48	CELL 49
0	31.8959	17.7431	31.6337	39.859	6.10935	18.3347	5.5336	8.44532	18.8116	17.1001	12.8538	31.7404	9.70224	8.23979	12.2806	17.6416	18.1146	13.996	4.1581	11.7036	23.9526	7.25033	9.26746	0	0	0	0	0	0	0	0	0	0	0	0	0	0	0	0	0	0	0	0	0	0	0	0	0	0
2.595	31.8986	18.4308	31.7997	39.8248	5.68248	18.0632	5.17523	8.27404	16.8696	16.726	14.3294	31.6285	10.7747	8.63505	12.2885	17.7813	17.361	13.6904	4.22661	12.1634	23.5152	7.71937	10.4519	0	0	0	0	0	0	0	0	0	0	0	0	0	0	0	0	0	0	0	0	0	0	0	0	0	0
5.175	31.5178	18.3412	32.1252	39.6074	5.62582	16.6851	4.89196	8.54282	17.9921	15.7181	14.6403	30.4374	11.0553	7.85112	11.6838	17.8208	17.5138	14.0501	4.18182	11.4295	23.2556	7.30567	9.58235	0	0	0	0	0	0	0	0	0	0	0	0	0	0	0	0	0	0	0	0	0	0	0	0	0	0
7.755	31.7852	17.8682	32.1621	41.029	6.36627	17.3333	5.52833	8.14229	17.8182	16.996	14.0922	31.0843	10.9038	8.10672	11.4901	17.3175	18.7325	13.1937	4.53096	11.5534	24.0632	7.29776	9.32938	0	0	0	0	0	0	0	0	0	0	0	0	0	0	0	0	0	0	0	0	0	0	0	0	0	0
10.335	31.6509	16.776	31.3926	37.6535	6.83663	17.3426	5.27141	8.74177	17.4809	15.2227	12.7734	30.9433	10.3742	8.88142	11.6983	17.913	19.7352	13.5586	4.13043	11.1752	24.498	7.23847	10.083	0	0	0	0	0	0	0	0	0	0	0	0	0	0	0	0	0	0	0	0	0	0	0	0	0	0
12.935	0	0	0	0	0	0	0	0	0	0	0	0	0	0	0	0	0	0	0	0	0	0	0	0	0	0	0	0	0	0	0	0	0	0	0	0	0	0	0	0	0	0	0	0	0	0	0	0	0
15.54	31.8169	18.5876	31.7167	39.2978	8.45323	17.8103	8.63109	8.14625	18.2451	15.5152	12.6733	30.7022	9.79051	13.7905	12.6996	18.3149	18.9539	13.7734	4.23847	10.3557	26.4084	8.93939	9.43874	0	0	0	0	0	0	0	0	0	0	0	0	0	0	0	0	0	0	0	0	0	0	0	0	0	0
18.12	35.3953	19.8788	34.0501	42.004	12.2872	30.2582	15.8445	9.64295	19.3452	18.9236	13.3412	31.8577	13.083	18.8827	15.8524	18.888	25.581	18.3149	5.87879	15.6495	38.2253	11.5336	11.6904	0	0	0	0	0	0	0	0	0	0	0	0	0	0	0	0	0	0	0	0	0	0	0	0	0	0
20.7	37.7339	20.7773	35.2161	46.2661	15.6574	37.4769	23.83	11.1489	21.7668	19.7879	14.0422	35.7721	13.556	23.4295	19.3202	20.7642	31.8485	24.7049	7.21739	22.3399	46.2833	14.4835	13.7602	0	0	0	0	0	0	0	0	0	0	0	0	0	0	0	0	0	0	0	0	0	0	0	0	0	0
23.28	41.8406	22.5152	37.386	46.7852	20.4835	44.6219	26.6627	11.8999	18.7563	23.1647	15.9091	35.8221	15.4809	26.5125	21.336	24.2227	39.7549	29.5165	8.66798	27.7457	57.2306	17.4848	15.8353	0	0	0	0	0	0	0	0	0	0	0	0	0	0	0	0	0	0	0	0	0	0	0	0	0	0
25.86	44.6456	23.2596	38.3043	47.78	21.8195	50.4427	33.4387	11.7681	21.8986	22.8498	16.7945	37.614	16.8011	30.8999	26.2899	22.6074	44.5995	34.2688	9.96443	33.3715	65.5231	19.3123	17.8445	0	0	0	0	0	0	0	0	0	0	0	0	0	0	0	0	0	0	0	0	0	0	0	0	0	0
28.44	44.1146	26.1818	39.4058	49.8379	24.8274	59.0224	39.975	12.9974	21.0883	24.1318	16.6891	39.1423	18.9526	31.3426	26.9605	24.7484	47.8735	38.5916	11.4242	38.2582	76.5204	22.7971	20.3926	0	0	0	0	0	0	0	0	0	0	0	0	0	0	0	0	0	0	0	0	0	0	0	0	0	0
31.02	45.3294	26.6337	40.3755	50.1897	27.6772	61.5639	43.5758	13.6693	22.249	26.0791	17.1225	40.3399	20.527	36.4335	31.7642	26.1186	54.3109	42.0184	12.3887	40.1383	81.9539	24.9776	22.7484	0	0	0	0	0	0	0	0	0	0	0	0	0	0	0	0	0	0	0	0	0	0	0	0	0	0
33.6	47.9552	26.3979	41.2964	51.5797	30.3241	67.274	45.2108	13.4901	22.5455	25.0171	17.942	41.9236	20.6364	38.3136	32.39	27.9065	60.8564	47.0079	14.8432	45.863	87.4163	28.1001	26.448	0	0	0	0	0	0	0	0	0	0	0	0	0	0	0	0	0	0	0	0	0	0	0	0	0	0
36.18	50.9684	25.6746	40.9816	49.996	32.5112	73.1528	49.5903	15.7787	23.0593	25.1423	18.6206	43.2069	20.751	39.1568	37.0817	26.892	66.9816	46.1041	14.9605	51.336	98.0487	30.0448	27.3043	0	0	0	0	0	0	0	0	0	0	0	0	0	0	0	0	0	0	0	0	0	0	0	0	0	0
38.76	53.1765	29.054	41.4611	50.2767	35.8037	74.357	52.0316	15.4756	24.1054	24.7339	20.2069	43.3834	23.8893	43.9249	39.3623	29.3491	69.8854	53.0593	16.2661	52.7378	97.6377	35.0922	32.054	0	0	0	0	0	0	0	0	0	0	0	0	0	0	0	0	0	0	0	0	0	0	0	0	0	0
41.34	55.0685	29.8169	40.4335	54.7352	34.9671	77.4466	57.6179	15.0369	24.7918	25.6996	20.5942	44.635	25.639	43.7655	38.8116	30.2082	73.5823	54.7523	16.9736	57.4848	105.154	36.5349	34.3215	0	0	0	0	0	0	0	0	0	0	0	0	0	0	0	0	0	0	0	0	0	0	0	0	0	0
43.92	58.7233	29.3794	42.3518	51.7339	38.5837	82.5744	59.0013	16.0079	24.0474	26.8999	20.4611	46.1133	27.8814	45.5375	39.8722	29.8906	77.4005	58	19.6509	59.7246	115.893	38.3241	36.8854	0	0	0	0	0	0	0	0	0	0	0	0	0	0	0	0	0	0	0	0	0	0	0	0	0	0
46.5	57.5468	28.7984	41.1779	53.6377	37.9842	81.697	61.1291	16.4717	25.8024	27.2358	19.9895	46.1318	30.3307	48.3057	45.166	30.4954	83.0711	63.0356	21.0079	65.0079	116.648	39.7721	39.78	0	0	0	0	0	0	0	0	0	0	0	0	0	0	0	0	0	0	0	0	0	0	0	0	0	0
49.08	59.3518	28.8287	43.635	53.1476	39.9196	85.0804	61.5679	15.3623	25.9144	30.4967	21.8906	47.3584	31.1713	52.39	44.4256	31.0922	84.9895	65.3347	24.0369	66.2292	129.862	44.6746	41.726	0	0	0	0	0	0	0	0	0	0	0	0	0	0	0	0	0	0	0	0	0	0	0	0	0	0
51.66	62.5837	29.635	41.9974	52.1871	39.8366	89.6416	66.0725	16.3162	26.2161	27.6509	20.4611	47.3821	32.2767	52.635	48.5889	29.8393	91.9513	67.5191	24.2424	71.2806	127.489	45.3979	45.5797	0	0	0	0	0	0	0	0	0	0	0	0	0	0	0	0	0	0	0	0	0	0	0	0	0	0
54.255	63.0026	28.7391	43.3294	53.3729	40.1397	95.025	65.5468	17.9223	27.473	29.9104	23.3913	46.9763	33.5389	53.664	49.6588	31.5296	93.0053	71.1858	25.1028	70.1765	134.925	47.9908	48.4532	0	0	0	0	0	0	0	0	0	0	0	0	0	0	0	0	0	0	0	0	0	0	0	0	0	0
56.835	62.8643	30.1686	45.8274	57.0066	43.9987	97.9776	69.8432	17.0448	26.2622	31.2398	21.9947	48.5336	34.6733	57.8933	48.2912	34.9381	90.2701	77.5507	24.7628	72.4032	139.295	50.0698	49.5336	0	0	0	0	0	0	0	0	0	0	0	0	0	0	0	0	0	0	0	0	0	0	0	0	0	0
59.415	61.2148	29.8024	43.8696	59.0422	43.1252	96.7404	70.2767	17.5152	27.0395	29.9302	22.4559	50.4308	34.859	53.9684	52.5573	33.635	101.804	78.0224	26.1594	74.8195	142.079	50.8011	52.9341	0	0	0	0	0	0	0	0	0	0	0	0	0	0	0	0	0	0	0	0	0	0	0	0	0	0
61.995	62.3188	28.7273	45.8235	57.5586	45.2069	104.194	69.1054	17.6601	27.5599	32.2925	23.8709	53.0606	39.0487	57.3452	56.0896	33.1159	104.532	82.3979	28.1252	74.8472	148.506	51.5758	55.5929	0	0	0	0	0	0	0	0	0	0	0	0	0	0	0	0	0	0	0	0	0	0	0	0	0	0
64.575	61.7431	28.5349	46.2885	61.1225	45.6746	104.835	67.6403	19.4414	28.585	33.3294	22.7167	52.7325	40.4466	57.4769	58.5652	35.892	107.697	80.1818	29.8656	80.4625	154.215	53.859	58.4664	0	0	0	0	0	0	0	0	0	0	0	0	0	0	0	0	0	0	0	0	0	0	0	0	0	0
67.17	64.7207	28.3465	46.6034	59.9012	42.0632	106.526	71.5415	18.4862	30.17	31.5231	22.9605	55.9723	41.9091	58.6179	57.6864	36.9486	112.26	80.2846	30.1686	79.6574	159.167	56.8893	59.3847	0	0	0	0	0	0	0	0	0	0	0	0	0	0	0	0	0	0	0	0	0	0	0	0	0	0
69.75	63.9776	30.1871	45.5231	59.8432	45.5481	106.51	70.1265	19.4796	29.9921	32.17	22.9447	53.996	43.4111	60.3808	60.3623	36.8248	115.017	80.5455	31.8235	78.1225	162.563	58.697	62.3478	0	0	0	0	0	0	0	0	0	0	0	0	0	0	0	0	0	0	0	0	0	0	0	0	0	0
72.33	63.3057	29.2385	46.1291	60.1186	45.7681	104.768	70.8867	19.2503	31.6891	34.6798	22.7207	53.5547	43.9829	58.3149	60.9315	34.6495	119.071	85.693	32.0487	82.1845	161.85	58.1212	65.029	0	0	0	0	0	0	0	0	0	0	0	0	0	0	0	0	0	0	0	0	0	0	0	0	0	0
74.91	63.0132	27.3188	47.0145	60.7958	46.2938	112.921	70.4598	19.2213	31	33.4256	24.8682	56.0316	46.4848	62.0343	61.1107	37.4559	122.561	87.83	34.556	82.4651	157.332	59.0013	65.4625	0	0	0	0	0	0	0	0	0	0	0	0	0	0	0	0	0	0	0	0	0	0	0	0	0	0
77.505	62.2793	28.5507	46.1001	60.4572	48.639	112.661	70.805	18.1634	31.9209	36.0909	24.83	57.4954	45.9776	62.0211	64.3373	37.1779	121.68	86.6219	34.4822	81.5217	165.883	60.7721	69.3531	0	0	0	0	0	0	0	0	0	0	0	0	0	0	0	0	0	0	0	0	0	0	0	0	0	0
80.085	61.3465	28.0659	46.9223	61.5112	46.5046	78.357	69.1502	18.8445	32.6166	35.4335	25.859	56.7101	46.8485	64.253	66.7773	39.7075	120.551	88.5955	35.1094	81.3939	165.87	64.1014	69.3505	0	0	0	0	0	0	0	0	0	0	0	0	0	0	0	0	0	0	0	0	0	0	0	0	0	0
82.665	63.502	27.8406	48.39	58.8327	45.4321	56.6166	72.3939	20.3689	33.0817	37.2306	24.9868	54.693	47.4677	61.6206	70.1528	37.4229	121.455	95.5033	36.8155	83.8366	170.449	63.3729	70.2306	0	0	0	0	0	0	0	0	0	0	0	0	0	0	0	0	0	0	0	0	0	0	0	0	0	0
85.245	64.0408	28.5982	47.0567	58.585	48.5112	122.464	70.6324	18.4453	30.9249	36.6074	25.3202	57.7075	49.1792	61.3834	67.8722	39.7997	121.219	101.178	35.2437	85.971	175.007	64.9433	72.365	0	0	0	0	0	0	0	0	0	0	0	0	0	0	0	0	0	0	0	0	0	0	0	0	0	0
87.825	64.5112	29.1133	48.8762	57.9038	50.5599	125.173	68.8524	20.4203	32.0184	38.7721	25.6377	57.2556	47.8445	64.2582	67.0856	39.83	126.319	98.2332	34.3689	83.9578	170.669	64.8208	75.4638	0	0	0	0	0	0	0	0	0	0	0	0	0	0	0	0	0	0	0	0	0	0	0	0	0	0
90.42	68.6021	28.1054	47.1291	57.498	50.2227	126.531	67.3373	20.0567	33.1476	36.2675	24.5613	53.498	51.336	65.3992	68.5586	40.2872	125.943	104.995	37.0053	85.8603	178.563	65.6482	74.1765	0	0	0	0	0	0	0	0	0	0	0	0	0	0	0	0	0	0	0	0	0	0	0	0	0	0
93	72.054	27.3241	48.7391	55.2108	45.9881	132.451	65.9671	18.9868	33.8735	37.0553	24.6271	55.9078	53.9117	66.5494	68.22	39.7391	124.428	96.7852	37.5125	83.5428	175.215	66.5968	74.8274	0	0	0	0	0	0	0	0	0	0	0	0	0	0	0	0	0	0	0	0	0	0	0	0	0	0
95.58	71.7286	28.2385	48.1383	56.0079	48.8208	133.336	65.8906	19.0646	35.2793	36.0053	26.5033	55.917	57.2345	66.6772	68.1225	39.5257	123.847	104.021	38.4848	85.3847	178.181	66.917	77.0725	0	0	0	0	0	0	0	0	0	0	0	0	0	0	0	0	0	0	0	0	0	0	0	0	0	0
98.16	71.9289	28.6377	47.7958	57.0791	50.7391	133.959	67.3241	20.3307	35.9302	37.473	26.4941	57.112	55.502	66.8801	69.9736	41.917	124.605	108.341	40.805	86.8946	174.792	67.473	75.3347	0	0	0	0	0	0	0	0	0	0	0	0	0	0	0	0	0	0	0	0	0	0	0	0	0	0
100.74	75.8696	27.4348	48.1001	53.332	48.1067	136.27	63.8696	19.4242	32.7826	38.9881	24.7141	59.6667	54.6877	69.2411	68.8366	42.9302	125.35	104.094	38.9684	85.6746	177.312	68.1489	78.0883	0	0	0	0	0	0	0	0	0	0	0	0	0	0	0	0	0	0	0	0	0	0	0	0	0	0
103.335	75.9644	27.7404	47.2042	53.5982	51.5784	134.298	68.5481	19.0408	33.3241	41.1252	24.6074	61.6166	54.6891	69.1186	67.6298	42.7497	125.188	105.822	39.6535	88.419	182.191	66.7945	79.4651	0	0	0	0	0	0	0	0	0	0	0	0	0	0	0	0	0	0	0	0	0	0	0	0	0	0
105.915	76.4862	28.0487	46.8458	55.0804	53.0105	135.896	66.7088	18.8564	36.1067	39.7931	25.2938	62.2003	57.7312	67.1173	66.5968	42.8406	130.999	105.403	40.7154	88.9921	174.207	70.3096	78.1989	0	0	0	0	0	0	0	0	0	0	0	0	0	0	0	0	0	0	0	0	0	0	0	0	0	0
108.495	77.8946	27.0791	47.5217	55.9315	53.0316	144.274	67.0395	19.6364	34.776	41.7009	23.1555	64.7708	58.3241	67.2029	64.78	41.5415	129.083	111.285	40.0277	92.0435	174.744	67.8432	78.6232	0	0	0	0	0	0	0	0	0	0	0	0	0	0	0	0	0	0	0	0	0	0	0	0	0	0
111.075	75.8524	27.0343	45.4453	55.4611	52.8841	141.482	68.7075	20.3386	34.8248	41.5244	25.5507	63.9078	57.556	70.6206	68.8182	43.7892	134.68	112.553	39.6179	91.1845	179.277	67.9223	78.1436	0	0	0	0	0	0	0	0	0	0	0	0	0	0	0	0	0	0	0	0	0	0	0	0	0	0
113.655	74.9183	27.9078	46.8261	54.6746	53.448	143.779	66.6667	19.5112	35.9513	40.6693	25.693	65.7997	54.6126	67.0593	68.6561	42.7773	128.804	113.144	38.9657	89.527	183.35	68.556	78.8722	0	0	0	0	0	0	0	0	0	0	0	0	0	0	0	0	0	0	0	0	0	0	0	0	0	0
116.24	74.6153	26.9868	45.7391	54.5191	55.2609	144.532	67.9407	18.8076	33.0962	42.3373	25.8182	63.4256	59.4888	69.83	70.3518	46.1634	127.563	112.206	38.3781	86.7694	182.768	66.3874	80.0711	0	0	0	0	0	0	0	0	0	0	0	0	0	0	0	0	0	0	0	0	0	0	0	0	0	0
OGG1-GFP 405
time	CELL 1	CELL 2	CELL 3	CELL 4	CELL 5	CELL 6	CELL 7	CELL 8	CELL 9	CELL 10	CELL 11	CELL 12	CELL 13	CELL 14	CELL 15	CELL 16	CELL 17	CELL 18	CELL 19	CELL 20	CELL 21	CELL 22	CELL 23	CELL 24	CELL 25	CELL 26	CELL 27	CELL 28	CELL 29	CELL 30	CELL 31	CELL 32	CELL 33	CELL 34	CELL 35	CELL 36	CELL 37	CELL 38	CELL 39	CELL 40	CELL 41	CELL 42	CELL 43	CELL 44	CELL 45	CELL 46	CELL 47	CELL 48	CELL 49
0	56.0606	64.0685	88.726	56.3175	108.885	18.6588	29.2991	30.6179	47.3281	29.8827	36.4124	34.5586	45.6719	31.3347	46.6904	27.7352	34.2174	21.7312	24.5929	52.8999	39.0224	36.054	40.8063	22.2701	24.6825	19.4638	0	0	0	0	0	0	0	0	0	0	0	0	0	0	0	0	0	0	0	0	0	0	0
2.58	56.5652	64.0975	88.1238	56.4005	108.804	18.5823	29.0567	30.0856	49.0382	30.5507	37.1107	33.668	46.4704	31.5112	45.6983	27.1265	32.3057	21.0909	23.4967	52.2872	37.0698	36.2661	39.6733	22.2819	24.112	19.6614	0	0	0	0	0	0	0	0	0	0	0	0	0	0	0	0	0	0	0	0	0	0	0
5.18	54.3043	62.9354	88.2134	56.5692	109.196	19.0224	29.7141	31.4848	50.8458	29.7339	36.3544	32.7615	45.5402	32.8406	47.1252	27.4453	32.0171	19.9394	23.0092	52.2332	36.8603	36.1067	39.4756	22.9605	24.8524	19.7747	0	0	0	0	0	0	0	0	0	0	0	0	0	0	0	0	0	0	0	0	0	0	0
7.76	52.7958	63.9486	90.0646	57.8432	110.909	17.6825	29.6153	30.7549	49.4809	30.17	36.1897	34.7852	46.0777	32.3597	45.6469	27.5534	33.7997	21.141	23.4097	50.9513	37.6812	37.0817	39.6047	22.6588	23.61	20.9209	0	0	0	0	0	0	0	0	0	0	0	0	0	0	0	0	0	0	0	0	0	0	0
10.34	53.0369	65.7984	88.4348	58.5823	112.918	18.4756	31.4611	30.6943	48.4308	29.7154	36.7747	34.7642	45.5665	33.6943	46.3847	26.6179	34.2306	20.6838	23.6588	52.1884	38.4111	37.1581	40.3188	23.5099	22.8498	20.2833	0	0	0	0	0	0	0	0	0	0	0	0	0	0	0	0	0	0	0	0	0	0	0
12.94	0	0	0	0	0	0	0	0	0	0	0	0	0	0	0	0	0	0	0	0	0	0	0	0	0	0	0	0	0	0	0	0	0	0	0	0	0	0	0	0	0	0	0	0	0	0	0	0	0
15.545	40.0237	48.6509	63.1173	40.8116	84.1331	15.975	24.9183	21.8511	32.6495	15.7958	23.7615	24.5942	34.5547	24.3439	32.9065	16.4414	24.2108	13.9697	17.0382	35.5995	31.8972	32.5415	34.8037	18.7958	18.8195	16.4203	0	0	0	0	0	0	0	0	0	0	0	0	0	0	0	0	0	0	0	0	0	0	0
18.125	43.2042	56.2082	73.78	49.6588	88.2069	17.9697	25.9921	23.6456	39.0132	20.5389	28.5138	28.0461	39.1238	27.2424	37.5652	20.4308	27.9763	17.0329	17.7681	41.5099	34.1792	35.1265	38.3557	21.3979	21.0975	18.7721	0	0	0	0	0	0	0	0	0	0	0	0	0	0	0	0	0	0	0	0	0	0	0
20.705	45.7681	58.2714	78.6232	53.0119	91.4585	18.5125	28.5771	25.1779	41.7365	22.3874	30.7681	29.1818	40.4585	28.7457	40.61	23.6877	28.6798	17.8893	20.946	42.7207	36.249	35.5903	39.0949	21.971	21.5784	19.4427	0	0	0	0	0	0	0	0	0	0	0	0	0	0	0	0	0	0	0	0	0	0	0
23.285	49.4954	60.1107	81.635	55.8155	92.7075	19.7418	27.9908	26.2701	42.5441	22.8195	32.1159	30.4928	39.942	31.0646	41.2437	24.6219	30.5968	18.8775	20.5099	44.8709	35.6535	34.9447	38.5784	22.3887	21.614	19.9236	0	0	0	0	0	0	0	0	0	0	0	0	0	0	0	0	0	0	0	0	0	0	0
25.865	47.3017	61.1805	84.2543	57.2819	94.2569	19.3742	28.4611	26.0277	44.5995	24.4097	32.8485	31.3544	40.6337	31.0619	42.0843	25.253	29.7708	18.3636	21.3742	44.8867	35.7892	36.6482	39.2464	22.7787	21.7945	19.8314	0	0	0	0	0	0	0	0	0	0	0	0	0	0	0	0	0	0	0	0	0	0	0
28.445	47.6482	60.809	85.2306	60.1765	97.9684	19.332	27.1502	26.419	44.0422	24.3913	34.444	30.61	41.1397	31.9829	43.3755	24.9209	30.7563	17.7866	20.4414	46.4888	35.357	36.1054	39.4848	23.2556	22.5072	20.4638	0	0	0	0	0	0	0	0	0	0	0	0	0	0	0	0	0	0	0	0	0	0	0
31.025	48.5204	62.693	85.9144	61.5112	100.404	19.1265	27.5507	28.054	44.3043	25.3966	33.8814	31.0949	41.7839	31.3188	43.7958	26.224	29.9236	18.9605	21.6087	48.1884	36.6943	37.2411	40.1028	22.17	23.1436	19.2055	0	0	0	0	0	0	0	0	0	0	0	0	0	0	0	0	0	0	0	0	0	0	0
33.605	49.3926	61.195	87.4032	62.7457	101.437	18.9157	29.1397	28.1278	45.0395	25.4321	34.8103	31.5152	41.2885	32.6219	44.0619	24.9262	30.0474	19.5007	20.473	48.2819	36.3426	37.8011	39.0474	22.9697	21.9223	19.4018	0	0	0	0	0	0	0	0	0	0	0	0	0	0	0	0	0	0	0	0	0	0	0
36.185	51.7813	61.9552	89.4967	64.9447	101.012	18.7457	28.4295	26.8458	44.5692	25.697	33.8063	30.693	42.2121	31.1686	46.2819	26.6245	31.4664	20.1107	21.2635	49.1014	35.5349	36.3043	40.0606	23.5323	22.996	20.1634	0	0	0	0	0	0	0	0	0	0	0	0	0	0	0	0	0	0	0	0	0	0	0
38.765	48.5758	63.9051	89.3386	65.2253	105.569	20.1159	28.9618	27.2635	45.5744	25.0013	33.7918	30.4796	42.2055	32.6653	44.6746	26.3715	29.108	20.5415	21.975	49.8208	36.7642	37.2148	39.1528	21.8972	22.1621	19.3689	0	0	0	0	0	0	0	0	0	0	0	0	0	0	0	0	0	0	0	0	0	0	0
41.345	51.1726	63.0105	91.0158	66.4427	102.35	20.5863	27.3267	27.3333	43.6443	25.0883	34.2596	30.6403	43.0145	34.0593	45.0408	26.0435	31.7418	19.4058	22.1989	48.9157	37.2148	37.8986	38.7655	22.8235	22.8142	19.8498	0	0	0	0	0	0	0	0	0	0	0	0	0	0	0	0	0	0	0	0	0	0	0
43.925	51.3939	61.834	92.1001	66.9539	106.192	17.8274	28.4941	27.4783	45.8063	25.2767	33.6443	30.0711	41.1304	32.8221	44.8024	27.1265	31.2253	19.5217	21.9499	49.9144	36.5507	36.5573	37.3267	22.8103	22.4387	18.8959	0	0	0	0	0	0	0	0	0	0	0	0	0	0	0	0	0	0	0	0	0	0	0
46.505	51.0962	63.9341	95.7628	66.726	104.111	17.9328	28.0435	28.2069	44.0817	26.1094	34.224	29.3702	41.1897	33.4032	45.9671	27.3597	31.5863	20.7563	21.3373	48.8195	36.2292	36.834	38.5481	23.5402	22.8195	19.913	0	0	0	0	0	0	0	0	0	0	0	0	0	0	0	0	0	0	0	0	0	0	0
49.085	51.4308	63.5731	93.6957	65.9262	106.75	18.4361	27.6311	28.2055	45.3096	26.5415	32.1054	31.361	42.0422	32.7365	43.7365	25.9315	32.83	19.7536	21.0237	47.4124	36.3636	36.7286	38.6667	23.0105	22.5863	20.6983	0	0	0	0	0	0	0	0	0	0	0	0	0	0	0	0	0	0	0	0	0	0	0
51.665	48.5178	62.1542	95.9921	65.6561	107.287	19.3452	27.4993	28.2069	45.1318	26.8867	34.0896	29.6377	42.6601	33.3834	44.834	27.3294	31.0145	20.6456	21.1739	50.2938	34.7958	35.9644	39.7536	22.2872	22.0698	19.6864	0	0	0	0	0	0	0	0	0	0	0	0	0	0	0	0	0	0	0	0	0	0	0
54.245	47.4993	63.8906	98.3584	64.8327	108.606	17.859	27.3715	27.8393	43.809	27.5349	34	30.1252	41.0593	33.1462	46.3584	27.5468	31.8867	20.4532	21.087	49.386	35.5296	36.9499	38.0487	23.8946	20.7826	20.0119	0	0	0	0	0	0	0	0	0	0	0	0	0	0	0	0	0	0	0	0	0	0	0
56.825	49.1436	64.8472	98.9315	64.2951	111.453	17.6772	27.9486	28.2437	44.7576	25.4058	35.419	29.6113	40.9012	33.6126	45.5613	26.3913	33.3834	20.1647	22.0132	49.4796	35.8142	37.0158	37.9908	22.6548	21.6192	19.7721	0	0	0	0	0	0	0	0	0	0	0	0	0	0	0	0	0	0	0	0	0	0	0
59.425	47.4954	63.6245	98.502	65.7286	110.573	17.751	26.4532	27.9354	45.3162	26.4822	34.3676	29.7945	41.307	32.5705	45.2806	26.8366	30.3584	19.7088	20.8999	50.4717	36.2793	36.4796	39.2069	22.8551	22.3887	20.5639	0	0	0	0	0	0	0	0	0	0	0	0	0	0	0	0	0	0	0	0	0	0	0
62.005	50.0277	63.4993	100.805	66.5665	108.538	17.9012	28.7615	28.0224	44.2767	27.1357	34.7457	28.8867	41.1344	31.9539	47.2912	28.22	32.087	19.6733	21.1634	48.9275	35.6153	36.7576	39.7273	22.2925	21.1041	19.7022	0	0	0	0	0	0	0	0	0	0	0	0	0	0	0	0	0	0	0	0	0	0	0
64.585	47.7075	64.5758	100.717	63.9684	107.682	18.6495	27.4783	27.7233	44.4414	26.61	34.6877	28.8986	42.1278	32.2095	46.2978	27.5507	34.2872	20.473	21.2635	51.1502	35.9842	37.3333	39.5481	21.9302	20.7602	19.9117	0	0	0	0	0	0	0	0	0	0	0	0	0	0	0	0	0	0	0	0	0	0	0
67.165	48.9262	64.8195	99.054	63.4361	104.332	18.6759	28.3426	28.0329	44.0448	25.9513	34.6706	28.8406	41.7628	30.9368	46.6126	26.9987	30.9578	21.3794	21.9987	49.5468	34.0764	37.6667	40.6667	23.61	21.5903	20.4651	0	0	0	0	0	0	0	0	0	0	0	0	0	0	0	0	0	0	0	0	0	0	0
69.745	49.4993	63.834	101.386	63.7931	105.636	18.1094	25.5138	28.1146	42.1897	26.6495	35.4493	28.6588	40.751	31.4269	46.0685	27.8248	32.7181	21.6851	21.2213	49.1647	36.191	38.3188	38.1897	22.3676	20.166	19.9789	0	0	0	0	0	0	0	0	0	0	0	0	0	0	0	0	0	0	0	0	0	0	0
72.325	51.1423	62.5599	102.66	65.0725	106.152	18.2754	27.3966	29.1304	42.5231	26.4585	34.3979	27.8379	40.9908	31.2055	46.917	26.4625	33.1476	20.9723	20.4071	50.527	35.7286	36.7549	38.3689	21.917	19.8393	19.61	0	0	0	0	0	0	0	0	0	0	0	0	0	0	0	0	0	0	0	0	0	0	0
74.91	49.8617	63.1726	102.542	63.2319	104.904	19.5362	28.4835	28.2477	43.2253	26.3518	34.3136	27.2306	41.4717	32.7971	45.083	28.7378	32.747	20.2055	20.2569	50.8893	37.2819	37.0711	38.1686	22.4269	20.1186	20.5652	0	0	0	0	0	0	0	0	0	0	0	0	0	0	0	0	0	0	0	0	0	0	0
77.505	50.0224	62.2082	102.984	64.4783	104.715	19.8933	28.0553	28.6535	43.8946	25.0922	33.6733	27.3636	42.2174	32.7404	47.224	27.1897	33.0329	20.7233	21.0751	49.112	36.7484	37.3623	37.9196	22.361	19.4901	20.7312	0	0	0	0	0	0	0	0	0	0	0	0	0	0	0	0	0	0	0	0	0	0	0
80.085	49.6192	63.5731	102.704	64.0962	102.223	17.9605	26.6337	26.9934	42.888	25.9223	35.2108	27.0408	41.1212	33.4071	45.7905	27.9051	32.2951	21.0659	21.0988	48.2055	35.0158	37.6456	39.1304	22.3505	20.6377	20.0132	0	0	0	0	0	0	0	0	0	0	0	0	0	0	0	0	0	0	0	0	0	0	0
82.665	49.191	61.3307	102.709	61.9473	103.121	18.2451	27.7655	27.1884	44.5929	26.4282	35.2411	27.9368	42.4321	32.6192	48.1489	28.2266	30.83	21.1489	20.4282	48.5995	36.9315	36.9816	38.0422	22.2806	19.3478	22.2477	0	0	0	0	0	0	0	0	0	0	0	0	0	0	0	0	0	0	0	0	0	0	0
85.245	48.78	61.1515	103.69	64.2174	102.418	18.726	28.6588	29.1765	42.7747	24.8142	33.8221	27.4111	42.1001	33.3373	46.6377	28.1963	31.3136	21.5995	20.4111	50.3821	34.3228	36.8722	37.1686	22.2424	18.9868	20.6258	0	0	0	0	0	0	0	0	0	0	0	0	0	0	0	0	0	0	0	0	0	0	0
87.825	47.5876	61.6324	106.059	64.386	103.404	17.5731	28.8841	26.7365	45.5244	26.2925	34.2161	26.7022	42.1647	34.2806	46.8169	27.5231	31.4862	20.726	21.249	49.1199	34.9104	35.4137	38.4401	23.1397	18.0909	21.668	0	0	0	0	0	0	0	0	0	0	0	0	0	0	0	0	0	0	0	0	0	0	0
90.405	47.9671	62.8788	107.033	64.195	103.347	18.5362	27.1436	28.1884	45.4361	26.7615	33.3452	27.1146	41.2543	34.4282	46.0593	28.3926	33.2596	21.1476	20.5547	47.9723	35.7602	35.8287	37.3702	21.9209	18.726	21.3953	0	0	0	0	0	0	0	0	0	0	0	0	0	0	0	0	0	0	0	0	0	0	0
92.99	46.3505	63.253	103.236	64.7022	103.465	19.834	26.975	27.3636	44.3979	26.6495	34.3215	26.0369	43.2833	33.8472	45.5599	28.4414	32.6047	21.4941	20.5231	48.8116	37.5165	36.1765	36.805	23.087	19.1278	21.6074	0	0	0	0	0	0	0	0	0	0	0	0	0	0	0	0	0	0	0	0	0	0	0
95.59	47.2148	62.4769	105.227	64.6772	101.455	19.473	28.2569	26.4664	44.1792	26.0356	34.0013	26.6482	42.4097	33.697	47.2398	27.9223	33.888	21.191	21.3781	50.4625	35.2912	36.191	38.3926	22.2174	18.3083	21.1028	0	0	0	0	0	0	0	0	0	0	0	0	0	0	0	0	0	0	0	0	0	0	0
98.17	52.1436	60.913	106.054	65.4256	101.17	18.3215	28.361	27.5349	45.4638	25.722	32.8972	26.7721	41.7984	33.5494	46.3175	27.9368	31.9921	21.7404	22.3123	48.1357	36.3136	37.6206	39.3386	23.0435	17.9328	20.2635	0	0	0	0	0	0	0	0	0	0	0	0	0	0	0	0	0	0	0	0	0	0	0
100.75	51.6219	59.2464	106.298	64.6522	99.5876	19.1871	26.9868	25.9526	43.892	25.9486	33.9078	26.2793	41.1976	32.307	44.6983	26.5547	32.975	20.5652	20.8986	49.1489	34.9368	36.5665	38.3083	22.4335	18.4216	21.4901	0	0	0	0	0	0	0	0	0	0	0	0	0	0	0	0	0	0	0	0	0	0	0
103.33	49.8511	60.0066	105.731	65.9328	96.1515	18.8801	28.6825	26.9038	44.3202	26.2569	34.8024	26.9144	43.2174	33.0422	45.3755	26.7747	32.7563	20.2793	21.4374	47.4901	36.7523	35.7101	37.0659	22.7444	17.5336	21.9539	0	0	0	0	0	0	0	0	0	0	0	0	0	0	0	0	0	0	0	0	0	0	0
105.91	49.5744	58.6021	106.057	65.5244	97.1028	19.7009	28.5125	26.4229	43.0883	26.2266	34.058	27.6495	42.1581	32.029	45.224	27.4532	31.7022	22.7299	21.5679	49.5152	35.0395	37.3821	37.7918	22.4414	18.0764	21.0211	0	0	0	0	0	0	0	0	0	0	0	0	0	0	0	0	0	0	0	0	0	0	0
108.49	47.2675	57.971	105.793	66.0158	95.552	19.5257	26.9315	27.3333	43.1792	26.1542	34.2688	27.9763	42.5165	34.3136	44.9605	27.5283	32.6443	20.697	23.2095	46.6034	35.0408	37.4005	38.2899	21.6219	18.3966	22.224	0	0	0	0	0	0	0	0	0	0	0	0	0	0	0	0	0	0	0	0	0	0	0
111.08	49.1159	56.9223	107.626	65.1686	96.3228	19.3939	27.9038	26.2767	42.9605	26.307	33.8788	27.2187	42.9183	33.4532	44.4032	27.5072	32.1621	21.996	21.0474	47.8617	36.4809	38.0949	37.8024	21.448	18.0606	22.4532	0	0	0	0	0	0	0	0	0	0	0	0	0	0	0	0	0	0	0	0	0	0	0
113.66	48.5705	58.1238	107.016	64.2266	97.5639	19.8643	27.5995	26.9447	43.3162	26.39	34.3439	27.0277	44.2003	33.1515	44.1581	26.3439	31.6416	21.9407	20.996	48.166	35.4058	37.1765	37.7378	22.2872	18.3491	22.4519	0	0	0	0	0	0	0	0	0	0	0	0	0	0	0	0	0	0	0	0	0	0	0
116.24	50.8709	55.8551	105.339	64.556	97.6653	19.1436	26.7062	25.4466	42.2029	26	33.0053	27.7115	43.6864	34.2543	44.8261	27.7391	32.1397	22.0791	21.8603	48.2938	35.8037	37.1054	38.3584	23.415	18.7905	22.2622	0	0	0	0	0	0	0	0	0	0	0	0	0	0	0	0	0	0	0	0	0	0	0
VH10 GFP-DDB2 405
time	CELL 1	CELL 2	CELL 3	CELL 4	CELL 5	CELL 6	CELL 7	CELL 8	CELL 9	CELL 10	CELL 11	CELL 12	CELL 13	CELL 14	CELL 15	CELL 16	CELL 17	CELL 18	CELL 19	CELL 20	CELL 21	CELL 22	CELL 23	CELL 24	CELL 25	CELL 26	CELL 27	CELL 28	CELL 29	CELL 30	CELL 31	CELL 32	CELL 33	CELL 34	CELL 35	CELL 36	CELL 37	CELL 38	CELL 39	CELL 40	CELL 41	CELL 42	CELL 43	CELL 44	CELL 45	CELL 46	CELL 47	CELL 48	CELL 49
0	10.5586	11.8748	11.2648	11.4401	11.2503	9.99605	19.4493	16.9842	0	0	0	0	0	0	0	0	0	0	0	0	0	0	0	0	0	0	0	0	0	0	0	0	0	0	0	0	0	0	0	0	0	0	0	0	0	0	0	0	0
2.58	9.91568	11.9671	11.9697	11.0738	10.8432	9.3834	19.2306	16.7997	0	0	0	0	0	0	0	0	0	0	0	0	0	0	0	0	0	0	0	0	0	0	0	0	0	0	0	0	0	0	0	0	0	0	0	0	0	0	0	0	0
5.17	10.2543	13.3412	11.0198	10.917	10.7062	8.70883	20.2714	16.4743	0	0	0	0	0	0	0	0	0	0	0	0	0	0	0	0	0	0	0	0	0	0	0	0	0	0	0	0	0	0	0	0	0	0	0	0	0	0	0	0	0
7.75	10.722	11.4282	11.2701	11.6614	9.84321	9.65481	19.8801	16.4783	0	0	0	0	0	0	0	0	0	0	0	0	0	0	0	0	0	0	0	0	0	0	0	0	0	0	0	0	0	0	0	0	0	0	0	0	0	0	0	0	0
10.33	10.3386	11.8235	10.8762	11.1779	10.1515	8.65481	20.7286	15.5507	0	0	0	0	0	0	0	0	0	0	0	0	0	0	0	0	0	0	0	0	0	0	0	0	0	0	0	0	0	0	0	0	0	0	0	0	0	0	0	0	0
12.93	0	0	0	0	0	0	0	0	0	0	0	0	0	0	0	0	0	0	0	0	0	0	0	0	0	0	0	0	0	0	0	0	0	0	0	0	0	0	0	0	0	0	0	0	0	0	0	0	0
15.535	8.48353	10.1225	9.45191	9.67984	8.48221	8.2029	10.1067	9.98024	0	0	0	0	0	0	0	0	0	0	0	0	0	0	0	0	0	0	0	0	0	0	0	0	0	0	0	0	0	0	0	0	0	0	0	0	0	0	0	0	0
18.115	9.03953	10.5059	9.22398	10.6706	9.28458	8.43478	12.9249	11.0988	0	0	0	0	0	0	0	0	0	0	0	0	0	0	0	0	0	0	0	0	0	0	0	0	0	0	0	0	0	0	0	0	0	0	0	0	0	0	0	0	0
20.695	10.1713	10.7115	10.6996	11.5336	9.78524	8.70487	14.7984	11.9736	0	0	0	0	0	0	0	0	0	0	0	0	0	0	0	0	0	0	0	0	0	0	0	0	0	0	0	0	0	0	0	0	0	0	0	0	0	0	0	0	0
23.275	10.0567	10.4822	10.9697	11.4862	10.029	8.278	15.1278	13.224	0	0	0	0	0	0	0	0	0	0	0	0	0	0	0	0	0	0	0	0	0	0	0	0	0	0	0	0	0	0	0	0	0	0	0	0	0	0	0	0	0
25.855	9.42292	10.4519	10.917	11.8314	10.6851	8.92095	15.0791	14.1621	0	0	0	0	0	0	0	0	0	0	0	0	0	0	0	0	0	0	0	0	0	0	0	0	0	0	0	0	0	0	0	0	0	0	0	0	0	0	0	0	0
28.435	10.2951	11.3939	11.4084	11.39	10.7457	9.92358	15.5428	14.6337	0	0	0	0	0	0	0	0	0	0	0	0	0	0	0	0	0	0	0	0	0	0	0	0	0	0	0	0	0	0	0	0	0	0	0	0	0	0	0	0	0
31.015	10.5138	11.614	10.5112	11.7484	10.0711	9.4058	16.5125	14.2253	0	0	0	0	0	0	0	0	0	0	0	0	0	0	0	0	0	0	0	0	0	0	0	0	0	0	0	0	0	0	0	0	0	0	0	0	0	0	0	0	0
33.595	10.9038	11.108	11.4769	12.6298	10.3452	8.97628	16.552	14.556	0	0	0	0	0	0	0	0	0	0	0	0	0	0	0	0	0	0	0	0	0	0	0	0	0	0	0	0	0	0	0	0	0	0	0	0	0	0	0	0	0
36.175	9.69697	11.4084	11.137	11.809	11.1845	9.73518	17.6008	14.4177	0	0	0	0	0	0	0	0	0	0	0	0	0	0	0	0	0	0	0	0	0	0	0	0	0	0	0	0	0	0	0	0	0	0	0	0	0	0	0	0	0
38.755	10.1726	10.9104	12.585	12.303	10.581	9.31621	17.7813	15.7839	0	0	0	0	0	0	0	0	0	0	0	0	0	0	0	0	0	0	0	0	0	0	0	0	0	0	0	0	0	0	0	0	0	0	0	0	0	0	0	0	0
41.335	9.99078	12.0593	11.0725	12.5125	10.5099	9.32938	18.22	15.6298	0	0	0	0	0	0	0	0	0	0	0	0	0	0	0	0	0	0	0	0	0	0	0	0	0	0	0	0	0	0	0	0	0	0	0	0	0	0	0	0	0
43.915	9.87484	12.7694	11.8999	11.2543	11.0646	9.81818	17.9065	16.5415	0	0	0	0	0	0	0	0	0	0	0	0	0	0	0	0	0	0	0	0	0	0	0	0	0	0	0	0	0	0	0	0	0	0	0	0	0	0	0	0	0
46.495	10.2306	10.913	11.5679	11.9605	11.141	9.26219	18.0329	16.2319	0	0	0	0	0	0	0	0	0	0	0	0	0	0	0	0	0	0	0	0	0	0	0	0	0	0	0	0	0	0	0	0	0	0	0	0	0	0	0	0	0
49.075	9.34519	12.0593	11.7049	12.2292	10.6469	8.69565	18.9157	15.8235	0	0	0	0	0	0	0	0	0	0	0	0	0	0	0	0	0	0	0	0	0	0	0	0	0	0	0	0	0	0	0	0	0	0	0	0	0	0	0	0	0
51.67	10.7286	10.5046	11.0382	11.4783	10.3966	9.30303	18.8669	15.4914	0	0	0	0	0	0	0	0	0	0	0	0	0	0	0	0	0	0	0	0	0	0	0	0	0	0	0	0	0	0	0	0	0	0	0	0	0	0	0	0	0
54.25	10.6232	11.2319	10.747	11.2833	9.77866	10.2292	19.4414	16.9341	0	0	0	0	0	0	0	0	0	0	0	0	0	0	0	0	0	0	0	0	0	0	0	0	0	0	0	0	0	0	0	0	0	0	0	0	0	0	0	0	0
56.83	10.0448	11.9025	10.5889	12.1594	11.2227	9.79447	18.7971	16.4427	0	0	0	0	0	0	0	0	0	0	0	0	0	0	0	0	0	0	0	0	0	0	0	0	0	0	0	0	0	0	0	0	0	0	0	0	0	0	0	0	0
59.41	9.96311	11.3597	11.4888	11.6509	10.9407	9.40975	18.7378	17.4519	0	0	0	0	0	0	0	0	0	0	0	0	0	0	0	0	0	0	0	0	0	0	0	0	0	0	0	0	0	0	0	0	0	0	0	0	0	0	0	0	0
61.995	10.1436	11.8024	11.0474	12.6298	10.3597	10.1423	19.8155	16.9631	0	0	0	0	0	0	0	0	0	0	0	0	0	0	0	0	0	0	0	0	0	0	0	0	0	0	0	0	0	0	0	0	0	0	0	0	0	0	0	0	0
64.575	10.448	12.7879	11.3623	11.2082	11.9065	9.22003	19.3992	16.7852	0	0	0	0	0	0	0	0	0	0	0	0	0	0	0	0	0	0	0	0	0	0	0	0	0	0	0	0	0	0	0	0	0	0	0	0	0	0	0	0	0
67.17	10.1054	12.4177	10.664	11.469	10.913	8.80501	19.1792	16.7088	0	0	0	0	0	0	0	0	0	0	0	0	0	0	0	0	0	0	0	0	0	0	0	0	0	0	0	0	0	0	0	0	0	0	0	0	0	0	0	0	0
69.75	10.6522	11.8024	11.4743	11.0105	10.6285	9.08037	19.5389	17.9196	0	0	0	0	0	0	0	0	0	0	0	0	0	0	0	0	0	0	0	0	0	0	0	0	0	0	0	0	0	0	0	0	0	0	0	0	0	0	0	0	0
72.33	9.53491	12.0132	11.7075	11.3781	11.5072	8.54018	20.0606	17.4084	0	0	0	0	0	0	0	0	0	0	0	0	0	0	0	0	0	0	0	0	0	0	0	0	0	0	0	0	0	0	0	0	0	0	0	0	0	0	0	0	0
74.91	10.3729	10.9368	10.9578	11.0843	10.5705	9.2332	19.3834	17.7207	0	0	0	0	0	0	0	0	0	0	0	0	0	0	0	0	0	0	0	0	0	0	0	0	0	0	0	0	0	0	0	0	0	0	0	0	0	0	0	0	0
77.49	11.0514	11.0698	10.8155	12.1238	11.0646	9.88011	19.5046	17.2635	0	0	0	0	0	0	0	0	0	0	0	0	0	0	0	0	0	0	0	0	0	0	0	0	0	0	0	0	0	0	0	0	0	0	0	0	0	0	0	0	0
80.085	10.7246	11.3123	11.2095	12.7088	11.3109	9.57576	18.7009	18.2938	0	0	0	0	0	0	0	0	0	0	0	0	0	0	0	0	0	0	0	0	0	0	0	0	0	0	0	0	0	0	0	0	0	0	0	0	0	0	0	0	0
82.665	10.1159	11.6943	12.0843	11.697	11.3123	9.41634	19.6548	17.9368	0	0	0	0	0	0	0	0	0	0	0	0	0	0	0	0	0	0	0	0	0	0	0	0	0	0	0	0	0	0	0	0	0	0	0	0	0	0	0	0	0
85.245	11.1212	11.5402	11.2885	10.9513	11.83	9.86034	20.9223	17.668	0	0	0	0	0	0	0	0	0	0	0	0	0	0	0	0	0	0	0	0	0	0	0	0	0	0	0	0	0	0	0	0	0	0	0	0	0	0	0	0	0
87.825	10.112	11.6061	11.3123	11.3017	11.3808	9.6917	20.5033	18.1555	0	0	0	0	0	0	0	0	0	0	0	0	0	0	0	0	0	0	0	0	0	0	0	0	0	0	0	0	0	0	0	0	0	0	0	0	0	0	0	0	0
90.42	10.8986	10.7312	11.5165	12.7773	11.9592	8.74835	21.224	17.6904	0	0	0	0	0	0	0	0	0	0	0	0	0	0	0	0	0	0	0	0	0	0	0	0	0	0	0	0	0	0	0	0	0	0	0	0	0	0	0	0	0
93	10.054	11.1805	11.0711	12.2846	12.4071	9.39394	20.8366	18.5942	0	0	0	0	0	0	0	0	0	0	0	0	0	0	0	0	0	0	0	0	0	0	0	0	0	0	0	0	0	0	0	0	0	0	0	0	0	0	0	0	0
95.58	10.8564	12.4651	10.7088	11.2991	11.5152	10.7286	20.1568	17.8274	0	0	0	0	0	0	0	0	0	0	0	0	0	0	0	0	0	0	0	0	0	0	0	0	0	0	0	0	0	0	0	0	0	0	0	0	0	0	0	0	0
98.16	10.469	11.7181	11.1647	11.6337	11.7299	9.93412	21.3202	17.6311	0	0	0	0	0	0	0	0	0	0	0	0	0	0	0	0	0	0	0	0	0	0	0	0	0	0	0	0	0	0	0	0	0	0	0	0	0	0	0	0	0
100.74	10.4466	11.6535	10.8103	11.834	12.058	9.5942	20.6943	18.1792	0	0	0	0	0	0	0	0	0	0	0	0	0	0	0	0	0	0	0	0	0	0	0	0	0	0	0	0	0	0	0	0	0	0	0	0	0	0	0	0	0
103.335	11.1884	11.5916	11.336	11.6179	11.7523	9.57576	21.8511	17.9565	0	0	0	0	0	0	0	0	0	0	0	0	0	0	0	0	0	0	0	0	0	0	0	0	0	0	0	0	0	0	0	0	0	0	0	0	0	0	0	0	0
105.915	10.7997	10.9223	11.4216	10.6746	12.22	9.75231	20.7945	18.5455	0	0	0	0	0	0	0	0	0	0	0	0	0	0	0	0	0	0	0	0	0	0	0	0	0	0	0	0	0	0	0	0	0	0	0	0	0	0	0	0	0
108.495	10.6522	10.9881	10.2095	11.9855	12.3347	9.38472	21.9736	18.0685	0	0	0	0	0	0	0	0	0	0	0	0	0	0	0	0	0	0	0	0	0	0	0	0	0	0	0	0	0	0	0	0	0	0	0	0	0	0	0	0	0
111.075	11.8933	10.7181	10.8511	11.0883	12.1159	9.44005	22.6522	18.9565	0	0	0	0	0	0	0	0	0	0	0	0	0	0	0	0	0	0	0	0	0	0	0	0	0	0	0	0	0	0	0	0	0	0	0	0	0	0	0	0	0
113.655	9.74572	12.1041	10.9104	11.9051	11.5428	9.84321	21.3518	18.7404	0	0	0	0	0	0	0	0	0	0	0	0	0	0	0	0	0	0	0	0	0	0	0	0	0	0	0	0	0	0	0	0	0	0	0	0	0	0	0	0	0
116.25	10.5599	11.5375	9.88011	11.1805	12.0171	10.004	22.1225	18.5231	0	0	0	0	0	0	0	0	0	0	0	0	0	0	0	0	0	0	0	0	0	0	0	0	0	0	0	0	0	0	0	0	0	0	0	0	0	0	0	0	0
GM GFP-DDB2 405
time	CELL 1	CELL 2	CELL 3	CELL 4	CELL 5	CELL 6	CELL 7	CELL 8	CELL 9	CELL 10	CELL 11	CELL 12	CELL 13	CELL 14	CELL 15	CELL 16	CELL 17	CELL 18	CELL 19	CELL 20	CELL 21	CELL 22	CELL 23	CELL 24	CELL 25	CELL 26	CELL 27	CELL 28	CELL 29	CELL 30	CELL 31	CELL 32	CELL 33	CELL 34	CELL 35	CELL 36	CELL 37	CELL 38	CELL 39	CELL 40	CELL 41	CELL 42	CELL 43	CELL 44	CELL 45	CELL 46	CELL 47	CELL 48	CELL 49
0	16.8564	23.3821	32.5086	19.1845	18.3109	18.4796	29.1831	14.8076	15.7207	21.0487	0	0	0	0	0	0	0	0	0	0	0	0	0	0	0	0	0	0	0	0	0	0	0	0	0	0	0	0	0	0	0	0	0	0	0	0	0	0	0
2.58	16.4493	21.141	34.7181	17.5586	17.8656	19.1739	29.3373	14.6324	15.5428	20.0553	0	0	0	0	0	0	0	0	0	0	0	0	0	0	0	0	0	0	0	0	0	0	0	0	0	0	0	0	0	0	0	0	0	0	0	0	0	0	0
5.175	16.2121	22.7194	35.2451	18.552	17.722	18.4071	29.4532	14.2398	16.2569	21.278	0	0	0	0	0	0	0	0	0	0	0	0	0	0	0	0	0	0	0	0	0	0	0	0	0	0	0	0	0	0	0	0	0	0	0	0	0	0	0
7.755	16.1871	22.1159	32.6943	17.3017	19.0237	18.1515	28.7497	14.2885	16.3399	20.1871	0	0	0	0	0	0	0	0	0	0	0	0	0	0	0	0	0	0	0	0	0	0	0	0	0	0	0	0	0	0	0	0	0	0	0	0	0	0	0
10.335	15.6864	23.0527	33.7787	19.4809	17.6877	19.0817	29.4374	13.7549	15.5204	20.8037	0	0	0	0	0	0	0	0	0	0	0	0	0	0	0	0	0	0	0	0	0	0	0	0	0	0	0	0	0	0	0	0	0	0	0	0	0	0	0
12.936	0	0	0	0	0	0	0	0	0	0	0	0	0	0	0	0	0	0	0	0	0	0	0	0	0	0	0	0	0	0	0	0	0	0	0	0	0	0	0	0	0	0	0	0	0	0	0	0	0
15.535	6.68116	14.6627	15.1976	13.6166	14.3215	15.1489	16.7681	9.85507	8.09881	14.0079	0	0	0	0	0	0	0	0	0	0	0	0	0	0	0	0	0	0	0	0	0	0	0	0	0	0	0	0	0	0	0	0	0	0	0	0	0	0	0
18.116	9.90382	15.9539	20.0909	16.5257	16.722	17.7484	17.7352	10.0738	10.2806	16.415	0	0	0	0	0	0	0	0	0	0	0	0	0	0	0	0	0	0	0	0	0	0	0	0	0	0	0	0	0	0	0	0	0	0	0	0	0	0	0
20.696	12.5152	16.7101	23.9776	17.5481	17.8999	20.2358	19.9196	10.4704	11.8722	17.0698	0	0	0	0	0	0	0	0	0	0	0	0	0	0	0	0	0	0	0	0	0	0	0	0	0	0	0	0	0	0	0	0	0	0	0	0	0	0	0
23.276	13.3821	17.6838	25.108	18.7194	18.4282	20.9486	21.5929	11.0725	12.585	17.5296	0	0	0	0	0	0	0	0	0	0	0	0	0	0	0	0	0	0	0	0	0	0	0	0	0	0	0	0	0	0	0	0	0	0	0	0	0	0	0
25.856	13.3505	19.9974	26.1476	19.5138	19.9697	21.5033	21.336	11.3939	12.0316	19.4954	0	0	0	0	0	0	0	0	0	0	0	0	0	0	0	0	0	0	0	0	0	0	0	0	0	0	0	0	0	0	0	0	0	0	0	0	0	0	0
28.436	15.9736	19.2213	28.3043	18.7655	21.3676	23.1041	22.4796	11.2925	13.1831	18.0711	0	0	0	0	0	0	0	0	0	0	0	0	0	0	0	0	0	0	0	0	0	0	0	0	0	0	0	0	0	0	0	0	0	0	0	0	0	0	0
31.016	14.9368	18.2148	27.9816	19.1265	20.4111	23.361	23.1357	11.1792	12.5863	19.5455	0	0	0	0	0	0	0	0	0	0	0	0	0	0	0	0	0	0	0	0	0	0	0	0	0	0	0	0	0	0	0	0	0	0	0	0	0	0	0
33.596	16.9657	20.6772	28.7075	19.2345	19.5863	21.6522	23.6285	11.6482	13.3557	20.5059	0	0	0	0	0	0	0	0	0	0	0	0	0	0	0	0	0	0	0	0	0	0	0	0	0	0	0	0	0	0	0	0	0	0	0	0	0	0	0
36.176	16.1765	20.892	30.2569	20.3821	19.4783	23.1779	25.2885	11.7958	13.8999	20.4677	0	0	0	0	0	0	0	0	0	0	0	0	0	0	0	0	0	0	0	0	0	0	0	0	0	0	0	0	0	0	0	0	0	0	0	0	0	0	0
38.756	17.5402	18.4848	29.8011	20.4466	20.4414	22.8564	25.7984	11.8116	13.8906	20.2714	0	0	0	0	0	0	0	0	0	0	0	0	0	0	0	0	0	0	0	0	0	0	0	0	0	0	0	0	0	0	0	0	0	0	0	0	0	0	0
41.336	17.4875	20.9289	31.4545	20.0817	21.6192	24.6034	25.5455	11.9723	15.6653	21.4229	0	0	0	0	0	0	0	0	0	0	0	0	0	0	0	0	0	0	0	0	0	0	0	0	0	0	0	0	0	0	0	0	0	0	0	0	0	0	0
43.916	17.5995	19.6245	32.6535	21.1792	21.0988	22.7655	26.7286	12.4348	14.6798	21.4769	0	0	0	0	0	0	0	0	0	0	0	0	0	0	0	0	0	0	0	0	0	0	0	0	0	0	0	0	0	0	0	0	0	0	0	0	0	0	0
46.496	19.7879	20.5507	33.1686	21.8564	21.9776	25.249	26.9394	12.5599	15.2134	22.2345	0	0	0	0	0	0	0	0	0	0	0	0	0	0	0	0	0	0	0	0	0	0	0	0	0	0	0	0	0	0	0	0	0	0	0	0	0	0	0
49.076	18.6851	20.4875	32.1752	20.419	19.5033	24.0066	28.6285	12.3412	15.8129	23.9354	0	0	0	0	0	0	0	0	0	0	0	0	0	0	0	0	0	0	0	0	0	0	0	0	0	0	0	0	0	0	0	0	0	0	0	0	0	0	0
51.671	19.9578	21.087	34.7563	21.0672	20.7549	24.0843	26.6957	12.4216	16.4111	24.1436	0	0	0	0	0	0	0	0	0	0	0	0	0	0	0	0	0	0	0	0	0	0	0	0	0	0	0	0	0	0	0	0	0	0	0	0	0	0	0
54.251	20.1423	21.2016	34.0501	21.2516	21.3215	25.0738	27.4796	12.2437	15.0988	23.5349	0	0	0	0	0	0	0	0	0	0	0	0	0	0	0	0	0	0	0	0	0	0	0	0	0	0	0	0	0	0	0	0	0	0	0	0	0	0	0
56.831	20.2398	21.7892	35.6179	21.2003	19.8379	25.5059	27.2451	12.7075	15.8814	24.3241	0	0	0	0	0	0	0	0	0	0	0	0	0	0	0	0	0	0	0	0	0	0	0	0	0	0	0	0	0	0	0	0	0	0	0	0	0	0	0
59.411	19.8103	23.0211	34.1001	22.4875	23.3702	26.3597	28.6443	12.9473	16.3347	23.7642	0	0	0	0	0	0	0	0	0	0	0	0	0	0	0	0	0	0	0	0	0	0	0	0	0	0	0	0	0	0	0	0	0	0	0	0	0	0	0
61.991	21.4084	22.9947	35.7721	21.9368	21.7365	26.9565	28.6245	12.6667	16.1528	25.0474	0	0	0	0	0	0	0	0	0	0	0	0	0	0	0	0	0	0	0	0	0	0	0	0	0	0	0	0	0	0	0	0	0	0	0	0	0	0	0
64.581	21.7115	22.7194	35.7839	22.3847	20.7128	26.3439	28.7773	12.6285	15.7628	24.9262	0	0	0	0	0	0	0	0	0	0	0	0	0	0	0	0	0	0	0	0	0	0	0	0	0	0	0	0	0	0	0	0	0	0	0	0	0	0	0
67.161	21.2477	21.9816	35.8445	21.4704	21.8788	26.6983	28.6126	12.3149	16.2187	24.2714	0	0	0	0	0	0	0	0	0	0	0	0	0	0	0	0	0	0	0	0	0	0	0	0	0	0	0	0	0	0	0	0	0	0	0	0	0	0	0
69.741	22.0303	23.5441	35.0395	22.643	21.6324	25.7708	29.5138	12.7787	16.1673	24.6759	0	0	0	0	0	0	0	0	0	0	0	0	0	0	0	0	0	0	0	0	0	0	0	0	0	0	0	0	0	0	0	0	0	0	0	0	0	0	0
72.326	22.6245	25.7246	35.5152	22.7181	20.1489	26.0606	28.7602	12.6561	16.2899	25.1581	0	0	0	0	0	0	0	0	0	0	0	0	0	0	0	0	0	0	0	0	0	0	0	0	0	0	0	0	0	0	0	0	0	0	0	0	0	0	0
74.921	23.0962	24.8287	36.9592	24.0514	20.8906	26.61	28.6733	13.0184	16.4229	25.0856	0	0	0	0	0	0	0	0	0	0	0	0	0	0	0	0	0	0	0	0	0	0	0	0	0	0	0	0	0	0	0	0	0	0	0	0	0	0	0
77.501	23.2635	26.8274	37.4111	23.5573	22.6627	26.7787	29.3702	13.0632	16.9144	24.4229	0	0	0	0	0	0	0	0	0	0	0	0	0	0	0	0	0	0	0	0	0	0	0	0	0	0	0	0	0	0	0	0	0	0	0	0	0	0	0
80.081	25.473	26.5955	37.0013	23.5086	20.942	26.556	30.0092	13.693	16.9354	24.643	0	0	0	0	0	0	0	0	0	0	0	0	0	0	0	0	0	0	0	0	0	0	0	0	0	0	0	0	0	0	0	0	0	0	0	0	0	0	0
82.661	22.5573	27.8511	35.9473	23.6113	21.4453	25.639	29.7945	13.7523	16.7444	24.8142	0	0	0	0	0	0	0	0	0	0	0	0	0	0	0	0	0	0	0	0	0	0	0	0	0	0	0	0	0	0	0	0	0	0	0	0	0	0	0
85.241	23.6943	29.6153	37.6087	23.9539	20.8748	26.7628	30.0856	12.5995	17.1146	26.0277	0	0	0	0	0	0	0	0	0	0	0	0	0	0	0	0	0	0	0	0	0	0	0	0	0	0	0	0	0	0	0	0	0	0	0	0	0	0	0
87.836	23.9802	29.7945	37.6364	25.664	20.2688	26.4625	29.5968	13.6653	16.531	25.0527	0	0	0	0	0	0	0	0	0	0	0	0	0	0	0	0	0	0	0	0	0	0	0	0	0	0	0	0	0	0	0	0	0	0	0	0	0	0	0
90.416	24.8788	29.6719	37.3175	25.8682	21.0303	26.7773	30.3505	14.1357	16.6904	25.5257	0	0	0	0	0	0	0	0	0	0	0	0	0	0	0	0	0	0	0	0	0	0	0	0	0	0	0	0	0	0	0	0	0	0	0	0	0	0	0
92.996	23.2569	30.3175	38.3307	23.7668	20.6285	26.8643	30.1634	13.0567	16.7484	25.5178	0	0	0	0	0	0	0	0	0	0	0	0	0	0	0	0	0	0	0	0	0	0	0	0	0	0	0	0	0	0	0	0	0	0	0	0	0	0	0
95.576	22.2754	31.1436	40.7813	24.5204	20.6509	25.4163	30.6311	12.747	16.6153	25.4018	0	0	0	0	0	0	0	0	0	0	0	0	0	0	0	0	0	0	0	0	0	0	0	0	0	0	0	0	0	0	0	0	0	0	0	0	0	0	0
98.156	23.1383	32.8814	40.4559	24.9829	20.5626	27.5507	31.4875	14.0593	17.0922	25.6126	0	0	0	0	0	0	0	0	0	0	0	0	0	0	0	0	0	0	0	0	0	0	0	0	0	0	0	0	0	0	0	0	0	0	0	0	0	0	0
100.741	21.6812	31.8867	40.502	25.4756	20.722	26.946	30.942	14.1647	17.7141	25.4256	0	0	0	0	0	0	0	0	0	0	0	0	0	0	0	0	0	0	0	0	0	0	0	0	0	0	0	0	0	0	0	0	0	0	0	0	0	0	0
103.336	22.6021	29.7536	40.6877	23.8182	19.6271	26.7444	31.805	14.9407	17.7115	25.9315	0	0	0	0	0	0	0	0	0	0	0	0	0	0	0	0	0	0	0	0	0	0	0	0	0	0	0	0	0	0	0	0	0	0	0	0	0	0	0
105.916	22.1383	31.6047	42.1871	25.7194	16.7062	26.6443	31.303	14.2846	17.805	26.1515	0	0	0	0	0	0	0	0	0	0	0	0	0	0	0	0	0	0	0	0	0	0	0	0	0	0	0	0	0	0	0	0	0	0	0	0	0	0	0
108.496	21.5415	32.3689	39.4097	25.2885	18.6021	28.4901	31.1897	14.1686	18.2174	24.834	0	0	0	0	0	0	0	0	0	0	0	0	0	0	0	0	0	0	0	0	0	0	0	0	0	0	0	0	0	0	0	0	0	0	0	0	0	0	0
111.076	21.9526	31.0369	41.3123	26.2648	20.0092	27.7497	32.2964	15.1107	18.5204	24.5507	0	0	0	0	0	0	0	0	0	0	0	0	0	0	0	0	0	0	0	0	0	0	0	0	0	0	0	0	0	0	0	0	0	0	0	0	0	0	0
113.656	20.7813	33.4084	42.975	25.5731	18.4875	28.6192	31.2582	14.0343	19.2358	25	0	0	0	0	0	0	0	0	0	0	0	0	0	0	0	0	0	0	0	0	0	0	0	0	0	0	0	0	0	0	0	0	0	0	0	0	0	0	0
116.251	20.6838	33.4625	43.1726	25.7576	20.0026	27.9855	30.5547	15.2516	18.1792	25.1634	0	0	0	0	0	0	0	0	0	0	0	0	0	0	0	0	0	0	0	0	0	0	0	0	0	0	0	0	0	0	0	0	0	0	0	0	0	0	0
OGG1-GFP 405 RO
time	CELL 1	CELL 2	CELL 3	CELL 4	CELL 5	CELL 6	CELL 7	CELL 8	CELL 9	CELL 10	CELL 11	CELL 12	CELL 13	CELL 14	CELL 15	CELL 16	CELL 17	CELL 18	CELL 19	CELL 20	CELL 21	CELL 22	CELL 23	CELL 24	CELL 25	CELL 26	CELL 27	CELL 28	CELL 29	CELL 30	CELL 31	CELL 32	CELL 33	CELL 34	CELL 35	CELL 36	CELL 37	CELL 38	CELL 39	CELL 40	CELL 41	CELL 42	CELL 43	CELL 44	CELL 45	CELL 46	CELL 47	CELL 48	CELL 49
0	31.1805	34.4097	40.8327	26.1318	26.8353	51.9513	57.1897	57.1212	99.5152	61.1726	67.8221	44.7286	44.7905	34.3742	67.4875	76.2253	71.9763	85.9578	62.1924	63.4809	48.4295	56.809	32.996	44.8801	42.2016	57.7154	49.3821	52.224	103.941	108.557	99.8709	136.996	128.982	145.768	38.8933	34.0553	50.8682	59.4769	0	0	0	0	0	0	0	0	0	0	0
2.59	30.7049	34.2648	41.0079	26.6377	26.8063	52.0685	55.141	59.6561	100.542	57.1383	65.357	45.3584	45.527	35.7365	64.7734	73.8696	72.8735	83.7708	60.7075	63.7536	47.4506	60.2055	33.5916	43.6482	42.1331	57.552	49.4848	50.8722	101.452	107.632	99.3702	135.228	128.306	145.422	39.3215	33.7826	49.3926	60.722	0	0	0	0	0	0	0	0	0	0	0
5.17	30.9209	32.8696	39.8748	25.8722	27.2437	53.0606	54.8564	55.6324	97.946	57.7536	65.6943	46.2872	44.1647	37.3834	64.108	73.9157	70.6324	85.0237	59.78	62.087	47.8037	55.8814	33.2055	43.0461	42.4519	56.0105	48.9539	50.3531	102.806	109.976	100.661	138.487	125.592	143.739	38.3584	34.0145	49.6074	59.6469	0	0	0	0	0	0	0	0	0	0	0
7.75	31.0382	33.6416	39.8617	25.6851	27.9223	52.9947	53.39	56.0487	97.9447	56.7088	64.3966	44.357	42.8603	36.39	67.9618	73.1199	71.5599	86.3426	59.5455	62.1805	45.7378	57.0685	32.7931	43.0527	41.3663	54.6324	48.9895	50.9223	101.887	108.975	97.0474	137.043	126.432	142.672	37.5823	33.6667	50.3281	59.2385	0	0	0	0	0	0	0	0	0	0	0
10.34	31.2582	34.2319	40.9394	25.9881	28.0237	53.3399	52.5547	58.3465	96.0804	57.7075	65.5191	46.1041	44.0764	38.1871	67.5837	76.1752	72.0514	84.8999	59.7286	62.4295	44.7101	55.7536	32.2688	45.0237	41.6179	54.1937	49.7299	51.8722	103.2	109.397	95.7246	138.04	128.374	143.204	38.8287	33.5086	50.336	58.552	0	0	0	0	0	0	0	0	0	0	0
12.94	0	0	0	0	0	0	0	0	0	0	0	0	0	0	0	0	0	0	0	0	0	0	0	0	0	0	0	0	0	0	0	0	0	0	0	0	0	0	0	0	0	0	0	0	0	0	0	0	0
15.545	40.9697	45.1897	58.9341	21.7036	32.2108	68.7049	78.971	96.0909	118.762	54.6522	62.6192	62.8142	82.0422	73.7787	77.3241	127.806	113.107	97.9947	81.8287	80.2174	65.473	70.6574	40.5837	51.7036	48.3966	55.6864	61.639	73.8827	105.97	119.161	128.046	142.49	141.406	134.26	61.4993	62.4229	60.5217	81.8643	0	0	0	0	0	0	0	0	0	0	0
18.125	46.3399	50.8248	76.0158	26.3478	37.6219	80.4401	87.5099	102.295	147.901	74.0514	78.946	82.2938	100.303	99.2899	97.9394	154.748	151.842	128.996	113.947	123.37	71.5086	77.9051	45.6772	61.004	55.9447	59.6904	70.1647	86.3267	116.802	133.366	141.659	157.596	154.602	154.831	80.8762	86.7286	81.2306	112.213	0	0	0	0	0	0	0	0	0	0	0
20.705	46.4677	52.3847	77.9631	28.7984	40.2345	84.3874	90.137	106.702	161.677	85.307	89.2279	88.4401	104.032	107.455	113.29	160.03	168.241	139.028	129.31	141.347	72.7286	80.3689	47.7747	65.9381	58.8788	64.3043	75.6047	90.5863	120.507	137.013	146.528	163.387	158.162	164.005	84.3162	89.0685	88.8037	118.634	0	0	0	0	0	0	0	0	0	0	0
23.285	47.6917	53.4163	77.1845	30.1581	43.5059	87.004	91.4097	108.401	167.983	90.2319	94.5586	88.9565	106.009	109.241	120.134	159.431	172.383	141.354	137.677	152.017	76.9868	86.2332	49.0198	69.5336	58.1291	66.5204	80.3017	91.8314	120.798	138.626	149.221	170.084	164.644	168.642	81.7378	87.5349	90.9275	120.913	0	0	0	0	0	0	0	0	0	0	0
25.865	48.2635	50.8314	75.1792	31.4045	43.4638	86.9262	92.776	108.955	170.403	93.5876	97.3373	90.3399	109.067	107.406	122.53	160.88	169.486	145.245	140.138	149.094	78.3149	86.0066	48.8182	70.6759	60.3887	67.0922	84.3202	94.6008	121.381	140.767	153.354	167.275	166.978	172.773	79.5863	87.1225	93.058	120.916	0	0	0	0	0	0	0	0	0	0	0
28.445	46.5507	52.2569	73.1344	34.0909	44.9881	86.448	92.3004	109.984	173.382	98.2279	100.381	89.5784	107.966	105.074	123.25	159.307	171.924	141.642	137.635	151.601	76.6192	85.1621	49.5349	68.9104	61.6258	68.6285	80.7681	92.6825	118.988	140.265	152.622	171.605	167.563	175.478	75.6601	83.8551	95.3478	118.31	0	0	0	0	0	0	0	0	0	0	0
31.025	46.8972	50.4493	70.2543	35.1792	46.9657	88.1028	92.7312	110.792	170.868	100.644	101.762	89.6377	107.153	104.841	122.693	155.477	168.767	146.299	141.36	152.548	78.0922	86.195	49.8564	71.643	61.3702	70.7563	82.8551	91.6153	117.697	139.602	153.018	173.253	169.415	176.622	73.946	81.7668	96.7246	118.576	0	0	0	0	0	0	0	0	0	0	0
33.605	45.9381	49.1647	67.7681	34.9657	46.7602	89.8063	91.78	111.568	173.158	103.879	106.906	89.473	108.718	101.032	120.324	156.383	165.784	143.588	140.312	147.576	77.1634	88.5942	50.1502	72.6838	63.6877	69.7246	81.8155	90.5178	120.3	137.567	153.871	176.69	170.553	180.049	71.0593	78.5652	99.0487	117.539	0	0	0	0	0	0	0	0	0	0	0
36.185	45.4519	49.1291	67.6877	35.8024	45.7181	85.3729	91.7721	113.191	176.798	104.578	106.344	89.4335	105.187	97.78	120.947	152.949	162.949	142.383	140.095	148.942	77.2596	86.8999	50.4506	72.3847	63.2464	70.2069	86.025	89.5731	117.623	137.103	154.526	177.072	169.063	180.325	68.8208	77.4519	100.448	114.676	0	0	0	0	0	0	0	0	0	0	0
38.765	45.9117	48.0567	66.3017	37.6996	46.9881	86.8999	91.8893	114.495	177.233	108.004	109.651	89.1146	107.061	97.2912	117.661	151.901	159.996	142.913	136.701	147.916	77.1528	86.6785	50.6258	71.4124	61.7892	72.2635	86.1739	92.1331	118.422	136.177	153.74	177.704	169.905	180.551	67.6179	75.108	101.9	115.366	0	0	0	0	0	0	0	0	0	0	0
41.345	44.5481	48.1884	64.5375	36.0501	47.7549	87.1884	89.6733	112.437	177.933	108.688	106.54	87.2622	102.036	93.6192	116.97	147.368	157.698	143.213	136.271	143.44	77.3913	88.664	51.2925	73.1212	63.5718	70.8972	86.7181	89.4374	118.207	134.182	154.171	178.937	171.677	180.324	68.6113	72.2688	101.072	110.449	0	0	0	0	0	0	0	0	0	0	0
43.925	45.7194	47.9829	61.1502	37.1462	46.6126	87.1752	91.0804	114.19	176.113	109.677	106.983	87.2951	102.107	90.7233	115.038	147.762	155.02	142.598	137.001	140.352	78.5138	86.7681	52.0171	73.5968	63.3768	75.0461	86.1568	92.9618	114.818	131.896	153.365	178.348	169.676	183.744	66.7339	70.5771	102.339	109.715	0	0	0	0	0	0	0	0	0	0	0
46.505	45.0198	46.1845	60.6733	36.9012	46.809	85.2978	90.5982	113.68	174.951	110.639	111.636	86.3821	101.332	92.8696	115.949	145.055	153.087	140.004	136.41	140.549	77.0935	87.3307	51.249	72.7787	63.3136	74.2714	87.776	92.4677	114.418	132.586	152.758	178.771	168.69	184.05	63.6904	69.8208	101.992	108.524	0	0	0	0	0	0	0	0	0	0	0
49.085	45.0527	46.7154	60.7404	37.7115	46.7984	86.3926	90.2582	113.014	175.65	109.754	110.984	85.3412	100.206	89.863	114.393	144.407	149.858	140.155	133.588	137.178	78.4677	86.8221	51.2108	71.5916	62.6179	74.0698	87.5059	91.8814	113.279	131.825	151.071	179.229	171.157	183.082	63.7734	69.4269	100.756	109.35	0	0	0	0	0	0	0	0	0	0	0
51.665	45.4651	46.108	59.4242	38.2912	46.7602	85.8472	89.2069	114.901	175.551	109.441	110.381	85.191	99.8024	87.5415	115.451	142.431	147.418	139.295	132.011	136.676	78.1621	87.6061	52.9526	72.9407	64.9091	74.2134	87.5652	89.9684	112.685	130.971	150.252	180.318	171.283	183.963	64.4295	68.4783	102.989	106.35	0	0	0	0	0	0	0	0	0	0	0
54.245	44.0211	43.9578	56.6469	37.9684	46.4704	84.5441	90.6535	113.211	174.906	112.763	110.829	83.6812	101.09	88.6904	112.622	141.982	144.155	136.468	131.826	134.285	77.6957	87.7009	53.4664	74.17	63.4822	78.1225	88.166	89.1752	113.387	129.432	151.725	181.273	169.246	185.996	61.5599	66.5165	102.372	103.76	0	0	0	0	0	0	0	0	0	0	0
56.83	44.0949	43.8406	56.4967	37.7339	45.8946	85.2675	89.2306	111.258	175.585	111.055	110.69	81.9025	98.2279	86.2609	113.937	140.806	145.424	136.227	127.484	134.776	78.2266	88.4005	54.083	72.5481	63.448	75.3043	85.6983	94.1318	113.209	129.321	149.934	181.007	165.792	183.12	61.2503	64.473	99.4875	103.078	0	0	0	0	0	0	0	0	0	0	0
59.415	45.4216	43.4256	56.4783	38.2754	45.7971	83.9275	89.2806	111.966	172.906	113.362	110.585	80.9328	97.6667	85.5929	113.996	139.879	140.24	135.476	129.837	131.02	75.8709	88.3939	53.917	69.7036	62.9262	76.0804	87.137	88.5217	111.368	129.401	151.456	180.281	169.888	183.665	61.5534	62.8577	98.6851	103.356	0	0	0	0	0	0	0	0	0	0	0
61.995	44.7536	42.0777	55.2424	38.2029	43.7958	82.7576	89.0751	110.532	174.217	112.897	111.987	80.6825	96.8419	84.1462	109.859	138.166	138.497	135.316	126.972	132.968	76.8972	88.0777	54.5652	71.3083	64.4835	76.971	87.4914	91.0158	111.54	127.319	149.592	181.204	166.83	182.711	60.3096	62.3386	98.7787	98.7931	0	0	0	0	0	0	0	0	0	0	0
64.585	44.3518	42.2148	54.6219	38.5125	45.2372	83.0356	88.3874	112.246	173.547	112.949	111.35	79.8946	96.4045	81.336	111.967	139.821	140.059	132.227	127.8	128.273	75.2385	84.8735	53.3333	71.0501	63.1331	76.5771	88.1897	89.1252	111.523	126.655	150.306	180.565	167.69	182.469	59.1318	61.8485	98.4914	100.794	0	0	0	0	0	0	0	0	0	0	0
67.165	43.6337	41.581	55.3188	39.0448	44.1515	83.3808	88.303	111.892	174.775	113.116	111.352	80.415	95.4967	81.888	111.267	134.646	138.344	131.337	126.929	126.325	76.5072	87.8564	52.7312	70.1318	61.5968	75.7154	88.3781	89.7457	111.754	126.279	148.784	180.88	166.302	182.181	60.7444	60.0883	96.6034	100.366	0	0	0	0	0	0	0	0	0	0	0
69.745	44.8748	41.1094	53.7879	37.4928	45.4045	81.8801	87.9657	112.076	172.129	112.36	110.983	80.9262	94.722	81.0935	111.872	135.801	137.892	133.819	125.386	126.146	76.7642	84.5718	54.6153	71.5046	63.8024	78.112	88.2464	90.5244	110.625	124.763	147.983	180.739	166.133	183.494	59.2358	60.1278	96.0501	99.3083	0	0	0	0	0	0	0	0	0	0	0
72.34	44.5441	42.3373	52.4848	36.5679	44.9354	83.1331	87.3096	111.087	173.116	114.503	111.599	79.4625	96.2872	80.1067	111.967	134.971	135.818	132.664	124.547	125.955	75.4704	84.1502	55.6443	71.4809	62.809	77.2095	86.6759	90.0646	112.773	123.179	148.096	181.754	166.859	182.497	60.7049	59.4427	96.3373	98.9486	0	0	0	0	0	0	0	0	0	0	0
74.92	42.917	42.004	52.0277	38.0435	43.5362	81.5296	86.1542	111.848	174.51	113.478	113.279	76.6851	93.5441	77.6416	110.557	136.119	134.982	132.611	127.078	120.668	74.0646	85.0738	55.0382	71.3768	63.2569	76.7378	86.5415	89.9381	110.75	124.241	147.925	181.123	167.314	182.704	59.3491	58.8076	96.307	97.5481	0	0	0	0	0	0	0	0	0	0	0
77.5	43.1792	41.2516	52.0725	37.3373	43.357	81.5837	85.9763	109.368	169.572	112.71	110.101	79.3992	89.6113	78.8195	113.469	134.14	132.864	128.642	121.974	122.212	75.8775	86.0053	55.0593	69.942	62.4361	77.253	86.4901	89.7708	109.926	120.959	146.383	180.042	164.423	183.045	60.0369	58.0909	95.8142	97.141	0	0	0	0	0	0	0	0	0	0	0
80.08	43.7589	39.7233	52.1186	37.5165	43.4572	81.6798	84.7207	109.926	171.52	111.398	111.238	75.7339	93.614	77.4967	112.271	132.472	132.56	129.794	124.402	120.202	76.0698	85.8524	55.9868	69.7075	61.8103	79.2899	88.2938	87.9447	112.899	122.383	145.586	181.589	166.586	183.074	59.61	57.2095	95.4875	94.5296	0	0	0	0	0	0	0	0	0	0	0
82.66	42.7418	40.4783	50.2793	37.0461	41.8208	81.2925	84.0751	109.621	168.879	111.777	111.111	75.0092	91.5744	76.1041	113.975	130.501	131.419	130.325	121.439	118.125	75.643	84.7694	55.0487	70.7866	63.2095	77.6693	87.0896	88.9816	112.441	121.181	145.458	178.644	165.85	181.868	57.8906	55.2451	94.6891	95.2108	0	0	0	0	0	0	0	0	0	0	0
85.25	42.7246	40.3966	51.4321	37.1133	42.5415	80.2332	83.8498	111.267	170.275	114.219	108.667	73.9407	89.3794	74.8682	112.295	135.213	131.636	129.32	121.899	120.561	75.8788	85.2016	56.3636	69.3821	62.2806	75.4875	88.0435	88.5165	110.141	119.934	142.155	178.856	165.545	183.331	58.1542	55.3926	92.2964	94.2306	0	0	0	0	0	0	0	0	0	0	0
87.83	43.2134	39.2675	49.6219	36.1542	42.4559	81.2095	82.5599	111.758	166.933	112.619	110.626	73.0949	91.2358	76.2846	112.19	132.437	130.26	126.287	119.058	119.978	75.1186	84.6983	55.5112	68.8617	64.6588	77.6377	85.7945	88.2055	111.75	121.34	142.233	179.949	164.809	182.136	57.8379	54.22	93.7444	93.78	0	0	0	0	0	0	0	0	0	0	0
90.41	44.3465	39.693	50.9736	35.7325	41.3518	78.7866	82.3202	108.599	167.635	110.76	108.021	74.8511	91.7536	74.2477	113.014	128.794	126.582	126.415	120.162	117.622	73.2912	82.9275	56.5784	68.9065	64.7852	77.2464	86.3254	90.0422	112.231	121.116	144.134	180.025	164.037	181.808	58.0171	54.8116	91.7115	93.4835	0	0	0	0	0	0	0	0	0	0	0
93	41.5152	38.4124	49.975	35.5837	41.6021	79.892	81.2227	107.632	167.411	111.383	109.303	74.1159	91.5823	75.6179	111.025	129.984	128.758	122.451	117.509	118.993	73.0184	84.3887	56.0791	68.8235	62.166	76.8393	86.7273	88.498	114.009	119.689	140.677	177.64	166.126	179.631	59.0369	53.6126	90.278	91.3597	0	0	0	0	0	0	0	0	0	0	0
95.58	42.195	38.0395	50.1831	35.9592	41.6126	79.0092	80.9934	107.477	167.076	110.983	108.148	72.0619	88.5863	73.7273	114.455	127.856	127.913	125.24	120.39	116.447	72.9328	83.0158	55.7365	69.2161	63.7154	76.6548	85.4901	88.4756	111.709	119.568	142.942	179.163	164.455	181.232	57.7273	54.1858	89.8182	90.639	0	0	0	0	0	0	0	0	0	0	0
98.16	42.4177	38.5903	48.5758	35.4032	42.1792	79.5771	80.6456	106.71	164.503	111.928	107.623	74.0066	90.0593	71.6772	114.929	130.727	126.534	127.058	118.117	116.955	73.4401	83.5929	55.6904	68.5507	62.9065	78.4071	85.6746	87.7813	112.763	119.211	141.522	178.379	160.669	178.638	58.5323	53.6904	90.1344	90.1436	0	0	0	0	0	0	0	0	0	0	0
100.75	42.9802	38.6957	48.0843	36.3979	41.7549	77.8814	78.9921	104.904	163.931	109.592	107.047	72.9789	89.4717	73.1831	114.228	127.084	126.349	125.698	118.708	114.012	71.5007	83.9684	56.5982	66.8142	63.9499	76.531	86.0672	87.8999	112.469	119.307	142.154	178.816	163.611	178.947	57.4308	53.4124	90.498	91.0659	0	0	0	0	0	0	0	0	0	0	0
103.33	42.2622	37.751	47.7668	34.9736	40.8906	76.5626	77.6113	103.808	160.568	111.274	108.694	71.3373	88.9578	72.3096	113.817	129.398	126.386	121.987	115.178	114.776	73.9644	81.1436	56.5375	68.1252	61.2385	78.0567	84.6179	89.7497	112.469	117.447	143.13	178.769	163.207	178.349	59.1792	52.7708	88.5692	89.5995	0	0	0	0	0	0	0	0	0	0	0
105.91	41.9565	38.5204	46.9921	34.6561	39.7128	77.5402	77.9881	105.935	161.257	109.731	105.825	71.0791	89.7115	70.6443	114.398	129.144	126.004	123.244	116.144	113.177	73.8314	81.8116	55.1331	67.2029	63.5955	77.6469	86.4835	86.7958	113.81	117.874	139.851	177.713	162.839	177.614	58.4704	51.6271	88.888	88.1752	0	0	0	0	0	0	0	0	0	0	0
108.49	42.5296	37.5823	47.8696	36.5758	38.3742	77.5968	76.4242	104.457	163.065	108.236	106.2	70.3781	88.7787	72.386	113.939	126.357	123.693	120.964	115.26	112.314	69.1265	80.8906	56.6245	66.7602	62.4005	76.8617	85.7721	88.7523	110.443	117.859	139.192	175.485	161.636	177.735	59.3149	50.5244	86.083	88.2964	0	0	0	0	0	0	0	0	0	0	0
111.08	41.4203	36.7273	47.4177	35.7128	40.668	75.9671	75.2754	105.565	159.477	111.013	105.167	70.4374	87.4993	70.6364	113.31	127.324	120.406	121.982	114.976	111.854	72.6179	80.5428	56.6522	68.498	63.4401	78.5165	84.7312	87.3794	112.104	118.379	140.254	175.431	160.951	178.146	58.4559	51.5125	88.0553	86.7628	0	0	0	0	0	0	0	0	0	0	0
113.66	40.942	36.8564	47.1146	34.7655	39.4229	75.9196	75.5968	103.95	161.659	111.503	103.743	69.2899	87.0751	72.1634	112.585	126.686	122.727	120.928	113.768	112.804	71.4625	79.9723	55.5903	66.5982	61.0567	76.3439	84.448	87.2148	112.513	116.066	139.382	174.497	162.387	176.233	57.942	51.1462	85.5784	86.0382	0	0	0	0	0	0	0	0	0	0	0
116.24	42.3505	36.502	46.7049	35.0909	38.5823	75.3491	73.5797	102.655	157.611	109.067	104.084	68.5613	85.4954	70.1173	111.415	126.742	121.999	120.321	112.891	111.036	72.531	78.3478	55.3913	67.1686	63.2569	77.9078	83.7128	88.7576	111.332	116.415	138.493	174.306	162.881	176.995	58.7642	50.6482	86.1818	85.6456	0	0	0	0	0	0	0	0	0	0	0
VH10 GFP-DDB2 405 RO
time	CELL 1	CELL 2	CELL 3	CELL 4	CELL 5	CELL 6	CELL 7	CELL 8	CELL 9	CELL 10	CELL 11	CELL 12	CELL 13	CELL 14	CELL 15	CELL 16	CELL 17	CELL 18	CELL 19	CELL 20	CELL 21	CELL 22	CELL 23	CELL 24	CELL 25	CELL 26	CELL 27	CELL 28	CELL 29	CELL 30	CELL 31	CELL 32	CELL 33	CELL 34	CELL 35	CELL 36	CELL 37	CELL 38	CELL 39	CELL 40	CELL 41	CELL 42	CELL 43	CELL 44	CELL 45	CELL 46	CELL 47	CELL 48	CELL 49
0	19.7378	17.9578	11.4348	31.0593	46.9249	17.0962	36.2925	20.3966	19.1186	15.0119	19.9816	10.9592	17.7378	20.9183	18.9578	9.03821	11.5639	16.3188	20.971	12.9091	13.5244	7.50461	16.2701	15.7457	0	0	0	0	0	0	0	0	0	0	0	0	0	0	0	0	0	0	0	0	0	0	0	0	0
2.585	20.4625	18.0382	11.386	29.4585	46.5692	17.8775	36.6719	20.6153	19.2385	15.6469	18.9684	11.9183	18.6113	20.0435	20.1884	8.43083	10.112	15.3781	20.1647	13.141	11.5692	7.20685	14.9289	15.7207	0	0	0	0	0	0	0	0	0	0	0	0	0	0	0	0	0	0	0	0	0	0	0	0	0
5.165	19.863	17.2306	10.9262	28.7839	46.8142	17.2227	36.419	20.2727	18.8327	16.5455	20.0632	12.1976	17.2108	18.9631	19.5336	9.15942	8.45455	15.7418	21.0264	12.7299	10.8458	8.2029	14.9328	13.4888	0	0	0	0	0	0	0	0	0	0	0	0	0	0	0	0	0	0	0	0	0	0	0	0	0
7.76	19.7378	18.5468	11.3215	29.5217	46.5191	18.8946	34.8854	19.2424	17.0343	15.6206	20.004	11.5652	17.9381	19.0975	18.473	7.4888	13.087	14.3452	19.7668	13.5204	12.1014	8.24638	16.1107	16.1423	0	0	0	0	0	0	0	0	0	0	0	0	0	0	0	0	0	0	0	0	0	0	0	0	0
10.34	19.9209	18.2069	11.1423	28.8076	48.2899	16.2437	34.1963	18.8129	18.6206	15.5428	19.7233	11.4229	19.3043	19.5916	18.7088	7.68116	11.747	15.2688	20.7339	13.2938	12.2266	8.37945	15.9657	15.3004	0	0	0	0	0	0	0	0	0	0	0	0	0	0	0	0	0	0	0	0	0	0	0	0	0
12.94	0	0	0	0	0	0	0	0	0	0	0	0	0	0	0	0	0	0	0	0	0	0	0	0	0	0	0	0	0	0	0	0	0	0	0	0	0	0	0	0	0	0	0	0	0	0	0	0	0
15.545	19.5033	18.7866	13.1265	32.8248	39.2991	32.9499	36.2714	38.5534	28.9012	17.1449	21.7404	23.2556	31.0408	18.7655	27.5507	15.2029	19.8696	24.029	27.9565	24.0237	24.747	18.9183	22.4242	18.3715	0	0	0	0	0	0	0	0	0	0	0	0	0	0	0	0	0	0	0	0	0	0	0	0	0
18.125	19.1858	21.4572	13.6179	33.6825	42.5389	44.2411	44.9407	50.5547	39.415	25.9578	26.6957	34.5599	43.0501	27.4045	44.747	20.0422	24.0303	27.1647	33.0909	29.6733	29.7615	19.2582	29.278	20.8024	0	0	0	0	0	0	0	0	0	0	0	0	0	0	0	0	0	0	0	0	0	0	0	0	0
20.705	20.7484	22.3966	14.9012	37.0553	44.4242	46.9473	45.726	57.1528	45.8735	31.2872	33.274	41.1581	51.4321	33.6258	52.3794	22.3939	22.307	28.0738	34.5428	30.2648	31.3188	19.7708	32.6192	21.4137	0	0	0	0	0	0	0	0	0	0	0	0	0	0	0	0	0	0	0	0	0	0	0	0	0
23.285	21.8933	24.4348	15.8682	39.6166	46.0685	53.3478	49.8867	57.8142	52.9289	37.9341	35.9974	46.4651	55.7984	39.9025	58.2279	27.5415	24.4229	28.8011	35.0632	33.697	30.9921	20.9341	34.0593	23.4532	0	0	0	0	0	0	0	0	0	0	0	0	0	0	0	0	0	0	0	0	0	0	0	0	0
25.865	21.8314	24.7602	15.7813	39.7694	47.1146	52.6456	53.0935	60.5718	52.6509	41.9552	37.0382	49.5547	60.4071	48.8142	63.5942	29.7602	25.2648	28.2582	35.5296	37.0619	33.9025	21.3544	38.112	24.3794	0	0	0	0	0	0	0	0	0	0	0	0	0	0	0	0	0	0	0	0	0	0	0	0	0
28.445	23.3887	25.7642	15.9473	40.6891	49.3953	52.9499	52.3017	62.7128	54.6074	44.6232	38.4321	49.8788	57.2266	52.2161	66.7141	30.7404	26.2437	30.7049	36.975	38.2148	35.1489	23.3439	39.3123	24.9895	0	0	0	0	0	0	0	0	0	0	0	0	0	0	0	0	0	0	0	0	0	0	0	0	0
31.025	24.0435	25.8999	16.3136	40.9499	49.5876	54.2635	55.4032	60.9328	54.7444	48.693	42.8037	50.3781	59.6627	56.2319	65.6548	35.0356	26.7194	27.9736	36.8076	40.8827	33.9526	19.6166	42.9051	27.6232	0	0	0	0	0	0	0	0	0	0	0	0	0	0	0	0	0	0	0	0	0	0	0	0	0
33.605	25.1383	25.9605	16.8142	40.1805	51.502	54.9354	60.3175	63.0382	57.0567	50.8735	44.9723	52.2148	58.1212	58.5204	68.6495	37.2227	27.336	30.2332	35.1713	42.2951	38.3689	21.1318	45.3874	27.7984	0	0	0	0	0	0	0	0	0	0	0	0	0	0	0	0	0	0	0	0	0	0	0	0	0
36.185	25.4111	27.697	17.8893	42.3623	50.4677	55.6047	58.9051	60.7075	56.1304	52.5771	47.3439	52.1542	58.6601	59.5152	66.0264	38.4954	27.8538	30.1963	37.3676	42.8155	36.4335	21.0553	46.5626	28.1238	0	0	0	0	0	0	0	0	0	0	0	0	0	0	0	0	0	0	0	0	0	0	0	0	0
38.765	24.8419	26.0606	17.8353	41.4769	53.6561	52.9855	58.2279	61.2951	56.6522	51.3254	47.444	53.1291	59.3821	60.9381	69.5995	40.0237	29.4071	29.4111	37.7181	41.2003	36.8577	21.7971	46.8195	30.9038	0	0	0	0	0	0	0	0	0	0	0	0	0	0	0	0	0	0	0	0	0	0	0	0	0
41.345	24.917	26.2345	18.5349	41.6271	55.278	56.5007	62.9723	58.8656	57.6153	52.1647	51.2385	53.4941	58.7049	62.5428	68.8314	40.5152	29.004	29.7708	37.1186	44.4466	39.2912	22.5665	49.8999	29.4361	0	0	0	0	0	0	0	0	0	0	0	0	0	0	0	0	0	0	0	0	0	0	0	0	0
43.925	26.1515	25.5165	18.5613	43.3096	54.0698	53.726	58.108	58.3109	58.913	53.5086	52.9789	52.1884	57.4427	64.1357	69.8999	40.365	27.0316	29.3676	39.2793	44.1937	39.249	22.2885	50.5178	33.2319	0	0	0	0	0	0	0	0	0	0	0	0	0	0	0	0	0	0	0	0	0	0	0	0	0
46.505	27.6087	26.8933	18.7497	42.3123	56.3913	53.5863	60.5191	59.0883	57.6482	52.8261	54.1779	52.3043	56.3491	65.2213	67.0408	43.8577	29.361	29.0395	39.1924	43.3228	39.8801	23.5507	51.4928	33.1924	0	0	0	0	0	0	0	0	0	0	0	0	0	0	0	0	0	0	0	0	0	0	0	0	0
49.085	27.3531	24.6324	19.892	43.8432	54.6838	52.8841	60.6258	57.1449	56.6443	54.2648	55.3228	53.7602	57.4427	66.9868	68.8208	42.4677	28.8643	29.4743	38.8458	45.6614	39.5112	22.4308	53.4598	33.664	0	0	0	0	0	0	0	0	0	0	0	0	0	0	0	0	0	0	0	0	0	0	0	0	0
51.665	27.7378	26.6627	19.5455	41.9117	57.693	54.2622	60.4203	58.2833	56.1318	55.1146	57.274	53.4229	58.4466	69.4704	66.6733	43.1041	30.4651	30.4928	40.249	46.6509	39.4967	23.137	53.2582	35.0448	0	0	0	0	0	0	0	0	0	0	0	0	0	0	0	0	0	0	0	0	0	0	0	0	0
54.245	27.2134	26.3715	19.3347	43.4058	57.5613	53.1924	57.1765	60.0883	56.4809	53.7484	56.3584	53.1555	58.8169	65.5679	68.4308	44.1318	29.6074	30.9117	38.8709	44.5481	41.8076	22.4493	54.8538	36.8353	0	0	0	0	0	0	0	0	0	0	0	0	0	0	0	0	0	0	0	0	0	0	0	0	0
56.84	27.0066	25.7576	19.4743	43.9644	57.4677	53.1001	58.3241	60.004	59.2872	54.8419	58.0922	52.1607	57.6719	68.2609	66.9183	44.7826	32.3215	30.6772	43.3768	47.2306	44.1845	23.5296	55.6021	35.971	0	0	0	0	0	0	0	0	0	0	0	0	0	0	0	0	0	0	0	0	0	0	0	0	0
59.42	26.8564	26.1344	19.7615	43.2793	59.1383	52.3333	57.8762	57.7312	56.1212	54.0593	60.6759	53.6759	57.1133	65.2661	69.2925	44.9473	29.9275	31.166	41.4427	47.2306	44.2938	22.668	55.7181	37.5903	0	0	0	0	0	0	0	0	0	0	0	0	0	0	0	0	0	0	0	0	0	0	0	0	0
62	27.7523	27.7655	20.5072	43.0567	56.7325	53.8669	58.1594	56.6087	57.1146	55.9407	59.2187	54.8432	59.3992	67.8906	65.2648	44.3597	32.0013	31.2964	45.6561	48.8511	42.6232	22.668	58.0501	37.3808	0	0	0	0	0	0	0	0	0	0	0	0	0	0	0	0	0	0	0	0	0	0	0	0	0
64.58	27.7931	28.0909	19.7497	42.0356	61.2714	52.7549	59.4374	56.722	57.6047	54.2279	60.2688	53.9209	56.9275	69.7497	66.7101	42.809	30.7378	31.9275	43.4717	47.6113	43.4414	22.8959	57.7352	37.5046	0	0	0	0	0	0	0	0	0	0	0	0	0	0	0	0	0	0	0	0	0	0	0	0	0
67.16	27.17	26.7233	21.9078	43.5995	60.9025	52.3597	58.4045	59.8208	56.0408	54.0883	59.2253	54.1858	57.531	65.9328	65.1001	47.0672	32.3781	32.2358	44.639	46.643	42.054	23.5441	57.635	38.4401	0	0	0	0	0	0	0	0	0	0	0	0	0	0	0	0	0	0	0	0	0	0	0	0	0
69.755	29.8432	26.7457	21.4097	42.4005	60.7576	54.3241	55.8906	56.7563	57.6719	54.9578	61.2596	54.1383	57.054	67.2714	66.5165	45.9262	31.7563	32.4269	42.7549	47.336	44.6891	24.0395	55.6614	40.2675	0	0	0	0	0	0	0	0	0	0	0	0	0	0	0	0	0	0	0	0	0	0	0	0	0
72.335	29.0843	25.6047	20.2253	43.6403	58.2161	52.4282	59.7233	58.1331	57.278	53.7681	60.4875	54.1094	56.3808	68.0975	65.3992	45.6482	30.4545	34.1792	43.9539	48.5007	45.0211	23.9262	57.3742	39.9974	0	0	0	0	0	0	0	0	0	0	0	0	0	0	0	0	0	0	0	0	0	0	0	0	0
74.915	28.4018	26.1357	20.9868	42.0343	60.0132	51.917	58.8669	55.415	55.3636	54.8379	63.0198	51.8933	57.0053	67.722	64.0224	46.3241	31.5876	33.0698	45.2029	49.552	43.3399	23.2477	58.4835	41.7339	0	0	0	0	0	0	0	0	0	0	0	0	0	0	0	0	0	0	0	0	0	0	0	0	0
77.495	28.2635	27.3267	21.3939	43.5296	58.8142	51.9723	57.3557	57.4229	57.029	52.2503	60.5283	52.7246	56.6192	69.6574	66.9196	46.9618	33.137	33.4585	45.971	49.5968	44.2516	23.556	59.3175	42.5191	0	0	0	0	0	0	0	0	0	0	0	0	0	0	0	0	0	0	0	0	0	0	0	0	0
80.075	29.9592	27.7378	20.7628	42.7457	62.5046	51.7115	59.9578	54.5138	55.4071	53.0632	62.0053	51.859	54.7497	68.8037	64.2029	45.0909	31.2938	34.473	45.7325	49.2253	44.2121	23.8841	59.2253	42.3979	0	0	0	0	0	0	0	0	0	0	0	0	0	0	0	0	0	0	0	0	0	0	0	0	0
82.665	28.747	27.3715	20.9605	43.8103	61.7194	52.1989	58.0553	56.1186	54.6535	53.6324	63.2727	52.8788	54.809	70.78	63.8959	45.141	32.1884	35.8669	45.8827	48.3597	45.9104	22.7497	59.2095	42.7365	0	0	0	0	0	0	0	0	0	0	0	0	0	0	0	0	0	0	0	0	0	0	0	0	0
85.245	28.7233	26.2108	19.7602	43.1739	59.1989	53.1278	58.087	57.0408	56.1067	53.8538	63.2279	51.7181	55.386	68.5823	65.5547	44.8366	32.2148	35.1028	48.2055	48.141	44.8762	25.4321	58.1186	41.448	0	0	0	0	0	0	0	0	0	0	0	0	0	0	0	0	0	0	0	0	0	0	0	0	0
87.825	28.4756	27.365	20.0369	44.6192	62.2451	49.5283	57.5942	53.4783	55.3689	52.946	62.5534	52.4321	55.805	68.5244	64.1054	44.224	31.8419	35.9065	47.0791	50.2951	44.2938	24.1291	57.8379	41.9829	0	0	0	0	0	0	0	0	0	0	0	0	0	0	0	0	0	0	0	0	0	0	0	0	0
90.415	28.1186	27.0171	20.7049	43.4809	61.3254	50.5231	58.195	56.5692	54.4769	53.0567	63.3623	50.8867	55.3584	69.6271	64.7747	45.8682	32.9921	36.8617	47.2938	50.6285	44.9262	25.17	55.8722	42.6126	0	0	0	0	0	0	0	0	0	0	0	0	0	0	0	0	0	0	0	0	0	0	0	0	0
92.995	29.2727	26.2622	20.5705	42.1871	61.8814	50.7615	58.1581	56.2253	55.4018	51.6706	63.61	51.3478	55.7839	68.5375	62.6719	46.2609	33.4374	37.8103	46.0382	48.7668	46.9947	25.946	57.1845	42.4928	0	0	0	0	0	0	0	0	0	0	0	0	0	0	0	0	0	0	0	0	0	0	0	0	0
95.575	28.2885	26.1937	20.9697	43.2003	64.6298	51.1344	57.4032	54.2372	54.0883	52.0975	63.4111	49.1199	55.112	68.2675	64.3307	45.9183	33.3412	38.4572	48.7299	52.1963	46.9723	24.4335	58.8393	44.8076	0	0	0	0	0	0	0	0	0	0	0	0	0	0	0	0	0	0	0	0	0	0	0	0	0
98.16	27.9144	25.9513	19.5402	42.4493	60.1726	51.9328	58.1686	56.6627	55.5968	52.697	63.0422	52.3491	54.3584	70.2358	63.5626	44.8617	33.8458	37.7655	47.0975	49.3188	43.9592	23.4677	57.3544	41.975	0	0	0	0	0	0	0	0	0	0	0	0	0	0	0	0	0	0	0	0	0	0	0	0	0
100.74	29.1186	26.9671	20.4242	40.9012	64.0277	49.9262	56.1397	55.8221	55.6825	50.5652	62.7418	50.0804	53.2345	67.971	63.2872	45.0105	32.8854	38.2569	47.1238	48.9974	44.3913	24.4427	58.4269	42.1423	0	0	0	0	0	0	0	0	0	0	0	0	0	0	0	0	0	0	0	0	0	0	0	0	0
103.335	28.1805	26.7773	20.8274	43.9908	62.0105	51.2688	57.2095	55.7181	54.2227	49.8999	61.8999	50.8155	54.1673	66.8129	64.7866	43.9868	33.1765	38.6877	45.4427	50.8906	45.7918	24.5125	58.697	42.9947	0	0	0	0	0	0	0	0	0	0	0	0	0	0	0	0	0	0	0	0	0	0	0	0	0
105.915	27.9592	25.7576	20.3953	44.0527	61.668	50.3254	61.2912	54.0132	54.5007	49.7589	64.3399	50.8274	54.7852	67.0369	63.1278	45.5349	33.8406	38.9947	47.6917	52.5099	46.1594	24.0553	56.8617	44.1673	0	0	0	0	0	0	0	0	0	0	0	0	0	0	0	0	0	0	0	0	0	0	0	0	0
108.495	26.7734	26.7246	19.9038	41.3689	63.6851	50.834	58.087	56.1607	54.9934	50.6179	63.552	49.751	53.585	69.2754	63.9934	45.4018	34.0804	40.6891	46.2609	49.668	45.2767	23.8485	57.2964	42.4124	0	0	0	0	0	0	0	0	0	0	0	0	0	0	0	0	0	0	0	0	0	0	0	0	0
111.075	28.307	24.5112	20.0514	42.1291	62.946	47.8722	58.0949	56.5968	54.5586	49.3465	62.3557	50.7734	54.0303	66.8643	62.3808	44.863	34.6838	38.892	46.336	47.8221	44.9368	22.9249	57.5718	44.4783	0	0	0	0	0	0	0	0	0	0	0	0	0	0	0	0	0	0	0	0	0	0	0	0	0
113.655	28.2292	26.9012	20.0909	41.6245	62.8762	49.1594	58.3768	54.4124	55.4704	50.5705	62.5178	50.3781	53.4005	69.9473	60.9078	46.3887	33.6416	39.4585	46.8037	49.5692	45.8063	24.0988	56.639	44.6285	0	0	0	0	0	0	0	0	0	0	0	0	0	0	0	0	0	0	0	0	0	0	0	0	0
116.25	29.0619	25.6271	19.0553	42.5231	62.361	46.6548	57.3294	54.303	55.2411	51.5586	63.4256	49.7563	53.0013	68.5138	61.61	45.0079	32.3992	37.751	45.7167	49.253	44.971	24.8076	58.2332	45.0145	0	0	0	0	0	0	0	0	0	0	0	0	0	0	0	0	0	0	0	0	0	0	0	0	0
GM GFP-DDB2 405 RO
time	CELL 1	CELL 2	CELL 3	CELL 4	CELL 5	CELL 6	CELL 7	CELL 8	CELL 9	CELL 10	CELL 11	CELL 12	CELL 13	CELL 14	CELL 15	CELL 16	CELL 17	CELL 18	CELL 19	CELL 20	CELL 21	CELL 22	CELL 23	CELL 24	CELL 25	CELL 26	CELL 27	CELL 28	CELL 29	CELL 30	CELL 31	CELL 32	CELL 33	CELL 34	CELL 35	CELL 36	CELL 37	CELL 38	CELL 39	CELL 40	CELL 41	CELL 42	CELL 43	CELL 44	CELL 45	CELL 46	CELL 47	CELL 48	CELL 49
0	18.7642	13.1568	39.8775	25.7246	18.7642	13.1568	39.8775	25.7246	46.5771	20.17	9.88669	35.3162	21.3426	14.3518	18.4625	34.6535	12.7246	14.5468	13.1765	7.65613	23.5441	21.5744	11.1397	16.7642	0	0	0	0	0	0	0	0	0	0	0	0	0	0	0	0	0	0	0	0	0	0	0	0	0
2.58	18.4137	12.2622	40.5415	26.2767	18.4137	12.2622	40.5415	26.2767	45.8854	20.6509	9.14756	35.3715	21.0171	12.8577	18.5639	33.9236	12.6258	13.9921	12.0277	7.58893	24.0369	22.6917	10.9104	16.4387	0	0	0	0	0	0	0	0	0	0	0	0	0	0	0	0	0	0	0	0	0	0	0	0	0
5.175	17.5929	12.2345	42.1555	25.9302	17.5929	12.2345	42.1555	25.9302	44.3294	20.9526	9.22266	33.7589	18.2095	13.1476	16.7721	34.7378	12.3518	13.7523	11.3228	8.91304	23.7523	21.3597	10.8327	16.5929	0	0	0	0	0	0	0	0	0	0	0	0	0	0	0	0	0	0	0	0	0	0	0	0	0
7.755	18.3267	13.0698	38.5942	25.7352	18.3267	13.0698	38.5942	25.7352	45.0408	20.0237	9.73123	33.9842	19.6561	13.5876	16.2266	33.8103	13.0408	13.5455	11.1858	8.79578	25.469	20.8261	11.0659	16.274	0	0	0	0	0	0	0	0	0	0	0	0	0	0	0	0	0	0	0	0	0	0	0	0	0
10.335	18.8155	12.386	38.942	24.3821	18.8155	12.386	38.942	24.3821	41.9723	19.224	9.51383	33.7115	19.7602	12.4163	16.4335	34.8788	12.8063	13.942	11.5112	7.90119	24.4506	21.1489	10.4717	16.3136	0	0	0	0	0	0	0	0	0	0	0	0	0	0	0	0	0	0	0	0	0	0	0	0	0
12.935	0	0	0	0	0	0	0	0	0	0	0	0	0	0	0	0	0	0	0	0	0	0	0	0	0	0	0	0	0	0	0	0	0	0	0	0	0	0	0	0	0	0	0	0	0	0	0	0	0
15.54	14.0092	16.1607	47.7207	34.3439	14.0092	16.1607	47.7207	34.3439	43.7642	25.5876	19.5599	31.336	26.6877	22.0843	20.5204	56.4611	10.1765	11.5837	15.7273	10.3926	23.0804	19.8248	9.9776	18.0711	0	0	0	0	0	0	0	0	0	0	0	0	0	0	0	0	0	0	0	0	0	0	0	0	0
18.12	21.6047	23.2069	66.5296	40.9816	21.6047	23.2069	66.5296	40.9816	54.3584	29.8379	20.8485	35.3202	28.4493	25.3584	19.5389	66.2042	12.6943	14.8182	19.0804	13.3109	31.7299	25.2938	11.8762	22.3347	0	0	0	0	0	0	0	0	0	0	0	0	0	0	0	0	0	0	0	0	0	0	0	0	0
20.7	25.2964	30.7721	76.78	51.7563	25.2964	30.7721	76.78	51.7563	65.4572	32.3294	23.361	36.8458	30.361	25.9736	20.614	73.2266	14.3149	18.6403	20.9697	15.4229	38.5046	28.0896	12.0316	25.7866	0	0	0	0	0	0	0	0	0	0	0	0	0	0	0	0	0	0	0	0	0	0	0	0	0
23.28	29.7931	34.6891	84.2055	55.9249	29.7931	34.6891	84.2055	55.9249	71.2846	33.2556	24.0158	39.5718	31.4137	27.892	20.892	74.3926	16.2121	21.527	23.5296	16.4862	43.0145	29.7852	14.5995	27.9368	0	0	0	0	0	0	0	0	0	0	0	0	0	0	0	0	0	0	0	0	0	0	0	0	0
25.86	32.6535	39.3188	88.0145	58.5863	32.6535	39.3188	88.0145	58.5863	77.1449	33.7984	24.3439	44.8524	30.0487	28.39	23.1607	77.3939	17.697	24.6271	23.3742	18.3096	43.8748	31.2055	14.2266	28.3834	0	0	0	0	0	0	0	0	0	0	0	0	0	0	0	0	0	0	0	0	0	0	0	0	0
28.44	34.0237	41.0158	89.7022	64.22	34.0237	41.0158	89.7022	64.22	80.8103	37.6746	24.6219	49.9328	32.0461	29.2174	23.8511	79.4348	20.7339	25.9012	25.6561	18.9499	47.7273	34.9578	15.1515	30.614	0	0	0	0	0	0	0	0	0	0	0	0	0	0	0	0	0	0	0	0	0	0	0	0	0
31.02	36.249	41.9117	92.1976	68.6772	36.249	41.9117	92.1976	68.6772	82.2029	38.6522	25.6495	50.3426	33.0646	30.2582	25	77.8775	21.1318	28.722	25.8735	18.722	47.7325	34.9473	16.7378	31.2819	0	0	0	0	0	0	0	0	0	0	0	0	0	0	0	0	0	0	0	0	0	0	0	0	0
33.6	34.9539	46.2187	92.5916	72.1186	34.9539	46.2187	92.5916	72.1186	82.6535	39.7299	25.9829	56.0198	33.3557	29.8445	25.4822	79.7141	22.6311	29.4282	27.0593	21.0053	46.7391	37.5059	17.2121	32.2279	0	0	0	0	0	0	0	0	0	0	0	0	0	0	0	0	0	0	0	0	0	0	0	0	0
36.18	39.3478	43.7813	91.249	76.0158	39.3478	43.7813	91.249	76.0158	86.5257	40.0448	28.7088	56.6996	34.2345	30.2069	26.5349	84.3162	23.3188	30.191	26.8669	20.3373	50.5349	37.9196	18.3887	32.2885	0	0	0	0	0	0	0	0	0	0	0	0	0	0	0	0	0	0	0	0	0	0	0	0	0
38.76	39.2345	47.6403	90.9183	75.0593	39.2345	47.6403	90.9183	75.0593	89.7404	41.2727	25.8248	60.4203	34.6166	31.5995	26.7101	83.303	25.913	30.556	27.0329	22.2398	49.8893	39.2767	18.9565	32.8076	0	0	0	0	0	0	0	0	0	0	0	0	0	0	0	0	0	0	0	0	0	0	0	0	0
41.34	38.6733	47.7615	91.2279	76.6588	38.6733	47.7615	91.2279	76.6588	90.6271	43.137	28.8169	64.8498	35.2885	31.0184	29.2793	83.6443	26.0013	30.4756	26.8314	22.4295	51.8287	38.5481	18.9578	34.5982	0	0	0	0	0	0	0	0	0	0	0	0	0	0	0	0	0	0	0	0	0	0	0	0	0
43.92	39.274	50.7931	92.5679	76.1924	39.274	50.7931	92.5679	76.1924	90.3834	43.7404	28.8366	62.6377	33.9236	31.029	28.2714	83.8669	26.6021	29.9473	29.1924	21.6759	49.9354	39.8656	19.4598	34.7984	0	0	0	0	0	0	0	0	0	0	0	0	0	0	0	0	0	0	0	0	0	0	0	0	0
46.5	41.2108	49.3742	91.2108	78.0474	41.2108	49.3742	91.2108	78.0474	90.4466	45.2332	28.6667	66.4256	35.6746	31.0711	27.9816	82.4005	28.8524	31.4756	28.9618	23.0224	50.1041	41.1199	20.4203	34.9816	0	0	0	0	0	0	0	0	0	0	0	0	0	0	0	0	0	0	0	0	0	0	0	0	0
49.08	40.8419	49.7734	91.7128	80.0751	40.8419	49.7734	91.7128	80.0751	91.1225	44.4704	29.3953	67.7655	35.4835	31.5072	30.8379	85.3267	30.7391	32.4177	28.6087	24.2411	52.4018	42.6983	18.9842	35.9631	0	0	0	0	0	0	0	0	0	0	0	0	0	0	0	0	0	0	0	0	0	0	0	0	0
51.66	42.5231	50.7325	89.1159	79.8432	42.5231	50.7325	89.1159	79.8432	92.6812	44.2951	29.9236	67.5797	36.6957	32.4321	29.8327	83.5784	31.5283	33.0711	28.4348	23.6957	51.5665	43.2266	20.1357	36.1673	0	0	0	0	0	0	0	0	0	0	0	0	0	0	0	0	0	0	0	0	0	0	0	0	0
54.245	42.3557	52.3926	89.1871	80.1001	42.3557	52.3926	89.1871	80.1001	92.8551	45.1897	30.552	68.2951	37.2069	32.5231	31.1976	83.278	30.3096	33.8274	29.9987	22.942	51.5705	44.5217	20.3386	37.3531	0	0	0	0	0	0	0	0	0	0	0	0	0	0	0	0	0	0	0	0	0	0	0	0	0
56.825	40.8406	54.6324	90.8024	80.7009	40.8406	54.6324	90.8024	80.7009	93.2767	44.4743	31.5903	69.6324	35.8208	32.2187	31.5968	82.4611	31.1845	33.5863	28.9934	24.9104	52.6324	42.4466	20.5586	38.6443	0	0	0	0	0	0	0	0	0	0	0	0	0	0	0	0	0	0	0	0	0	0	0	0	0
59.425	42.2187	49.888	90.7931	78.6838	42.2187	49.888	90.7931	78.6838	95.3452	46.1133	32.531	71.4084	36.0632	30.3057	31.531	84.195	32.1054	34.0448	29.4875	23.6535	50.9262	43.2701	20.3874	36.6851	0	0	0	0	0	0	0	0	0	0	0	0	0	0	0	0	0	0	0	0	0	0	0	0	0
62.005	43.3597	55.3109	92.0909	81.4032	43.3597	55.3109	92.0909	81.4032	93.361	44.7207	30.4651	69.8986	36.6285	31.3768	31.5744	84.3043	32.2042	34.0672	30.3412	24.9447	53.8735	43.6206	20.8406	38.0501	0	0	0	0	0	0	0	0	0	0	0	0	0	0	0	0	0	0	0	0	0	0	0	0	0
64.585	42.0804	51.8748	88.4704	83.1357	42.0804	51.8748	88.4704	83.1357	93.386	47.1107	31.5165	70.3083	36.7839	32.5349	29.4163	82.6798	32.61	33.7813	30.8669	25.0329	51.3228	44.7694	20.5296	37.278	0	0	0	0	0	0	0	0	0	0	0	0	0	0	0	0	0	0	0	0	0	0	0	0	0
67.165	42.2372	51.7036	88.2292	81.7391	42.2372	51.7036	88.2292	81.7391	92.2424	46.9855	31.5718	70.6509	37.6087	32.3966	33.0408	83.5718	33.6298	35.1621	31.4625	25.3531	52.5534	44.8656	22.4084	39.0158	0	0	0	0	0	0	0	0	0	0	0	0	0	0	0	0	0	0	0	0	0	0	0	0	0
69.745	44.1897	53.9354	89.9763	80.6733	44.1897	53.9354	89.9763	80.6733	93.0316	48.087	32.2055	72.863	37.7325	32.7036	32.7734	82.4532	34.1067	34.531	30.5547	24.6561	53.1502	45.7866	20.8972	38.1792	0	0	0	0	0	0	0	0	0	0	0	0	0	0	0	0	0	0	0	0	0	0	0	0	0
72.325	43.664	54.697	91.191	80.9328	43.664	54.697	91.191	80.9328	92.0791	48.8248	32.2332	71.4493	36.0382	31.7444	30.8788	83.8129	33.8458	34.2648	29.6851	23.4493	53.0777	45.332	21.0738	38.9223	0	0	0	0	0	0	0	0	0	0	0	0	0	0	0	0	0	0	0	0	0	0	0	0	0
74.915	42.9987	54.7628	89.6746	82.4519	42.9987	54.7628	89.6746	82.4519	90.2042	46.6113	33.6416	71.9578	36.888	32.8511	33.8814	86.4625	33.7141	35.4401	30.1607	24.8669	52.1133	45.0975	21.6653	38.3399	0	0	0	0	0	0	0	0	0	0	0	0	0	0	0	0	0	0	0	0	0	0	0	0	0
77.495	42.5455	54.7536	85.0329	82.2134	42.5455	54.7536	85.0329	82.2134	89.3531	46.419	30.7747	71.6219	38.0119	32.7273	31.9855	85.7484	34.2582	33.913	32.585	24.2372	51.3939	45.3663	21.1726	37.8722	0	0	0	0	0	0	0	0	0	0	0	0	0	0	0	0	0	0	0	0	0	0	0	0	0
80.075	45.473	54.693	85.2451	82.9104	45.473	54.693	85.2451	82.9104	89.3491	46.7984	32.1054	74.7457	36.2806	31.8129	30.9051	82.9881	34.3966	34.9394	31.8261	23.8116	53.9223	46.0646	21.0343	39.3478	0	0	0	0	0	0	0	0	0	0	0	0	0	0	0	0	0	0	0	0	0	0	0	0	0
82.66	43.2253	54.7484	87.3966	79.942	43.2253	54.7484	87.3966	79.942	91.7378	46.3939	31.1845	73.83	35.6232	32.0145	31.5178	85.336	34.6364	33.5823	31.888	24.1976	52.0382	44.7009	21.0408	37.8748	0	0	0	0	0	0	0	0	0	0	0	0	0	0	0	0	0	0	0	0	0	0	0	0	0
85.24	42.6614	55.1845	84.6377	82.4045	42.6614	55.1845	84.6377	82.4045	91.0843	46.2279	34.0277	73.1094	34.7589	32.249	31.9723	85.087	35.4097	35.1186	30.9789	24.8445	53.1502	45.5125	21.2227	39.1594	0	0	0	0	0	0	0	0	0	0	0	0	0	0	0	0	0	0	0	0	0	0	0	0	0
87.83	44.2095	53.8406	86.0105	82.3755	44.2095	53.8406	86.0105	82.3755	90.1107	46.1963	32.1686	73.531	37.0092	32.9776	32.1594	84.2754	34.8696	34.6891	30.2899	24.8445	53.942	45.8972	20.8274	39.2477	0	0	0	0	0	0	0	0	0	0	0	0	0	0	0	0	0	0	0	0	0	0	0	0	0
90.41	43.2108	54.4348	86.0408	80.6548	43.2108	54.4348	86.0408	80.6548	91.3426	44.7484	32.3057	71.4664	35.6917	32.6456	31.8893	84.5823	36.3439	34.8893	31.4045	24.444	52.502	45.7523	21.1014	40.7022	0	0	0	0	0	0	0	0	0	0	0	0	0	0	0	0	0	0	0	0	0	0	0	0	0
92.99	43.5876	55.2253	84.8063	80.1094	43.5876	55.2253	84.8063	80.1094	88.1212	44.0659	32.9578	72.5534	38.5375	32.6522	31.3992	84.3939	35.0132	34.2279	31.7918	24.5547	53.3742	46.4111	20.7589	39.1845	0	0	0	0	0	0	0	0	0	0	0	0	0	0	0	0	0	0	0	0	0	0	0	0	0
95.57	43.946	56.6087	87.1001	80.3333	43.946	56.6087	87.1001	80.3333	91.0501	45.7404	31.8735	72.1054	34.5784	33.5547	30.7075	84.7167	35.7312	34.1383	32.6074	25.1673	52.3874	46.0527	21.17	39.2174	0	0	0	0	0	0	0	0	0	0	0	0	0	0	0	0	0	0	0	0	0	0	0	0	0
98.16	42.6561	55.1752	85.1897	81.4585	42.6561	55.1752	85.1897	81.4585	90.5112	46.2688	32.639	71.5929	35.4914	31.8432	31.7246	84.004	36.7431	35.2372	31.3426	24.664	55.1357	45.5178	22.336	39.6298	0	0	0	0	0	0	0	0	0	0	0	0	0	0	0	0	0	0	0	0	0	0	0	0	0
100.74	44.7339	54.5599	84.274	83.5204	44.7339	54.5599	84.274	83.5204	88.0685	45.8116	32.3004	70.8393	36.8182	31.3149	32.1225	83.5033	36.2661	34.5626	31.2358	25.9381	53.1344	46.9684	21.9223	39.3228	0	0	0	0	0	0	0	0	0	0	0	0	0	0	0	0	0	0	0	0	0	0	0	0	0
103.32	43.1621	54.8814	84.2846	81.3267	43.1621	54.8814	84.2846	81.3267	89.3887	44.8801	34.0935	71.9209	36.6706	33.1186	32.0316	82.7233	36.0119	34.4308	29.6087	25.3715	53.2477	47.1436	20.8011	39.4308	0	0	0	0	0	0	0	0	0	0	0	0	0	0	0	0	0	0	0	0	0	0	0	0	0
105.905	43.2727	54.0408	87.0659	79.2833	43.2727	54.0408	87.0659	79.2833	88.386	43.6574	33.1397	71.6456	35.0672	31.5112	32.556	80.9433	35.2964	35.8195	30.5336	24.6245	52.61	49.4559	21.22	39.2134	0	0	0	0	0	0	0	0	0	0	0	0	0	0	0	0	0	0	0	0	0	0	0	0	0
108.5	42.2358	53.9065	83.0224	79.6126	42.2358	53.9065	83.0224	79.6126	89.2187	45.2503	33.4124	70.7088	35.386	31.942	31.3966	81.0632	35.6746	34.8327	31.8682	24.6772	53.5679	46.2279	21.0435	41.2227	0	0	0	0	0	0	0	0	0	0	0	0	0	0	0	0	0	0	0	0	0	0	0	0	0
111.08	42.4124	54.9539	84.4414	79.6825	42.4124	54.9539	84.4414	79.6825	90.1318	45.5086	33.8893	72.9947	33.8011	33.5494	32.4572	82.025	36.2055	35.6825	31.7747	24.5837	54.3966	47.1344	20.3188	38.303	0	0	0	0	0	0	0	0	0	0	0	0	0	0	0	0	0	0	0	0	0	0	0	0	0
113.66	42.8775	53.9881	85.8656	79.5639	42.8775	53.9881	85.8656	79.5639	88.1265	45.0527	32.2279	70.3584	34.7036	32.4769	30.6877	78.6166	36.7826	34.8696	31.9196	23.3584	53.9091	46.7339	21.1001	39.7787	0	0	0	0	0	0	0	0	0	0	0	0	0	0	0	0	0	0	0	0	0	0	0	0	0
116.24	41.0303	52.7167	85.1001	78.9302	41.0303	52.7167	85.1001	78.9302	87.5968	44.9987	34.5415	71.0066	34.2582	33.0448	30.3926	78.8485	37.2372	35.6298	31.7668	23.3663	52.7971	45.9921	22.1621	40.3452	0	0	0	0	0	0	0	0	0	0	0	0	0	0	0	0	0	0	0	0	0	0	0	0	0
0
time	CELL 1	CELL 2	CELL 3	CELL 4	CELL 5	CELL 6	CELL 7	CELL 8	CELL 9	CELL 10	CELL 11	CELL 12	CELL 13	CELL 14	CELL 15	CELL 16	CELL 17	CELL 18	CELL 19	CELL 20	CELL 21	CELL 22	CELL 23	CELL 24	CELL 25	CELL 26	CELL 27	CELL 28	CELL 29	CELL 30	CELL 31	CELL 32	CELL 33	CELL 34	CELL 35	CELL 36	CELL 37	CELL 38	CELL 39	CELL 40	CELL 41	CELL 42	CELL 43	CELL 44	CELL 45	CELL 46	CELL 47	CELL 48	CELL 49
0	0	0	0	0	0	0	0	0	0	0	0	0	0	0	0	0	0	0	0	0	0	0	0	0	0	0	0	0	0	0	0	0	0	0	0	0	0	0	0	0	0	0	0	0	0	0	0	0	0
0	0	0	0	0	0	0	0	0	0	0	0	0	0	0	0	0	0	0	0	0	0	0	0	0	0	0	0	0	0	0	0	0	0	0	0	0	0	0	0	0	0	0	0	0	0	0	0	0	0
0	0	0	0	0	0	0	0	0	0	0	0	0	0	0	0	0	0	0	0	0	0	0	0	0	0	0	0	0	0	0	0	0	0	0	0	0	0	0	0	0	0	0	0	0	0	0	0	0	0
0	0	0	0	0	0	0	0	0	0	0	0	0	0	0	0	0	0	0	0	0	0	0	0	0	0	0	0	0	0	0	0	0	0	0	0	0	0	0	0	0	0	0	0	0	0	0	0	0	0
0	0	0	0	0	0	0	0	0	0	0	0	0	0	0	0	0	0	0	0	0	0	0	0	0	0	0	0	0	0	0	0	0	0	0	0	0	0	0	0	0	0	0	0	0	0	0	0	0	0
0	0	0	0	0	0	0	0	0	0	0	0	0	0	0	0	0	0	0	0	0	0	0	0	0	0	0	0	0	0	0	0	0	0	0	0	0	0	0	0	0	0	0	0	0	0	0	0	0	0
0	0	0	0	0	0	0	0	0	0	0	0	0	0	0	0	0	0	0	0	0	0	0	0	0	0	0	0	0	0	0	0	0	0	0	0	0	0	0	0	0	0	0	0	0	0	0	0	0	0
0	0	0	0	0	0	0	0	0	0	0	0	0	0	0	0	0	0	0	0	0	0	0	0	0	0	0	0	0	0	0	0	0	0	0	0	0	0	0	0	0	0	0	0	0	0	0	0	0	0
0	0	0	0	0	0	0	0	0	0	0	0	0	0	0	0	0	0	0	0	0	0	0	0	0	0	0	0	0	0	0	0	0	0	0	0	0	0	0	0	0	0	0	0	0	0	0	0	0	0
0	0	0	0	0	0	0	0	0	0	0	0	0	0	0	0	0	0	0	0	0	0	0	0	0	0	0	0	0	0	0	0	0	0	0	0	0	0	0	0	0	0	0	0	0	0	0	0	0	0
0	0	0	0	0	0	0	0	0	0	0	0	0	0	0	0	0	0	0	0	0	0	0	0	0	0	0	0	0	0	0	0	0	0	0	0	0	0	0	0	0	0	0	0	0	0	0	0	0	0
0	0	0	0	0	0	0	0	0	0	0	0	0	0	0	0	0	0	0	0	0	0	0	0	0	0	0	0	0	0	0	0	0	0	0	0	0	0	0	0	0	0	0	0	0	0	0	0	0	0
0	0	0	0	0	0	0	0	0	0	0	0	0	0	0	0	0	0	0	0	0	0	0	0	0	0	0	0	0	0	0	0	0	0	0	0	0	0	0	0	0	0	0	0	0	0	0	0	0	0
0	0	0	0	0	0	0	0	0	0	0	0	0	0	0	0	0	0	0	0	0	0	0	0	0	0	0	0	0	0	0	0	0	0	0	0	0	0	0	0	0	0	0	0	0	0	0	0	0	0
0	0	0	0	0	0	0	0	0	0	0	0	0	0	0	0	0	0	0	0	0	0	0	0	0	0	0	0	0	0	0	0	0	0	0	0	0	0	0	0	0	0	0	0	0	0	0	0	0	0
0	0	0	0	0	0	0	0	0	0	0	0	0	0	0	0	0	0	0	0	0	0	0	0	0	0	0	0	0	0	0	0	0	0	0	0	0	0	0	0	0	0	0	0	0	0	0	0	0	0
0	0	0	0	0	0	0	0	0	0	0	0	0	0	0	0	0	0	0	0	0	0	0	0	0	0	0	0	0	0	0	0	0	0	0	0	0	0	0	0	0	0	0	0	0	0	0	0	0	0
0	0	0	0	0	0	0	0	0	0	0	0	0	0	0	0	0	0	0	0	0	0	0	0	0	0	0	0	0	0	0	0	0	0	0	0	0	0	0	0	0	0	0	0	0	0	0	0	0	0
0	0	0	0	0	0	0	0	0	0	0	0	0	0	0	0	0	0	0	0	0	0	0	0	0	0	0	0	0	0	0	0	0	0	0	0	0	0	0	0	0	0	0	0	0	0	0	0	0	0
0	0	0	0	0	0	0	0	0	0	0	0	0	0	0	0	0	0	0	0	0	0	0	0	0	0	0	0	0	0	0	0	0	0	0	0	0	0	0	0	0	0	0	0	0	0	0	0	0	0
0	0	0	0	0	0	0	0	0	0	0	0	0	0	0	0	0	0	0	0	0	0	0	0	0	0	0	0	0	0	0	0	0	0	0	0	0	0	0	0	0	0	0	0	0	0	0	0	0	0
0	0	0	0	0	0	0	0	0	0	0	0	0	0	0	0	0	0	0	0	0	0	0	0	0	0	0	0	0	0	0	0	0	0	0	0	0	0	0	0	0	0	0	0	0	0	0	0	0	0
0	0	0	0	0	0	0	0	0	0	0	0	0	0	0	0	0	0	0	0	0	0	0	0	0	0	0	0	0	0	0	0	0	0	0	0	0	0	0	0	0	0	0	0	0	0	0	0	0	0
0	0	0	0	0	0	0	0	0	0	0	0	0	0	0	0	0	0	0	0	0	0	0	0	0	0	0	0	0	0	0	0	0	0	0	0	0	0	0	0	0	0	0	0	0	0	0	0	0	0
0	0	0	0	0	0	0	0	0	0	0	0	0	0	0	0	0	0	0	0	0	0	0	0	0	0	0	0	0	0	0	0	0	0	0	0	0	0	0	0	0	0	0	0	0	0	0	0	0	0
0	0	0	0	0	0	0	0	0	0	0	0	0	0	0	0	0	0	0	0	0	0	0	0	0	0	0	0	0	0	0	0	0	0	0	0	0	0	0	0	0	0	0	0	0	0	0	0	0	0
0	0	0	0	0	0	0	0	0	0	0	0	0	0	0	0	0	0	0	0	0	0	0	0	0	0	0	0	0	0	0	0	0	0	0	0	0	0	0	0	0	0	0	0	0	0	0	0	0	0
0	0	0	0	0	0	0	0	0	0	0	0	0	0	0	0	0	0	0	0	0	0	0	0	0	0	0	0	0	0	0	0	0	0	0	0	0	0	0	0	0	0	0	0	0	0	0	0	0	0
0	0	0	0	0	0	0	0	0	0	0	0	0	0	0	0	0	0	0	0	0	0	0	0	0	0	0	0	0	0	0	0	0	0	0	0	0	0	0	0	0	0	0	0	0	0	0	0	0	0
0	0	0	0	0	0	0	0	0	0	0	0	0	0	0	0	0	0	0	0	0	0	0	0	0	0	0	0	0	0	0	0	0	0	0	0	0	0	0	0	0	0	0	0	0	0	0	0	0	0
0	0	0	0	0	0	0	0	0	0	0	0	0	0	0	0	0	0	0	0	0	0	0	0	0	0	0	0	0	0	0	0	0	0	0	0	0	0	0	0	0	0	0	0	0	0	0	0	0	0
0	0	0	0	0	0	0	0	0	0	0	0	0	0	0	0	0	0	0	0	0	0	0	0	0	0	0	0	0	0	0	0	0	0	0	0	0	0	0	0	0	0	0	0	0	0	0	0	0	0
0	0	0	0	0	0	0	0	0	0	0	0	0	0	0	0	0	0	0	0	0	0	0	0	0	0	0	0	0	0	0	0	0	0	0	0	0	0	0	0	0	0	0	0	0	0	0	0	0	0
0	0	0	0	0	0	0	0	0	0	0	0	0	0	0	0	0	0	0	0	0	0	0	0	0	0	0	0	0	0	0	0	0	0	0	0	0	0	0	0	0	0	0	0	0	0	0	0	0	0
0	0	0	0	0	0	0	0	0	0	0	0	0	0	0	0	0	0	0	0	0	0	0	0	0	0	0	0	0	0	0	0	0	0	0	0	0	0	0	0	0	0	0	0	0	0	0	0	0	0
0	0	0	0	0	0	0	0	0	0	0	0	0	0	0	0	0	0	0	0	0	0	0	0	0	0	0	0	0	0	0	0	0	0	0	0	0	0	0	0	0	0	0	0	0	0	0	0	0	0
0	0	0	0	0	0	0	0	0	0	0	0	0	0	0	0	0	0	0	0	0	0	0	0	0	0	0	0	0	0	0	0	0	0	0	0	0	0	0	0	0	0	0	0	0	0	0	0	0	0
0	0	0	0	0	0	0	0	0	0	0	0	0	0	0	0	0	0	0	0	0	0	0	0	0	0	0	0	0	0	0	0	0	0	0	0	0	0	0	0	0	0	0	0	0	0	0	0	0	0
0	0	0	0	0	0	0	0	0	0	0	0	0	0	0	0	0	0	0	0	0	0	0	0	0	0	0	0	0	0	0	0	0	0	0	0	0	0	0	0	0	0	0	0	0	0	0	0	0	0
0	0	0	0	0	0	0	0	0	0	0	0	0	0	0	0	0	0	0	0	0	0	0	0	0	0	0	0	0	0	0	0	0	0	0	0	0	0	0	0	0	0	0	0	0	0	0	0	0	0
0	0	0	0	0	0	0	0	0	0	0	0	0	0	0	0	0	0	0	0	0	0	0	0	0	0	0	0	0	0	0	0	0	0	0	0	0	0	0	0	0	0	0	0	0	0	0	0	0	0
0	0	0	0	0	0	0	0	0	0	0	0	0	0	0	0	0	0	0	0	0	0	0	0	0	0	0	0	0	0	0	0	0	0	0	0	0	0	0	0	0	0	0	0	0	0	0	0	0	0
0	0	0	0	0	0	0	0	0	0	0	0	0	0	0	0	0	0	0	0	0	0	0	0	0	0	0	0	0	0	0	0	0	0	0	0	0	0	0	0	0	0	0	0	0	0	0	0	0	0
0	0	0	0	0	0	0	0	0	0	0	0	0	0	0	0	0	0	0	0	0	0	0	0	0	0	0	0	0	0	0	0	0	0	0	0	0	0	0	0	0	0	0	0	0	0	0	0	0	0
0	0	0	0	0	0	0	0	0	0	0	0	0	0	0	0	0	0	0	0	0	0	0	0	0	0	0	0	0	0	0	0	0	0	0	0	0	0	0	0	0	0	0	0	0	0	0	0	0	0
0	0	0	0	0	0	0	0	0	0	0	0	0	0	0	0	0	0	0	0	0	0	0	0	0	0	0	0	0	0	0	0	0	0	0	0	0	0	0	0	0	0	0	0	0	0	0	0	0	0
0
time	CELL 1	CELL 2	CELL 3	CELL 4	CELL 5	CELL 6	CELL 7	CELL 8	CELL 9	CELL 10	CELL 11	CELL 12	CELL 13	CELL 14	CELL 15	CELL 16	CELL 17	CELL 18	CELL 19	CELL 20	CELL 21	CELL 22	CELL 23	CELL 24	CELL 25	CELL 26	CELL 27	CELL 28	CELL 29	CELL 30	CELL 31	CELL 32	CELL 33	CELL 34	CELL 35	CELL 36	CELL 37	CELL 38	CELL 39	CELL 40	CELL 41	CELL 42	CELL 43	CELL 44	CELL 45	CELL 46	CELL 47	CELL 48	CELL 49
0	0	0	0	0	0	0	0	0	0	0	0	0	0	0	0	0	0	0	0	0	0	0	0	0	0	0	0	0	0	0	0	0	0	0	0	0	0	0	0	0	0	0	0	0	0	0	0	0	0
0	0	0	0	0	0	0	0	0	0	0	0	0	0	0	0	0	0	0	0	0	0	0	0	0	0	0	0	0	0	0	0	0	0	0	0	0	0	0	0	0	0	0	0	0	0	0	0	0	0
0	0	0	0	0	0	0	0	0	0	0	0	0	0	0	0	0	0	0	0	0	0	0	0	0	0	0	0	0	0	0	0	0	0	0	0	0	0	0	0	0	0	0	0	0	0	0	0	0	0
0	0	0	0	0	0	0	0	0	0	0	0	0	0	0	0	0	0	0	0	0	0	0	0	0	0	0	0	0	0	0	0	0	0	0	0	0	0	0	0	0	0	0	0	0	0	0	0	0	0
0	0	0	0	0	0	0	0	0	0	0	0	0	0	0	0	0	0	0	0	0	0	0	0	0	0	0	0	0	0	0	0	0	0	0	0	0	0	0	0	0	0	0	0	0	0	0	0	0	0
0	0	0	0	0	0	0	0	0	0	0	0	0	0	0	0	0	0	0	0	0	0	0	0	0	0	0	0	0	0	0	0	0	0	0	0	0	0	0	0	0	0	0	0	0	0	0	0	0	0
0	0	0	0	0	0	0	0	0	0	0	0	0	0	0	0	0	0	0	0	0	0	0	0	0	0	0	0	0	0	0	0	0	0	0	0	0	0	0	0	0	0	0	0	0	0	0	0	0	0
0	0	0	0	0	0	0	0	0	0	0	0	0	0	0	0	0	0	0	0	0	0	0	0	0	0	0	0	0	0	0	0	0	0	0	0	0	0	0	0	0	0	0	0	0	0	0	0	0	0
0	0	0	0	0	0	0	0	0	0	0	0	0	0	0	0	0	0	0	0	0	0	0	0	0	0	0	0	0	0	0	0	0	0	0	0	0	0	0	0	0	0	0	0	0	0	0	0	0	0
0	0	0	0	0	0	0	0	0	0	0	0	0	0	0	0	0	0	0	0	0	0	0	0	0	0	0	0	0	0	0	0	0	0	0	0	0	0	0	0	0	0	0	0	0	0	0	0	0	0
0	0	0	0	0	0	0	0	0	0	0	0	0	0	0	0	0	0	0	0	0	0	0	0	0	0	0	0	0	0	0	0	0	0	0	0	0	0	0	0	0	0	0	0	0	0	0	0	0	0
0	0	0	0	0	0	0	0	0	0	0	0	0	0	0	0	0	0	0	0	0	0	0	0	0	0	0	0	0	0	0	0	0	0	0	0	0	0	0	0	0	0	0	0	0	0	0	0	0	0
0	0	0	0	0	0	0	0	0	0	0	0	0	0	0	0	0	0	0	0	0	0	0	0	0	0	0	0	0	0	0	0	0	0	0	0	0	0	0	0	0	0	0	0	0	0	0	0	0	0
0	0	0	0	0	0	0	0	0	0	0	0	0	0	0	0	0	0	0	0	0	0	0	0	0	0	0	0	0	0	0	0	0	0	0	0	0	0	0	0	0	0	0	0	0	0	0	0	0	0
0	0	0	0	0	0	0	0	0	0	0	0	0	0	0	0	0	0	0	0	0	0	0	0	0	0	0	0	0	0	0	0	0	0	0	0	0	0	0	0	0	0	0	0	0	0	0	0	0	0
0	0	0	0	0	0	0	0	0	0	0	0	0	0	0	0	0	0	0	0	0	0	0	0	0	0	0	0	0	0	0	0	0	0	0	0	0	0	0	0	0	0	0	0	0	0	0	0	0	0
0	0	0	0	0	0	0	0	0	0	0	0	0	0	0	0	0	0	0	0	0	0	0	0	0	0	0	0	0	0	0	0	0	0	0	0	0	0	0	0	0	0	0	0	0	0	0	0	0	0
0	0	0	0	0	0	0	0	0	0	0	0	0	0	0	0	0	0	0	0	0	0	0	0	0	0	0	0	0	0	0	0	0	0	0	0	0	0	0	0	0	0	0	0	0	0	0	0	0	0
0	0	0	0	0	0	0	0	0	0	0	0	0	0	0	0	0	0	0	0	0	0	0	0	0	0	0	0	0	0	0	0	0	0	0	0	0	0	0	0	0	0	0	0	0	0	0	0	0	0
0	0	0	0	0	0	0	0	0	0	0	0	0	0	0	0	0	0	0	0	0	0	0	0	0	0	0	0	0	0	0	0	0	0	0	0	0	0	0	0	0	0	0	0	0	0	0	0	0	0
0	0	0	0	0	0	0	0	0	0	0	0	0	0	0	0	0	0	0	0	0	0	0	0	0	0	0	0	0	0	0	0	0	0	0	0	0	0	0	0	0	0	0	0	0	0	0	0	0	0
0	0	0	0	0	0	0	0	0	0	0	0	0	0	0	0	0	0	0	0	0	0	0	0	0	0	0	0	0	0	0	0	0	0	0	0	0	0	0	0	0	0	0	0	0	0	0	0	0	0
0	0	0	0	0	0	0	0	0	0	0	0	0	0	0	0	0	0	0	0	0	0	0	0	0	0	0	0	0	0	0	0	0	0	0	0	0	0	0	0	0	0	0	0	0	0	0	0	0	0
0	0	0	0	0	0	0	0	0	0	0	0	0	0	0	0	0	0	0	0	0	0	0	0	0	0	0	0	0	0	0	0	0	0	0	0	0	0	0	0	0	0	0	0	0	0	0	0	0	0
0	0	0	0	0	0	0	0	0	0	0	0	0	0	0	0	0	0	0	0	0	0	0	0	0	0	0	0	0	0	0	0	0	0	0	0	0	0	0	0	0	0	0	0	0	0	0	0	0	0
0	0	0	0	0	0	0	0	0	0	0	0	0	0	0	0	0	0	0	0	0	0	0	0	0	0	0	0	0	0	0	0	0	0	0	0	0	0	0	0	0	0	0	0	0	0	0	0	0	0
0	0	0	0	0	0	0	0	0	0	0	0	0	0	0	0	0	0	0	0	0	0	0	0	0	0	0	0	0	0	0	0	0	0	0	0	0	0	0	0	0	0	0	0	0	0	0	0	0	0
0	0	0	0	0	0	0	0	0	0	0	0	0	0	0	0	0	0	0	0	0	0	0	0	0	0	0	0	0	0	0	0	0	0	0	0	0	0	0	0	0	0	0	0	0	0	0	0	0	0
0	0	0	0	0	0	0	0	0	0	0	0	0	0	0	0	0	0	0	0	0	0	0	0	0	0	0	0	0	0	0	0	0	0	0	0	0	0	0	0	0	0	0	0	0	0	0	0	0	0
0	0	0	0	0	0	0	0	0	0	0	0	0	0	0	0	0	0	0	0	0	0	0	0	0	0	0	0	0	0	0	0	0	0	0	0	0	0	0	0	0	0	0	0	0	0	0	0	0	0
0	0	0	0	0	0	0	0	0	0	0	0	0	0	0	0	0	0	0	0	0	0	0	0	0	0	0	0	0	0	0	0	0	0	0	0	0	0	0	0	0	0	0	0	0	0	0	0	0	0
0	0	0	0	0	0	0	0	0	0	0	0	0	0	0	0	0	0	0	0	0	0	0	0	0	0	0	0	0	0	0	0	0	0	0	0	0	0	0	0	0	0	0	0	0	0	0	0	0	0
0	0	0	0	0	0	0	0	0	0	0	0	0	0	0	0	0	0	0	0	0	0	0	0	0	0	0	0	0	0	0	0	0	0	0	0	0	0	0	0	0	0	0	0	0	0	0	0	0	0
0	0	0	0	0	0	0	0	0	0	0	0	0	0	0	0	0	0	0	0	0	0	0	0	0	0	0	0	0	0	0	0	0	0	0	0	0	0	0	0	0	0	0	0	0	0	0	0	0	0
0	0	0	0	0	0	0	0	0	0	0	0	0	0	0	0	0	0	0	0	0	0	0	0	0	0	0	0	0	0	0	0	0	0	0	0	0	0	0	0	0	0	0	0	0	0	0	0	0	0
0	0	0	0	0	0	0	0	0	0	0	0	0	0	0	0	0	0	0	0	0	0	0	0	0	0	0	0	0	0	0	0	0	0	0	0	0	0	0	0	0	0	0	0	0	0	0	0	0	0
0	0	0	0	0	0	0	0	0	0	0	0	0	0	0	0	0	0	0	0	0	0	0	0	0	0	0	0	0	0	0	0	0	0	0	0	0	0	0	0	0	0	0	0	0	0	0	0	0	0
0	0	0	0	0	0	0	0	0	0	0	0	0	0	0	0	0	0	0	0	0	0	0	0	0	0	0	0	0	0	0	0	0	0	0	0	0	0	0	0	0	0	0	0	0	0	0	0	0	0
0	0	0	0	0	0	0	0	0	0	0	0	0	0	0	0	0	0	0	0	0	0	0	0	0	0	0	0	0	0	0	0	0	0	0	0	0	0	0	0	0	0	0	0	0	0	0	0	0	0
0	0	0	0	0	0	0	0	0	0	0	0	0	0	0	0	0	0	0	0	0	0	0	0	0	0	0	0	0	0	0	0	0	0	0	0	0	0	0	0	0	0	0	0	0	0	0	0	0	0
0	0	0	0	0	0	0	0	0	0	0	0	0	0	0	0	0	0	0	0	0	0	0	0	0	0	0	0	0	0	0	0	0	0	0	0	0	0	0	0	0	0	0	0	0	0	0	0	0	0
0	0	0	0	0	0	0	0	0	0	0	0	0	0	0	0	0	0	0	0	0	0	0	0	0	0	0	0	0	0	0	0	0	0	0	0	0	0	0	0	0	0	0	0	0	0	0	0	0	0
0	0	0	0	0	0	0	0	0	0	0	0	0	0	0	0	0	0	0	0	0	0	0	0	0	0	0	0	0	0	0	0	0	0	0	0	0	0	0	0	0	0	0	0	0	0	0	0	0	0
0	0	0	0	0	0	0	0	0	0	0	0	0	0	0	0	0	0	0	0	0	0	0	0	0	0	0	0	0	0	0	0	0	0	0	0	0	0	0	0	0	0	0	0	0	0	0	0	0	0
0	0	0	0	0	0	0	0	0	0	0	0	0	0	0	0	0	0	0	0	0	0	0	0	0	0	0	0	0	0	0	0	0	0	0	0	0	0	0	0	0	0	0	0	0	0	0	0	0	0
0	0	0	0	0	0	0	0	0	0	0	0	0	0	0	0	0	0	0	0	0	0	0	0	0	0	0	0	0	0	0	0	0	0	0	0	0	0	0	0	0	0	0	0	0	0	0	0	0	0
[truncated: 11 more columns]

## Sheet: Raw nucl-bg
XRCC1-YFP 405
time	CELL 1	CELL 2	CELL 3	CELL 4	CELL 5	CELL 6	CELL 7	CELL 8	CELL 9	CELL 10	CELL 11	CELL 12	CELL 13	CELL 14	CELL 15	CELL 16	CELL 17	CELL 18	CELL 19	CELL 20	CELL 21	CELL 22	CELL 23	CELL 24	CELL 25	CELL 26	CELL 27	CELL 28	CELL 29	CELL 30	CELL 31	CELL 32	CELL 33	CELL 34	CELL 35	CELL 36	CELL 37	CELL 38	CELL 39	CELL 40	CELL 41	CELL 42	CELL 43	CELL 44	CELL 45	CELL 46	CELL 47	CELL 48	CELL 49
0	28.4269	16.9328	29.8366	41.5152	6.11858	17.5889	5.31225	8.82609	15.9947	14.7088	13.7549	29.6798	10.0619	7.95125	14.2727	18.693	18.4071	13.4993	4.6693	10.4282	25.0303	7.30435	9.59816	0	0	0	0	0	0	0	0	0	0	0	0	0	0	0	0	0	0	0	0	0	0	0	0	0	0
2.595	29.2885	16.6271	30.2477	40.6719	6.10672	16.9921	4.2029	8.08696	17.2819	13.9671	14.7207	28.635	10.0527	7.55599	12.4875	18	18.1397	13.9249	4.28327	10.6838	24.6153	6.86825	9.09881	0	0	0	0	0	0	0	0	0	0	0	0	0	0	0	0	0	0	0	0	0	0	0	0	0	0
5.175	29.5428	17.2464	30.6192	40.4862	6.37154	16.5744	5.28063	8.58235	16.1291	15.3136	12.971	29.2385	10.9447	8.61924	13.9552	17.9618	20.1871	12.2424	4.42424	11.0567	25.7497	7.25033	9.36495	0	0	0	0	0	0	0	0	0	0	0	0	0	0	0	0	0	0	0	0	0	0	0	0	0	0
7.755	28.029	17.0132	29.7892	41.3202	5.74177	17.7602	4.89196	8.23715	16.7154	13.8314	13.3386	29.1357	10.5863	7.27404	11.975	17.3491	19.5428	13.4295	4.37022	10.1713	25.2819	7.07773	8.22925	0	0	0	0	0	0	0	0	0	0	0	0	0	0	0	0	0	0	0	0	0	0	0	0	0	0
10.335	29.6021	16.3057	29.9486	39.1436	6.12385	17.3202	5.24638	8.39394	17.0382	12.4348	12.5428	29.7101	9.41765	8.39789	12.5889	19.4018	19.859	12.5876	4.27009	10.6403	24.5586	7.44005	9.04348	0	0	0	0	0	0	0	0	0	0	0	0	0	0	0	0	0	0	0	0	0	0	0	0	0	0
12.935	0	0	0	0	0	0	0	0	0	0	0	0	0	0	0	0	0	0	0	0	0	0	0	0	0	0	0	0	0	0	0	0	0	0	0	0	0	0	0	0	0	0	0	0	0	0	0	0	0
15.54	28.0316	16.4611	28.4058	38.83	5.70883	16.0935	4.75758	8.64163	16.0316	13.2069	13.4111	28.444	9.66271	8.49012	11.2569	18.2991	17.0883	12.7128	4.04611	11.2042	23.0711	6.91831	8.69697	0	0	0	0	0	0	0	0	0	0	0	0	0	0	0	0	0	0	0	0	0	0	0	0	0	0
18.12	28.332	16.2095	29.3979	38.9091	5.30171	15.5296	3.86166	7.93412	16.4177	13.9157	12.1976	27.4045	11.3584	7.62187	13.0843	16.7708	17.2688	12.4585	4.03162	9.96443	24.2701	6.68775	8.14625	0	0	0	0	0	0	0	0	0	0	0	0	0	0	0	0	0	0	0	0	0	0	0	0	0	0
20.7	27.4203	16.7866	29.6179	39.552	5.4137	15.4269	4.2859	7.62846	16.1779	13.0975	12.2622	28.6957	9.01318	8.05534	12.3821	18.249	17.531	12.1673	4.09486	10.0079	24.0198	6.79974	7.85771	0	0	0	0	0	0	0	0	0	0	0	0	0	0	0	0	0	0	0	0	0	0	0	0	0	0
23.28	27.3676	16.2108	29.7892	39.0132	5.40843	14.7787	3.84585	7.86693	16.3689	12.8643	12.4822	26.6957	9.91173	8.29381	11.3188	16.8682	17.8524	11.6008	3.8274	10.9368	23.1159	6.46772	8.49802	0	0	0	0	0	0	0	0	0	0	0	0	0	0	0	0	0	0	0	0	0	0	0	0	0	0
25.86	28.2148	15.4229	29.1383	39.4453	4.92885	15.3307	4.53755	8.5191	16.2846	13.0171	12.5942	26.9473	9.83794	7.42292	11.7154	16.9605	17.3518	12.0026	3.86693	9.61924	21.7404	6.62451	8.32543	0	0	0	0	0	0	0	0	0	0	0	0	0	0	0	0	0	0	0	0	0	0	0	0	0	0
28.44	27.1555	15.4308	29.6245	38.8775	4.90119	14.4414	4.02767	8.0751	15.5837	13.6798	11.5033	26.3386	9.86298	7.99868	11.7602	18.6153	17.5586	12.1146	3.60474	8.9473	22.2042	7.01186	7.97497	0	0	0	0	0	0	0	0	0	0	0	0	0	0	0	0	0	0	0	0	0	0	0	0	0	0
31.02	28.5086	16.0593	29.6021	39.1581	5.28458	14.9499	3.57576	8.29117	15.8353	12.9644	12.0053	28.025	9.20158	7.68906	12.8682	16.1686	16.3162	11.5613	4.02503	9.75494	23.1225	6.43478	7.67062	0	0	0	0	0	0	0	0	0	0	0	0	0	0	0	0	0	0	0	0	0	0	0	0	0	0
33.6	28.2372	15.5573	29.5639	37.469	4.69038	15.0316	3.96179	8.43478	15.8617	13.8986	12.6627	28.3663	9.70487	7.19104	11.3347	17.9816	17.2055	11.7404	3.84321	10.7444	23.0343	6.67194	8.48748	0	0	0	0	0	0	0	0	0	0	0	0	0	0	0	0	0	0	0	0	0	0	0	0	0	0
36.18	28.4203	16.4717	30.3439	37.6403	3.8946	14.0013	3.639	8.50593	16.0988	13.2358	11.8327	28.1594	8.93939	7.00395	11.6733	16.6469	16.639	11.9236	3.29776	9.57971	22.3768	6.48353	7.51779	0	0	0	0	0	0	0	0	0	0	0	0	0	0	0	0	0	0	0	0	0	0	0	0	0	0
38.76	28.253	15.9934	29.415	39.6192	4.22793	15.5679	3.8274	8.09881	16.975	12.2688	11.9855	28.2279	8.50329	6.92227	12.0567	16.4862	18.2095	12.2055	3.73913	10.1238	21.3584	6.47958	7.17918	0	0	0	0	0	0	0	0	0	0	0	0	0	0	0	0	0	0	0	0	0	0	0	0	0	0
41.34	28.2161	15.1673	29.4638	39.2978	5.10408	15.2701	2.7444	8.13307	16.6443	11.6034	12.0224	26.9302	8.7892	6.55204	10.7457	16.5072	17.8406	10.5863	3.4361	8.32148	21.7049	6.07905	7.79183	0	0	0	0	0	0	0	0	0	0	0	0	0	0	0	0	0	0	0	0	0	0	0	0	0	0
43.92	28.1502	16.4269	30.1186	38.108	4.82872	14.4506	3.55599	8.04875	16.2951	12.6904	12.2319	27.3505	8.80237	7.00132	12.195	16.4084	15.8656	12.2016	3.63505	9.55995	21.2767	7.24111	7.49802	0	0	0	0	0	0	0	0	0	0	0	0	0	0	0	0	0	0	0	0	0	0	0	0	0	0
46.5	28.1594	16.2411	29.5916	38.4901	4.09881	15.9209	4.21871	8.1581	16.4216	12.3215	12.635	24.9328	9.28854	7.60474	11.4914	16.7721	15.8419	11.2819	3.4058	8.64559	20.4466	6.35968	7.5191	0	0	0	0	0	0	0	0	0	0	0	0	0	0	0	0	0	0	0	0	0	0	0	0	0	0
49.08	29.4598	15.9539	30.1989	38.4308	3.4137	14.9802	3.76812	8.08564	15.1634	12.5758	12.4071	26.8643	8.67194	6.22266	11.5323	15.8577	15.2266	11.5679	3.55731	8.49407	21.4572	6.1805	7.79447	0	0	0	0	0	0	0	0	0	0	0	0	0	0	0	0	0	0	0	0	0	0	0	0	0	0
51.66	27.3939	16.3149	29.2174	39.0053	4.18445	15.4822	3.19763	8.92358	16.195	12.913	12.1884	25.2464	9.07378	6.67852	10.9723	15.996	15.5362	10.3794	3.50198	8.73913	21.3702	6.15679	8.01318	0	0	0	0	0	0	0	0	0	0	0	0	0	0	0	0	0	0	0	0	0	0	0	0	0	0
54.255	27.8722	15.357	30.4901	37.8617	4.20817	14.2925	3.07773	8.25033	15.2701	13.2859	11.3847	26.3333	9.23188	7.14888	11.9578	16.0804	16.5534	10.3702	3.64954	9.81159	21.2372	5.93544	7.74572	0	0	0	0	0	0	0	0	0	0	0	0	0	0	0	0	0	0	0	0	0	0	0	0	0	0
56.835	27.9618	16.4993	29.3149	37.029	4.49539	14.7945	3.5639	7.89855	15.6535	12.415	11.7971	26.7431	9.07378	7.27273	11.5718	16.8366	15.9921	11.7431	3.57839	7.74835	21.1594	5.93808	7.15415	0	0	0	0	0	0	0	0	0	0	0	0	0	0	0	0	0	0	0	0	0	0	0	0	0	0
59.415	27.7418	16.004	29.4282	39.5257	4.33202	14.4414	3.65481	8.55072	16.1805	12.1673	13.0277	26.9433	8.59816	7.27536	10.8959	16.8524	15.7299	10.4071	3.52437	8.93808	19.5955	5.80105	7.57312	0	0	0	0	0	0	0	0	0	0	0	0	0	0	0	0	0	0	0	0	0	0	0	0	0	0
61.995	27.643	15.3689	28.3412	38.3083	3.89196	15.5283	3.59947	7.96179	16.776	12.8511	12.141	26.6245	8.61133	6.58366	11.0567	16.5402	15.5231	11.0079	3.14361	7.8419	20.8893	6.15942	7.90382	0	0	0	0	0	0	0	0	0	0	0	0	0	0	0	0	0	0	0	0	0	0	0	0	0	0
64.575	26.5599	16.4321	27.9565	38.1067	4.75099	15.4993	3.40711	8.14625	16.2161	12.4466	12.1489	25.3676	9.45191	7.66271	11.1186	16.2042	15.2306	11.7194	3.29381	9.20685	19.2385	5.94993	7.02503	0	0	0	0	0	0	0	0	0	0	0	0	0	0	0	0	0	0	0	0	0	0	0	0	0	0
67.17	27.5718	15.8972	28.8906	37.4914	4.78393	15.4756	3.37945	7.65613	17.1647	11.4506	12.3913	26.6232	8.0527	6.48353	10.8696	17.6192	16.5534	10.643	3.62055	9.4809	20.4177	6.45982	8.07905	0	0	0	0	0	0	0	0	0	0	0	0	0	0	0	0	0	0	0	0	0	0	0	0	0	0
69.75	27.6614	15.7431	28.4361	37.1489	3.61528	14.3439	3.77866	8.53096	16.2978	12.1647	12.1028	26.8208	7.90777	6.45059	11.3584	16.2279	15.0474	10.8366	3.68248	8.17918	20.9486	5.93676	7.23452	0	0	0	0	0	0	0	0	0	0	0	0	0	0	0	0	0	0	0	0	0	0	0	0	0	0
72.33	28.4335	14.8564	29.3623	36.664	5.11199	13.7787	3.78261	7.29117	16.6074	12.6693	12.0435	25.5547	8.31884	6.80896	11.6021	15.1528	16.3281	11.3452	3.3083	8.66271	20.1238	6.67984	7.01976	0	0	0	0	0	0	0	0	0	0	0	0	0	0	0	0	0	0	0	0	0	0	0	0	0	0
74.91	27.7826	15.0158	28.3096	37.5916	5.361	14.9117	4.27668	7.72332	16.4585	11.859	12.6746	26.0171	9.13702	6.89065	12.0474	14.1028	16.5876	10.9209	3.34124	8.37286	20.5599	6.08169	6.69829	0	0	0	0	0	0	0	0	0	0	0	0	0	0	0	0	0	0	0	0	0	0	0	0	0	0
77.505	28.8577	15.3926	28.3465	37.3979	4.3913	15.1225	3.2253	7.7141	15.9328	12.3636	11.502	25.8801	8.0224	6.09618	11.3742	16.17	16.7813	10.6061	3.42819	8.16469	19.8235	6.06192	7.4137	0	0	0	0	0	0	0	0	0	0	0	0	0	0	0	0	0	0	0	0	0	0	0	0	0	0
80.085	27.6443	15.5455	28.3992	38.2503	4.37418	6.28986	3.62582	8.00264	16.8867	11.8841	12.863	27.3808	8.15415	6.52174	11.8129	14.7945	16.3215	11.1542	3.40184	7.04084	19.6759	6.47958	7.52964	0	0	0	0	0	0	0	0	0	0	0	0	0	0	0	0	0	0	0	0	0	0	0	0	0	0
82.665	28.2675	15.2543	28.913	37.0751	4.4888	6.722	3.64163	7.6469	15.4835	12.7484	11.8221	25.6983	8.45323	7.69697	10.9025	14.8735	15.8011	12.1449	3.39657	8.42424	19.4941	5.97497	7.67852	0	0	0	0	0	0	0	0	0	0	0	0	0	0	0	0	0	0	0	0	0	0	0	0	0	0
85.245	28.1989	14.7602	29.0395	36.3531	5.01581	14.0672	3.97101	7.92622	16.9592	11.7339	12.5389	25.585	8.45059	7.06061	11.1278	15.2912	16.9209	10.4229	3.0303	8.53228	19.6482	5.88406	6.58366	0	0	0	0	0	0	0	0	0	0	0	0	0	0	0	0	0	0	0	0	0	0	0	0	0	0
87.825	27.7866	15.5586	29.3676	36.9592	4.59816	13.3096	4.07378	7.90646	16.6047	12.2213	12.3926	25.6061	8.06456	7.18709	10.6495	14.6061	15.5929	10.2582	3.30303	9.10013	19.8617	6.32411	7.28458	0	0	0	0	0	0	0	0	0	0	0	0	0	0	0	0	0	0	0	0	0	0	0	0	0	0
90.42	28.9157	15.137	28.3149	37.2885	5.11594	14.2635	3.89855	8.09223	15.6983	12.7958	12.5903	26.2688	7.83004	7.07642	10.4993	14.9644	15.7062	9.52306	3.6693	8.99605	20.0698	5.917	7.34519	0	0	0	0	0	0	0	0	0	0	0	0	0	0	0	0	0	0	0	0	0	0	0	0	0	0
93	27.4611	15.195	28.8814	36.0817	4.04216	13.8393	3.81159	7.6996	16.1713	11.4967	13.2464	25.8762	8.51779	6.46377	10.7589	15.6943	16.7128	10.1476	3.78788	8.28854	19.9078	6.13175	7.12516	0	0	0	0	0	0	0	0	0	0	0	0	0	0	0	0	0	0	0	0	0	0	0	0	0	0
95.58	28.224	14.8801	28.5283	37.6456	4.49407	13.4427	3.3307	8.10145	16.639	10.5441	12.7141	25.8946	7.8274	7.20685	10.6047	13.9921	15.7207	10.1041	3.17391	9.13307	19.1502	5.63373	7.48485	0	0	0	0	0	0	0	0	0	0	0	0	0	0	0	0	0	0	0	0	0	0	0	0	0	0
98.16	28.0567	15.9249	28.8485	36.6719	3.28195	14.8617	4.19763	7.81555	15.8801	12.5112	13.0962	26.6074	7.68906	6.25165	10.7905	15.5731	15.5204	10.3267	3.38076	8.4361	19.8011	6.02372	7.15283	0	0	0	0	0	0	0	0	0	0	0	0	0	0	0	0	0	0	0	0	0	0	0	0	0	0
100.74	29.2227	15.7628	30.1686	36.087	4.2108	13.3794	3.36627	7.49275	16.9723	11.6996	11.8406	27.1304	7.03426	7.35968	11.1252	14.664	15.6825	10.4901	3.23847	8.26482	19.8327	5.75099	7.1054	0	0	0	0	0	0	0	0	0	0	0	0	0	0	0	0	0	0	0	0	0	0	0	0	0	0
103.335	27.4954	15.0632	30.2925	37.083	4.59552	15.2161	3.56258	7.63768	15.8472	12.1963	13.1845	27.2398	7.26614	7.05402	10.3096	15.7194	14.6693	9.78524	3.20817	8.35705	18.8511	5.78524	7.26219	0	0	0	0	0	0	0	0	0	0	0	0	0	0	0	0	0	0	0	0	0	0	0	0	0	0
105.915	29.4835	15.4664	30.2266	36.0316	4.07642	13.0935	3.00132	7.76416	16.0804	11.3821	11.3426	26.6179	6.66535	6.62978	10.4229	16.1489	14.4018	11.2292	3.4888	8.35441	17.3109	5.61397	7.80896	0	0	0	0	0	0	0	0	0	0	0	0	0	0	0	0	0	0	0	0	0	0	0	0	0	0
108.495	28.6943	14.7312	29.971	35.9473	4.74835	13.0474	3.27009	7.88011	16.6693	11.8946	12.1831	26.9657	7.61001	6.95916	9.77339	14.0593	14.6706	10.5072	3.08432	8.38999	18.4387	5.86298	7.11199	0	0	0	0	0	0	0	0	0	0	0	0	0	0	0	0	0	0	0	0	0	0	0	0	0	0
111.075	28.0725	14.5665	30.7997	36.22	4.99078	13.2767	3.14756	7.16864	17.029	12.3847	13.1739	27.9447	7.93017	6.93017	9.5942	13.8327	14.7905	10.3808	3.34651	8.21739	18.0053	5.77602	7.66667	0	0	0	0	0	0	0	0	0	0	0	0	0	0	0	0	0	0	0	0	0	0	0	0	0	0
113.655	28.8801	15.8366	30.1107	36.614	4.39657	13.7418	3.61924	8.00659	15.8696	11.444	12.8682	24.5982	6.85771	7.27273	11.2372	15.9315	14.5876	10.7787	3.22266	7.83531	17.8274	5.92885	7.02635	0	0	0	0	0	0	0	0	0	0	0	0	0	0	0	0	0	0	0	0	0	0	0	0	0	0
116.24	26.9618	15.4466	29.5244	36.6061	4.91173	13.4295	3.15547	8.21871	16.141	11.8076	11.747	25.9697	7.35837	7.34783	11.1054	14.1397	13.6061	9.74704	3.31621	7.99605	18.6653	5.6469	6.97365	0	0	0	0	0	0	0	0	0	0	0	0	0	0	0	0	0	0	0	0	0	0	0	0	0	0
OGG1-GFP 405
time	CELL 1	CELL 2	CELL 3	CELL 4	CELL 5	CELL 6	CELL 7	CELL 8	CELL 9	CELL 10	CELL 11	CELL 12	CELL 13	CELL 14	CELL 15	CELL 16	CELL 17	CELL 18	CELL 19	CELL 20	CELL 21	CELL 22	CELL 23	CELL 24	CELL 25	CELL 26	CELL 27	CELL 28	CELL 29	CELL 30	CELL 31	CELL 32	CELL 33	CELL 34	CELL 35	CELL 36	CELL 37	CELL 38	CELL 39	CELL 40	CELL 41	CELL 42	CELL 43	CELL 44	CELL 45	CELL 46	CELL 47	CELL 48	CELL 49
0	52.6087	62.5665	77.9618	64.7615	125.192	19.191	34.5152	32.4387	46.7246	23.7075	41.1594	31.6904	42.498	34.971	46.8458	30.0777	31.6416	23.2714	23.3096	55.1752	36.5705	35.635	37.4664	24.635	26.4664	22.1344	0	0	0	0	0	0	0	0	0	0	0	0	0	0	0	0	0	0	0	0	0	0	0
2.58	52.3215	65.0053	78.4519	64.2464	125.65	20.5402	33.2345	30.3715	45.6495	23.3083	42.6034	32.7075	42.0514	35.9881	46.0962	26.3597	31.2754	22.2503	23.3465	55.2688	36.2095	35.6166	39.8643	24.1647	26.8393	22.6825	0	0	0	0	0	0	0	0	0	0	0	0	0	0	0	0	0	0	0	0	0	0	0
5.18	51.8696	62.5692	79.1581	65.4018	124.426	19.4743	33.3175	30.5613	46.7852	23.419	40.9091	32.3057	41.7984	34.5072	47.4809	28.1462	30.0698	22.2345	23.0935	54.8274	36.531	35.1318	39.4756	23.9868	25.8972	22.5534	0	0	0	0	0	0	0	0	0	0	0	0	0	0	0	0	0	0	0	0	0	0	0
7.76	49.1752	63.5362	78.556	62.7273	124.717	19.9223	33.6206	29.1054	45.3992	23.8972	42.859	31.6667	41.5033	34.8854	46.9144	28.2398	31.1436	21.6798	22.9736	54.3439	35.2029	35.1014	39.527	23.4848	25.863	22.7273	0	0	0	0	0	0	0	0	0	0	0	0	0	0	0	0	0	0	0	0	0	0	0
10.34	50.2925	65.6482	80.5099	65.2793	127.564	20.7708	33.3386	30.5507	46.5204	24.8063	41.4704	32.9776	40.8274	35.1067	45.2991	27.3452	31.3439	21.5244	23.8906	53.1067	34.0896	33.7101	40.8076	24.4097	27.2003	22.2964	0	0	0	0	0	0	0	0	0	0	0	0	0	0	0	0	0	0	0	0	0	0	0
12.94	0	0	0	0	0	0	0	0	0	0	0	0	0	0	0	0	0	0	0	0	0	0	0	0	0	0	0	0	0	0	0	0	0	0	0	0	0	0	0	0	0	0	0	0	0	0	0	0	0
15.545	47.6548	59.336	64.9262	44.4598	83.7141	18.9486	29.6061	25.6825	42.5929	11.1449	35.0198	27.0738	31.1186	31.5204	40.4387	22.2042	21.8103	16.2385	18.8959	48.8841	34.0013	33.8643	37.9644	23.1462	25.5349	21.1344	0	0	0	0	0	0	0	0	0	0	0	0	0	0	0	0	0	0	0	0	0	0	0
18.125	44.4954	60.8999	68.5718	49.1041	95.1976	18.6653	30.3676	26.6179	41.6482	15.2424	36.9315	29.5086	35.6047	32.7141	41.5428	22.9051	25	17.8485	19.7918	47.6561	33.5231	33.8867	38.3636	22.7813	25.4572	21.0672	0	0	0	0	0	0	0	0	0	0	0	0	0	0	0	0	0	0	0	0	0	0	0
20.705	46.2095	61.0764	71.6416	51.0264	99.8893	20.0487	28.5165	28.3491	40.8103	16.527	36.1449	29.6904	36.9631	32.7536	41.7181	23.2978	25.3083	18.39	19.7905	49.5863	34.4466	32.1133	39.2345	23.8696	25.5296	21.8169	0	0	0	0	0	0	0	0	0	0	0	0	0	0	0	0	0	0	0	0	0	0	0
23.285	46.6614	61.4321	72.3715	52.3676	103.238	19.9104	29.2069	27.7141	38.5968	18.5481	37.0922	30.1805	36.2042	34.0738	45.3491	23.9328	27.3254	17.3149	19.9447	48.6733	35.025	33.1318	39.1423	22.9921	24.8142	21.3465	0	0	0	0	0	0	0	0	0	0	0	0	0	0	0	0	0	0	0	0	0	0	0
25.865	47.2121	62.0685	75.1607	52.1858	105.715	19.0883	28.9104	27.7866	39.7681	18.9157	35.4466	30.3597	36.7128	33.6285	44.7892	23.6271	27.7787	18.8524	20.6706	48.9486	35.6825	33.5244	39.4519	23.2292	26.4756	22.3781	0	0	0	0	0	0	0	0	0	0	0	0	0	0	0	0	0	0	0	0	0	0	0
28.445	46.9196	62.0988	74.195	53.6957	107.68	20.0725	28.1225	27.3465	39.7378	19.7101	37.2095	31.1555	36.0738	33.2635	43.1449	24.3465	28.7339	19.1186	19.5152	48.5586	35.6917	32.4611	38.5468	22.357	24.3544	21.9974	0	0	0	0	0	0	0	0	0	0	0	0	0	0	0	0	0	0	0	0	0	0	0
31.025	45.1357	64.4585	73.8538	52.3913	108.403	18.6667	28.1449	28.7668	38.9433	20.0698	37.892	31.4532	37.9078	32.9671	43.3834	24.2648	27.6443	18.552	20.3096	47.1423	32.8577	34.4677	40.1897	22.9802	22.7444	20.747	0	0	0	0	0	0	0	0	0	0	0	0	0	0	0	0	0	0	0	0	0	0	0
33.605	46.1515	63.83	75.4993	55.0026	108.647	18.8735	28.2582	29.9578	39.7036	21.004	36.1225	31.2767	37.307	33.444	43.5784	24.6996	27.78	20.1186	20.6258	49.357	34.8314	33.3874	38.4177	23.2978	24.5916	20.5415	0	0	0	0	0	0	0	0	0	0	0	0	0	0	0	0	0	0	0	0	0	0	0
36.185	47.7312	62.8353	76.6206	53.0461	110.681	19.6877	28.5283	28.9078	37.9394	19.6271	36.4427	30.3215	37.9447	33.6377	43.2885	24.0593	28.3478	18.9025	21.0264	50.3478	33.8248	32.9697	39.6706	23.274	25.1014	21.1594	0	0	0	0	0	0	0	0	0	0	0	0	0	0	0	0	0	0	0	0	0	0	0
38.765	48.2292	62.0277	74.9433	52.7681	110.895	20.3096	29.6904	29.693	38.1146	19.6798	36.9275	31.4796	38.1028	33.5375	43.39	24.8248	26.9763	19.1502	21.1594	49.8867	34.552	33.6548	38.0909	23.1265	25.357	20.2227	0	0	0	0	0	0	0	0	0	0	0	0	0	0	0	0	0	0	0	0	0	0	0
41.345	47.3491	63.726	75.4058	54.5758	110.123	18.7563	27.1304	29.0211	38.7299	20.8564	36.7549	30.7879	37.9473	33.2938	43.4427	24.3518	28.4203	19.9183	22.1673	48.9513	35.6337	33.3939	38.2306	23.5942	24.6864	20.2042	0	0	0	0	0	0	0	0	0	0	0	0	0	0	0	0	0	0	0	0	0	0	0
43.925	48.4954	62.6943	75.3096	54.8762	109.321	19.4954	28.2582	28.1621	38.5455	19.7036	36.0303	32.6074	38.0764	33.1673	42.6179	24.9697	28.1304	20.0382	21.5903	50.0408	35.3623	32.0132	38.7931	24.4493	24.9697	21.0777	0	0	0	0	0	0	0	0	0	0	0	0	0	0	0	0	0	0	0	0	0	0	0
46.505	47.9657	65.6864	77.1133	55.7497	110.545	19.1225	27.2187	29.0053	37.9144	20.5823	36.2424	30.7931	39.9157	33.9513	44.5929	25.6377	27.4453	20.4242	20.7681	48.6008	35.5705	34.4954	39.4559	23.448	25.7312	20.2292	0	0	0	0	0	0	0	0	0	0	0	0	0	0	0	0	0	0	0	0	0	0	0
49.085	47.8696	62.3452	74.664	56.6021	108.053	20.2569	28.0909	29.3083	38.4414	21.3478	37.3597	30.8274	37.751	33.2622	42.7115	24.4321	28.2385	20.9829	20.7022	47.0909	35.8406	33.9868	37.9881	24.1107	24.7194	20.4704	0	0	0	0	0	0	0	0	0	0	0	0	0	0	0	0	0	0	0	0	0	0	0
51.665	46.9921	63.4256	76.4756	57.7523	108.831	20.4809	28.1212	29.3623	38.025	21.2648	37.1067	30.942	37.9223	33.9816	43.5929	25.9381	29.0066	19.5257	22.1989	47.7734	35.1765	32.0672	39.444	23.3215	25.3307	18.9539	0	0	0	0	0	0	0	0	0	0	0	0	0	0	0	0	0	0	0	0	0	0	0
54.245	46.9368	65.1792	78.0817	58.3083	108.628	20.4809	28.8748	30.7246	36.942	20.3953	35.8617	31.2082	37.6271	33.9552	43.5152	24.2187	28.3755	19.6772	21.5455	46.8696	34.9842	33.3874	39.0408	23.7734	24.9183	19.7273	0	0	0	0	0	0	0	0	0	0	0	0	0	0	0	0	0	0	0	0	0	0	0
56.825	46.8656	63.8366	78.4717	59.9117	106.846	19.4058	29.1989	28.7339	37.307	20.6825	36.2345	31.5178	38.4216	33.0184	41.975	23.9236	28.6416	19.5758	21.2938	47.0988	35.1502	33.498	38.0896	23.7418	24.3333	19.6126	0	0	0	0	0	0	0	0	0	0	0	0	0	0	0	0	0	0	0	0	0	0	0
59.425	44.0514	63.2688	77.6416	60.1528	105.113	21.527	28.1397	29.9012	37.2279	21.0066	35.8393	32.1173	37.8524	33.3465	43.2846	25.2437	29.7115	20.3584	21.6509	47.336	36.3294	33.4374	38.2187	24.7905	24.5283	20.9855	0	0	0	0	0	0	0	0	0	0	0	0	0	0	0	0	0	0	0	0	0	0	0
62.005	46.5929	65.2227	78.78	60.863	104.192	19.8379	27.6904	30.448	37.6285	20.6627	38.0303	32.7576	39.1186	33.668	43.0896	24.9684	30.1594	20.191	21.3781	48.6917	35.6179	33.2688	37.3979	24.8814	24.527	21.0738	0	0	0	0	0	0	0	0	0	0	0	0	0	0	0	0	0	0	0	0	0	0	0
64.585	46.668	64.6285	78.3505	62.1186	103.925	19.9578	29.2266	32.498	37.4203	20.6192	38.2714	32.5573	39.6034	34.1739	42.5586	24.9407	29.0487	21.1568	21.5138	47.3096	34.5455	34.2661	39.0804	24.5323	23.7787	20.0132	0	0	0	0	0	0	0	0	0	0	0	0	0	0	0	0	0	0	0	0	0	0	0
67.165	46.6271	64.5125	78.1726	61.942	100.97	19.996	28.0935	32.0316	37.1726	20.3267	37.7365	31.0461	37.4664	33.805	42.61	25.1871	29.5244	21.8564	22.4822	46.0211	35.5494	34.1014	37.8498	23.8116	24.1897	20.1976	0	0	0	0	0	0	0	0	0	0	0	0	0	0	0	0	0	0	0	0	0	0	0
69.745	49.6232	62.6126	78.8261	62.0105	100.406	19.3215	29.5415	30.3953	37.8748	20.0092	37.6509	30.8195	38.9091	34.7536	41.7813	25.4361	30.1462	20.639	22.5415	48.8261	36.1924	35.1383	37.6232	24.6443	22.2951	20.6904	0	0	0	0	0	0	0	0	0	0	0	0	0	0	0	0	0	0	0	0	0	0	0
72.325	49.4308	63.3043	78.5402	61.9776	100.155	20.1818	29.8854	31.6588	37.4638	21.4704	36.8854	30.5441	37.7036	36.1831	43.1542	24.2055	30.8353	21.0909	21.4651	47.2688	35.9209	35.6403	36.693	24.8116	22.5942	22.0659	0	0	0	0	0	0	0	0	0	0	0	0	0	0	0	0	0	0	0	0	0	0	0
74.91	47.7839	62.357	78.9736	63.5362	99.693	18.3584	29.0013	29.9078	37.6917	20.1739	36.274	31.8814	37.7497	34.2885	42.6179	25.8748	31.1897	20.8893	21.4717	47.9407	35.3979	33.7681	37.5718	25.8827	24.0382	20.0527	0	0	0	0	0	0	0	0	0	0	0	0	0	0	0	0	0	0	0	0	0	0	0
77.505	47.3399	62.1186	79.3518	62.1726	99.4954	19.5534	29.751	29.2213	36.6693	20.2859	37.22	31.0935	38.0501	33.2424	41.5995	25.2569	29.2174	22.0171	21.9078	47.3939	36.6443	34.3518	36.9499	26.0751	23.0026	20.6495	0	0	0	0	0	0	0	0	0	0	0	0	0	0	0	0	0	0	0	0	0	0	0
80.085	50.5705	62.2187	79.4611	62.4203	97.0474	20.2938	29.9144	29.78	36.9513	19.8195	36.8656	29.9592	37.2016	34.1634	43.0119	26.5402	30.1357	23.3426	21.4506	46.8221	37.1489	34.9526	36.3505	25.3702	23.9539	20.0738	0	0	0	0	0	0	0	0	0	0	0	0	0	0	0	0	0	0	0	0	0	0	0
82.665	48.2885	64.1146	80.7839	63.6957	95.6008	19.7036	29.8722	28.6364	37.7549	20.9802	37.913	31.0646	37.9644	35.1252	42.2292	25.2148	30.5771	22.3162	21.0501	47.6627	36.83	34.0119	36.0132	24.6851	22.8617	20.8827	0	0	0	0	0	0	0	0	0	0	0	0	0	0	0	0	0	0	0	0	0	0	0
85.245	47.581	64.5784	77.9236	62.8682	93.8524	20.4704	28.6522	29.4084	37.3834	20.0725	35.6509	31.3557	37.4256	33.4018	40.9091	25.6851	30.6166	21.3742	21.4005	47.9513	37.7905	34.0356	35.1989	25.0158	22.6495	19.7312	0	0	0	0	0	0	0	0	0	0	0	0	0	0	0	0	0	0	0	0	0	0	0
87.825	47.9565	64.4651	77.9025	60.8037	91.7997	19.7141	28.5283	29.8024	37.3953	20.0343	36.3399	30.9816	36.1884	32.6219	41.8116	25.4321	30.1713	21.7945	20.7997	46.0514	35.2451	34.834	34.7787	26.3979	21.639	19.5573	0	0	0	0	0	0	0	0	0	0	0	0	0	0	0	0	0	0	0	0	0	0	0
90.405	47.8024	63.3913	78.2661	63.4809	93.5639	20.2714	29.0145	30.0105	36.6917	20.4941	35.6957	30.1054	36.5679	33.4018	41.0487	23.6219	29.7536	21.3426	20.7668	45.5349	36.4796	34.7602	35.5547	25.8498	21.8169	20.6192	0	0	0	0	0	0	0	0	0	0	0	0	0	0	0	0	0	0	0	0	0	0	0
92.99	47.7273	63.4928	79.1331	63.3808	90.0843	20.6509	28.7971	28.5942	37.2675	20.1976	35.2042	30.0817	36.3057	33.5626	40.726	24.9025	29.726	21.4559	20.9776	44.7615	37.1265	35.0817	34.4664	24.6588	22.253	20.0026	0	0	0	0	0	0	0	0	0	0	0	0	0	0	0	0	0	0	0	0	0	0	0
95.59	47.8748	63.8906	80.3307	61.365	88.1515	19.2437	29.3689	28.7062	36.2148	20.3847	34.6469	31.8366	37.9526	32.4954	40.9697	25.7576	28.7931	21.1199	21.7523	45.3412	37.8946	36.303	35.7299	25.9513	20.8287	20.8419	0	0	0	0	0	0	0	0	0	0	0	0	0	0	0	0	0	0	0	0	0	0	0
98.17	45.7589	64.3834	78.4414	61.3162	85.2938	20.108	27.9117	29.5086	37.6258	20.4005	35.357	30.2134	36.3149	32.7312	39.78	25.8551	29.1028	21.8129	21.3663	46.1291	37.2227	36.9394	36.029	25.4848	20.2187	19.8445	0	0	0	0	0	0	0	0	0	0	0	0	0	0	0	0	0	0	0	0	0	0	0
100.75	48.9816	63.2543	78.3505	61.2885	85.4848	21.5204	27.9605	29.4664	35.9065	20.1976	34.332	30.1686	37.3307	33.8538	40.7536	25.3386	29.029	21.1805	21.4664	45.0026	37.6206	35.7681	36.6047	24.5231	20.9065	21.1278	0	0	0	0	0	0	0	0	0	0	0	0	0	0	0	0	0	0	0	0	0	0	0
103.33	47.9934	62.5507	78.7708	59.975	86.7852	20.7075	27.892	30.0909	36.5402	21.0593	35.4888	28.8682	36.6693	33.5889	40.2661	24.7905	30.2648	20.5995	20.7497	46.3597	35.7549	34.2082	36.1792	24.7549	19.7787	20.2411	0	0	0	0	0	0	0	0	0	0	0	0	0	0	0	0	0	0	0	0	0	0	0
105.91	49.4453	59.8445	80.0184	59.7154	85.0672	20.39	27.9394	29.6535	36.8419	20.6957	35.0461	29.7655	35.9552	34.6838	40.7154	24.7773	28.3544	22.2279	20.751	45.7708	36.9394	35.3781	36.2213	26.0356	19.9565	20.9539	0	0	0	0	0	0	0	0	0	0	0	0	0	0	0	0	0	0	0	0	0	0	0
108.49	50.2833	62.0501	79.863	59.5455	85.3742	18.8314	27.3281	30.1462	38.0079	20.7958	34.502	29.9473	36.9104	34.4493	42.2648	25.1897	30.3175	21.3874	21.3228	47.0303	37.108	35.2846	34.0909	25.3755	20.444	21.0487	0	0	0	0	0	0	0	0	0	0	0	0	0	0	0	0	0	0	0	0	0	0	0
111.08	48	61.0514	80.4822	59.83	84.0395	20.9144	28.1963	31.917	36.5665	20.498	34.8906	30.0501	36.2714	32.8063	41.1067	24.7378	29.6891	22.2846	21.805	43.946	37.7536	34.6561	36.4783	26.1383	20.1515	20.6219	0	0	0	0	0	0	0	0	0	0	0	0	0	0	0	0	0	0	0	0	0	0	0
113.66	49.5072	60.5468	81.4941	61.531	84.0487	21.278	29.8485	28.3834	37.0764	21.0066	35.5033	30.863	37.2345	32.7813	41.6891	25.747	30.1186	21.5968	21.7365	47.0422	38.0329	34.9565	35.4493	26.1989	20.9144	20.6825	0	0	0	0	0	0	0	0	0	0	0	0	0	0	0	0	0	0	0	0	0	0	0
116.24	49.0672	59.7325	79.2582	59.3478	83.2306	21.1278	29.6219	28.7642	37.0975	20.4967	34.1225	30.4519	38.0843	32.8893	41.8366	24.9315	30.112	21.5837	20.2477	46.4005	36.7194	35.7154	33.7589	26.7892	20.0079	20.4335	0	0	0	0	0	0	0	0	0	0	0	0	0	0	0	0	0	0	0	0	0	0	0
VH10 GFP-DDB2 405
time	CELL 1	CELL 2	CELL 3	CELL 4	CELL 5	CELL 6	CELL 7	CELL 8	CELL 9	CELL 10	CELL 11	CELL 12	CELL 13	CELL 14	CELL 15	CELL 16	CELL 17	CELL 18	CELL 19	CELL 20	CELL 21	CELL 22	CELL 23	CELL 24	CELL 25	CELL 26	CELL 27	CELL 28	CELL 29	CELL 30	CELL 31	CELL 32	CELL 33	CELL 34	CELL 35	CELL 36	CELL 37	CELL 38	CELL 39	CELL 40	CELL 41	CELL 42	CELL 43	CELL 44	CELL 45	CELL 46	CELL 47	CELL 48	CELL 49
0	11.7418	11.3808	11.0606	9.99078	11.3043	9.60474	16.7576	18.664	0	0	0	0	0	0	0	0	0	0	0	0	0	0	0	0	0	0	0	0	0	0	0	0	0	0	0	0	0	0	0	0	0	0	0	0	0	0	0	0	0
2.58	10.2833	11.0672	11.0264	10.946	10.4796	8.85244	16.8986	18.5837	0	0	0	0	0	0	0	0	0	0	0	0	0	0	0	0	0	0	0	0	0	0	0	0	0	0	0	0	0	0	0	0	0	0	0	0	0	0	0	0	0
5.17	11.7721	11.8656	11.1357	10.6364	10.3004	9.80501	16.6153	18.7325	0	0	0	0	0	0	0	0	0	0	0	0	0	0	0	0	0	0	0	0	0	0	0	0	0	0	0	0	0	0	0	0	0	0	0	0	0	0	0	0	0
7.75	10.9684	10.7721	10.6008	10.0935	11.7497	8.71542	15.8393	18.8235	0	0	0	0	0	0	0	0	0	0	0	0	0	0	0	0	0	0	0	0	0	0	0	0	0	0	0	0	0	0	0	0	0	0	0	0	0	0	0	0	0
10.33	11.3175	12.5863	10.8379	10.8169	11.6733	9.47563	15.9868	18.39	0	0	0	0	0	0	0	0	0	0	0	0	0	0	0	0	0	0	0	0	0	0	0	0	0	0	0	0	0	0	0	0	0	0	0	0	0	0	0	0	0
12.93	0	0	0	0	0	0	0	0	0	0	0	0	0	0	0	0	0	0	0	0	0	0	0	0	0	0	0	0	0	0	0	0	0	0	0	0	0	0	0	0	0	0	0	0	0	0	0	0	0
15.535	9.8643	11.3175	11.5863	9.51383	10.5652	8.72596	15.7312	16.7852	0	0	0	0	0	0	0	0	0	0	0	0	0	0	0	0	0	0	0	0	0	0	0	0	0	0	0	0	0	0	0	0	0	0	0	0	0	0	0	0	0
18.115	11.2332	12.0369	10.4888	10.3294	10.5033	9.7892	16.195	17.2029	0	0	0	0	0	0	0	0	0	0	0	0	0	0	0	0	0	0	0	0	0	0	0	0	0	0	0	0	0	0	0	0	0	0	0	0	0	0	0	0	0
20.695	10.4559	11.498	10.4256	9.63241	10.863	9.06588	16.2187	17.8841	0	0	0	0	0	0	0	0	0	0	0	0	0	0	0	0	0	0	0	0	0	0	0	0	0	0	0	0	0	0	0	0	0	0	0	0	0	0	0	0	0
23.275	10.3096	11.6337	10.6021	11.0791	10.7549	8.55204	16.0158	17.5613	0	0	0	0	0	0	0	0	0	0	0	0	0	0	0	0	0	0	0	0	0	0	0	0	0	0	0	0	0	0	0	0	0	0	0	0	0	0	0	0	0
25.855	10.2727	11.0053	10.2253	10.4045	10.0145	9.59157	15.2161	17.3663	0	0	0	0	0	0	0	0	0	0	0	0	0	0	0	0	0	0	0	0	0	0	0	0	0	0	0	0	0	0	0	0	0	0	0	0	0	0	0	0	0
28.435	10.8037	12.6759	11.8379	10.6891	10.2964	10.2306	15.4387	17.6034	0	0	0	0	0	0	0	0	0	0	0	0	0	0	0	0	0	0	0	0	0	0	0	0	0	0	0	0	0	0	0	0	0	0	0	0	0	0	0	0	0
31.015	10.361	10.7391	11.2964	10.3057	11.112	8.3913	15.1502	18.0066	0	0	0	0	0	0	0	0	0	0	0	0	0	0	0	0	0	0	0	0	0	0	0	0	0	0	0	0	0	0	0	0	0	0	0	0	0	0	0	0	0
33.595	11.3557	12.0856	10.6298	11.004	10.4058	9.31621	15.357	18.809	0	0	0	0	0	0	0	0	0	0	0	0	0	0	0	0	0	0	0	0	0	0	0	0	0	0	0	0	0	0	0	0	0	0	0	0	0	0	0	0	0
36.175	10.4783	10.971	11.0883	10.3794	10.2754	8.93149	15.419	18.7958	0	0	0	0	0	0	0	0	0	0	0	0	0	0	0	0	0	0	0	0	0	0	0	0	0	0	0	0	0	0	0	0	0	0	0	0	0	0	0	0	0
38.755	10.643	12.2951	9.90514	9.76943	9.48748	8.96574	15.7681	18.2991	0	0	0	0	0	0	0	0	0	0	0	0	0	0	0	0	0	0	0	0	0	0	0	0	0	0	0	0	0	0	0	0	0	0	0	0	0	0	0	0	0
41.335	11.5244	10.9539	10.6746	10.1686	10.1831	9.45586	15.9354	17.7352	0	0	0	0	0	0	0	0	0	0	0	0	0	0	0	0	0	0	0	0	0	0	0	0	0	0	0	0	0	0	0	0	0	0	0	0	0	0	0	0	0
43.915	10.1858	11.726	11.5692	9.53755	10.8024	9.47036	15.6113	18.6206	0	0	0	0	0	0	0	0	0	0	0	0	0	0	0	0	0	0	0	0	0	0	0	0	0	0	0	0	0	0	0	0	0	0	0	0	0	0	0	0	0
46.495	10.5876	12.5086	11.5138	10.9881	10.2701	8.86561	14.9275	17.4783	0	0	0	0	0	0	0	0	0	0	0	0	0	0	0	0	0	0	0	0	0	0	0	0	0	0	0	0	0	0	0	0	0	0	0	0	0	0	0	0	0
49.075	10.9974	11.0962	10.3729	10.5626	12.0119	9.06588	15.7286	18.7062	0	0	0	0	0	0	0	0	0	0	0	0	0	0	0	0	0	0	0	0	0	0	0	0	0	0	0	0	0	0	0	0	0	0	0	0	0	0	0	0	0
51.67	11.3478	10.7378	9.96179	10.9025	10.1383	8.90514	15.1647	18.4769	0	0	0	0	0	0	0	0	0	0	0	0	0	0	0	0	0	0	0	0	0	0	0	0	0	0	0	0	0	0	0	0	0	0	0	0	0	0	0	0	0
54.25	11.4335	11.6443	10.5758	11.1831	10.5758	9.44532	15.3781	18.1884	0	0	0	0	0	0	0	0	0	0	0	0	0	0	0	0	0	0	0	0	0	0	0	0	0	0	0	0	0	0	0	0	0	0	0	0	0	0	0	0	0
56.83	10.0303	12.249	10.4493	10.7484	9.88406	8.96443	14.7128	19.1779	0	0	0	0	0	0	0	0	0	0	0	0	0	0	0	0	0	0	0	0	0	0	0	0	0	0	0	0	0	0	0	0	0	0	0	0	0	0	0	0	0
59.41	10.1779	11.22	10.6245	10.5033	11.3755	9.03294	15.1502	17.7642	0	0	0	0	0	0	0	0	0	0	0	0	0	0	0	0	0	0	0	0	0	0	0	0	0	0	0	0	0	0	0	0	0	0	0	0	0	0	0	0	0
61.995	10.415	12.3874	11.0659	10.9104	10.7101	8.89065	15.1858	18.1581	0	0	0	0	0	0	0	0	0	0	0	0	0	0	0	0	0	0	0	0	0	0	0	0	0	0	0	0	0	0	0	0	0	0	0	0	0	0	0	0	0
64.575	10.469	11.4032	11.0184	10.3834	10.6719	8.98682	15.1555	18.0461	0	0	0	0	0	0	0	0	0	0	0	0	0	0	0	0	0	0	0	0	0	0	0	0	0	0	0	0	0	0	0	0	0	0	0	0	0	0	0	0	0
67.17	10.726	12.0962	10.5771	10.332	11.1014	9.63768	15.5665	18.1621	0	0	0	0	0	0	0	0	0	0	0	0	0	0	0	0	0	0	0	0	0	0	0	0	0	0	0	0	0	0	0	0	0	0	0	0	0	0	0	0	0
69.75	11.4401	11.5455	10.9354	9.29381	11.6996	9.01845	14.7457	18.5942	0	0	0	0	0	0	0	0	0	0	0	0	0	0	0	0	0	0	0	0	0	0	0	0	0	0	0	0	0	0	0	0	0	0	0	0	0	0	0	0	0
72.33	10.6113	12.3228	10.5705	10.0606	11.643	9.01581	15.4032	17.8037	0	0	0	0	0	0	0	0	0	0	0	0	0	0	0	0	0	0	0	0	0	0	0	0	0	0	0	0	0	0	0	0	0	0	0	0	0	0	0	0	0
74.91	10.2134	11.249	10.1028	11.2543	10.8221	9.23847	15.7049	17.8235	0	0	0	0	0	0	0	0	0	0	0	0	0	0	0	0	0	0	0	0	0	0	0	0	0	0	0	0	0	0	0	0	0	0	0	0	0	0	0	0	0
77.49	9.92227	11.3241	10.6812	10.5033	10.5942	9.26614	15.5665	18.7813	0	0	0	0	0	0	0	0	0	0	0	0	0	0	0	0	0	0	0	0	0	0	0	0	0	0	0	0	0	0	0	0	0	0	0	0	0	0	0	0	0
80.085	11.1634	11.7391	10.6706	11.3123	10.6574	9.45059	15.7009	17.195	0	0	0	0	0	0	0	0	0	0	0	0	0	0	0	0	0	0	0	0	0	0	0	0	0	0	0	0	0	0	0	0	0	0	0	0	0	0	0	0	0
82.665	10.7036	12.2029	10.6219	10.0962	10.4677	8.15283	15.4045	18.6798	0	0	0	0	0	0	0	0	0	0	0	0	0	0	0	0	0	0	0	0	0	0	0	0	0	0	0	0	0	0	0	0	0	0	0	0	0	0	0	0	0
85.245	11.2635	12.6838	11.1845	10.3465	10.3057	8.65217	15.1225	18.7378	0	0	0	0	0	0	0	0	0	0	0	0	0	0	0	0	0	0	0	0	0	0	0	0	0	0	0	0	0	0	0	0	0	0	0	0	0	0	0	0	0
87.825	11.0777	11.5586	10.7905	10.4427	10.0804	9.81291	15.531	19.1476	0	0	0	0	0	0	0	0	0	0	0	0	0	0	0	0	0	0	0	0	0	0	0	0	0	0	0	0	0	0	0	0	0	0	0	0	0	0	0	0	0
90.42	10.7022	11.5863	11.3412	10.1331	10.4295	8.93808	15.5112	18.4216	0	0	0	0	0	0	0	0	0	0	0	0	0	0	0	0	0	0	0	0	0	0	0	0	0	0	0	0	0	0	0	0	0	0	0	0	0	0	0	0	0
93	10.5415	11.5771	11.996	10.7931	10.7615	9.33465	15.7088	18.552	0	0	0	0	0	0	0	0	0	0	0	0	0	0	0	0	0	0	0	0	0	0	0	0	0	0	0	0	0	0	0	0	0	0	0	0	0	0	0	0	0
95.58	10.419	12.5428	9.68379	11.0013	12.0119	8.98946	15.1884	19.2385	0	0	0	0	0	0	0	0	0	0	0	0	0	0	0	0	0	0	0	0	0	0	0	0	0	0	0	0	0	0	0	0	0	0	0	0	0	0	0	0	0
98.16	10.6074	11.4466	11.0237	10.7655	12.054	8.59552	15.8485	19.5231	0	0	0	0	0	0	0	0	0	0	0	0	0	0	0	0	0	0	0	0	0	0	0	0	0	0	0	0	0	0	0	0	0	0	0	0	0	0	0	0	0
100.74	10.8524	11.6891	10.9618	10.942	11.2754	9.45586	15.1449	18.6087	0	0	0	0	0	0	0	0	0	0	0	0	0	0	0	0	0	0	0	0	0	0	0	0	0	0	0	0	0	0	0	0	0	0	0	0	0	0	0	0	0
103.335	10.4519	11.5257	10.8722	10.6126	10.9723	9.70619	15.859	18.9104	0	0	0	0	0	0	0	0	0	0	0	0	0	0	0	0	0	0	0	0	0	0	0	0	0	0	0	0	0	0	0	0	0	0	0	0	0	0	0	0	0
105.915	10.7681	11.4229	10.5876	10.9144	10.6943	8.41897	15.2991	18.5771	0	0	0	0	0	0	0	0	0	0	0	0	0	0	0	0	0	0	0	0	0	0	0	0	0	0	0	0	0	0	0	0	0	0	0	0	0	0	0	0	0
108.495	10.1634	11.5652	10.8406	11.5758	10.2477	9.14493	16.1686	17.9776	0	0	0	0	0	0	0	0	0	0	0	0	0	0	0	0	0	0	0	0	0	0	0	0	0	0	0	0	0	0	0	0	0	0	0	0	0	0	0	0	0
111.075	11.0527	12.1159	11.0817	11.3689	11.4216	9.08432	16.4493	17.1621	0	0	0	0	0	0	0	0	0	0	0	0	0	0	0	0	0	0	0	0	0	0	0	0	0	0	0	0	0	0	0	0	0	0	0	0	0	0	0	0	0
113.655	9.76285	12.029	11.2635	11.2372	10.7945	9.42688	15.6522	17.0329	0	0	0	0	0	0	0	0	0	0	0	0	0	0	0	0	0	0	0	0	0	0	0	0	0	0	0	0	0	0	0	0	0	0	0	0	0	0	0	0	0
116.25	10.191	12.5995	9.66403	11.7892	11.5152	8.85375	15.7852	17.0804	0	0	0	0	0	0	0	0	0	0	0	0	0	0	0	0	0	0	0	0	0	0	0	0	0	0	0	0	0	0	0	0	0	0	0	0	0	0	0	0	0
GM GFP-DDB2 405
time	CELL 1	CELL 2	CELL 3	CELL 4	CELL 5	CELL 6	CELL 7	CELL 8	CELL 9	CELL 10	CELL 11	CELL 12	CELL 13	CELL 14	CELL 15	CELL 16	CELL 17	CELL 18	CELL 19	CELL 20	CELL 21	CELL 22	CELL 23	CELL 24	CELL 25	CELL 26	CELL 27	CELL 28	CELL 29	CELL 30	CELL 31	CELL 32	CELL 33	CELL 34	CELL 35	CELL 36	CELL 37	CELL 38	CELL 39	CELL 40	CELL 41	CELL 42	CELL 43	CELL 44	CELL 45	CELL 46	CELL 47	CELL 48	CELL 49
0	13.5639	23.4374	34.4993	24.9631	23.4163	22.5903	24.9209	14.8261	16.0738	19.8076	0	0	0	0	0	0	0	0	0	0	0	0	0	0	0	0	0	0	0	0	0	0	0	0	0	0	0	0	0	0	0	0	0	0	0	0	0	0	0
2.58	12.4005	24.6653	33.556	24.4203	24.2925	21.5283	24.9315	15.581	14.8498	18.7997	0	0	0	0	0	0	0	0	0	0	0	0	0	0	0	0	0	0	0	0	0	0	0	0	0	0	0	0	0	0	0	0	0	0	0	0	0	0	0
5.175	13.1107	25.0171	34.4137	23.1568	21.6166	21.2503	24.3175	14.9381	15.4664	19.8551	0	0	0	0	0	0	0	0	0	0	0	0	0	0	0	0	0	0	0	0	0	0	0	0	0	0	0	0	0	0	0	0	0	0	0	0	0	0	0
7.755	13.0105	24.8169	32.7852	22.0105	21.7167	21.5336	24.9275	14.722	15.5797	19.4796	0	0	0	0	0	0	0	0	0	0	0	0	0	0	0	0	0	0	0	0	0	0	0	0	0	0	0	0	0	0	0	0	0	0	0	0	0	0	0
10.335	12.3281	24.0711	34.1304	24.1146	21.5863	21.2648	23.531	14.7668	15.0685	19.6258	0	0	0	0	0	0	0	0	0	0	0	0	0	0	0	0	0	0	0	0	0	0	0	0	0	0	0	0	0	0	0	0	0	0	0	0	0	0	0
12.936	0	0	0	0	0	0	0	0	0	0	0	0	0	0	0	0	0	0	0	0	0	0	0	0	0	0	0	0	0	0	0	0	0	0	0	0	0	0	0	0	0	0	0	0	0	0	0	0	0
15.535	10.8933	22.7101	27.7115	23.9447	18.9631	20.6206	23.7101	14.1897	14.4783	18.2292	0	0	0	0	0	0	0	0	0	0	0	0	0	0	0	0	0	0	0	0	0	0	0	0	0	0	0	0	0	0	0	0	0	0	0	0	0	0	0
18.116	10.1304	23.1001	29.7879	23.5705	19.8063	21.9223	25.1001	13.8379	14.3294	19.7404	0	0	0	0	0	0	0	0	0	0	0	0	0	0	0	0	0	0	0	0	0	0	0	0	0	0	0	0	0	0	0	0	0	0	0	0	0	0	0
20.696	11.469	20.2187	29.8063	21.6113	19.1779	23.7971	23.7773	13.7391	14.7101	18.0013	0	0	0	0	0	0	0	0	0	0	0	0	0	0	0	0	0	0	0	0	0	0	0	0	0	0	0	0	0	0	0	0	0	0	0	0	0	0	0
23.276	10.5599	21.357	29.3215	21.9249	19.9842	21.6838	22.9157	13.697	14.4058	19.3412	0	0	0	0	0	0	0	0	0	0	0	0	0	0	0	0	0	0	0	0	0	0	0	0	0	0	0	0	0	0	0	0	0	0	0	0	0	0	0
25.856	11.7418	21.2424	27.9974	22.3043	19.9592	22.1252	23.9618	13.3966	14.7945	18.7009	0	0	0	0	0	0	0	0	0	0	0	0	0	0	0	0	0	0	0	0	0	0	0	0	0	0	0	0	0	0	0	0	0	0	0	0	0	0	0
28.436	10.5692	21.6271	30.0606	21.3742	20.9433	23.2358	23.1133	14.1199	14.5468	18.004	0	0	0	0	0	0	0	0	0	0	0	0	0	0	0	0	0	0	0	0	0	0	0	0	0	0	0	0	0	0	0	0	0	0	0	0	0	0	0
31.016	10.8076	20.004	28.7852	20.8155	20.7905	20.4387	22.6258	14.3781	14.3136	19.0422	0	0	0	0	0	0	0	0	0	0	0	0	0	0	0	0	0	0	0	0	0	0	0	0	0	0	0	0	0	0	0	0	0	0	0	0	0	0	0
33.596	10.9881	20.2319	29.4361	22.3096	21.3729	20.2332	23.5599	13.7628	13.4769	18.3149	0	0	0	0	0	0	0	0	0	0	0	0	0	0	0	0	0	0	0	0	0	0	0	0	0	0	0	0	0	0	0	0	0	0	0	0	0	0	0
36.176	11.0856	21.668	28.4018	21.3847	21.3136	22.3505	23.0487	13.6957	13.6008	19.3689	0	0	0	0	0	0	0	0	0	0	0	0	0	0	0	0	0	0	0	0	0	0	0	0	0	0	0	0	0	0	0	0	0	0	0	0	0	0	0
38.756	12.5165	22.3149	31.5257	20.3702	21.531	18.3702	22.8208	13.5244	13.8986	19.1357	0	0	0	0	0	0	0	0	0	0	0	0	0	0	0	0	0	0	0	0	0	0	0	0	0	0	0	0	0	0	0	0	0	0	0	0	0	0	0
41.336	12.2121	22.8063	30.2833	20.9908	21.3794	20.5968	21.8959	14.1963	13.8142	17.9565	0	0	0	0	0	0	0	0	0	0	0	0	0	0	0	0	0	0	0	0	0	0	0	0	0	0	0	0	0	0	0	0	0	0	0	0	0	0	0
43.916	11.3689	21.9763	30.6785	19.4954	20.3426	20.5362	22.3281	14.2292	13.8235	19.3228	0	0	0	0	0	0	0	0	0	0	0	0	0	0	0	0	0	0	0	0	0	0	0	0	0	0	0	0	0	0	0	0	0	0	0	0	0	0	0
46.496	11.7918	20.4124	28.996	20.7589	21.7115	20.0422	23.664	14.0501	14.8735	18.1357	0	0	0	0	0	0	0	0	0	0	0	0	0	0	0	0	0	0	0	0	0	0	0	0	0	0	0	0	0	0	0	0	0	0	0	0	0	0	0
49.076	11.809	22.6126	29.7075	21.5125	21.0988	21.2833	23.3636	14.1976	14.6021	18.9025	0	0	0	0	0	0	0	0	0	0	0	0	0	0	0	0	0	0	0	0	0	0	0	0	0	0	0	0	0	0	0	0	0	0	0	0	0	0	0
51.671	12.0092	21.5441	29.5903	20.8841	21.2082	20.7101	22.307	14.9038	15.415	19.3834	0	0	0	0	0	0	0	0	0	0	0	0	0	0	0	0	0	0	0	0	0	0	0	0	0	0	0	0	0	0	0	0	0	0	0	0	0	0	0
54.251	13.0553	20.2556	28.6772	21.6179	22.004	19.6627	23.5007	15.2701	14.6047	18.2503	0	0	0	0	0	0	0	0	0	0	0	0	0	0	0	0	0	0	0	0	0	0	0	0	0	0	0	0	0	0	0	0	0	0	0	0	0	0	0
56.831	12.7642	20.6364	29.0606	20.8419	20.3689	18.9684	22.4005	14.7931	15.0303	18.4269	0	0	0	0	0	0	0	0	0	0	0	0	0	0	0	0	0	0	0	0	0	0	0	0	0	0	0	0	0	0	0	0	0	0	0	0	0	0	0
59.411	12.3241	22.7642	29	21.1383	20.9394	19.4651	22.8037	14.2451	14.1528	18.3544	0	0	0	0	0	0	0	0	0	0	0	0	0	0	0	0	0	0	0	0	0	0	0	0	0	0	0	0	0	0	0	0	0	0	0	0	0	0	0
61.991	11.2306	21.7457	28.7062	20.1331	20.4572	18.8906	23.0356	13.9144	14.2174	18.166	0	0	0	0	0	0	0	0	0	0	0	0	0	0	0	0	0	0	0	0	0	0	0	0	0	0	0	0	0	0	0	0	0	0	0	0	0	0	0
64.581	14.3874	21.8906	28.9618	21.0777	22.0198	19.9328	22.4018	14.2727	15.3597	17.7141	0	0	0	0	0	0	0	0	0	0	0	0	0	0	0	0	0	0	0	0	0	0	0	0	0	0	0	0	0	0	0	0	0	0	0	0	0	0	0
67.161	12.614	20.7879	29.2556	22.2727	20.9051	18.9447	22.6825	14.913	14.4111	18.1937	0	0	0	0	0	0	0	0	0	0	0	0	0	0	0	0	0	0	0	0	0	0	0	0	0	0	0	0	0	0	0	0	0	0	0	0	0	0	0
69.741	11.9223	19.4756	28.971	21.357	21.0053	18.6061	23.137	14.0698	15.0909	18.3017	0	0	0	0	0	0	0	0	0	0	0	0	0	0	0	0	0	0	0	0	0	0	0	0	0	0	0	0	0	0	0	0	0	0	0	0	0	0	0
72.326	11.5929	21.1383	28.9763	21.4045	21.809	19.5955	23.7167	15.531	14.8577	18.8458	0	0	0	0	0	0	0	0	0	0	0	0	0	0	0	0	0	0	0	0	0	0	0	0	0	0	0	0	0	0	0	0	0	0	0	0	0	0	0
74.921	12.1041	20.5165	28.8379	20.5375	21.6047	18.9921	22.8379	14.3215	14.9947	17.697	0	0	0	0	0	0	0	0	0	0	0	0	0	0	0	0	0	0	0	0	0	0	0	0	0	0	0	0	0	0	0	0	0	0	0	0	0	0	0
77.501	11.917	20.2121	30.9236	20.1041	20.1014	18.9341	22.2187	14.5059	14.8485	17.8366	0	0	0	0	0	0	0	0	0	0	0	0	0	0	0	0	0	0	0	0	0	0	0	0	0	0	0	0	0	0	0	0	0	0	0	0	0	0	0
80.081	12.1528	21.8775	29.8419	20.1225	20.6891	19.2978	22.9144	14.7207	13.7905	18.2121	0	0	0	0	0	0	0	0	0	0	0	0	0	0	0	0	0	0	0	0	0	0	0	0	0	0	0	0	0	0	0	0	0	0	0	0	0	0	0
82.661	12.3676	21.1779	26.5916	21.9117	20.9723	19.6113	22.1897	14.7484	15.166	18.0738	0	0	0	0	0	0	0	0	0	0	0	0	0	0	0	0	0	0	0	0	0	0	0	0	0	0	0	0	0	0	0	0	0	0	0	0	0	0	0
85.241	13.0369	20.1963	30.0487	21.1779	20.6047	18.6548	23.1357	15.9618	14.9328	17.9644	0	0	0	0	0	0	0	0	0	0	0	0	0	0	0	0	0	0	0	0	0	0	0	0	0	0	0	0	0	0	0	0	0	0	0	0	0	0	0
87.836	12.5468	20.278	29.0316	22.7918	20.2635	18.8906	23.0856	15.4045	14.3307	18.3979	0	0	0	0	0	0	0	0	0	0	0	0	0	0	0	0	0	0	0	0	0	0	0	0	0	0	0	0	0	0	0	0	0	0	0	0	0	0	0
90.416	11.8959	21.6126	28.0277	20.8854	20.4058	17.7115	22.444	14.9144	15.0277	17.9275	0	0	0	0	0	0	0	0	0	0	0	0	0	0	0	0	0	0	0	0	0	0	0	0	0	0	0	0	0	0	0	0	0	0	0	0	0	0	0
92.996	11.0843	20.249	28.8208	18.6232	19.9341	19.4875	21.8735	14.9605	14.1383	18.7615	0	0	0	0	0	0	0	0	0	0	0	0	0	0	0	0	0	0	0	0	0	0	0	0	0	0	0	0	0	0	0	0	0	0	0	0	0	0	0
95.576	12.3386	20.3307	27.2846	20.0422	20.6166	18.9499	23.2319	15.6324	14.5665	18.0751	0	0	0	0	0	0	0	0	0	0	0	0	0	0	0	0	0	0	0	0	0	0	0	0	0	0	0	0	0	0	0	0	0	0	0	0	0	0	0
98.156	12.4769	21.17	29.6825	21.2793	21.4137	19.2688	23.1924	15.3083	14.0804	17.6812	0	0	0	0	0	0	0	0	0	0	0	0	0	0	0	0	0	0	0	0	0	0	0	0	0	0	0	0	0	0	0	0	0	0	0	0	0	0	0
100.741	11.7128	19.581	29.8788	21.6008	20.635	19.8103	22.9394	15.1937	14.5982	17.8669	0	0	0	0	0	0	0	0	0	0	0	0	0	0	0	0	0	0	0	0	0	0	0	0	0	0	0	0	0	0	0	0	0	0	0	0	0	0	0
103.336	11.5942	20.7826	29.7931	20.0066	20.5441	18.1357	21.9855	15.7365	14.1436	19.0435	0	0	0	0	0	0	0	0	0	0	0	0	0	0	0	0	0	0	0	0	0	0	0	0	0	0	0	0	0	0	0	0	0	0	0	0	0	0	0
105.916	12.6983	20.2964	30.0422	20.6864	20.3544	19.1686	22.8814	15.7655	13.9065	18.581	0	0	0	0	0	0	0	0	0	0	0	0	0	0	0	0	0	0	0	0	0	0	0	0	0	0	0	0	0	0	0	0	0	0	0	0	0	0	0
108.496	11.5099	20.0988	28.6693	20.6653	18.7655	20.3373	22.4743	15.8287	13.751	19.0843	0	0	0	0	0	0	0	0	0	0	0	0	0	0	0	0	0	0	0	0	0	0	0	0	0	0	0	0	0	0	0	0	0	0	0	0	0	0	0
111.076	10.9592	19.8037	28.7062	20.9236	21.3821	19.6957	22.39	15.4361	14.1094	17.5165	0	0	0	0	0	0	0	0	0	0	0	0	0	0	0	0	0	0	0	0	0	0	0	0	0	0	0	0	0	0	0	0	0	0	0	0	0	0	0
113.656	11.1924	19.9012	29.9987	21.0277	18.7826	19.776	22.2596	15.9157	13.9025	17.6943	0	0	0	0	0	0	0	0	0	0	0	0	0	0	0	0	0	0	0	0	0	0	0	0	0	0	0	0	0	0	0	0	0	0	0	0	0	0	0
116.251	9.96838	20.7576	28.0725	22.5652	19.0856	18.9315	22.7009	15.9341	13.888	18.1805	0	0	0	0	0	0	0	0	0	0	0	0	0	0	0	0	0	0	0	0	0	0	0	0	0	0	0	0	0	0	0	0	0	0	0	0	0	0	0
OGG1-GFP 405 RO
time	CELL 1	CELL 2	CELL 3	CELL 4	CELL 5	CELL 6	CELL 7	CELL 8	CELL 9	CELL 10	CELL 11	CELL 12	CELL 13	CELL 14	CELL 15	CELL 16	CELL 17	CELL 18	CELL 19	CELL 20	CELL 21	CELL 22	CELL 23	CELL 24	CELL 25	CELL 26	CELL 27	CELL 28	CELL 29	CELL 30	CELL 31	CELL 32	CELL 33	CELL 34	CELL 35	CELL 36	CELL 37	CELL 38	CELL 39	CELL 40	CELL 41	CELL 42	CELL 43	CELL 44	CELL 45	CELL 46	CELL 47	CELL 48	CELL 49
0	32.3465	33.7167	41.6785	26.6456	26.9671	54.4374	56.6113	59.6996	96.7628	60.2859	67.4704	43.0092	46.5639	38.1304	64.9605	75.3478	72.7484	81.6917	63.4335	60.3043	49.0672	52.9671	34.4269	44	42.2569	45.502	48.8999	54.2582	89.7088	91.726	95.805	110.043	120.736	134.265	38.1173	33.8643	49.6917	58.7233	0	0	0	0	0	0	0	0	0	0	0
2.59	30.8261	31.7708	40.9789	26.0119	26.6825	54.6798	55.1489	55.892	96.6232	59.4717	64.7167	44.863	44.7154	39.357	64.4242	74.473	72.4559	81.303	64.4427	62.4611	48.3465	51.2806	34.7655	44.3386	42.5534	45.4216	48.1924	54.39	90.2148	89.8011	97.8814	110.315	117.53	131.636	38.1647	33.9157	50.3386	58.3794	0	0	0	0	0	0	0	0	0	0	0
5.17	31.4177	31.6719	40.9829	26.5336	28.1897	53.6087	55.2319	57.6772	97.668	58.8379	65.108	43.4796	43.5152	37.8024	64.0277	73.7484	71.3149	81.0435	63.6495	61.7022	48.7563	52.7787	35.4914	43.3992	41.4704	46.2279	48.6851	53.863	90.3307	90.805	96.7958	107.601	121.017	133.192	36.5982	32.22	50.2306	57.4282	0	0	0	0	0	0	0	0	0	0	0
7.75	32.4928	32.6416	41.415	26.0145	28.0277	54.5758	54.8498	56.2688	99.0105	57.6166	66.2319	45.5705	43.3004	39.5705	62.9209	77.5046	71.0487	81.5415	63.7694	58.6298	48.8261	50.9842	33.7036	42.9381	40.8735	47.2714	49.3333	54.8814	91.0237	91.7088	96.0606	108.19	121.784	131.735	36.2819	33.2582	49.1581	57.7971	0	0	0	0	0	0	0	0	0	0	0
10.34	32.5204	32.697	41.0171	26.3966	28.1199	56.22	54.5415	55.7576	97.9526	57.5863	65.8788	44.6667	44.5152	38.1792	62.7984	74.2661	69.0659	83.7181	63.9091	61.7681	49.3531	52.8748	34.8063	42.332	39.9644	46.112	48.1252	55.6456	91.5165	91.0487	97.2991	110.435	120.585	129.368	36.3887	34.2833	49.0777	59.3939	0	0	0	0	0	0	0	0	0	0	0
12.94	0	0	0	0	0	0	0	0	0	0	0	0	0	0	0	0	0	0	0	0	0	0	0	0	0	0	0	0	0	0	0	0	0	0	0	0	0	0	0	0	0	0	0	0	0	0	0	0	0
15.545	24.9684	24.4664	35.1357	22.6232	20.108	41.7615	43.8511	49.7484	94.6377	51.3979	56.8445	37.0395	36.2885	30.8129	40.7866	53.9908	54.3399	72.9592	57.8195	55.5428	40.3953	47.1963	33.0751	36.0303	35.585	40.9987	44.7378	51.2213	67.7839	88.8933	83.1357	101.542	102.153	107.398	28.5507	23.6364	37.1989	42.3294	0	0	0	0	0	0	0	0	0	0	0
18.125	24.9209	24.1897	33.3584	23.0751	21.4071	42.6614	43.4664	49.469	92.3004	47.7984	59.6772	35.6443	36.0949	29.2899	48.1212	57.1673	56	71.2767	56.5968	54.9974	40.7365	48.498	33.4163	35.556	37.6653	41.2385	45.5428	51.9249	70.0145	89.6719	83.5613	102.441	104.752	112.747	31.5349	25.0975	38.22	42.8274	0	0	0	0	0	0	0	0	0	0	0
20.705	24.8775	24.5099	32.5955	22.8221	21.2003	42.0593	43.5217	49.5494	92.4638	47.7365	59.5336	35.2016	37.9684	28.4704	50.8116	58.3715	58.5191	70.2833	55.5389	56.5876	40.2187	47.7747	33.0487	35.83	38.3794	40.9249	45.3913	49.0145	72.3478	88.8867	85.2174	102.09	104.145	115.341	33.1752	26.4256	38	43.5758	0	0	0	0	0	0	0	0	0	0	0
23.285	26.087	24.5744	31.6324	22.2121	23.1489	42.3557	43.9038	49.6285	90.7062	46.9565	57.8379	35.1924	37.4967	29.8195	53.5731	60.9776	57.726	70.1502	57.7971	57.3715	39.6574	47.5494	33.2121	37.4875	36.556	41.0962	43.6311	48.8814	70.9249	89.1265	85.0329	100.759	105.182	118.179	34.7628	27.3676	38.3557	45.4216	0	0	0	0	0	0	0	0	0	0	0
25.865	24.8011	23.3347	32.3544	22.8735	21.747	40.8696	43.4401	48.444	91.5323	45.7022	56.888	34.2819	37.5204	29.2372	55.4822	61.6377	57.6601	70.0567	55.9513	56.5046	38.1014	47.2978	32.4822	35.635	38.5033	42.0184	45.4453	49.2675	71.3557	87.8972	86.0922	101.802	103.925	118.808	33.2767	27.332	38.4677	45.5257	0	0	0	0	0	0	0	0	0	0	0
28.445	23.8379	23.527	31.556	22.3953	23.6838	42.1568	43.274	48.1186	91.2978	46.0461	55.9855	34.6996	36.5099	30.7497	56.4071	62.419	57.0711	69.3307	57.1739	54.2108	37.9934	46.6403	32.6733	35.9592	38.2451	41.6601	44.6864	48.9091	68.0567	87.8287	84.4835	101.057	104.592	122.419	34.5086	27.4796	38.9802	46.6719	0	0	0	0	0	0	0	0	0	0	0
31.025	25.8155	23.1713	31.8379	21.8287	23.0382	43.9394	44.1014	49.0791	91.1845	45.3043	56.0448	34.4519	35.7009	29.1542	55.029	62.5771	59.4848	69.3215	57.1555	55.1937	36.4625	45.8182	31.6535	37.1726	38.9868	40.3043	44.332	47.1173	68.9789	85.7497	84.5033	102.76	104.772	119.385	34.0171	28.5231	39.1318	45.6627	0	0	0	0	0	0	0	0	0	0	0
33.605	24.3742	23.1067	31.7918	23.3663	23.1344	42.7141	43.2306	50.0224	91.1963	44.7431	55.7852	34.2978	35.7523	28.0395	55.166	62.1462	59.1818	70.137	57.5507	57.1238	37.5086	46.1094	31.278	34.7694	38.8195	41.9934	44.8827	49.2899	67.888	87.2095	85.0606	101.166	104.748	122.651	35.8432	29.3241	37.7813	45.9987	0	0	0	0	0	0	0	0	0	0	0
36.185	23.8827	23.2306	32.3386	21.6232	23.1265	41.8643	43.2069	48.6364	93.5929	43.0369	54.8867	34.278	35.2951	28.3874	56.5744	63.2451	59.3491	69.8274	55.4862	55.9855	38.332	45.195	32.9539	35.3202	37.8472	41.1225	43.3426	49.5995	68.693	87.1805	85.4453	101.377	103.609	122.618	35.004	29.1858	40.7721	45.444	0	0	0	0	0	0	0	0	0	0	0
38.765	23.8155	22.639	31.9065	20.9644	22.5428	42.6364	42.7931	49.3715	92.9104	44.4321	54.942	34.3333	36.9499	29.9816	55.946	62.6864	59.5086	68.0685	56.1515	54.9486	38.0725	44.747	32.3663	35.2701	38.5784	42.892	43.581	49.0435	67.9684	85.6772	85.029	101.262	103.365	121.501	35.6653	28.3636	39.1318	46.2385	0	0	0	0	0	0	0	0	0	0	0
41.345	23.726	23.5375	31.7444	22.9513	22.249	41.3057	42.5033	48.5296	92.1515	43.2661	56.0264	34.4335	34.6416	29.3768	57.166	63.614	59.7009	67.1159	54.7694	55.2424	37.5771	45.5204	32.0646	36.7918	39.2029	42.5099	44.5257	50.9763	68.6047	85.7339	86.0567	102.182	102.842	119.854	36.3676	28.8182	38.3979	46.6377	0	0	0	0	0	0	0	0	0	0	0
43.925	23.8393	22.4848	31.1542	22.5718	22.2345	43.1607	42.9513	48.9025	91.4651	42.7576	54.0777	34.4005	36.5982	29.3254	55.4743	62.9776	58.6495	68.4045	57.805	53.7945	36.3491	44.9842	32.0606	36.4177	38.7997	42.8551	45.3636	51.0606	66.5876	85.3307	84.0132	100.657	102.899	120.692	35.7009	28.2292	39.8538	45.39	0	0	0	0	0	0	0	0	0	0	0
46.505	22.5534	22.7668	30.9974	21.4532	22.8116	43.6535	42.2793	48.5217	92.6996	44.5033	54.025	33.2727	35.444	28.996	55.2991	62.8472	60.0448	65.9842	55.253	55.7931	36.6785	45.2503	31.3505	35.9697	38.1344	42.7826	44.8959	48.9618	67.552	85.2082	84.9236	100.953	103.686	121.207	36.5204	29.8353	39.5375	45.8221	0	0	0	0	0	0	0	0	0	0	0
49.085	23.2596	22.7997	30.9947	23.2411	21.7444	43.3373	42.6403	47.3399	92.8696	43.7945	54.7971	34.0685	35.6482	28.2596	55.5059	63.3386	60.1383	69.1989	55.3531	55.0237	35.7721	44.8393	32.9051	35.7852	36.8379	41.7628	44.2569	51.4559	67.3715	84.9789	83.5125	100.366	102.42	119.244	37.0435	29.0066	40.1963	45.8827	0	0	0	0	0	0	0	0	0	0	0
51.665	23.0514	21.6772	30.3926	21.2055	21.4585	42.5007	41.5705	48.3597	92.7115	44.4941	53.0883	34.9908	35.3966	29.2754	55.448	61.4848	58.6957	67.6285	54.6667	54.0501	36.7945	45.3557	31.7444	35.6904	38.1449	42.0817	44.805	49.4229	66.9051	84.6588	83.6285	99.9526	103.15	121.042	35.863	28.4256	38.0777	46.3109	0	0	0	0	0	0	0	0	0	0	0
54.245	23.141	21.9697	31.2174	20.946	22.2253	41.9196	41.8116	49.1344	93.9974	43.0764	52.9144	34.8195	36.1989	28.9368	56.4453	60.6364	57.863	67.5428	55.6983	56.2951	36.9223	44.8024	31.8972	35.2701	38.8274	42.7088	44.5771	49.473	65.5072	85.5375	84.6627	100.033	103.623	120.693	35.7246	27.7088	39.5718	45.8076	0	0	0	0	0	0	0	0	0	0	0
56.83	22.1739	22.4387	31.8748	20.9974	22.7101	42.8024	41.4704	48.0487	92.4466	43.5639	53.4032	33.6166	35.7773	29.5441	55.4901	62.2253	58.0672	67.253	55.7984	56.1436	38.2003	43.6456	34.2582	35.5112	37.9947	42.0026	45.112	49.917	66.087	84.4203	85.0988	101.018	103.045	120.212	34.5191	29.083	38.6904	45.1542	0	0	0	0	0	0	0	0	0	0	0
59.415	22.9104	21.5059	30.5468	21.0632	22.1634	41.8814	40.942	47.4809	94.0264	44.0949	54.0105	34.3992	36.5244	29.3347	57.1094	62.8182	57.4427	67.1581	57.1858	56.9539	35.6653	42.8564	32.141	35.2372	40.0856	42.1462	44.2292	49.2516	65.303	84.8393	87.7009	97.9868	102.954	118.51	36.0922	29.1871	39.4177	45.9763	0	0	0	0	0	0	0	0	0	0	0
61.995	22.5217	21.6838	30.7918	20.946	22.4124	43.6653	41.9091	46.0514	95.2121	43.1212	52.9539	34.3452	35.3808	28.7958	56.2385	64.2833	59.2319	68.108	55.8827	55.9368	34.7404	44.1238	33.7128	35.6008	37.6482	41.1225	44.8011	48.9631	66.3202	84.2819	83.5231	98.2134	101.723	118.368	36.8972	28.917	40.3083	45.3913	0	0	0	0	0	0	0	0	0	0	0
64.585	22.9618	21.1001	30.5863	21.1067	22.3821	42.0198	41.166	47.6798	92.6074	43.6627	51.7233	33.4493	35.8235	28.6443	55.5995	62.4559	58.3294	66.7246	56.0158	57.1252	35.8682	44.5336	32.2082	35.3096	38.1001	41.8379	44.3202	47.863	66.5613	84.1831	84.5033	98.8353	101.188	117.179	35.8762	28.7009	42.0501	44.4862	0	0	0	0	0	0	0	0	0	0	0
67.165	22.6812	20.8169	31.3742	20.7681	22.751	43.1357	40.4545	47.2635	93.3808	41.6522	51.9802	33.9697	35.6653	29.0685	55.3294	62.108	59.5428	65.975	54.7378	55.4717	34.7563	44.8814	32.0725	36.1831	38.336	39.892	42.8577	49.8682	65.2319	84.3584	83.9157	97.2609	101.888	119.075	34.971	31.0198	40.6416	44.9104	0	0	0	0	0	0	0	0	0	0	0
69.745	22.8274	20.8538	31.0804	20.6601	22.9236	42.1937	40.8129	46.9117	93.6957	42.4809	51.8274	33.4717	35.3584	28.8709	55.2016	61.3979	57.2556	66.5402	56.361	54.7444	35.9051	40.6219	32.6693	35.4084	38.2819	41.0698	43.1752	48.0382	66.5599	83.9921	83.0013	97.892	100.375	117.805	35.1897	29.4638	39.7036	43.9157	0	0	0	0	0	0	0	0	0	0	0
72.34	22.1528	20.8037	31.1094	20.5692	23.1304	43.2516	40.3939	46.4387	93.0988	43.0487	52.7233	32.5889	36.5889	30.087	54.8972	60.7576	59.2477	65.996	54.2213	53.5626	35.7747	42.2543	33.6522	35.7589	38.1238	41.2003	44.0422	49.6996	66.6759	84.7233	84.004	98.8221	100.514	118.817	34.6693	29.5744	41.2833	44.585	0	0	0	0	0	0	0	0	0	0	0
74.92	22.2108	20.5007	30.4743	21.3518	22.5837	43.7391	39.9565	47.0791	92.4506	43.6416	50.1212	33.9038	35.8735	29.2108	53.4335	63.1489	58.556	66.1252	54.6917	52.4625	34.5929	43.253	32.1436	35.0343	39.1357	41.0988	42.5204	49.2345	67.137	84.6034	83.975	98.4295	100.791	117.564	35.5033	28.8762	40.5138	43.8946	0	0	0	0	0	0	0	0	0	0	0
77.5	22.614	20.5138	30.1989	20.4137	22.9671	42.9065	38.6601	48.1752	93.5639	44.892	50.2767	32.5507	35.0935	28.2688	55.0382	61.6838	57.531	64.7589	54.7167	54.3043	35.9381	44.8511	32.7984	35.693	37.8221	41.0487	43.4111	49.473	65.1515	83.5639	84.22	98.3175	101.181	118.062	34.3505	29.9816	40.9974	44.7694	0	0	0	0	0	0	0	0	0	0	0
80.08	21.6179	20.8972	31.2925	20.5968	22.4914	42.5375	38.78	46.6733	95.4875	43.5639	50.9855	33.6285	36.8643	28.0738	53.4506	61.3821	56.5494	63.2701	54.9671	55.0751	35.3307	43.1634	31.0198	35.004	37.0158	40.9816	43.4045	48.5718	66.1278	83.0119	82.531	97.8682	100.677	115.827	34.3017	28.419	40.8972	44.2437	0	0	0	0	0	0	0	0	0	0	0
82.66	21.0408	21.0237	30.9987	21.004	22.4651	42.6456	37.8682	47.4783	95.0369	44.2582	51.2398	33.4664	35.1924	29.0316	53.8037	60.527	55.1805	65.1159	54.946	54.4809	34.697	40.9552	32.8076	34.2767	37.4664	40.8248	45.0949	48.0132	65.4269	84.4242	83.7022	98.3136	100.941	118.402	34.9394	29.9736	41.4005	43.2793	0	0	0	0	0	0	0	0	0	0	0
85.25	20.975	20.2108	29.9275	20.7615	22.3188	42.9447	38.1067	46.415	96.1686	43.3505	50.5613	33.274	35.2675	27.5679	53.975	60.9842	57.556	64.415	54.9578	53.3518	33.5692	42.0079	33.2003	35.7602	35.863	40.3307	44.1014	47.3966	65.7602	84.7115	82.39	97.0395	99.1555	116.592	33.6996	29.581	41.2596	43.5138	0	0	0	0	0	0	0	0	0	0	0
87.83	21.0198	20.2042	30.6206	19.6021	23.0211	43.0738	38.1265	45.8669	96.0369	42.8314	51.4045	32.6627	34.9486	28.0079	53.1686	60.2556	57.058	63.581	54.5257	54.3175	34.4466	42.8063	31.9183	34.3426	37.6877	40.3188	43.4401	48.4928	65.1423	82.527	83.0777	96.6653	101.026	114.453	34.3386	28.253	41.2266	43.4967	0	0	0	0	0	0	0	0	0	0	0
90.41	21.3755	19.5916	29.7167	19.892	21.4875	43.1831	37.7813	46.4506	95.2609	43.7918	50.2424	32.7444	36.9631	30.8511	52.1212	60.6179	53.2793	62.8603	53.552	54.8129	34.2292	43.0224	33.0685	35.4163	37.9802	39.7167	44.6864	49.4137	65.0303	81.6785	81.6074	95.6377	99.336	114.024	34.7813	30.2464	41.9618	43.3373	0	0	0	0	0	0	0	0	0	0	0
93	21.3781	20.3228	29.7418	20.3689	21.6126	43.2253	37.1752	45.7207	95.1713	42.7602	50.8116	32.9697	35.2964	28.7325	53.1831	60.3939	55.7879	62.3887	53.971	54.7009	32.7681	42.025	33.3017	34.2016	36.6403	40.6416	43.0408	48.5995	64.3149	80.6258	81.4111	95.9486	101.103	114.419	33.6588	28.6983	41.6891	42.141	0	0	0	0	0	0	0	0	0	0	0
95.58	21.029	20.2121	29.4032	19.776	21.8801	43.6008	36.9842	46.4888	93.8366	43.2055	50.1318	32.5995	35.9934	27.4203	52.6364	60.747	56.1858	61.8261	54.4335	55.7866	33.4848	41.9881	31.9486	34.8274	37.1989	38.5323	43.9262	48.0764	64.7787	81.3518	80.3162	96.2556	99.249	112.87	35.1357	28.9065	41.1647	42.6693	0	0	0	0	0	0	0	0	0	0	0
98.16	20.7075	19.859	30.693	20.1739	21.0698	42.9209	36.8762	47.2345	93.7207	44.1318	50.531	33.3202	34.9249	28.5639	52.3254	59.6904	54.0435	62.5152	55.5244	54.8274	33.8287	42.4545	32.8986	34.7154	37.556	40.0461	43.7167	49.5692	64.0896	82.6245	81.6891	96.0764	99.5415	114.362	33.7167	28.9315	39.8208	44.4071	0	0	0	0	0	0	0	0	0	0	0
100.75	21.0685	19.7787	31.083	20.0013	21.6324	42.8353	36.6416	45.8155	93.892	43.3926	49.2227	32.3373	35.0053	28.3808	53.3373	58.8682	53.8814	61.6192	55.253	54.5534	34.1344	41.6917	33.2292	34.1133	37.2622	39.3452	43.0988	49.5586	64.3623	82.8155	82.2833	95.1291	99.2003	113.416	34.2279	29.0659	42.0224	42.6693	0	0	0	0	0	0	0	0	0	0	0
103.33	20.859	19.4888	29.0672	19.2069	20.9473	42.6245	36.747	46.726	94.9117	43.5165	48.639	31.4625	35.5771	27.9144	53.5244	60.8327	54.3689	62.2437	53.3267	53.195	33.4967	41.0804	32.668	34.4308	36.0079	38.141	43.1884	48.8169	63.6008	80.5889	81.0474	95.2372	99.5731	113.567	34.22	29.3768	40.4848	42.6192	0	0	0	0	0	0	0	0	0	0	0
105.91	19.6812	19.1976	30.3584	19.1265	21.6509	43.7958	35.664	47.1502	94.8538	44.2451	49.3953	32.8986	35.5758	29.361	52.1555	59.8169	54.0962	63.1133	54.6561	52.3149	34.4559	41.0158	33.2372	34.0158	36.7563	39.5059	43.5375	47.4914	63.6957	80.6495	81.7576	95.8643	98.3597	111.171	33.7194	28.805	40.6469	43.4664	0	0	0	0	0	0	0	0	0	0	0
108.49	19.7141	19.1001	29.1542	20.058	20.224	43.303	35.469	45.9895	94.8076	45.3004	49.4203	32.0975	33.0777	29.278	51.2358	61.4295	53.8682	62.9078	53.4862	51.8406	32.9394	40.3768	32.7694	33.6206	36.726	37.6693	42.9012	48.9842	63.1199	81.3518	80.9763	94.357	98.7523	112.685	33.4097	29.0369	40.9302	44.0487	0	0	0	0	0	0	0	0	0	0	0
111.08	20.0092	19.2622	29.8972	19.4493	22.4361	42.4256	35.3518	47.5178	95.6495	43.4941	49.552	32.5099	36.1397	27.9262	51.9038	59.5705	54.2872	60.1041	53.4783	52.3109	33.025	42.0843	33.4071	33.5204	37.0119	38.6522	41.0764	48.5547	62.4414	80.1489	81.2003	96.8524	97.7365	112.001	32.7708	29.0105	41.6943	42.6324	0	0	0	0	0	0	0	0	0	0	0
113.66	19.643	19.0527	29.5165	19.8182	21.4559	42.693	34.9038	46.2925	93.0119	43.5362	48.9223	32.9368	35.0171	27.8142	51.0224	58.78	54.5784	61.0132	53.0843	52	32.8972	39.5296	31.9051	33.1423	35.971	39.2846	42.1871	48.1779	62.4862	80.3043	82.0804	95.0395	97.5744	110.768	33.639	29.0764	41.7892	41.8643	0	0	0	0	0	0	0	0	0	0	0
116.24	20.0145	19.4559	29.9829	19.025	21.8827	42.4097	34.4677	45.0619	93.635	43.6087	47.4677	31.7391	34.1884	27.6271	50.1252	60.8748	53.4335	59.8485	53.2411	53.3715	32.8603	40.2859	33.224	32.1304	36.2978	37.9816	42.1133	47.3202	62.6785	80.3307	81.1528	94.7615	96.9078	110.852	33.9697	28.4519	41.2819	40.8867	0	0	0	0	0	0	0	0	0	0	0
VH10 GFP-DDB2 405 RO
time	CELL 1	CELL 2	CELL 3	CELL 4	CELL 5	CELL 6	CELL 7	CELL 8	CELL 9	CELL 10	CELL 11	CELL 12	CELL 13	CELL 14	CELL 15	CELL 16	CELL 17	CELL 18	CELL 19	CELL 20	CELL 21	CELL 22	CELL 23	CELL 24	CELL 25	CELL 26	CELL 27	CELL 28	CELL 29	CELL 30	CELL 31	CELL 32	CELL 33	CELL 34	CELL 35	CELL 36	CELL 37	CELL 38	CELL 39	CELL 40	CELL 41	CELL 42	CELL 43	CELL 44	CELL 45	CELL 46	CELL 47	CELL 48	CELL 49
0	19.0184	17.4045	12.3505	28.7971	45.7813	17.9631	37.4242	19.1436	20.3215	19.9842	19.5718	12.7062	16.8735	19.0092	16.3834	9.75099	13.0751	15.8524	21.9552	12.7128	11.4638	8.07773	17.5415	16.2055	0	0	0	0	0	0	0	0	0	0	0	0	0	0	0	0	0	0	0	0	0	0	0	0	0
2.585	20.2701	18.2964	11.1212	29.4809	44.0316	18.6535	36.8603	18.9974	19.6324	19.1647	19.5323	13.7708	19.7299	19.141	18.2227	8.65217	12.9051	15.7905	20.6298	11.83	12.4071	8.02503	15.8854	15.3584	0	0	0	0	0	0	0	0	0	0	0	0	0	0	0	0	0	0	0	0	0	0	0	0	0
5.165	18.7984	18.7141	10.8366	27.6206	46.7154	18.4453	37.3926	18.8169	20.6825	20.1225	19.4348	12.1515	20.1383	18.473	16.5968	8.72596	11.3979	15.4071	20.6509	12.0026	11.8762	8.76153	17.2385	15.9486	0	0	0	0	0	0	0	0	0	0	0	0	0	0	0	0	0	0	0	0	0	0	0	0	0
7.76	19.2108	18.4888	11.3887	28.5046	46.3544	18.3017	35.2543	18.3702	20.5507	19.7378	20.5837	11.8406	19.1014	17.8024	18.2464	8.23057	13.6021	13.7602	20.1542	11.1686	10.6482	7.37022	16.5046	14.9025	0	0	0	0	0	0	0	0	0	0	0	0	0	0	0	0	0	0	0	0	0	0	0	0	0
10.34	18.9605	18.7181	11.1449	27.9552	45.4493	17.8037	35.635	19.029	19.1831	19.9842	19.1344	13.9895	19.5112	18.0962	17.9881	8.69829	12.6733	15.0646	20.0975	13.0988	11.0646	8.26877	16.7747	13.6772	0	0	0	0	0	0	0	0	0	0	0	0	0	0	0	0	0	0	0	0	0	0	0	0	0
12.94	0	0	0	0	0	0	0	0	0	0	0	0	0	0	0	0	0	0	0	0	0	0	0	0	0	0	0	0	0	0	0	0	0	0	0	0	0	0	0	0	0	0	0	0	0	0	0	0	0
15.545	16.2727	16.0461	10.3043	23.8603	35.4493	16.8669	34.4835	17.5692	19.8063	18.4242	18.1383	13.4269	18.1805	16.7958	16.3043	9.40184	12.5876	15.3478	19.3794	11.9802	10.7747	6.89987	16.7075	14.722	0	0	0	0	0	0	0	0	0	0	0	0	0	0	0	0	0	0	0	0	0	0	0	0	0
18.125	16.2161	15.4559	9.82477	22.4177	37.0527	16.3136	33.3939	16.9842	18.365	20.0606	18.6416	12.9526	17.9829	16.0804	16.1014	7.58893	13.3386	15.39	20.0909	13.1252	10.39	8.2859	17.0935	14.2872	0	0	0	0	0	0	0	0	0	0	0	0	0	0	0	0	0	0	0	0	0	0	0	0	0
20.705	15.8867	16.1686	9.02372	23.9091	36.6192	15.6047	33.4163	16.1937	19.0079	20.1001	18.664	12.083	17.0896	16.2108	16.6153	8.37286	11.6957	16.3742	20.7009	13.029	9.9025	7.40711	17.195	14.4097	0	0	0	0	0	0	0	0	0	0	0	0	0	0	0	0	0	0	0	0	0	0	0	0	0
23.285	16.0145	15.7352	9.96443	23.5784	36.6785	17.1976	34	16.0988	17.9196	19.1581	18.5455	12.9196	18.1713	16.2714	15.7075	8.86561	12.7484	14.054	20.2411	12.3557	10.6798	7.39921	18.1054	14.3715	0	0	0	0	0	0	0	0	0	0	0	0	0	0	0	0	0	0	0	0	0	0	0	0	0
25.865	15.8643	16.0817	9.29249	24.7154	36.2095	15.7839	35.498	16.2016	18.5336	19.2134	18.5152	11.5718	18.0092	17.004	16.7694	8.32806	12.4941	14.4572	20.693	12.4651	11.776	6.80105	15.7009	14.2806	0	0	0	0	0	0	0	0	0	0	0	0	0	0	0	0	0	0	0	0	0	0	0	0	0
28.445	15.9236	15.7352	9.61792	24.2095	34.5428	15.6851	33.1212	16.1014	18.3979	19.1476	18.4993	13.0856	17.6535	15.2055	16.0448	8.62055	12.4111	16.1107	19.7549	12.0119	10.3992	7.51779	15.917	14.0738	0	0	0	0	0	0	0	0	0	0	0	0	0	0	0	0	0	0	0	0	0	0	0	0	0
31.025	15.3926	16.6403	9.82345	22.971	34.4374	16.9104	33.7352	16.5758	17.3939	20.2477	17.2069	12.3676	18.4453	15.9671	15.1186	8.30962	11.6034	14.9196	20.5072	12.7233	10.7101	6.917	16.1423	14.9881	0	0	0	0	0	0	0	0	0	0	0	0	0	0	0	0	0	0	0	0	0	0	0	0	0
33.605	15.3847	15.3992	9.80105	23.1014	34.5375	15.7022	34.7997	16.1897	18.4466	18.4585	17.1792	11.7852	16.7984	15.8472	15.6324	8.67589	11.9394	15.0356	20.3188	12.9117	10.5468	8.44664	16.8867	14.6456	0	0	0	0	0	0	0	0	0	0	0	0	0	0	0	0	0	0	0	0	0	0	0	0	0
36.185	15.6324	15.1831	9.03162	23.2793	34.4111	16.5679	34.2609	16.9209	18.1989	18.9789	17.8959	12.054	18.1792	15.249	15.0751	8.39657	11.8669	15.5072	20.5955	12.4414	10.0685	7.44532	15.4967	15.2727	0	0	0	0	0	0	0	0	0	0	0	0	0	0	0	0	0	0	0	0	0	0	0	0	0
38.765	15.4084	14.5758	8.42688	22.5942	35.3083	15.5903	32.5692	15.7246	17.2885	20.1028	18.1331	12.141	16.9947	15.6219	14.7391	9.17787	12.1173	17.22	20.3966	11.274	10.6179	7.6087	15.5244	14.9341	0	0	0	0	0	0	0	0	0	0	0	0	0	0	0	0	0	0	0	0	0	0	0	0	0
41.345	15.4638	16.1212	8.83663	22.9433	33.776	17.1792	32.6258	16.5455	18.3729	17.4374	18.6271	12.025	17.5507	15.274	16.5837	8.33333	11.8999	15	21.8933	12.7404	9.92754	8.94466	15.726	13.7905	0	0	0	0	0	0	0	0	0	0	0	0	0	0	0	0	0	0	0	0	0	0	0	0	0
43.925	13.5837	14.9895	8.63636	23.917	35.0804	15.7536	34.7431	16.39	18.7549	17.7431	17.6126	11.9789	16.6324	15.3281	15.3742	8.76153	12.4335	15.6087	20.6166	12.3333	9.55731	7.76812	16.3123	14.668	0	0	0	0	0	0	0	0	0	0	0	0	0	0	0	0	0	0	0	0	0	0	0	0	0
46.505	15.4743	14.8643	9.24242	24.0632	33.9723	16.2227	33.2266	17.3241	17.1173	18.0026	17.3953	11.1726	17.0303	15.7958	16.6074	8.41765	12.0158	16.5955	20.6219	12.6614	11.2596	8.26087	15.7115	14.6087	0	0	0	0	0	0	0	0	0	0	0	0	0	0	0	0	0	0	0	0	0	0	0	0	0
49.085	16.0738	14.8959	9.75362	23.3373	33.4387	16.6943	34.1173	15.4163	17.5863	19.4058	17.7181	12.6614	17.137	16.975	15.6482	8.32675	11.9038	15.9631	20.0922	13.1107	9.44401	7.90119	15.1528	15.3531	0	0	0	0	0	0	0	0	0	0	0	0	0	0	0	0	0	0	0	0	0	0	0	0	0
51.665	14.9868	14.8722	9.65086	21.8432	32.913	17.0711	33.332	16.0949	18.7905	19.0369	18.9934	11.9407	16.9262	16.1634	15.7708	8.2029	11.9908	14.8775	19.386	12.8735	9.59289	8.16996	16.9354	14.8432	0	0	0	0	0	0	0	0	0	0	0	0	0	0	0	0	0	0	0	0	0	0	0	0	0
54.245	15.6219	15.473	9.08564	23.3544	33.3426	17	34.0356	16.9513	18.3426	19.2385	17.6166	12.8551	18.6377	16.1014	15.5468	8.46509	13.639	14.9473	19.8867	12.0395	9.48617	6.8195	15.2925	14.1278	0	0	0	0	0	0	0	0	0	0	0	0	0	0	0	0	0	0	0	0	0	0	0	0	0
56.84	15.7879	14.0646	9.84321	24.004	32.307	15.7997	33.2213	16.0659	18.614	16.5125	16.8353	11.8458	17.4295	15.5428	14.7984	9.1805	13.7273	16.4769	21.191	13.9183	10.3202	7.77207	15.2108	13.8314	0	0	0	0	0	0	0	0	0	0	0	0	0	0	0	0	0	0	0	0	0	0	0	0	0
59.42	14.6785	14.0092	9.08564	21.9592	32.9328	16.0264	33.0382	17.2516	18.9697	18.6298	17.8208	12.1739	16.4229	15.1278	14.3518	9.5112	12.473	14.635	20.7668	14.2358	10.8748	8.64163	14.4466	15.6443	0	0	0	0	0	0	0	0	0	0	0	0	0	0	0	0	0	0	0	0	0	0	0	0	0
62	14.5652	14.0145	8.93544	22.5705	33.3887	17.4361	33.9328	15.8182	18.8551	18.6996	18.0145	12.1146	17.0026	16.0804	15.8999	8.42951	12.2174	15.9565	21.0066	12.8933	10.5086	7.67852	15.1897	15.2727	0	0	0	0	0	0	0	0	0	0	0	0	0	0	0	0	0	0	0	0	0	0	0	0	0
64.58	15.4928	14.3794	8.76943	22.8498	31.6206	16.3083	35.3715	15.8445	19.1462	17.4638	17.1634	12.0751	17.5731	15.6759	15.5402	8.52701	13.1555	14.996	19.859	13.4545	11.1515	8.12121	17.0514	14.8577	0	0	0	0	0	0	0	0	0	0	0	0	0	0	0	0	0	0	0	0	0	0	0	0	0
67.16	14.2767	13.9262	9.0527	22.444	33.2134	16.0593	34.7339	16.9407	17.1067	18.2306	16.8024	12.2253	17.2055	16.1792	15.9381	8.24111	12.9513	15.6706	19.1054	13.8169	10.8801	7.96179	15.3307	14.83	0	0	0	0	0	0	0	0	0	0	0	0	0	0	0	0	0	0	0	0	0	0	0	0	0
69.755	15.3241	13.8564	9.18972	21.4835	33.2569	17.9368	34.5481	17.141	18.1054	18.4532	18.5296	12.1726	16.9763	16.2885	15.2503	10.0145	12.5336	15.8617	19.3465	13.332	12.1752	8.72464	16.3096	15.4256	0	0	0	0	0	0	0	0	0	0	0	0	0	0	0	0	0	0	0	0	0	0	0	0	0
72.335	14.6153	14.9065	8.47299	22.6535	33.0329	17.1831	34.3109	16.4005	17.668	18.3228	18.4058	12.7101	17.191	16.7246	16.1173	9.13966	12.8366	16.1489	18.9592	12.2411	10.8208	8.37154	15.4493	15.3702	0	0	0	0	0	0	0	0	0	0	0	0	0	0	0	0	0	0	0	0	0	0	0	0	0
74.915	14.6034	14.415	8.0975	21.7852	32.3452	17.6693	34.6337	16.5336	17.3939	17.7905	17.4743	11.7167	16.1673	15.8327	15.9578	9.62055	13.1871	15.3004	18.2675	13.2029	10.1647	8.63768	14.5244	14.444	0	0	0	0	0	0	0	0	0	0	0	0	0	0	0	0	0	0	0	0	0	0	0	0	0
77.495	14.5744	13.8748	8.60474	22.5204	32.7602	18.0646	34.8169	16.5982	18.1067	18.9328	17.9829	12.4018	16.1225	16.7233	15.0184	9.32148	13.4018	16.4466	19.0738	13.8722	9.99736	8.64295	15.4414	15.8169	0	0	0	0	0	0	0	0	0	0	0	0	0	0	0	0	0	0	0	0	0	0	0	0	0
80.075	14.805	13.5428	8.28986	22.191	31.6179	17.9447	34.6311	16.2398	17.7009	18.5823	17.5007	12.3109	16.4177	16.2978	15.0343	8.99736	11.6798	16.9539	20.6271	14.5665	9.74967	8.22266	15.8841	16.3584	0	0	0	0	0	0	0	0	0	0	0	0	0	0	0	0	0	0	0	0	0	0	0	0	0
82.665	14.7642	13.3597	7.39526	23.4308	31.3794	15.6403	34.0843	16.502	17.9354	17.0422	16.8432	12.415	16.5415	16.5099	15.058	9.7668	12.8182	15.9947	19.0804	12.6061	11.6877	7.88011	15.8037	14.2055	0	0	0	0	0	0	0	0	0	0	0	0	0	0	0	0	0	0	0	0	0	0	0	0	0
85.245	14.1107	13.5982	8.74967	22.0791	33.2016	17.0422	36.0553	16.5296	18.6851	17.332	18.5033	11.996	15.6838	15.0105	16.0698	8.32938	12.6574	16.1107	19.0553	14.2806	11.278	9.06456	14.8142	14.9868	0	0	0	0	0	0	0	0	0	0	0	0	0	0	0	0	0	0	0	0	0	0	0	0	0
87.825	14.6614	14.5468	9.28986	22.0264	30.9697	18.2069	34.7088	16.4401	19.2148	18.8063	18.3847	12.9657	16.809	16.1963	15.2464	8.80105	13.643	15.5718	21.7523	13.6021	12.1818	8.11989	14.668	14.6192	0	0	0	0	0	0	0	0	0	0	0	0	0	0	0	0	0	0	0	0	0	0	0	0	0
90.415	14.0949	13.1963	7.81818	22.946	31.4058	17.0909	33.1528	15.7181	17.5784	16.9447	18.7668	12.3307	16.6588	15.469	16.0026	8.07378	13.0316	15.8485	19.9223	13.635	10.3043	8.22003	16.1357	13.9842	0	0	0	0	0	0	0	0	0	0	0	0	0	0	0	0	0	0	0	0	0	0	0	0	0
92.995	13.2411	13.8801	8.49802	21.5375	31.4611	17.751	35.5507	15.7115	17.6337	16.2596	18.3478	12.2266	15.527	15.9407	15.9513	9.06719	12.9157	16.6957	20.6812	13.6087	12.3689	8.84717	15.2859	14.5968	0	0	0	0	0	0	0	0	0	0	0	0	0	0	0	0	0	0	0	0	0	0	0	0	0
95.575	14.2055	12.8208	8.33333	21.4282	30.357	17.7312	34.8393	16.9433	18.8432	17.6996	19.5982	12.643	15.108	16.4084	15.004	8.39262	14.2016	15.6522	19.726	14.3057	11.1199	8.55995	15.6443	14.386	0	0	0	0	0	0	0	0	0	0	0	0	0	0	0	0	0	0	0	0	0	0	0	0	0
98.16	14.1673	13.9223	7.52306	22.1607	30.8327	17.4348	34.7839	16.6574	18.2411	17.5599	18.3715	11.581	15.6825	16.3347	14.8814	8.86298	13.4308	15.419	19.0922	14.0316	9.16206	8.73123	15.5046	13.9947	0	0	0	0	0	0	0	0	0	0	0	0	0	0	0	0	0	0	0	0	0	0	0	0	0
100.74	13.6285	12.5362	8.22793	21.6337	31.78	17.4493	36.1713	16.0659	17.5375	17.6311	17.726	12.083	15.8208	16.0764	14.9209	8.39789	12.8788	16.2464	20.5968	13.8445	11.4256	7.34256	16.2964	14.809	0	0	0	0	0	0	0	0	0	0	0	0	0	0	0	0	0	0	0	0	0	0	0	0	0
103.335	13.7444	12.6416	7.97628	21.4875	30.1252	17.004	36.1845	16.6904	18.029	17.0369	18.0856	11.8011	15.6574	17.6245	15.1713	8.8274	13.776	15.9473	21.7945	14.0277	11.2029	8.51383	14.7431	14.3715	0	0	0	0	0	0	0	0	0	0	0	0	0	0	0	0	0	0	0	0	0	0	0	0	0
105.915	13.7826	13.9868	7.59684	22.2108	30.1357	17.1238	35.5468	14.6917	17.3254	17.249	17.8801	12.1726	15.4756	17.3913	15.3267	9.21607	13.6733	16.1805	18.9144	13.1186	11.4335	7.98551	15.2266	14.8564	0	0	0	0	0	0	0	0	0	0	0	0	0	0	0	0	0	0	0	0	0	0	0	0	0
108.495	14.2161	14.1028	9.0527	23.0567	30.39	17.2833	34.2556	15.8788	19.6561	17.3228	18.6232	11.6719	15.5889	15.3966	15.5428	9.37418	12.9736	16.9223	18.8801	14.2213	9.79578	8.37154	15.5217	13.2991	0	0	0	0	0	0	0	0	0	0	0	0	0	0	0	0	0	0	0	0	0	0	0	0	0
111.075	14.087	13.614	7.8643	20.7813	30.498	17.191	33.025	17.2319	19.0461	16.7101	17.1225	12.2767	15.3439	17.3267	16.3939	7.9552	14.0329	14.751	19.8722	13.9723	11.444	8.19368	14.7154	14.7549	0	0	0	0	0	0	0	0	0	0	0	0	0	0	0	0	0	0	0	0	0	0	0	0	0
113.655	14.0224	13.1344	7.99209	21.1831	30.8472	16.7655	35.7931	16.6719	18.365	17.336	17.4928	12.0053	15.556	17.7589	15.5389	8.95389	13.668	16.5652	19.0303	13.3742	11.303	8.07378	15.8458	15.2279	0	0	0	0	0	0	0	0	0	0	0	0	0	0	0	0	0	0	0	0	0	0	0	0	0
116.25	13.8287	12.7207	7.87615	21.0738	30.444	17.357	33.917	15.3781	17.1765	17.5652	17.9394	11.8208	16.8959	16.7787	15.4308	8.43083	14.469	16.9684	19.5244	14.9078	9.76548	7.99868	14.8155	13.7826	0	0	0	0	0	0	0	0	0	0	0	0	0	0	0	0	0	0	0	0	0	0	0	0	0
GM GFP-DDB2 405 RO
time	CELL 1	CELL 2	CELL 3	CELL 4	CELL 5	CELL 6	CELL 7	CELL 8	CELL 9	CELL 10	CELL 11	CELL 12	CELL 13	CELL 14	CELL 15	CELL 16	CELL 17	CELL 18	CELL 19	CELL 20	CELL 21	CELL 22	CELL 23	CELL 24	CELL 25	CELL 26	CELL 27	CELL 28	CELL 29	CELL 30	CELL 31	CELL 32	CELL 33	CELL 34	CELL 35	CELL 36	CELL 37	CELL 38	CELL 39	CELL 40	CELL 41	CELL 42	CELL 43	CELL 44	CELL 45	CELL 46	CELL 47	CELL 48	CELL 49
0	16.1686	14.4638	37.6864	27.8669	16.1686	14.4638	37.6864	27.8669	44.8867	21.5718	9.29513	36.6061	22.863	11.2451	17.0804	36.2978	13.7892	15.1133	11.9868	10.1594	24.2279	14.8696	12.3821	17.9117	0	0	0	0	0	0	0	0	0	0	0	0	0	0	0	0	0	0	0	0	0	0	0	0	0
2.58	16.4058	14.8682	37.2661	28.0883	16.4058	14.8682	37.2661	28.0883	43.9908	19.0303	9.57708	37.0672	23.8959	11.7484	15.3847	37.5375	14.444	13.2661	11.5797	10.5046	23.0264	15.2727	12.0725	17.8327	0	0	0	0	0	0	0	0	0	0	0	0	0	0	0	0	0	0	0	0	0	0	0	0	0
5.175	15.365	15.332	37.6864	25.8762	15.365	15.332	37.6864	25.8762	43.3729	20.2082	10.1107	35.8801	22.4084	10.8155	15.0211	37.4493	14.9552	14.2806	11.6403	10.776	22.5942	13.9657	11.5125	19.4704	0	0	0	0	0	0	0	0	0	0	0	0	0	0	0	0	0	0	0	0	0	0	0	0	0
7.755	16.726	15.9908	38.0053	27.4717	16.726	15.9908	38.0053	27.4717	40.8208	21.6653	8.63768	35.2069	23.5455	11.336	15.0224	34.6219	13.726	14.3874	11.3663	9.90646	21.8498	15.5152	12.3518	17.1225	0	0	0	0	0	0	0	0	0	0	0	0	0	0	0	0	0	0	0	0	0	0	0	0	0
10.335	16.2148	14.3175	39.8933	27.5059	16.2148	14.3175	39.8933	27.5059	41.7352	20.7391	8.20685	35.415	24.1871	11.5455	15.448	36.5362	14.1924	13.0237	11.3294	9.60738	23.4835	14.0698	11.3307	17.5336	0	0	0	0	0	0	0	0	0	0	0	0	0	0	0	0	0	0	0	0	0	0	0	0	0
12.935	0	0	0	0	0	0	0	0	0	0	0	0	0	0	0	0	0	0	0	0	0	0	0	0	0	0	0	0	0	0	0	0	0	0	0	0	0	0	0	0	0	0	0	0	0	0	0	0	0
15.54	16.0988	15.6785	37.3702	24.0672	16.0988	15.6785	37.3702	24.0672	37.0883	18.5231	7.74308	32.8261	22.8261	11.7009	15.054	34.1647	13.3926	13.7589	9.56522	8.80896	21.7905	13.5415	11.2951	17.419	0	0	0	0	0	0	0	0	0	0	0	0	0	0	0	0	0	0	0	0	0	0	0	0	0
18.12	16.0646	13.4124	34.444	23.6179	16.0646	13.4124	34.444	23.6179	35.7945	19.7128	7.13175	30.1252	21.6153	11.1252	14.2819	32.6219	14.1937	13.3491	9.47299	9.09091	22.1265	13.8854	11.1252	16.5586	0	0	0	0	0	0	0	0	0	0	0	0	0	0	0	0	0	0	0	0	0	0	0	0	0
20.7	15.9908	14.0171	34.7589	22.7404	15.9908	14.0171	34.7589	22.7404	34.3821	19.4335	8.06456	31.0646	21.693	11.664	14.5903	31.6706	11.9051	14.5639	9.60474	10.0277	22.9974	15.2556	11.8314	16.357	0	0	0	0	0	0	0	0	0	0	0	0	0	0	0	0	0	0	0	0	0	0	0	0	0
23.28	15.3281	14.2793	33.0962	22.9144	15.3281	14.2793	33.0962	22.9144	35.8867	18.1094	7.34651	29.7905	21.643	12.0395	11.6021	30.6403	12.531	15.3794	10.2556	8.66535	22.9763	14.4875	11.8142	17.2332	0	0	0	0	0	0	0	0	0	0	0	0	0	0	0	0	0	0	0	0	0	0	0	0	0
25.86	14.7642	13.9842	32.8287	21.8867	14.7642	13.9842	32.8287	21.8867	34.3123	17.3333	6.54545	29.5784	19.2464	11.0158	12.0145	32.6785	12.6074	15.6482	9.64032	8.91436	22.6192	13.975	12.5059	15.9183	0	0	0	0	0	0	0	0	0	0	0	0	0	0	0	0	0	0	0	0	0	0	0	0	0
28.44	14.191	13.3333	30.1146	20.7615	14.191	13.3333	30.1146	20.7615	35.4914	16.7154	7.47167	29.9816	20.5112	10.635	12.892	31.61	13.6482	15.6509	9.43874	8.97497	23.2055	14.4401	11.2596	16.1265	0	0	0	0	0	0	0	0	0	0	0	0	0	0	0	0	0	0	0	0	0	0	0	0	0
31.02	14.5758	12.3281	33.1805	21.2556	14.5758	12.3281	33.1805	21.2556	33.2767	16.9473	7.25296	27.3755	19.9394	11.9921	12.1133	30.9605	13.2675	16.1436	9.50329	8.40975	22.942	13.0619	11.7088	15.0448	0	0	0	0	0	0	0	0	0	0	0	0	0	0	0	0	0	0	0	0	0	0	0	0	0
33.6	14.1014	12.581	31.9091	21.4506	14.1014	12.581	31.9091	21.4506	35.9025	16.444	7.22134	28.2543	20.2121	12.1001	13.0487	29.7339	12.2187	16.1686	9.88142	8.61528	21.9671	14.5547	10.6772	16.3794	0	0	0	0	0	0	0	0	0	0	0	0	0	0	0	0	0	0	0	0	0	0	0	0	0
36.18	13.5455	12.5244	32.0896	19.7404	13.5455	12.5244	32.0896	19.7404	33.2701	17.5455	7.53491	28.946	19.5731	11.4427	13.9381	31.2121	13.2332	16.2227	10.1462	8.38603	24.1581	14.4097	12.2464	15.2938	0	0	0	0	0	0	0	0	0	0	0	0	0	0	0	0	0	0	0	0	0	0	0	0	0
38.76	14.7549	13.2398	31.8221	18.8195	14.7549	13.2398	31.8221	18.8195	33.7642	17.1568	7.23979	29.0553	19.6219	12.1779	13.556	28.9934	12.7813	15.8248	9.66008	9.29776	22.2951	13.6179	11.5797	15.025	0	0	0	0	0	0	0	0	0	0	0	0	0	0	0	0	0	0	0	0	0	0	0	0	0
41.34	14.0395	13.0698	29.6192	19.5428	14.0395	13.0698	29.6192	19.5428	31.9078	18.4835	7.24506	29.6957	19.6416	11.0738	15.0935	30.834	12.4401	15.0817	8.99341	8.91436	23.2332	14.2556	11.639	16.5244	0	0	0	0	0	0	0	0	0	0	0	0	0	0	0	0	0	0	0	0	0	0	0	0	0
43.92	14.8142	12.9829	31.0883	19.3689	14.8142	12.9829	31.0883	19.3689	31.8551	17.1199	6.80764	28.2187	19.7642	11.8524	13.0553	29.3478	11.643	14.7444	9.34519	8.41238	24.17	14.5599	12.3505	14.7773	0	0	0	0	0	0	0	0	0	0	0	0	0	0	0	0	0	0	0	0	0	0	0	0	0
46.5	14.2372	12.8906	30.3531	19.9223	14.2372	12.8906	30.3531	19.9223	31.8617	16.5929	6.41238	28.8735	20.1555	11.697	12.8682	28.6258	12.7997	16.2082	9.74045	8.94203	25.0672	14.5823	11.9038	15.7167	0	0	0	0	0	0	0	0	0	0	0	0	0	0	0	0	0	0	0	0	0	0	0	0	0
49.08	13.5362	12.0435	29.0277	19.2635	13.5362	12.0435	29.0277	19.2635	33.0527	16.4387	7.64163	29.1555	20.9684	13.5441	14.2121	29.9908	11.7009	15.4875	10.17	8.03953	23.8511	14.2846	11.1199	14.8933	0	0	0	0	0	0	0	0	0	0	0	0	0	0	0	0	0	0	0	0	0	0	0	0	0
51.66	13.3399	12.3439	30.3399	19.419	13.3399	12.3439	30.3399	19.419	32.0896	16.3518	6.78788	29.1212	17.6456	12.8524	14.3136	29.1726	12.8445	16.6996	10.3742	8.85112	23.8379	14.5007	11.5547	14.7918	0	0	0	0	0	0	0	0	0	0	0	0	0	0	0	0	0	0	0	0	0	0	0	0	0
54.245	13.9078	12.361	31.0764	19.8221	13.9078	12.361	31.0764	19.8221	33.8841	16.5586	7.72464	28.5665	20.0461	12.0105	14.0461	29.4203	12.3228	16.7404	9.88933	8.34387	22.6588	15.1555	11.3992	16.2819	0	0	0	0	0	0	0	0	0	0	0	0	0	0	0	0	0	0	0	0	0	0	0	0	0
56.825	13.4137	13.3281	29.8603	19.3887	13.4137	13.3281	29.8603	19.3887	32.5244	16.4532	8.03689	29.3004	19.9789	11.531	13.2951	30.473	12.5837	15.5573	10.2819	9.39526	24.3874	14.1436	11.747	14.8617	0	0	0	0	0	0	0	0	0	0	0	0	0	0	0	0	0	0	0	0	0	0	0	0	0
59.425	14.108	13.1186	30.6825	18.3043	14.108	13.1186	30.6825	18.3043	32.2872	17.9697	10.1976	27.7391	19.2464	12.2833	13.5046	30.0777	12.5349	16.5652	9.39526	8.44269	24.0448	14.4256	12.4466	15.4545	0	0	0	0	0	0	0	0	0	0	0	0	0	0	0	0	0	0	0	0	0	0	0	0	0
62.005	14.3742	12.1436	30.2464	17.8643	14.3742	12.1436	30.2464	17.8643	31.7892	17.004	8.03821	29.025	19.7576	12.8248	14.5744	28.9249	12.2543	16.751	10.3149	9.01449	24.9499	14.7457	12.332	15.9605	0	0	0	0	0	0	0	0	0	0	0	0	0	0	0	0	0	0	0	0	0	0	0	0	0
64.585	15.0922	13.5876	30.4032	18.6113	15.0922	13.5876	30.4032	18.6113	30.5296	19.0079	7.77866	28.4097	19.892	12.5428	14.0988	28.3847	12.4901	15.9618	9.77075	8.56917	24.2148	15.2345	11.8037	15.2306	0	0	0	0	0	0	0	0	0	0	0	0	0	0	0	0	0	0	0	0	0	0	0	0	0
67.165	12.3623	11.8458	30.2174	18.3676	12.3623	11.8458	30.2174	18.3676	30.8195	18.9499	8.13307	27.7233	18.4111	12.2398	13.5995	29.2266	12.5099	16.556	9.69433	8.63636	24.8906	14.6206	11.5125	14.6074	0	0	0	0	0	0	0	0	0	0	0	0	0	0	0	0	0	0	0	0	0	0	0	0	0
69.745	13.8076	13.1462	29.8814	19.0606	13.8076	13.1462	29.8814	19.0606	31.2385	16.7523	9.37813	30.3307	18.668	12.917	14.2332	28.8432	12.5428	16.4269	10.751	9.26746	24.1397	14.1001	11.4335	15.498	0	0	0	0	0	0	0	0	0	0	0	0	0	0	0	0	0	0	0	0	0	0	0	0	0
72.325	13.6192	12.0672	28.1476	18.0474	13.6192	12.0672	28.1476	18.0474	30.0171	18.8696	8.11462	29.2213	19.1212	12.6403	13.7194	28.5679	12.4822	16.9341	10.7879	8.79051	23.7273	14.8801	12.3228	14.3294	0	0	0	0	0	0	0	0	0	0	0	0	0	0	0	0	0	0	0	0	0	0	0	0	0
74.915	12.9262	12.3518	28.4796	18.4071	12.9262	12.3518	28.4796	18.4071	30.556	17.9117	9.45059	27.6113	19.2174	12.6087	15.1976	29.2622	12.17	16.7945	10.7839	9.00527	24.5152	14.4401	11.2569	14.8814	0	0	0	0	0	0	0	0	0	0	0	0	0	0	0	0	0	0	0	0	0	0	0	0	0
77.495	13.6588	12.5718	28.7787	19.6337	13.6588	12.5718	28.7787	19.6337	30.3544	17.419	9.14361	28.2332	19.9552	11.3557	13.5138	29.7523	12.3478	16.4704	11.4914	8.94598	23.9499	15.7339	12.6667	14.556	0	0	0	0	0	0	0	0	0	0	0	0	0	0	0	0	0	0	0	0	0	0	0	0	0
80.075	13.0132	11.4032	29.1673	18.0646	13.0132	11.4032	29.1673	18.0646	30.9552	18.7681	8.89987	28.8116	18.805	13.2503	13.9012	29.6706	12.2951	16.1476	11.249	8.94335	24.8762	15.1686	13.0804	14.6403	0	0	0	0	0	0	0	0	0	0	0	0	0	0	0	0	0	0	0	0	0	0	0	0	0
82.66	12.0435	12.2569	29.5639	18.1397	12.0435	12.2569	29.5639	18.1397	31.0237	19.722	9.08432	29.6733	20.9302	12.469	14.6798	30.83	11.7128	15.8577	10.7813	9.61924	23.8827	14.5125	12.0646	15.3794	0	0	0	0	0	0	0	0	0	0	0	0	0	0	0	0	0	0	0	0	0	0	0	0	0
85.24	13.6653	12.4796	28.8406	18.8564	13.6653	12.4796	28.8406	18.8564	30.5257	17.1291	8.75099	27.9183	18.3531	12.4005	14.9671	29.5402	12.6996	16.7325	10.6653	8.74177	23.4914	14.7708	12.1989	14.5468	0	0	0	0	0	0	0	0	0	0	0	0	0	0	0	0	0	0	0	0	0	0	0	0	0
87.83	13.2609	12.4967	28.4572	19.0132	13.2609	12.4967	28.4572	19.0132	32.0277	18.8116	9.96047	28.6746	20.3267	12.7009	14.6337	29.635	12.4585	15.8603	11.5968	8.67457	25.0356	14.8485	11.7352	15.4967	0	0	0	0	0	0	0	0	0	0	0	0	0	0	0	0	0	0	0	0	0	0	0	0	0
90.41	13.3188	12.39	30.0817	18.9697	13.3188	12.39	30.0817	18.9697	29.1752	19.1647	9.57049	29.5191	19.4203	13.336	13.9513	28.4954	12.5389	16.4361	10.8735	8.75099	24.9881	14.9697	11.8841	14.8696	0	0	0	0	0	0	0	0	0	0	0	0	0	0	0	0	0	0	0	0	0	0	0	0	0
92.99	13.7892	12.2292	31.1159	19.1146	13.7892	12.2292	31.1159	19.1146	31.1028	19.8037	9.9697	28.4058	18.7009	13.2648	14.8524	30.1621	11.9209	16.4295	12.1067	8.66798	24.6996	15.7101	11.9407	14.39	0	0	0	0	0	0	0	0	0	0	0	0	0	0	0	0	0	0	0	0	0	0	0	0	0
95.57	13.6416	13.5441	31.1278	19.8182	13.6416	13.5441	31.1278	19.8182	31.946	18.7576	8.54414	29.6825	19.5744	12.0356	14.3794	30.0066	12.3834	16.1094	12.444	8.93412	25.2134	15.1765	12.6206	14.7813	0	0	0	0	0	0	0	0	0	0	0	0	0	0	0	0	0	0	0	0	0	0	0	0	0
98.16	14.166	13.5955	28.5784	19.1845	14.166	13.5955	28.5784	19.1845	29.6416	18.3109	9.79842	28.6667	18.2938	12.4559	14.614	30.9157	12.4532	16.7563	12.3426	8.26482	25.7576	14.8643	12.2003	16.3584	0	0	0	0	0	0	0	0	0	0	0	0	0	0	0	0	0	0	0	0	0	0	0	0	0
100.74	13.1265	11.614	31.1581	18.7101	13.1265	11.614	31.1581	18.7101	31.3663	17.448	9.15679	28.3426	19.834	12.6838	14.2885	28.6377	11.6509	16.4321	11.552	8.38472	23.7773	15.4374	12.3136	14.6047	0	0	0	0	0	0	0	0	0	0	0	0	0	0	0	0	0	0	0	0	0	0	0	0	0
103.32	13.664	12.0303	28.0672	19.4282	13.664	12.0303	28.0672	19.4282	30.8656	19.1858	9.57576	27.8221	18.0184	12.7404	14.6192	28.7246	13.3294	16.6601	12.0514	8.29381	24.0435	15.0856	12.1067	13.8735	0	0	0	0	0	0	0	0	0	0	0	0	0	0	0	0	0	0	0	0	0	0	0	0	0
105.905	13.083	12.9209	29.4862	17.8603	13.083	12.9209	29.4862	17.8603	29.6693	18.5204	10.2899	28.1225	20.0303	12.6838	15.3887	28.6008	12.3439	16.6877	11.3373	8.30303	25.834	15.7036	12.8445	15.0171	0	0	0	0	0	0	0	0	0	0	0	0	0	0	0	0	0	0	0	0	0	0	0	0	0
108.5	12.0711	13.029	30.5547	17.2042	12.0711	13.029	30.5547	17.2042	30.8722	18.7839	9.94466	30.0461	17.643	12.9829	14.9513	28.6904	12.4295	17.6311	11.581	9.32806	24.6179	15.0066	12.892	15.1159	0	0	0	0	0	0	0	0	0	0	0	0	0	0	0	0	0	0	0	0	0	0	0	0	0
111.08	14.2292	11.9895	28.6021	17.9104	14.2292	11.9895	28.6021	17.9104	29.2714	18.9816	9.58762	29.6495	18.1436	14.025	15.5099	28.8867	12.2161	16.863	12.6996	8.48748	24.4941	15.5468	12.7391	15.693	0	0	0	0	0	0	0	0	0	0	0	0	0	0	0	0	0	0	0	0	0	0	0	0	0
113.66	12.3913	12.9816	28.5033	17.7009	12.3913	12.9816	28.5033	17.7009	29.5784	17.2543	9.35441	29.0764	18.278	13.0804	15.7628	29.2332	13.1436	15.9802	11.7615	7.77866	25.2951	15.5389	11.9328	15.4032	0	0	0	0	0	0	0	0	0	0	0	0	0	0	0	0	0	0	0	0	0	0	0	0	0
116.24	12.0949	12.5007	29.2319	17.4888	12.0949	12.5007	29.2319	17.4888	31.2332	17.9592	10.0356	28.3083	17.8458	13.4993	18.5402	29.4348	12.6495	16.9855	10.9723	9.05138	25.0079	16.1607	12.7839	15.1489	0	0	0	0	0	0	0	0	0	0	0	0	0	0	0	0	0	0	0	0	0	0	0	0	0
0
time	CELL 1	CELL 2	CELL 3	CELL 4	CELL 5	CELL 6	CELL 7	CELL 8	CELL 9	CELL 10	CELL 11	CELL 12	CELL 13	CELL 14	CELL 15	CELL 16	CELL 17	CELL 18	CELL 19	CELL 20	CELL 21	CELL 22	CELL 23	CELL 24	CELL 25	CELL 26	CELL 27	CELL 28	CELL 29	CELL 30	CELL 31	CELL 32	CELL 33	CELL 34	CELL 35	CELL 36	CELL 37	CELL 38	CELL 39	CELL 40	CELL 41	CELL 42	CELL 43	CELL 44	CELL 45	CELL 46	CELL 47	CELL 48	CELL 49
0	0	0	0	0	0	0	0	0	0	0	0	0	0	0	0	0	0	0	0	0	0	0	0	0	0	0	0	0	0	0	0	0	0	0	0	0	0	0	0	0	0	0	0	0	0	0	0	0	0
0	0	0	0	0	0	0	0	0	0	0	0	0	0	0	0	0	0	0	0	0	0	0	0	0	0	0	0	0	0	0	0	0	0	0	0	0	0	0	0	0	0	0	0	0	0	0	0	0	0
0	0	0	0	0	0	0	0	0	0	0	0	0	0	0	0	0	0	0	0	0	0	0	0	0	0	0	0	0	0	0	0	0	0	0	0	0	0	0	0	0	0	0	0	0	0	0	0	0	0
0	0	0	0	0	0	0	0	0	0	0	0	0	0	0	0	0	0	0	0	0	0	0	0	0	0	0	0	0	0	0	0	0	0	0	0	0	0	0	0	0	0	0	0	0	0	0	0	0	0
0	0	0	0	0	0	0	0	0	0	0	0	0	0	0	0	0	0	0	0	0	0	0	0	0	0	0	0	0	0	0	0	0	0	0	0	0	0	0	0	0	0	0	0	0	0	0	0	0	0
0	0	0	0	0	0	0	0	0	0	0	0	0	0	0	0	0	0	0	0	0	0	0	0	0	0	0	0	0	0	0	0	0	0	0	0	0	0	0	0	0	0	0	0	0	0	0	0	0	0
0	0	0	0	0	0	0	0	0	0	0	0	0	0	0	0	0	0	0	0	0	0	0	0	0	0	0	0	0	0	0	0	0	0	0	0	0	0	0	0	0	0	0	0	0	0	0	0	0	0
0	0	0	0	0	0	0	0	0	0	0	0	0	0	0	0	0	0	0	0	0	0	0	0	0	0	0	0	0	0	0	0	0	0	0	0	0	0	0	0	0	0	0	0	0	0	0	0	0	0
0	0	0	0	0	0	0	0	0	0	0	0	0	0	0	0	0	0	0	0	0	0	0	0	0	0	0	0	0	0	0	0	0	0	0	0	0	0	0	0	0	0	0	0	0	0	0	0	0	0
0	0	0	0	0	0	0	0	0	0	0	0	0	0	0	0	0	0	0	0	0	0	0	0	0	0	0	0	0	0	0	0	0	0	0	0	0	0	0	0	0	0	0	0	0	0	0	0	0	0
0	0	0	0	0	0	0	0	0	0	0	0	0	0	0	0	0	0	0	0	0	0	0	0	0	0	0	0	0	0	0	0	0	0	0	0	0	0	0	0	0	0	0	0	0	0	0	0	0	0
0	0	0	0	0	0	0	0	0	0	0	0	0	0	0	0	0	0	0	0	0	0	0	0	0	0	0	0	0	0	0	0	0	0	0	0	0	0	0	0	0	0	0	0	0	0	0	0	0	0
0	0	0	0	0	0	0	0	0	0	0	0	0	0	0	0	0	0	0	0	0	0	0	0	0	0	0	0	0	0	0	0	0	0	0	0	0	0	0	0	0	0	0	0	0	0	0	0	0	0
0	0	0	0	0	0	0	0	0	0	0	0	0	0	0	0	0	0	0	0	0	0	0	0	0	0	0	0	0	0	0	0	0	0	0	0	0	0	0	0	0	0	0	0	0	0	0	0	0	0
0	0	0	0	0	0	0	0	0	0	0	0	0	0	0	0	0	0	0	0	0	0	0	0	0	0	0	0	0	0	0	0	0	0	0	0	0	0	0	0	0	0	0	0	0	0	0	0	0	0
0	0	0	0	0	0	0	0	0	0	0	0	0	0	0	0	0	0	0	0	0	0	0	0	0	0	0	0	0	0	0	0	0	0	0	0	0	0	0	0	0	0	0	0	0	0	0	0	0	0
0	0	0	0	0	0	0	0	0	0	0	0	0	0	0	0	0	0	0	0	0	0	0	0	0	0	0	0	0	0	0	0	0	0	0	0	0	0	0	0	0	0	0	0	0	0	0	0	0	0
0	0	0	0	0	0	0	0	0	0	0	0	0	0	0	0	0	0	0	0	0	0	0	0	0	0	0	0	0	0	0	0	0	0	0	0	0	0	0	0	0	0	0	0	0	0	0	0	0	0
0	0	0	0	0	0	0	0	0	0	0	0	0	0	0	0	0	0	0	0	0	0	0	0	0	0	0	0	0	0	0	0	0	0	0	0	0	0	0	0	0	0	0	0	0	0	0	0	0	0
0	0	0	0	0	0	0	0	0	0	0	0	0	0	0	0	0	0	0	0	0	0	0	0	0	0	0	0	0	0	0	0	0	0	0	0	0	0	0	0	0	0	0	0	0	0	0	0	0	0
0	0	0	0	0	0	0	0	0	0	0	0	0	0	0	0	0	0	0	0	0	0	0	0	0	0	0	0	0	0	0	0	0	0	0	0	0	0	0	0	0	0	0	0	0	0	0	0	0	0
0	0	0	0	0	0	0	0	0	0	0	0	0	0	0	0	0	0	0	0	0	0	0	0	0	0	0	0	0	0	0	0	0	0	0	0	0	0	0	0	0	0	0	0	0	0	0	0	0	0
0	0	0	0	0	0	0	0	0	0	0	0	0	0	0	0	0	0	0	0	0	0	0	0	0	0	0	0	0	0	0	0	0	0	0	0	0	0	0	0	0	0	0	0	0	0	0	0	0	0
0	0	0	0	0	0	0	0	0	0	0	0	0	0	0	0	0	0	0	0	0	0	0	0	0	0	0	0	0	0	0	0	0	0	0	0	0	0	0	0	0	0	0	0	0	0	0	0	0	0
0	0	0	0	0	0	0	0	0	0	0	0	0	0	0	0	0	0	0	0	0	0	0	0	0	0	0	0	0	0	0	0	0	0	0	0	0	0	0	0	0	0	0	0	0	0	0	0	0	0
0	0	0	0	0	0	0	0	0	0	0	0	0	0	0	0	0	0	0	0	0	0	0	0	0	0	0	0	0	0	0	0	0	0	0	0	0	0	0	0	0	0	0	0	0	0	0	0	0	0
0	0	0	0	0	0	0	0	0	0	0	0	0	0	0	0	0	0	0	0	0	0	0	0	0	0	0	0	0	0	0	0	0	0	0	0	0	0	0	0	0	0	0	0	0	0	0	0	0	0
0	0	0	0	0	0	0	0	0	0	0	0	0	0	0	0	0	0	0	0	0	0	0	0	0	0	0	0	0	0	0	0	0	0	0	0	0	0	0	0	0	0	0	0	0	0	0	0	0	0
0	0	0	0	0	0	0	0	0	0	0	0	0	0	0	0	0	0	0	0	0	0	0	0	0	0	0	0	0	0	0	0	0	0	0	0	0	0	0	0	0	0	0	0	0	0	0	0	0	0
0	0	0	0	0	0	0	0	0	0	0	0	0	0	0	0	0	0	0	0	0	0	0	0	0	0	0	0	0	0	0	0	0	0	0	0	0	0	0	0	0	0	0	0	0	0	0	0	0	0
0	0	0	0	0	0	0	0	0	0	0	0	0	0	0	0	0	0	0	0	0	0	0	0	0	0	0	0	0	0	0	0	0	0	0	0	0	0	0	0	0	0	0	0	0	0	0	0	0	0
0	0	0	0	0	0	0	0	0	0	0	0	0	0	0	0	0	0	0	0	0	0	0	0	0	0	0	0	0	0	0	0	0	0	0	0	0	0	0	0	0	0	0	0	0	0	0	0	0	0
0	0	0	0	0	0	0	0	0	0	0	0	0	0	0	0	0	0	0	0	0	0	0	0	0	0	0	0	0	0	0	0	0	0	0	0	0	0	0	0	0	0	0	0	0	0	0	0	0	0
0	0	0	0	0	0	0	0	0	0	0	0	0	0	0	0	0	0	0	0	0	0	0	0	0	0	0	0	0	0	0	0	0	0	0	0	0	0	0	0	0	0	0	0	0	0	0	0	0	0
0	0	0	0	0	0	0	0	0	0	0	0	0	0	0	0	0	0	0	0	0	0	0	0	0	0	0	0	0	0	0	0	0	0	0	0	0	0	0	0	0	0	0	0	0	0	0	0	0	0
0	0	0	0	0	0	0	0	0	0	0	0	0	0	0	0	0	0	0	0	0	0	0	0	0	0	0	0	0	0	0	0	0	0	0	0	0	0	0	0	0	0	0	0	0	0	0	0	0	0
0	0	0	0	0	0	0	0	0	0	0	0	0	0	0	0	0	0	0	0	0	0	0	0	0	0	0	0	0	0	0	0	0	0	0	0	0	0	0	0	0	0	0	0	0	0	0	0	0	0
0	0	0	0	0	0	0	0	0	0	0	0	0	0	0	0	0	0	0	0	0	0	0	0	0	0	0	0	0	0	0	0	0	0	0	0	0	0	0	0	0	0	0	0	0	0	0	0	0	0
0	0	0	0	0	0	0	0	0	0	0	0	0	0	0	0	0	0	0	0	0	0	0	0	0	0	0	0	0	0	0	0	0	0	0	0	0	0	0	0	0	0	0	0	0	0	0	0	0	0
0	0	0	0	0	0	0	0	0	0	0	0	0	0	0	0	0	0	0	0	0	0	0	0	0	0	0	0	0	0	0	0	0	0	0	0	0	0	0	0	0	0	0	0	0	0	0	0	0	0
0	0	0	0	0	0	0	0	0	0	0	0	0	0	0	0	0	0	0	0	0	0	0	0	0	0	0	0	0	0	0	0	0	0	0	0	0	0	0	0	0	0	0	0	0	0	0	0	0	0
0	0	0	0	0	0	0	0	0	0	0	0	0	0	0	0	0	0	0	0	0	0	0	0	0	0	0	0	0	0	0	0	0	0	0	0	0	0	0	0	0	0	0	0	0	0	0	0	0	0
0	0	0	0	0	0	0	0	0	0	0	0	0	0	0	0	0	0	0	0	0	0	0	0	0	0	0	0	0	0	0	0	0	0	0	0	0	0	0	0	0	0	0	0	0	0	0	0	0	0
0	0	0	0	0	0	0	0	0	0	0	0	0	0	0	0	0	0	0	0	0	0	0	0	0	0	0	0	0	0	0	0	0	0	0	0	0	0	0	0	0	0	0	0	0	0	0	0	0	0
0	0	0	0	0	0	0	0	0	0	0	0	0	0	0	0	0	0	0	0	0	0	0	0	0	0	0	0	0	0	0	0	0	0	0	0	0	0	0	0	0	0	0	0	0	0	0	0	0	0
0	0	0	0	0	0	0	0	0	0	0	0	0	0	0	0	0	0	0	0	0	0	0	0	0	0	0	0	0	0	0	0	0	0	0	0	0	0	0	0	0	0	0	0	0	0	0	0	0	0
0
time	CELL 1	CELL 2	CELL 3	CELL 4	CELL 5	CELL 6	CELL 7	CELL 8	CELL 9	CELL 10	CELL 11	CELL 12	CELL 13	CELL 14	CELL 15	CELL 16	CELL 17	CELL 18	CELL 19	CELL 20	CELL 21	CELL 22	CELL 23	CELL 24	CELL 25	CELL 26	CELL 27	CELL 28	CELL 29	CELL 30	CELL 31	CELL 32	CELL 33	CELL 34	CELL 35	CELL 36	CELL 37	CELL 38	CELL 39	CELL 40	CELL 41	CELL 42	CELL 43	CELL 44	CELL 45	CELL 46	CELL 47	CELL 48	CELL 49
0	0	0	0	0	0	0	0	0	0	0	0	0	0	0	0	0	0	0	0	0	0	0	0	0	0	0	0	0	0	0	0	0	0	0	0	0	0	0	0	0	0	0	0	0	0	0	0	0	0
0	0	0	0	0	0	0	0	0	0	0	0	0	0	0	0	0	0	0	0	0	0	0	0	0	0	0	0	0	0	0	0	0	0	0	0	0	0	0	0	0	0	0	0	0	0	0	0	0	0
0	0	0	0	0	0	0	0	0	0	0	0	0	0	0	0	0	0	0	0	0	0	0	0	0	0	0	0	0	0	0	0	0	0	0	0	0	0	0	0	0	0	0	0	0	0	0	0	0	0
0	0	0	0	0	0	0	0	0	0	0	0	0	0	0	0	0	0	0	0	0	0	0	0	0	0	0	0	0	0	0	0	0	0	0	0	0	0	0	0	0	0	0	0	0	0	0	0	0	0
0	0	0	0	0	0	0	0	0	0	0	0	0	0	0	0	0	0	0	0	0	0	0	0	0	0	0	0	0	0	0	0	0	0	0	0	0	0	0	0	0	0	0	0	0	0	0	0	0	0
0	0	0	0	0	0	0	0	0	0	0	0	0	0	0	0	0	0	0	0	0	0	0	0	0	0	0	0	0	0	0	0	0	0	0	0	0	0	0	0	0	0	0	0	0	0	0	0	0	0
0	0	0	0	0	0	0	0	0	0	0	0	0	0	0	0	0	0	0	0	0	0	0	0	0	0	0	0	0	0	0	0	0	0	0	0	0	0	0	0	0	0	0	0	0	0	0	0	0	0
0	0	0	0	0	0	0	0	0	0	0	0	0	0	0	0	0	0	0	0	0	0	0	0	0	0	0	0	0	0	0	0	0	0	0	0	0	0	0	0	0	0	0	0	0	0	0	0	0	0
0	0	0	0	0	0	0	0	0	0	0	0	0	0	0	0	0	0	0	0	0	0	0	0	0	0	0	0	0	0	0	0	0	0	0	0	0	0	0	0	0	0	0	0	0	0	0	0	0	0
0	0	0	0	0	0	0	0	0	0	0	0	0	0	0	0	0	0	0	0	0	0	0	0	0	0	0	0	0	0	0	0	0	0	0	0	0	0	0	0	0	0	0	0	0	0	0	0	0	0
0	0	0	0	0	0	0	0	0	0	0	0	0	0	0	0	0	0	0	0	0	0	0	0	0	0	0	0	0	0	0	0	0	0	0	0	0	0	0	0	0	0	0	0	0	0	0	0	0	0
0	0	0	0	0	0	0	0	0	0	0	0	0	0	0	0	0	0	0	0	0	0	0	0	0	0	0	0	0	0	0	0	0	0	0	0	0	0	0	0	0	0	0	0	0	0	0	0	0	0
0	0	0	0	0	0	0	0	0	0	0	0	0	0	0	0	0	0	0	0	0	0	0	0	0	0	0	0	0	0	0	0	0	0	0	0	0	0	0	0	0	0	0	0	0	0	0	0	0	0
0	0	0	0	0	0	0	0	0	0	0	0	0	0	0	0	0	0	0	0	0	0	0	0	0	0	0	0	0	0	0	0	0	0	0	0	0	0	0	0	0	0	0	0	0	0	0	0	0	0
0	0	0	0	0	0	0	0	0	0	0	0	0	0	0	0	0	0	0	0	0	0	0	0	0	0	0	0	0	0	0	0	0	0	0	0	0	0	0	0	0	0	0	0	0	0	0	0	0	0
0	0	0	0	0	0	0	0	0	0	0	0	0	0	0	0	0	0	0	0	0	0	0	0	0	0	0	0	0	0	0	0	0	0	0	0	0	0	0	0	0	0	0	0	0	0	0	0	0	0
0	0	0	0	0	0	0	0	0	0	0	0	0	0	0	0	0	0	0	0	0	0	0	0	0	0	0	0	0	0	0	0	0	0	0	0	0	0	0	0	0	0	0	0	0	0	0	0	0	0
0	0	0	0	0	0	0	0	0	0	0	0	0	0	0	0	0	0	0	0	0	0	0	0	0	0	0	0	0	0	0	0	0	0	0	0	0	0	0	0	0	0	0	0	0	0	0	0	0	0
0	0	0	0	0	0	0	0	0	0	0	0	0	0	0	0	0	0	0	0	0	0	0	0	0	0	0	0	0	0	0	0	0	0	0	0	0	0	0	0	0	0	0	0	0	0	0	0	0	0
0	0	0	0	0	0	0	0	0	0	0	0	0	0	0	0	0	0	0	0	0	0	0	0	0	0	0	0	0	0	0	0	0	0	0	0	0	0	0	0	0	0	0	0	0	0	0	0	0	0
0	0	0	0	0	0	0	0	0	0	0	0	0	0	0	0	0	0	0	0	0	0	0	0	0	0	0	0	0	0	0	0	0	0	0	0	0	0	0	0	0	0	0	0	0	0	0	0	0	0
0	0	0	0	0	0	0	0	0	0	0	0	0	0	0	0	0	0	0	0	0	0	0	0	0	0	0	0	0	0	0	0	0	0	0	0	0	0	0	0	0	0	0	0	0	0	0	0	0	0
0	0	0	0	0	0	0	0	0	0	0	0	0	0	0	0	0	0	0	0	0	0	0	0	0	0	0	0	0	0	0	0	0	0	0	0	0	0	0	0	0	0	0	0	0	0	0	0	0	0
0	0	0	0	0	0	0	0	0	0	0	0	0	0	0	0	0	0	0	0	0	0	0	0	0	0	0	0	0	0	0	0	0	0	0	0	0	0	0	0	0	0	0	0	0	0	0	0	0	0
0	0	0	0	0	0	0	0	0	0	0	0	0	0	0	0	0	0	0	0	0	0	0	0	0	0	0	0	0	0	0	0	0	0	0	0	0	0	0	0	0	0	0	0	0	0	0	0	0	0
0	0	0	0	0	0	0	0	0	0	0	0	0	0	0	0	0	0	0	0	0	0	0	0	0	0	0	0	0	0	0	0	0	0	0	0	0	0	0	0	0	0	0	0	0	0	0	0	0	0
0	0	0	0	0	0	0	0	0	0	0	0	0	0	0	0	0	0	0	0	0	0	0	0	0	0	0	0	0	0	0	0	0	0	0	0	0	0	0	0	0	0	0	0	0	0	0	0	0	0
0	0	0	0	0	0	0	0	0	0	0	0	0	0	0	0	0	0	0	0	0	0	0	0	0	0	0	0	0	0	0	0	0	0	0	0	0	0	0	0	0	0	0	0	0	0	0	0	0	0
0	0	0	0	0	0	0	0	0	0	0	0	0	0	0	0	0	0	0	0	0	0	0	0	0	0	0	0	0	0	0	0	0	0	0	0	0	0	0	0	0	0	0	0	0	0	0	0	0	0
0	0	0	0	0	0	0	0	0	0	0	0	0	0	0	0	0	0	0	0	0	0	0	0	0	0	0	0	0	0	0	0	0	0	0	0	0	0	0	0	0	0	0	0	0	0	0	0	0	0
0	0	0	0	0	0	0	0	0	0	0	0	0	0	0	0	0	0	0	0	0	0	0	0	0	0	0	0	0	0	0	0	0	0	0	0	0	0	0	0	0	0	0	0	0	0	0	0	0	0
0	0	0	0	0	0	0	0	0	0	0	0	0	0	0	0	0	0	0	0	0	0	0	0	0	0	0	0	0	0	0	0	0	0	0	0	0	0	0	0	0	0	0	0	0	0	0	0	0	0
0	0	0	0	0	0	0	0	0	0	0	0	0	0	0	0	0	0	0	0	0	0	0	0	0	0	0	0	0	0	0	0	0	0	0	0	0	0	0	0	0	0	0	0	0	0	0	0	0	0
0	0	0	0	0	0	0	0	0	0	0	0	0	0	0	0	0	0	0	0	0	0	0	0	0	0	0	0	0	0	0	0	0	0	0	0	0	0	0	0	0	0	0	0	0	0	0	0	0	0
0	0	0	0	0	0	0	0	0	0	0	0	0	0	0	0	0	0	0	0	0	0	0	0	0	0	0	0	0	0	0	0	0	0	0	0	0	0	0	0	0	0	0	0	0	0	0	0	0	0
0	0	0	0	0	0	0	0	0	0	0	0	0	0	0	0	0	0	0	0	0	0	0	0	0	0	0	0	0	0	0	0	0	0	0	0	0	0	0	0	0	0	0	0	0	0	0	0	0	0
0	0	0	0	0	0	0	0	0	0	0	0	0	0	0	0	0	0	0	0	0	0	0	0	0	0	0	0	0	0	0	0	0	0	0	0	0	0	0	0	0	0	0	0	0	0	0	0	0	0
0	0	0	0	0	0	0	0	0	0	0	0	0	0	0	0	0	0	0	0	0	0	0	0	0	0	0	0	0	0	0	0	0	0	0	0	0	0	0	0	0	0	0	0	0	0	0	0	0	0
0	0	0	0	0	0	0	0	0	0	0	0	0	0	0	0	0	0	0	0	0	0	0	0	0	0	0	0	0	0	0	0	0	0	0	0	0	0	0	0	0	0	0	0	0	0	0	0	0	0
0	0	0	0	0	0	0	0	0	0	0	0	0	0	0	0	0	0	0	0	0	0	0	0	0	0	0	0	0	0	0	0	0	0	0	0	0	0	0	0	0	0	0	0	0	0	0	0	0	0
0	0	0	0	0	0	0	0	0	0	0	0	0	0	0	0	0	0	0	0	0	0	0	0	0	0	0	0	0	0	0	0	0	0	0	0	0	0	0	0	0	0	0	0	0	0	0	0	0	0
0	0	0	0	0	0	0	0	0	0	0	0	0	0	0	0	0	0	0	0	0	0	0	0	0	0	0	0	0	0	0	0	0	0	0	0	0	0	0	0	0	0	0	0	0	0	0	0	0	0
0	0	0	0	0	0	0	0	0	0	0	0	0	0	0	0	0	0	0	0	0	0	0	0	0	0	0	0	0	0	0	0	0	0	0	0	0	0	0	0	0	0	0	0	0	0	0	0	0	0
0	0	0	0	0	0	0	0	0	0	0	0	0	0	0	0	0	0	0	0	0	0	0	0	0	0	0	0	0	0	0	0	0	0	0	0	0	0	0	0	0	0	0	0	0	0	0	0	0	0
0	0	0	0	0	0	0	0	0	0	0	0	0	0	0	0	0	0	0	0	0	0	0	0	0	0	0	0	0	0	0	0	0	0	0	0	0	0	0	0	0	0	0	0	0	0	0	0	0	0
0	0	0	0	0	0	0	0	0	0	0	0	0	0	0	0	0	0	0	0	0	0	0	0	0	0	0	0	0	0	0	0	0	0	0	0	0	0	0	0	0	0	0	0	0	0	0	0	0	0
[truncated: 11 more columns]

## Sheet: Norm raw spot
XRCC1-YFP 405
time	CELL 1	CELL 2	CELL 3	CELL 4	CELL 5	CELL 6	CELL 7	CELL 8	CELL 9	CELL 10	CELL 11	CELL 12	CELL 13	CELL 14	CELL 15	CELL 16	CELL 17	CELL 18	CELL 19	CELL 20	CELL 21	CELL 22	CELL 23	CELL 24	CELL 25	CELL 26	CELL 27	CELL 28	CELL 29	CELL 30	CELL 31	CELL 32	CELL 33	CELL 34	CELL 35	CELL 36	CELL 37	CELL 38	CELL 39	CELL 40	CELL 41	CELL 42	CELL 43	CELL 44	CELL 45	CELL 46	CELL 47	CELL 48	CELL 49
0	100.461	99.502	99.4063	100.668	99.759	104.46	104.801	100.191	105.716	104.572	93.5648	101.841	91.8594	98.765	103.3	99.6992	99.0334	102.178	97.9394	100.849	100.401	98.4789	95.1209	#DIV/0!	#DIV/0!	#DIV/0!	#DIV/0!	#DIV/0!	#DIV/0!	#DIV/0!	#DIV/0!	#DIV/0!	#DIV/0!	#DIV/0!	#DIV/0!	#DIV/0!	#DIV/0!	#DIV/0!	#DIV/0!	#DIV/0!	#DIV/0!	#DIV/0!	#DIV/0!	#DIV/0!	#DIV/0!	#DIV/0!	#DIV/0!	#DIV/0!	#DIV/0!
2.595	100.469	103.359	99.928	100.581	92.7886	102.914	98.0138	98.1587	94.8023	102.283	104.306	101.481	102.013	103.503	103.367	100.488	94.9133	99.9461	99.5531	104.811	98.5674	104.85	107.278	#DIV/0!	#DIV/0!	#DIV/0!	#DIV/0!	#DIV/0!	#DIV/0!	#DIV/0!	#DIV/0!	#DIV/0!	#DIV/0!	#DIV/0!	#DIV/0!	#DIV/0!	#DIV/0!	#DIV/0!	#DIV/0!	#DIV/0!	#DIV/0!	#DIV/0!	#DIV/0!	#DIV/0!	#DIV/0!	#DIV/0!	#DIV/0!	#DIV/0!	#DIV/0!
5.175	99.2696	102.856	100.951	100.032	91.8635	95.0622	92.649	101.347	101.111	96.1198	106.569	97.6598	104.67	94.1063	98.28	100.712	95.7488	102.572	98.498	98.4878	97.4795	99.2305	98.3529	#DIV/0!	#DIV/0!	#DIV/0!	#DIV/0!	#DIV/0!	#DIV/0!	#DIV/0!	#DIV/0!	#DIV/0!	#DIV/0!	#DIV/0!	#DIV/0!	#DIV/0!	#DIV/0!	#DIV/0!	#DIV/0!	#DIV/0!	#DIV/0!	#DIV/0!	#DIV/0!	#DIV/0!	#DIV/0!	#DIV/0!	#DIV/0!	#DIV/0!	#DIV/0!
7.755	100.112	100.204	101.067	103.622	103.954	98.7554	104.701	96.5957	100.133	103.935	102.58	99.7354	103.236	97.17	96.6509	97.8675	102.412	96.32	106.722	99.555	100.865	99.1231	95.7565	#DIV/0!	#DIV/0!	#DIV/0!	#DIV/0!	#DIV/0!	#DIV/0!	#DIV/0!	#DIV/0!	#DIV/0!	#DIV/0!	#DIV/0!	#DIV/0!	#DIV/0!	#DIV/0!	#DIV/0!	#DIV/0!	#DIV/0!	#DIV/0!	#DIV/0!	#DIV/0!	#DIV/0!	#DIV/0!	#DIV/0!	#DIV/0!	#DIV/0!	#DIV/0!
10.335	99.6888	94.0788	98.6486	95.0972	111.635	98.808	99.8353	103.708	98.2378	93.0903	92.9798	99.283	98.2212	106.456	98.4019	101.233	107.893	98.9843	97.2877	96.2966	102.687	98.3178	103.492	#DIV/0!	#DIV/0!	#DIV/0!	#DIV/0!	#DIV/0!	#DIV/0!	#DIV/0!	#DIV/0!	#DIV/0!	#DIV/0!	#DIV/0!	#DIV/0!	#DIV/0!	#DIV/0!	#DIV/0!	#DIV/0!	#DIV/0!	#DIV/0!	#DIV/0!	#DIV/0!	#DIV/0!	#DIV/0!	#DIV/0!	#DIV/0!	#DIV/0!	#DIV/0!
12.935	0	0	0	0	0	0	0	0	0	0	0	0	0	0	0	0	0	0	0	0	0	0	0	#DIV/0!	#DIV/0!	#DIV/0!	#DIV/0!	#DIV/0!	#DIV/0!	#DIV/0!	#DIV/0!	#DIV/0!	#DIV/0!	#DIV/0!	#DIV/0!	#DIV/0!	#DIV/0!	#DIV/0!	#DIV/0!	#DIV/0!	#DIV/0!	#DIV/0!	#DIV/0!	#DIV/0!	#DIV/0!	#DIV/0!	#DIV/0!	#DIV/0!	#DIV/0!
15.54	100.212	104.238	99.6671	99.25	138.032	101.473	163.464	96.6426	102.532	94.879	92.2509	98.5094	92.6952	165.298	106.825	103.504	103.622	100.552	99.8324	89.235	110.695	121.421	96.8789	#DIV/0!	#DIV/0!	#DIV/0!	#DIV/0!	#DIV/0!	#DIV/0!	#DIV/0!	#DIV/0!	#DIV/0!	#DIV/0!	#DIV/0!	#DIV/0!	#DIV/0!	#DIV/0!	#DIV/0!	#DIV/0!	#DIV/0!	#DIV/0!	#DIV/0!	#DIV/0!	#DIV/0!	#DIV/0!	#DIV/0!	#DIV/0!	#DIV/0!	#DIV/0!
18.12	111.482	111.479	106.999	106.085	200.637	172.394	300.08	114.399	108.715	115.722	97.1133	102.217	123.868	226.335	133.345	106.743	139.852	133.707	138.468	134.852	160.227	156.657	119.99	#DIV/0!	#DIV/0!	#DIV/0!	#DIV/0!	#DIV/0!	#DIV/0!	#DIV/0!	#DIV/0!	#DIV/0!	#DIV/0!	#DIV/0!	#DIV/0!	#DIV/0!	#DIV/0!	#DIV/0!	#DIV/0!	#DIV/0!	#DIV/0!	#DIV/0!	#DIV/0!	#DIV/0!	#DIV/0!	#DIV/0!	#DIV/0!	#DIV/0!	#DIV/0!
20.7	118.848	116.518	110.664	116.849	255.669	213.522	451.317	132.264	122.323	121.008	102.215	114.776	128.346	280.834	162.514	117.346	174.117	180.357	169.998	192.502	194.004	196.725	141.234	#DIV/0!	#DIV/0!	#DIV/0!	#DIV/0!	#DIV/0!	#DIV/0!	#DIV/0!	#DIV/0!	#DIV/0!	#DIV/0!	#DIV/0!	#DIV/0!	#DIV/0!	#DIV/0!	#DIV/0!	#DIV/0!	#DIV/0!	#DIV/0!	#DIV/0!	#DIV/0!	#DIV/0!	#DIV/0!	#DIV/0!	#DIV/0!	#DIV/0!	#DIV/0!
23.28	131.783	126.263	117.482	118.16	334.474	254.23	504.966	141.174	105.405	141.658	115.805	114.937	146.571	317.788	179.471	136.891	217.342	215.484	204.165	239.084	239.891	237.491	162.533	#DIV/0!	#DIV/0!	#DIV/0!	#DIV/0!	#DIV/0!	#DIV/0!	#DIV/0!	#DIV/0!	#DIV/0!	#DIV/0!	#DIV/0!	#DIV/0!	#DIV/0!	#DIV/0!	#DIV/0!	#DIV/0!	#DIV/0!	#DIV/0!	#DIV/0!	#DIV/0!	#DIV/0!	#DIV/0!	#DIV/0!	#DIV/0!	#DIV/0!	#DIV/0!
25.86	140.617	130.438	120.368	120.673	356.288	287.394	633.297	139.61	123.064	139.732	122.25	120.686	159.07	370.377	221.141	127.762	243.827	250.178	234.701	287.562	274.65	262.312	183.156	#DIV/0!	#DIV/0!	#DIV/0!	#DIV/0!	#DIV/0!	#DIV/0!	#DIV/0!	#DIV/0!	#DIV/0!	#DIV/0!	#DIV/0!	#DIV/0!	#DIV/0!	#DIV/0!	#DIV/0!	#DIV/0!	#DIV/0!	#DIV/0!	#DIV/0!	#DIV/0!	#DIV/0!	#DIV/0!	#DIV/0!	#DIV/0!	#DIV/0!	#DIV/0!
28.44	138.945	146.826	123.829	125.87	405.404	336.276	757.087	154.194	118.51	147.572	121.483	125.59	179.44	375.683	226.782	139.862	261.726	281.736	269.085	329.67	320.747	309.646	209.309	#DIV/0!	#DIV/0!	#DIV/0!	#DIV/0!	#DIV/0!	#DIV/0!	#DIV/0!	#DIV/0!	#DIV/0!	#DIV/0!	#DIV/0!	#DIV/0!	#DIV/0!	#DIV/0!	#DIV/0!	#DIV/0!	#DIV/0!	#DIV/0!	#DIV/0!	#DIV/0!	#DIV/0!	#DIV/0!	#DIV/0!	#DIV/0!	#DIV/0!	#DIV/0!
31.02	142.771	149.36	126.877	126.759	451.938	350.756	825.282	162.165	125.033	159.48	124.638	129.432	194.347	436.704	267.189	147.605	296.92	306.754	291.801	345.871	343.523	339.263	233.488	#DIV/0!	#DIV/0!	#DIV/0!	#DIV/0!	#DIV/0!	#DIV/0!	#DIV/0!	#DIV/0!	#DIV/0!	#DIV/0!	#DIV/0!	#DIV/0!	#DIV/0!	#DIV/0!	#DIV/0!	#DIV/0!	#DIV/0!	#DIV/0!	#DIV/0!	#DIV/0!	#DIV/0!	#DIV/0!	#DIV/0!	#DIV/0!	#DIV/0!	#DIV/0!
33.6	151.042	148.038	129.771	130.269	495.159	383.289	856.248	160.039	126.699	152.986	130.603	134.514	195.382	459.24	272.453	157.709	332.704	343.18	349.615	395.2	366.419	381.675	271.461	#DIV/0!	#DIV/0!	#DIV/0!	#DIV/0!	#DIV/0!	#DIV/0!	#DIV/0!	#DIV/0!	#DIV/0!	#DIV/0!	#DIV/0!	#DIV/0!	#DIV/0!	#DIV/0!	#DIV/0!	#DIV/0!	#DIV/0!	#DIV/0!	#DIV/0!	#DIV/0!	#DIV/0!	#DIV/0!	#DIV/0!	#DIV/0!	#DIV/0!	#DIV/0!
36.18	160.532	143.981	128.781	126.269	530.872	416.783	939.191	187.189	129.587	153.751	135.542	138.631	196.467	469.347	311.918	151.976	366.191	336.581	352.377	442.361	410.987	408.089	280.251	#DIV/0!	#DIV/0!	#DIV/0!	#DIV/0!	#DIV/0!	#DIV/0!	#DIV/0!	#DIV/0!	#DIV/0!	#DIV/0!	#DIV/0!	#DIV/0!	#DIV/0!	#DIV/0!	#DIV/0!	#DIV/0!	#DIV/0!	#DIV/0!	#DIV/0!	#DIV/0!	#DIV/0!	#DIV/0!	#DIV/0!	#DIV/0!	#DIV/0!	#DIV/0!
38.76	167.487	162.933	130.288	126.978	584.635	423.644	985.428	183.594	135.466	151.254	147.089	139.197	226.181	526.499	331.102	165.863	382.066	387.357	383.131	454.44	409.264	476.646	329.001	#DIV/0!	#DIV/0!	#DIV/0!	#DIV/0!	#DIV/0!	#DIV/0!	#DIV/0!	#DIV/0!	#DIV/0!	#DIV/0!	#DIV/0!	#DIV/0!	#DIV/0!	#DIV/0!	#DIV/0!	#DIV/0!	#DIV/0!	#DIV/0!	#DIV/0!	#DIV/0!	#DIV/0!	#DIV/0!	#DIV/0!	#DIV/0!	#DIV/0!	#DIV/0!
41.34	173.446	167.211	127.059	138.239	570.974	441.247	1091.23	178.389	139.323	157.159	149.909	143.213	242.746	524.589	326.47	170.717	402.278	399.717	399.795	495.345	440.77	496.242	352.275	#DIV/0!	#DIV/0!	#DIV/0!	#DIV/0!	#DIV/0!	#DIV/0!	#DIV/0!	#DIV/0!	#DIV/0!	#DIV/0!	#DIV/0!	#DIV/0!	#DIV/0!	#DIV/0!	#DIV/0!	#DIV/0!	#DIV/0!	#DIV/0!	#DIV/0!	#DIV/0!	#DIV/0!	#DIV/0!	#DIV/0!	#DIV/0!	#DIV/0!	#DIV/0!
43.92	184.957	164.758	133.087	130.658	630.029	470.462	1117.43	189.909	135.14	164.499	148.94	147.957	263.977	545.829	335.391	168.923	423.152	423.427	462.854	514.645	485.785	520.544	378.59	#DIV/0!	#DIV/0!	#DIV/0!	#DIV/0!	#DIV/0!	#DIV/0!	#DIV/0!	#DIV/0!	#DIV/0!	#DIV/0!	#DIV/0!	#DIV/0!	#DIV/0!	#DIV/0!	#DIV/0!	#DIV/0!	#DIV/0!	#DIV/0!	#DIV/0!	#DIV/0!	#DIV/0!	#DIV/0!	#DIV/0!	#DIV/0!	#DIV/0!	#DIV/0!
46.5	181.252	161.5	129.398	135.467	620.24	465.463	1157.73	195.411	145.002	166.554	145.507	148.016	287.167	579.009	379.921	172.34	454.153	460.189	494.818	560.171	488.949	540.211	408.3	#DIV/0!	#DIV/0!	#DIV/0!	#DIV/0!	#DIV/0!	#DIV/0!	#DIV/0!	#DIV/0!	#DIV/0!	#DIV/0!	#DIV/0!	#DIV/0!	#DIV/0!	#DIV/0!	#DIV/0!	#DIV/0!	#DIV/0!	#DIV/0!	#DIV/0!	#DIV/0!	#DIV/0!	#DIV/0!	#DIV/0!	#DIV/0!	#DIV/0!	#DIV/0!
49.08	186.937	161.67	137.119	134.229	651.844	484.739	1166.03	182.25	145.632	186.495	159.346	151.951	295.125	627.965	373.692	175.713	464.641	476.973	566.162	570.695	544.335	606.8	428.274	#DIV/0!	#DIV/0!	#DIV/0!	#DIV/0!	#DIV/0!	#DIV/0!	#DIV/0!	#DIV/0!	#DIV/0!	#DIV/0!	#DIV/0!	#DIV/0!	#DIV/0!	#DIV/0!	#DIV/0!	#DIV/0!	#DIV/0!	#DIV/0!	#DIV/0!	#DIV/0!	#DIV/0!	#DIV/0!	#DIV/0!	#DIV/0!	#DIV/0!	#DIV/0!
51.66	197.116	166.191	131.973	131.803	650.488	510.727	1251.35	193.567	147.327	169.092	148.94	152.027	305.591	630.902	408.713	168.632	502.701	492.921	571.003	614.223	534.389	616.625	467.829	#DIV/0!	#DIV/0!	#DIV/0!	#DIV/0!	#DIV/0!	#DIV/0!	#DIV/0!	#DIV/0!	#DIV/0!	#DIV/0!	#DIV/0!	#DIV/0!	#DIV/0!	#DIV/0!	#DIV/0!	#DIV/0!	#DIV/0!	#DIV/0!	#DIV/0!	#DIV/0!	#DIV/0!	#DIV/0!	#DIV/0!	#DIV/0!	#DIV/0!	#DIV/0!
54.255	198.436	161.167	136.159	134.798	655.437	541.398	1241.39	212.62	154.391	182.91	170.269	150.725	317.541	643.236	417.712	178.185	508.463	519.689	591.267	604.709	565.559	651.843	497.322	#DIV/0!	#DIV/0!	#DIV/0!	#DIV/0!	#DIV/0!	#DIV/0!	#DIV/0!	#DIV/0!	#DIV/0!	#DIV/0!	#DIV/0!	#DIV/0!	#DIV/0!	#DIV/0!	#DIV/0!	#DIV/0!	#DIV/0!	#DIV/0!	#DIV/0!	#DIV/0!	#DIV/0!	#DIV/0!	#DIV/0!	#DIV/0!	#DIV/0!	#DIV/0!
56.835	198	169.184	144.009	143.975	718.45	558.22	1322.76	202.21	147.586	191.039	160.104	155.722	328.281	693.929	406.208	197.448	493.51	566.156	583.261	623.896	583.877	680.082	508.411	#DIV/0!	#DIV/0!	#DIV/0!	#DIV/0!	#DIV/0!	#DIV/0!	#DIV/0!	#DIV/0!	#DIV/0!	#DIV/0!	#DIV/0!	#DIV/0!	#DIV/0!	#DIV/0!	#DIV/0!	#DIV/0!	#DIV/0!	#DIV/0!	#DIV/0!	#DIV/0!	#DIV/0!	#DIV/0!	#DIV/0!	#DIV/0!	#DIV/0!	#DIV/0!
59.415	192.804	167.13	137.856	149.116	704.187	551.172	1330.97	207.79	151.955	183.03	163.46	161.809	330.04	646.884	442.094	190.084	556.565	569.6	616.156	644.717	595.547	690.014	543.314	#DIV/0!	#DIV/0!	#DIV/0!	#DIV/0!	#DIV/0!	#DIV/0!	#DIV/0!	#DIV/0!	#DIV/0!	#DIV/0!	#DIV/0!	#DIV/0!	#DIV/0!	#DIV/0!	#DIV/0!	#DIV/0!	#DIV/0!	#DIV/0!	#DIV/0!	#DIV/0!	#DIV/0!	#DIV/0!	#DIV/0!	#DIV/0!	#DIV/0!	#DIV/0!
61.995	196.282	161.101	143.996	145.369	738.178	593.636	1308.79	209.51	154.879	197.477	173.76	170.247	369.708	687.36	471.806	187.15	571.482	601.543	662.457	644.956	622.486	700.537	570.604	#DIV/0!	#DIV/0!	#DIV/0!	#DIV/0!	#DIV/0!	#DIV/0!	#DIV/0!	#DIV/0!	#DIV/0!	#DIV/0!	#DIV/0!	#DIV/0!	#DIV/0!	#DIV/0!	#DIV/0!	#DIV/0!	#DIV/0!	#DIV/0!	#DIV/0!	#DIV/0!	#DIV/0!	#DIV/0!	#DIV/0!	#DIV/0!	#DIV/0!	#DIV/0!
64.575	194.468	160.022	145.458	154.37	745.816	597.292	1281.04	230.642	160.64	203.817	165.359	169.195	382.943	688.939	492.63	202.838	588.784	585.364	703.451	693.343	646.415	731.55	600.097	#DIV/0!	#DIV/0!	#DIV/0!	#DIV/0!	#DIV/0!	#DIV/0!	#DIV/0!	#DIV/0!	#DIV/0!	#DIV/0!	#DIV/0!	#DIV/0!	#DIV/0!	#DIV/0!	#DIV/0!	#DIV/0!	#DIV/0!	#DIV/0!	#DIV/0!	#DIV/0!	#DIV/0!	#DIV/0!	#DIV/0!	#DIV/0!	#DIV/0!	#DIV/0!
67.17	203.847	158.965	146.447	151.286	686.847	606.922	1354.93	219.31	169.547	192.771	167.133	179.59	396.789	702.615	485.238	208.81	613.727	586.115	710.588	686.406	667.175	772.709	609.523	#DIV/0!	#DIV/0!	#DIV/0!	#DIV/0!	#DIV/0!	#DIV/0!	#DIV/0!	#DIV/0!	#DIV/0!	#DIV/0!	#DIV/0!	#DIV/0!	#DIV/0!	#DIV/0!	#DIV/0!	#DIV/0!	#DIV/0!	#DIV/0!	#DIV/0!	#DIV/0!	#DIV/0!	#DIV/0!	#DIV/0!	#DIV/0!	#DIV/0!	#DIV/0!
69.75	201.506	169.287	143.052	151.139	743.75	606.832	1328.13	231.095	168.547	196.727	167.018	173.249	411.01	723.745	507.747	208.11	628.803	588.019	749.566	673.18	681.406	797.262	639.936	#DIV/0!	#DIV/0!	#DIV/0!	#DIV/0!	#DIV/0!	#DIV/0!	#DIV/0!	#DIV/0!	#DIV/0!	#DIV/0!	#DIV/0!	#DIV/0!	#DIV/0!	#DIV/0!	#DIV/0!	#DIV/0!	#DIV/0!	#DIV/0!	#DIV/0!	#DIV/0!	#DIV/0!	#DIV/0!	#DIV/0!	#DIV/0!	#DIV/0!	#DIV/0!
72.33	199.39	163.967	144.957	151.835	747.343	596.909	1342.52	228.375	178.084	212.076	165.388	171.832	416.423	698.983	512.534	195.817	650.967	625.599	754.872	708.181	678.419	789.442	667.456	#DIV/0!	#DIV/0!	#DIV/0!	#DIV/0!	#DIV/0!	#DIV/0!	#DIV/0!	#DIV/0!	#DIV/0!	#DIV/0!	#DIV/0!	#DIV/0!	#DIV/0!	#DIV/0!	#DIV/0!	#DIV/0!	#DIV/0!	#DIV/0!	#DIV/0!	#DIV/0!	#DIV/0!	#DIV/0!	#DIV/0!	#DIV/0!	#DIV/0!	#DIV/0!
74.91	198.469	153.202	147.739	153.545	755.927	643.359	1334.44	228.032	174.211	204.406	181.02	179.78	440.112	743.565	514.042	211.676	670.047	641.2	813.928	710.599	659.482	801.396	671.905	#DIV/0!	#DIV/0!	#DIV/0!	#DIV/0!	#DIV/0!	#DIV/0!	#DIV/0!	#DIV/0!	#DIV/0!	#DIV/0!	#DIV/0!	#DIV/0!	#DIV/0!	#DIV/0!	#DIV/0!	#DIV/0!	#DIV/0!	#DIV/0!	#DIV/0!	#DIV/0!	#DIV/0!	#DIV/0!	#DIV/0!	#DIV/0!	#DIV/0!	#DIV/0!
77.505	196.157	160.111	144.866	152.69	794.221	641.88	1340.98	215.48	179.387	220.705	180.742	184.476	435.309	743.407	541.183	210.105	665.228	632.38	812.19	702.47	695.323	825.447	711.838	#DIV/0!	#DIV/0!	#DIV/0!	#DIV/0!	#DIV/0!	#DIV/0!	#DIV/0!	#DIV/0!	#DIV/0!	#DIV/0!	#DIV/0!	#DIV/0!	#DIV/0!	#DIV/0!	#DIV/0!	#DIV/0!	#DIV/0!	#DIV/0!	#DIV/0!	#DIV/0!	#DIV/0!	#DIV/0!	#DIV/0!	#DIV/0!	#DIV/0!	#DIV/0!
80.085	193.219	157.392	147.449	155.352	759.369	446.434	1309.64	223.561	183.296	216.684	188.232	181.957	443.555	770.159	561.708	224.401	659.056	646.788	826.961	701.369	695.268	870.669	711.811	#DIV/0!	#DIV/0!	#DIV/0!	#DIV/0!	#DIV/0!	#DIV/0!	#DIV/0!	#DIV/0!	#DIV/0!	#DIV/0!	#DIV/0!	#DIV/0!	#DIV/0!	#DIV/0!	#DIV/0!	#DIV/0!	#DIV/0!	#DIV/0!	#DIV/0!	#DIV/0!	#DIV/0!	#DIV/0!	#DIV/0!	#DIV/0!	#DIV/0!	#DIV/0!
82.665	200.008	156.128	152.061	148.587	741.857	322.569	1371.07	241.646	185.91	227.674	181.884	175.485	449.417	738.606	590.101	211.49	663.997	697.218	867.149	722.418	714.465	860.773	720.844	#DIV/0!	#DIV/0!	#DIV/0!	#DIV/0!	#DIV/0!	#DIV/0!	#DIV/0!	#DIV/0!	#DIV/0!	#DIV/0!	#DIV/0!	#DIV/0!	#DIV/0!	#DIV/0!	#DIV/0!	#DIV/0!	#DIV/0!	#DIV/0!	#DIV/0!	#DIV/0!	#DIV/0!	#DIV/0!	#DIV/0!	#DIV/0!	#DIV/0!	#DIV/0!
85.245	201.706	160.377	147.872	147.962	792.135	697.729	1337.71	218.825	173.789	223.863	184.31	185.157	465.621	735.763	570.917	224.923	662.707	738.645	830.127	740.81	733.567	882.105	742.752	#DIV/0!	#DIV/0!	#DIV/0!	#DIV/0!	#DIV/0!	#DIV/0!	#DIV/0!	#DIV/0!	#DIV/0!	#DIV/0!	#DIV/0!	#DIV/0!	#DIV/0!	#DIV/0!	#DIV/0!	#DIV/0!	#DIV/0!	#DIV/0!	#DIV/0!	#DIV/0!	#DIV/0!	#DIV/0!	#DIV/0!	#DIV/0!	#DIV/0!	#DIV/0!
87.825	203.187	163.265	153.589	146.241	825.588	713.162	1304	242.255	179.935	237.101	186.621	183.707	452.985	770.222	564.301	225.094	690.59	717.148	809.521	723.462	715.387	880.44	774.558	#DIV/0!	#DIV/0!	#DIV/0!	#DIV/0!	#DIV/0!	#DIV/0!	#DIV/0!	#DIV/0!	#DIV/0!	#DIV/0!	#DIV/0!	#DIV/0!	#DIV/0!	#DIV/0!	#DIV/0!	#DIV/0!	#DIV/0!	#DIV/0!	#DIV/0!	#DIV/0!	#DIV/0!	#DIV/0!	#DIV/0!	#DIV/0!	#DIV/0!	#DIV/0!
90.42	216.072	157.613	148.099	145.216	820.081	720.901	1275.3	237.941	186.28	221.784	178.786	171.651	486.041	783.898	576.691	227.678	688.537	766.51	871.617	739.856	748.473	891.679	761.346	#DIV/0!	#DIV/0!	#DIV/0!	#DIV/0!	#DIV/0!	#DIV/0!	#DIV/0!	#DIV/0!	#DIV/0!	#DIV/0!	#DIV/0!	#DIV/0!	#DIV/0!	#DIV/0!	#DIV/0!	#DIV/0!	#DIV/0!	#DIV/0!	#DIV/0!	#DIV/0!	#DIV/0!	#DIV/0!	#DIV/0!	#DIV/0!	#DIV/0!	#DIV/0!
93	226.944	153.232	153.159	139.44	750.936	754.628	1249.35	225.249	190.36	226.603	179.265	179.382	510.428	797.685	573.843	224.58	680.254	706.577	883.565	719.886	734.44	904.563	768.026	#DIV/0!	#DIV/0!	#DIV/0!	#DIV/0!	#DIV/0!	#DIV/0!	#DIV/0!	#DIV/0!	#DIV/0!	#DIV/0!	#DIV/0!	#DIV/0!	#DIV/0!	#DIV/0!	#DIV/0!	#DIV/0!	#DIV/0!	#DIV/0!	#DIV/0!	#DIV/0!	#DIV/0!	#DIV/0!	#DIV/0!	#DIV/0!	#DIV/0!	#DIV/0!
95.58	225.919	158.359	151.271	141.453	797.19	759.672	1247.9	226.171	198.26	220.181	192.922	179.412	541.888	799.217	573.023	223.374	677.077	759.402	906.467	735.758	746.871	908.912	791.069	#DIV/0!	#DIV/0!	#DIV/0!	#DIV/0!	#DIV/0!	#DIV/0!	#DIV/0!	#DIV/0!	#DIV/0!	#DIV/0!	#DIV/0!	#DIV/0!	#DIV/0!	#DIV/0!	#DIV/0!	#DIV/0!	#DIV/0!	#DIV/0!	#DIV/0!	#DIV/0!	#DIV/0!	#DIV/0!	#DIV/0!	#DIV/0!	#DIV/0!	#DIV/0!
98.16	226.55	160.598	150.194	144.158	828.514	763.223	1275.05	241.192	201.918	229.157	192.855	183.246	525.485	801.649	588.594	236.888	681.219	790.941	961.116	748.768	732.667	916.464	773.233	#DIV/0!	#DIV/0!	#DIV/0!	#DIV/0!	#DIV/0!	#DIV/0!	#DIV/0!	#DIV/0!	#DIV/0!	#DIV/0!	#DIV/0!	#DIV/0!	#DIV/0!	#DIV/0!	#DIV/0!	#DIV/0!	#DIV/0!	#DIV/0!	#DIV/0!	#DIV/0!	#DIV/0!	#DIV/0!	#DIV/0!	#DIV/0!	#DIV/0!	#DIV/0!
100.74	238.962	153.852	151.151	134.695	785.53	776.389	1209.63	230.439	184.229	238.422	179.898	191.443	517.776	829.949	579.03	242.614	685.296	759.931	917.856	738.255	743.232	925.644	801.496	#DIV/0!	#DIV/0!	#DIV/0!	#DIV/0!	#DIV/0!	#DIV/0!	#DIV/0!	#DIV/0!	#DIV/0!	#DIV/0!	#DIV/0!	#DIV/0!	#DIV/0!	#DIV/0!	#DIV/0!	#DIV/0!	#DIV/0!	#DIV/0!	#DIV/0!	#DIV/0!	#DIV/0!	#DIV/0!	#DIV/0!	#DIV/0!	#DIV/0!	#DIV/0!
103.335	239.261	155.567	148.335	135.367	842.218	765.152	1298.23	225.89	187.272	251.491	179.122	197.699	517.788	828.48	568.878	241.594	684.41	772.551	933.993	761.904	763.682	907.248	815.627	#DIV/0!	#DIV/0!	#DIV/0!	#DIV/0!	#DIV/0!	#DIV/0!	#DIV/0!	#DIV/0!	#DIV/0!	#DIV/0!	#DIV/0!	#DIV/0!	#DIV/0!	#DIV/0!	#DIV/0!	#DIV/0!	#DIV/0!	#DIV/0!	#DIV/0!	#DIV/0!	#DIV/0!	#DIV/0!	#DIV/0!	#DIV/0!	#DIV/0!	#DIV/0!
105.915	240.904	157.295	147.209	139.11	865.604	774.257	1263.4	223.702	202.91	243.345	184.118	199.572	546.591	804.491	560.189	242.107	716.175	769.492	959.006	766.842	730.215	954.993	802.632	#DIV/0!	#DIV/0!	#DIV/0!	#DIV/0!	#DIV/0!	#DIV/0!	#DIV/0!	#DIV/0!	#DIV/0!	#DIV/0!	#DIV/0!	#DIV/0!	#DIV/0!	#DIV/0!	#DIV/0!	#DIV/0!	#DIV/0!	#DIV/0!	#DIV/0!	#DIV/0!	#DIV/0!	#DIV/0!	#DIV/0!	#DIV/0!	#DIV/0!	#DIV/0!
108.495	245.34	151.857	149.333	141.26	865.948	821.991	1269.66	232.955	195.432	255.011	168.553	207.82	552.204	805.518	544.906	234.766	705.702	812.429	942.807	793.136	732.468	921.492	806.986	#DIV/0!	#DIV/0!	#DIV/0!	#DIV/0!	#DIV/0!	#DIV/0!	#DIV/0!	#DIV/0!	#DIV/0!	#DIV/0!	#DIV/0!	#DIV/0!	#DIV/0!	#DIV/0!	#DIV/0!	#DIV/0!	#DIV/0!	#DIV/0!	#DIV/0!	#DIV/0!	#DIV/0!	#DIV/0!	#DIV/0!	#DIV/0!	#DIV/0!	#DIV/0!
111.075	238.908	151.606	142.808	140.072	863.539	806.085	1301.25	241.286	195.706	253.932	185.988	205.051	544.932	846.483	578.874	247.468	736.3	821.692	933.155	785.734	751.466	922.566	802.064	#DIV/0!	#DIV/0!	#DIV/0!	#DIV/0!	#DIV/0!	#DIV/0!	#DIV/0!	#DIV/0!	#DIV/0!	#DIV/0!	#DIV/0!	#DIV/0!	#DIV/0!	#DIV/0!	#DIV/0!	#DIV/0!	#DIV/0!	#DIV/0!	#DIV/0!	#DIV/0!	#DIV/0!	#DIV/0!	#DIV/0!	#DIV/0!	#DIV/0!	#DIV/0!
113.655	235.966	156.505	147.147	138.085	872.746	819.169	1262.6	231.47	202.036	248.703	187.024	211.121	517.065	803.796	577.511	241.75	704.175	826.001	917.794	771.452	768.542	931.174	809.542	#DIV/0!	#DIV/0!	#DIV/0!	#DIV/0!	#DIV/0!	#DIV/0!	#DIV/0!	#DIV/0!	#DIV/0!	#DIV/0!	#DIV/0!	#DIV/0!	#DIV/0!	#DIV/0!	#DIV/0!	#DIV/0!	#DIV/0!	#DIV/0!	#DIV/0!	#DIV/0!	#DIV/0!	#DIV/0!	#DIV/0!	#DIV/0!	#DIV/0!	#DIV/0!
116.24	235.011	151.34	143.731	137.693	902.349	823.462	1286.73	223.124	185.991	258.903	187.935	203.504	563.231	837.008	591.775	260.886	697.39	819.152	903.954	747.69	766.101	901.718	821.848	#DIV/0!	#DIV/0!	#DIV/0!	#DIV/0!	#DIV/0!	#DIV/0!	#DIV/0!	#DIV/0!	#DIV/0!	#DIV/0!	#DIV/0!	#DIV/0!	#DIV/0!	#DIV/0!	#DIV/0!	#DIV/0!	#DIV/0!	#DIV/0!	#DIV/0!	#DIV/0!	#DIV/0!	#DIV/0!	#DIV/0!	#DIV/0!	#DIV/0!	#DIV/0!
OGG1-GFP 405
time	CELL 1	CELL 2	CELL 3	CELL 4	CELL 5	CELL 6	CELL 7	CELL 8	CELL 9	CELL 10	CELL 11	CELL 12	CELL 13	CELL 14	CELL 15	CELL 16	CELL 17	CELL 18	CELL 19	CELL 20	CELL 21	CELL 22	CELL 23	CELL 24	CELL 25	CELL 26	CELL 27	CELL 28	CELL 29	CELL 30	CELL 31	CELL 32	CELL 33	CELL 34	CELL 35	CELL 36	CELL 37	CELL 38	CELL 39	CELL 40	CELL 41	CELL 42	CELL 43	CELL 44	CELL 45	CELL 46	CELL 47	CELL 48	CELL 49
0	102.764	99.8423	100.015	98.5562	98.8586	100.944	98.2226	99.6433	96.5391	99.5742	99.5734	101.323	99.5783	96.8671	100.823	101.61	102.711	103.891	104.06	101.512	103.209	98.688	102.078	97.9498	102.752	97.2177	#DIV/0!	#DIV/0!	#DIV/0!	#DIV/0!	#DIV/0!	#DIV/0!	#DIV/0!	#DIV/0!	#DIV/0!	#DIV/0!	#DIV/0!	#DIV/0!	#DIV/0!	#DIV/0!	#DIV/0!	#DIV/0!	#DIV/0!	#DIV/0!	#DIV/0!	#DIV/0!	#DIV/0!	#DIV/0!	#DIV/0!
2.58	103.689	99.8875	99.3364	98.7014	98.7844	100.53	97.4099	97.911	100.027	101.8	101.483	98.7114	101.319	97.4129	98.681	99.3802	96.973	100.83	99.4213	100.336	98.0451	99.2686	99.2433	98.0019	100.377	98.2048	#DIV/0!	#DIV/0!	#DIV/0!	#DIV/0!	#DIV/0!	#DIV/0!	#DIV/0!	#DIV/0!	#DIV/0!	#DIV/0!	#DIV/0!	#DIV/0!	#DIV/0!	#DIV/0!	#DIV/0!	#DIV/0!	#DIV/0!	#DIV/0!	#DIV/0!	#DIV/0!	#DIV/0!	#DIV/0!	#DIV/0!
5.18	99.545	98.0766	99.4374	98.9966	99.1409	102.911	99.614	102.465	103.715	99.0781	99.4149	96.0537	99.291	101.522	101.762	100.548	96.1068	95.3251	97.3587	100.233	97.491	98.8323	98.7489	100.986	103.46	98.7707	#DIV/0!	#DIV/0!	#DIV/0!	#DIV/0!	#DIV/0!	#DIV/0!	#DIV/0!	#DIV/0!	#DIV/0!	#DIV/0!	#DIV/0!	#DIV/0!	#DIV/0!	#DIV/0!	#DIV/0!	#DIV/0!	#DIV/0!	#DIV/0!	#DIV/0!	#DIV/0!	#DIV/0!	#DIV/0!	#DIV/0!
7.76	96.7796	99.6555	101.524	101.226	100.696	95.662	99.2827	100.089	100.93	100.531	98.9645	101.987	100.463	100.036	98.5701	100.944	101.458	101.07	99.0534	97.7726	99.662	101.501	99.0719	99.6593	98.2876	104.496	#DIV/0!	#DIV/0!	#DIV/0!	#DIV/0!	#DIV/0!	#DIV/0!	#DIV/0!	#DIV/0!	#DIV/0!	#DIV/0!	#DIV/0!	#DIV/0!	#DIV/0!	#DIV/0!	#DIV/0!	#DIV/0!	#DIV/0!	#DIV/0!	#DIV/0!	#DIV/0!	#DIV/0!	#DIV/0!	#DIV/0!
10.34	97.2216	102.538	99.6869	102.52	102.52	99.953	105.471	99.8919	98.7885	99.0166	100.564	101.925	99.3485	104.162	100.163	97.5171	102.751	98.8839	100.107	100.147	101.593	101.71	100.858	103.403	95.1229	101.311	#DIV/0!	#DIV/0!	#DIV/0!	#DIV/0!	#DIV/0!	#DIV/0!	#DIV/0!	#DIV/0!	#DIV/0!	#DIV/0!	#DIV/0!	#DIV/0!	#DIV/0!	#DIV/0!	#DIV/0!	#DIV/0!	#DIV/0!	#DIV/0!	#DIV/0!	#DIV/0!	#DIV/0!	#DIV/0!	#DIV/0!
12.94	0	0	0	0	0	0	0	0	0	0	0	0	0	0	0	0	0	0	0	0	0	0	0	0	0	0	#DIV/0!	#DIV/0!	#DIV/0!	#DIV/0!	#DIV/0!	#DIV/0!	#DIV/0!	#DIV/0!	#DIV/0!	#DIV/0!	#DIV/0!	#DIV/0!	#DIV/0!	#DIV/0!	#DIV/0!	#DIV/0!	#DIV/0!	#DIV/0!	#DIV/0!	#DIV/0!	#DIV/0!	#DIV/0!	#DIV/0!
15.545	73.3672	75.8159	71.1481	71.4207	76.3856	86.4244	83.5365	71.1125	66.598	52.6341	64.9783	72.1079	75.3394	75.256	71.0583	60.2344	72.6743	66.7855	72.0936	68.3134	84.3642	89.0735	87.062	82.6689	78.3449	82.0161	#DIV/0!	#DIV/0!	#DIV/0!	#DIV/0!	#DIV/0!	#DIV/0!	#DIV/0!	#DIV/0!	#DIV/0!	#DIV/0!	#DIV/0!	#DIV/0!	#DIV/0!	#DIV/0!	#DIV/0!	#DIV/0!	#DIV/0!	#DIV/0!	#DIV/0!	#DIV/0!	#DIV/0!	#DIV/0!	#DIV/0!
18.125	79.1974	87.593	83.1675	86.9033	80.0843	97.2159	87.1363	76.9524	79.5785	68.4388	77.974	82.2286	85.3015	84.2165	81.1185	74.8501	83.9773	81.4301	75.182	79.6551	90.3997	96.1491	95.9475	94.1136	87.8281	93.7628	#DIV/0!	#DIV/0!	#DIV/0!	#DIV/0!	#DIV/0!	#DIV/0!	#DIV/0!	#DIV/0!	#DIV/0!	#DIV/0!	#DIV/0!	#DIV/0!	#DIV/0!	#DIV/0!	#DIV/0!	#DIV/0!	#DIV/0!	#DIV/0!	#DIV/0!	#DIV/0!	#DIV/0!	#DIV/0!	#DIV/0!
20.705	83.8973	90.8083	88.6269	92.7712	83.0365	100.153	95.8022	81.9391	85.1335	74.5983	84.1386	85.5583	88.2115	88.8637	87.6934	86.7821	86.0892	85.5242	88.6285	81.9786	95.8741	97.4186	97.7964	96.6344	89.8301	97.1124	#DIV/0!	#DIV/0!	#DIV/0!	#DIV/0!	#DIV/0!	#DIV/0!	#DIV/0!	#DIV/0!	#DIV/0!	#DIV/0!	#DIV/0!	#DIV/0!	#DIV/0!	#DIV/0!	#DIV/0!	#DIV/0!	#DIV/0!	#DIV/0!	#DIV/0!	#DIV/0!	#DIV/0!	#DIV/0!	#DIV/0!
23.285	90.7297	93.6745	92.022	97.6777	84.1705	106.803	93.8367	85.4936	86.7809	76.0383	87.8244	89.4019	87.0854	96.0321	89.0619	90.2044	91.8435	90.2483	86.7832	86.1047	94.2991	95.6515	96.5045	98.4713	89.9782	99.5143	#DIV/0!	#DIV/0!	#DIV/0!	#DIV/0!	#DIV/0!	#DIV/0!	#DIV/0!	#DIV/0!	#DIV/0!	#DIV/0!	#DIV/0!	#DIV/0!	#DIV/0!	#DIV/0!	#DIV/0!	#DIV/0!	#DIV/0!	#DIV/0!	#DIV/0!	#DIV/0!	#DIV/0!	#DIV/0!	#DIV/0!
25.865	86.7085	95.3417	94.9745	100.244	85.5772	104.814	95.4135	84.7047	90.9733	81.3373	89.8276	91.9282	88.5935	96.024	90.877	92.5164	89.3638	87.7918	90.4403	86.1351	94.658	100.314	98.1754	100.187	90.7296	99.0537	#DIV/0!	#DIV/0!	#DIV/0!	#DIV/0!	#DIV/0!	#DIV/0!	#DIV/0!	#DIV/0!	#DIV/0!	#DIV/0!	#DIV/0!	#DIV/0!	#DIV/0!	#DIV/0!	#DIV/0!	#DIV/0!	#DIV/0!	#DIV/0!	#DIV/0!	#DIV/0!	#DIV/0!	#DIV/0!	#DIV/0!
28.445	87.3437	94.7627	96.075	105.31	88.9469	104.586	91.0187	85.9782	89.8365	81.2758	94.1907	89.7457	89.6966	98.871	93.6652	91.3001	92.3221	85.0329	86.4933	89.2094	93.515	98.8287	98.772	102.284	93.6969	102.212	#DIV/0!	#DIV/0!	#DIV/0!	#DIV/0!	#DIV/0!	#DIV/0!	#DIV/0!	#DIV/0!	#DIV/0!	#DIV/0!	#DIV/0!	#DIV/0!	#DIV/0!	#DIV/0!	#DIV/0!	#DIV/0!	#DIV/0!	#DIV/0!	#DIV/0!	#DIV/0!	#DIV/0!	#DIV/0!	#DIV/0!
31.025	88.9425	97.6988	96.8458	107.645	91.1587	103.474	92.3614	91.2993	90.3714	84.6255	92.6522	91.1672	91.1013	96.8182	94.5728	96.0738	89.8226	90.6451	91.4326	92.4709	97.052	101.937	100.318	97.5094	96.346	95.9278	#DIV/0!	#DIV/0!	#DIV/0!	#DIV/0!	#DIV/0!	#DIV/0!	#DIV/0!	#DIV/0!	#DIV/0!	#DIV/0!	#DIV/0!	#DIV/0!	#DIV/0!	#DIV/0!	#DIV/0!	#DIV/0!	#DIV/0!	#DIV/0!	#DIV/0!	#DIV/0!	#DIV/0!	#DIV/0!	#DIV/0!
33.605	90.5413	95.3643	98.524	109.806	92.0965	102.334	97.6882	91.5394	91.871	84.7441	95.1923	92.3994	90.0212	100.846	95.1475	91.3194	90.1943	93.2276	86.6271	92.6504	96.1215	103.47	97.6778	101.027	91.2616	96.9084	#DIV/0!	#DIV/0!	#DIV/0!	#DIV/0!	#DIV/0!	#DIV/0!	#DIV/0!	#DIV/0!	#DIV/0!	#DIV/0!	#DIV/0!	#DIV/0!	#DIV/0!	#DIV/0!	#DIV/0!	#DIV/0!	#DIV/0!	#DIV/0!	#DIV/0!	#DIV/0!	#DIV/0!	#DIV/0!	#DIV/0!
36.185	94.92	96.549	100.884	113.654	91.7101	101.414	95.3075	87.3674	90.9115	85.6265	92.4469	89.989	92.0349	96.3539	99.9414	97.5412	94.4537	96.1439	89.972	94.2229	93.9854	99.3732	100.212	103.501	95.7317	100.712	#DIV/0!	#DIV/0!	#DIV/0!	#DIV/0!	#DIV/0!	#DIV/0!	#DIV/0!	#DIV/0!	#DIV/0!	#DIV/0!	#DIV/0!	#DIV/0!	#DIV/0!	#DIV/0!	#DIV/0!	#DIV/0!	#DIV/0!	#DIV/0!	#DIV/0!	#DIV/0!	#DIV/0!	#DIV/0!	#DIV/0!
38.765	89.0439	99.5877	100.706	114.145	95.8478	108.827	97.0919	88.7266	92.9621	83.3085	92.4072	89.3632	92.0205	100.981	96.4704	96.6144	87.3745	98.2036	92.9824	95.6034	97.2366	101.865	97.9414	96.3099	92.2598	96.7438	#DIV/0!	#DIV/0!	#DIV/0!	#DIV/0!	#DIV/0!	#DIV/0!	#DIV/0!	#DIV/0!	#DIV/0!	#DIV/0!	#DIV/0!	#DIV/0!	#DIV/0!	#DIV/0!	#DIV/0!	#DIV/0!	#DIV/0!	#DIV/0!	#DIV/0!	#DIV/0!	#DIV/0!	#DIV/0!	#DIV/0!
41.345	93.8042	98.1936	102.596	116.275	92.9254	111.372	91.6106	88.9539	89.0249	83.5982	93.6863	89.8345	93.7843	105.29	97.2613	95.4126	95.2803	92.7741	93.9301	93.8665	98.4284	103.737	96.9725	100.384	94.9748	99.1458	#DIV/0!	#DIV/0!	#DIV/0!	#DIV/0!	#DIV/0!	#DIV/0!	#DIV/0!	#DIV/0!	#DIV/0!	#DIV/0!	#DIV/0!	#DIV/0!	#DIV/0!	#DIV/0!	#DIV/0!	#DIV/0!	#DIV/0!	#DIV/0!	#DIV/0!	#DIV/0!	#DIV/0!	#DIV/0!	#DIV/0!
43.925	94.2099	96.3601	103.819	117.17	96.4136	96.4461	95.5239	89.4255	93.4351	84.226	92.0037	88.1658	89.6765	101.465	96.7464	99.3802	93.73	93.3284	92.8765	95.7829	96.6721	100.066	93.3735	100.326	93.4117	94.3813	#DIV/0!	#DIV/0!	#DIV/0!	#DIV/0!	#DIV/0!	#DIV/0!	#DIV/0!	#DIV/0!	#DIV/0!	#DIV/0!	#DIV/0!	#DIV/0!	#DIV/0!	#DIV/0!	#DIV/0!	#DIV/0!	#DIV/0!	#DIV/0!	#DIV/0!	#DIV/0!	#DIV/0!	#DIV/0!	#DIV/0!
46.505	93.6641	99.6329	107.947	116.771	94.5236	97.0163	94.0134	91.7967	89.9172	87.0006	93.589	86.1107	89.8058	103.262	99.2614	100.235	94.8136	99.2303	90.2842	93.6819	95.8219	100.823	96.4287	103.536	94.9968	99.4617	#DIV/0!	#DIV/0!	#DIV/0!	#DIV/0!	#DIV/0!	#DIV/0!	#DIV/0!	#DIV/0!	#DIV/0!	#DIV/0!	#DIV/0!	#DIV/0!	#DIV/0!	#DIV/0!	#DIV/0!	#DIV/0!	#DIV/0!	#DIV/0!	#DIV/0!	#DIV/0!	#DIV/0!	#DIV/0!	#DIV/0!
49.085	94.2776	99.0703	105.617	115.371	96.9196	99.7391	92.6309	91.7924	92.4219	88.4406	87.7955	91.9475	91.6643	101.201	94.4447	95.0023	98.547	94.437	88.9574	90.9817	96.1773	100.534	96.7253	101.206	94.026	103.384	#DIV/0!	#DIV/0!	#DIV/0!	#DIV/0!	#DIV/0!	#DIV/0!	#DIV/0!	#DIV/0!	#DIV/0!	#DIV/0!	#DIV/0!	#DIV/0!	#DIV/0!	#DIV/0!	#DIV/0!	#DIV/0!	#DIV/0!	#DIV/0!	#DIV/0!	#DIV/0!	#DIV/0!	#DIV/0!	#DIV/0!
51.665	88.9377	96.859	108.206	114.899	97.4076	104.657	92.1892	91.7967	92.0591	89.5908	93.2215	86.8949	93.0116	103.201	96.8147	100.124	93.0972	98.7012	89.5929	96.511	92.0305	98.4428	99.4443	98.0251	91.8759	98.3298	#DIV/0!	#DIV/0!	#DIV/0!	#DIV/0!	#DIV/0!	#DIV/0!	#DIV/0!	#DIV/0!	#DIV/0!	#DIV/0!	#DIV/0!	#DIV/0!	#DIV/0!	#DIV/0!	#DIV/0!	#DIV/0!	#DIV/0!	#DIV/0!	#DIV/0!	#DIV/0!	#DIV/0!	#DIV/0!	#DIV/0!
54.245	87.0708	99.5651	110.873	113.458	98.605	96.6172	91.7607	90.6004	89.3609	91.7508	92.9765	88.3241	89.5214	102.467	100.106	100.92	95.7153	97.7816	89.225	94.769	93.9715	101.14	95.1796	105.095	86.5173	99.9553	#DIV/0!	#DIV/0!	#DIV/0!	#DIV/0!	#DIV/0!	#DIV/0!	#DIV/0!	#DIV/0!	#DIV/0!	#DIV/0!	#DIV/0!	#DIV/0!	#DIV/0!	#DIV/0!	#DIV/0!	#DIV/0!	#DIV/0!	#DIV/0!	#DIV/0!	#DIV/0!	#DIV/0!	#DIV/0!	#DIV/0!
56.825	90.0849	101.056	111.519	112.517	101.19	95.6335	93.6953	91.9167	91.2958	84.6562	96.8568	86.8176	89.1767	103.909	98.3851	96.6868	100.208	96.4022	93.1441	94.9486	94.7242	101.321	95.0345	99.6419	90.0001	98.7576	#DIV/0!	#DIV/0!	#DIV/0!	#DIV/0!	#DIV/0!	#DIV/0!	#DIV/0!	#DIV/0!	#DIV/0!	#DIV/0!	#DIV/0!	#DIV/0!	#DIV/0!	#DIV/0!	#DIV/0!	#DIV/0!	#DIV/0!	#DIV/0!	#DIV/0!	#DIV/0!	#DIV/0!	#DIV/0!	#DIV/0!
59.425	87.0635	99.1504	111.035	115.026	100.391	96.0327	88.6822	90.9134	92.4353	88.243	93.9817	87.3546	90.0614	100.688	97.7791	98.3183	91.1277	94.2228	88.4334	96.8523	95.9543	99.8529	98.0766	100.523	93.2032	102.713	#DIV/0!	#DIV/0!	#DIV/0!	#DIV/0!	#DIV/0!	#DIV/0!	#DIV/0!	#DIV/0!	#DIV/0!	#DIV/0!	#DIV/0!	#DIV/0!	#DIV/0!	#DIV/0!	#DIV/0!	#DIV/0!	#DIV/0!	#DIV/0!	#DIV/0!	#DIV/0!	#DIV/0!	#DIV/0!	#DIV/0!
62.005	91.7054	98.9553	113.631	116.492	98.5428	96.8452	96.4206	91.1964	90.3149	90.4206	95.0157	84.6931	89.6851	98.7814	102.121	103.387	96.3165	94.0527	89.5483	93.8892	94.198	100.614	99.3784	98.0483	87.8556	98.4088	#DIV/0!	#DIV/0!	#DIV/0!	#DIV/0!	#DIV/0!	#DIV/0!	#DIV/0!	#DIV/0!	#DIV/0!	#DIV/0!	#DIV/0!	#DIV/0!	#DIV/0!	#DIV/0!	#DIV/0!	#DIV/0!	#DIV/0!	#DIV/0!	#DIV/0!	#DIV/0!	#DIV/0!	#DIV/0!	#DIV/0!
64.585	87.4524	100.633	113.532	111.945	97.7665	100.894	92.1185	90.223	90.6509	88.6689	94.8572	84.7278	91.851	99.5715	99.9755	100.934	102.921	97.8761	89.972	98.1544	95.1737	102.19	98.9302	96.4547	86.424	99.4551	#DIV/0!	#DIV/0!	#DIV/0!	#DIV/0!	#DIV/0!	#DIV/0!	#DIV/0!	#DIV/0!	#DIV/0!	#DIV/0!	#DIV/0!	#DIV/0!	#DIV/0!	#DIV/0!	#DIV/0!	#DIV/0!	#DIV/0!	#DIV/0!	#DIV/0!	#DIV/0!	#DIV/0!	#DIV/0!	#DIV/0!
67.165	89.6864	101.013	111.657	111.014	94.7245	101.036	95.016	91.2307	89.8419	86.4738	94.8104	84.5579	91.0553	95.6371	100.656	98.912	92.9271	102.21	93.0828	95.0775	90.1279	103.102	101.728	103.843	89.8794	102.219	#DIV/0!	#DIV/0!	#DIV/0!	#DIV/0!	#DIV/0!	#DIV/0!	#DIV/0!	#DIV/0!	#DIV/0!	#DIV/0!	#DIV/0!	#DIV/0!	#DIV/0!	#DIV/0!	#DIV/0!	#DIV/0!	#DIV/0!	#DIV/0!	#DIV/0!	#DIV/0!	#DIV/0!	#DIV/0!	#DIV/0!
69.745	90.737	99.4768	114.286	111.639	95.9088	97.9714	85.5329	91.4965	86.058	88.8006	96.9397	84.0248	88.8492	97.1522	99.4805	101.938	98.2108	103.671	89.7936	94.3443	95.7208	104.887	95.5322	98.3786	83.9504	99.7907	#DIV/0!	#DIV/0!	#DIV/0!	#DIV/0!	#DIV/0!	#DIV/0!	#DIV/0!	#DIV/0!	#DIV/0!	#DIV/0!	#DIV/0!	#DIV/0!	#DIV/0!	#DIV/0!	#DIV/0!	#DIV/0!	#DIV/0!	#DIV/0!	#DIV/0!	#DIV/0!	#DIV/0!	#DIV/0!	#DIV/0!
72.325	93.7486	97.4914	115.722	113.877	96.3765	98.8695	91.8447	94.8024	86.7379	88.164	94.0646	81.6182	89.372	96.4679	101.313	96.9475	99.5001	100.263	86.3484	96.9585	94.4977	100.607	95.9804	96.3968	82.5901	97.9481	#DIV/0!	#DIV/0!	#DIV/0!	#DIV/0!	#DIV/0!	#DIV/0!	#DIV/0!	#DIV/0!	#DIV/0!	#DIV/0!	#DIV/0!	#DIV/0!	#DIV/0!	#DIV/0!	#DIV/0!	#DIV/0!	#DIV/0!	#DIV/0!	#DIV/0!	#DIV/0!	#DIV/0!	#DIV/0!	#DIV/0!
74.91	91.4011	98.4461	115.589	110.656	95.2437	105.691	95.4886	91.9296	88.1703	87.8084	93.834	79.8375	90.4205	101.388	97.3524	105.283	98.2978	96.5974	85.7129	97.6538	98.6061	101.472	95.4795	98.6394	83.7529	102.719	#DIV/0!	#DIV/0!	#DIV/0!	#DIV/0!	#DIV/0!	#DIV/0!	#DIV/0!	#DIV/0!	#DIV/0!	#DIV/0!	#DIV/0!	#DIV/0!	#DIV/0!	#DIV/0!	#DIV/0!	#DIV/0!	#DIV/0!	#DIV/0!	#DIV/0!	#DIV/0!	#DIV/0!	#DIV/0!	#DIV/0!
77.505	91.6958	96.9432	116.088	112.838	95.0726	107.622	94.0531	93.2502	89.5356	83.6114	92.083	80.2276	92.0464	101.213	101.976	99.6119	99.156	99.0728	89.1748	94.2432	97.1948	102.269	94.8566	98.3496	81.1367	103.548	#DIV/0!	#DIV/0!	#DIV/0!	#DIV/0!	#DIV/0!	#DIV/0!	#DIV/0!	#DIV/0!	#DIV/0!	#DIV/0!	#DIV/0!	#DIV/0!	#DIV/0!	#DIV/0!	#DIV/0!	#DIV/0!	#DIV/0!	#DIV/0!	#DIV/0!	#DIV/0!	#DIV/0!	#DIV/0!	#DIV/0!
80.085	90.9567	99.0703	115.771	112.169	92.8094	97.166	89.2873	87.8476	87.4823	86.3772	96.2876	79.2812	89.6564	103.274	98.8802	102.233	96.9413	100.71	89.2752	92.5037	92.6125	103.044	97.8854	98.3033	85.9139	99.9618	#DIV/0!	#DIV/0!	#DIV/0!	#DIV/0!	#DIV/0!	#DIV/0!	#DIV/0!	#DIV/0!	#DIV/0!	#DIV/0!	#DIV/0!	#DIV/0!	#DIV/0!	#DIV/0!	#DIV/0!	#DIV/0!	#DIV/0!	#DIV/0!	#DIV/0!	#DIV/0!	#DIV/0!	#DIV/0!	#DIV/0!
82.665	90.1718	95.5758	115.777	108.408	93.6252	98.7056	93.0814	88.4822	90.9599	88.063	96.3704	81.9079	92.5146	100.838	103.973	103.411	92.5435	101.107	86.4376	93.2597	97.6792	101.227	95.1631	97.9962	80.5443	111.123	#DIV/0!	#DIV/0!	#DIV/0!	#DIV/0!	#DIV/0!	#DIV/0!	#DIV/0!	#DIV/0!	#DIV/0!	#DIV/0!	#DIV/0!	#DIV/0!	#DIV/0!	#DIV/0!	#DIV/0!	#DIV/0!	#DIV/0!	#DIV/0!	#DIV/0!	#DIV/0!	#DIV/0!	#DIV/0!	#DIV/0!
85.245	89.4183	95.2966	116.884	112.381	92.9865	101.307	96.076	94.9524	87.2512	82.685	92.4901	80.3667	91.7907	103.058	100.71	103.3	93.995	103.261	86.3651	96.6804	90.7795	100.928	92.978	97.8281	79.0415	103.022	#DIV/0!	#DIV/0!	#DIV/0!	#DIV/0!	#DIV/0!	#DIV/0!	#DIV/0!	#DIV/0!	#DIV/0!	#DIV/0!	#DIV/0!	#DIV/0!	#DIV/0!	#DIV/0!	#DIV/0!	#DIV/0!	#DIV/0!	#DIV/0!	#DIV/0!	#DIV/0!	#DIV/0!	#DIV/0!	#DIV/0!
87.825	87.2326	96.046	119.554	112.676	93.8824	95.0704	96.8313	87.0115	92.8599	87.6109	93.5674	78.2884	91.9315	105.974	101.096	100.833	94.513	99.0854	89.9107	94.2583	92.3337	96.9353	96.1584	101.774	75.3118	108.227	#DIV/0!	#DIV/0!	#DIV/0!	#DIV/0!	#DIV/0!	#DIV/0!	#DIV/0!	#DIV/0!	#DIV/0!	#DIV/0!	#DIV/0!	#DIV/0!	#DIV/0!	#DIV/0!	#DIV/0!	#DIV/0!	#DIV/0!	#DIV/0!	#DIV/0!	#DIV/0!	#DIV/0!	#DIV/0!	#DIV/0!
90.405	87.9281	97.9883	120.651	112.342	93.8298	100.281	90.9966	91.7366	92.6799	89.1738	91.1859	79.4975	89.9465	106.43	99.4606	104.019	99.8363	101.101	86.9728	92.0562	94.5813	98.0713	93.4822	96.4142	77.9555	106.865	#DIV/0!	#DIV/0!	#DIV/0!	#DIV/0!	#DIV/0!	#DIV/0!	#DIV/0!	#DIV/0!	#DIV/0!	#DIV/0!	#DIV/0!	#DIV/0!	#DIV/0!	#DIV/0!	#DIV/0!	#DIV/0!	#DIV/0!	#DIV/0!	#DIV/0!	#DIV/0!	#DIV/0!	#DIV/0!	#DIV/0!
92.99	84.9648	98.5714	116.371	113.23	93.9374	107.302	90.4313	89.0525	90.5622	88.8006	93.8556	76.3377	94.3703	104.634	98.3823	104.197	97.8707	102.758	86.839	93.6667	99.2264	99.0234	92.0683	101.543	79.6283	107.925	#DIV/0!	#DIV/0!	#DIV/0!	#DIV/0!	#DIV/0!	#DIV/0!	#DIV/0!	#DIV/0!	#DIV/0!	#DIV/0!	#DIV/0!	#DIV/0!	#DIV/0!	#DIV/0!	#DIV/0!	#DIV/0!	#DIV/0!	#DIV/0!	#DIV/0!	#DIV/0!	#DIV/0!	#DIV/0!	#DIV/0!
95.59	86.5491	97.3621	118.615	113.186	92.112	105.349	94.7289	86.1325	90.116	86.7548	92.9801	78.1301	92.4658	104.17	102.01	102.296	101.723	101.309	90.457	96.8346	93.3408	99.0631	96.0398	97.718	76.2168	105.404	#DIV/0!	#DIV/0!	#DIV/0!	#DIV/0!	#DIV/0!	#DIV/0!	#DIV/0!	#DIV/0!	#DIV/0!	#DIV/0!	#DIV/0!	#DIV/0!	#DIV/0!	#DIV/0!	#DIV/0!	#DIV/0!	#DIV/0!	#DIV/0!	#DIV/0!	#DIV/0!	#DIV/0!	#DIV/0!	#DIV/0!
98.17	95.5842	94.9249	119.548	114.495	91.8537	99.119	95.0778	89.6099	92.7363	85.7099	89.9609	78.4932	91.1329	103.714	100.018	102.349	96.0317	103.935	94.4096	92.3697	96.0449	102.976	98.4061	101.351	74.6536	101.212	#DIV/0!	#DIV/0!	#DIV/0!	#DIV/0!	#DIV/0!	#DIV/0!	#DIV/0!	#DIV/0!	#DIV/0!	#DIV/0!	#DIV/0!	#DIV/0!	#DIV/0!	#DIV/0!	#DIV/0!	#DIV/0!	#DIV/0!	#DIV/0!	#DIV/0!	#DIV/0!	#DIV/0!	#DIV/0!	#DIV/0!
100.75	94.6278	92.3277	119.823	113.142	90.417	103.802	90.471	84.4603	89.5302	86.465	92.7243	77.0485	89.823	99.8729	96.5216	97.2854	98.982	98.317	88.4278	94.314	92.4034	100.091	95.8288	98.6684	76.6885	107.339	#DIV/0!	#DIV/0!	#DIV/0!	#DIV/0!	#DIV/0!	#DIV/0!	#DIV/0!	#DIV/0!	#DIV/0!	#DIV/0!	#DIV/0!	#DIV/0!	#DIV/0!	#DIV/0!	#DIV/0!	#DIV/0!	#DIV/0!	#DIV/0!	#DIV/0!	#DIV/0!	#DIV/0!	#DIV/0!	#DIV/0!
103.33	91.3818	93.5123	119.184	115.383	87.2973	102.141	96.1555	87.5561	90.4036	87.4923	95.1707	78.9104	94.2267	102.146	97.984	98.0915	98.3255	96.9502	90.7079	91.1309	97.2053	97.7467	92.7209	100.036	72.9917	109.655	#DIV/0!	#DIV/0!	#DIV/0!	#DIV/0!	#DIV/0!	#DIV/0!	#DIV/0!	#DIV/0!	#DIV/0!	#DIV/0!	#DIV/0!	#DIV/0!	#DIV/0!	#DIV/0!	#DIV/0!	#DIV/0!	#DIV/0!	#DIV/0!	#DIV/0!	#DIV/0!	#DIV/0!	#DIV/0!	#DIV/0!
105.91	90.8746	91.3236	119.551	114.668	88.161	106.582	95.5858	85.991	87.8908	87.3913	93.135	81.0658	91.9171	99.0135	97.6568	100.577	95.1616	108.666	91.2598	95.0168	92.6752	102.323	94.5369	98.7031	75.2515	104.996	#DIV/0!	#DIV/0!	#DIV/0!	#DIV/0!	#DIV/0!	#DIV/0!	#DIV/0!	#DIV/0!	#DIV/0!	#DIV/0!	#DIV/0!	#DIV/0!	#DIV/0!	#DIV/0!	#DIV/0!	#DIV/0!	#DIV/0!	#DIV/0!	#DIV/0!	#DIV/0!	#DIV/0!	#DIV/0!	#DIV/0!
108.49	86.6457	90.3402	119.254	115.528	86.7531	105.634	90.2855	88.9539	88.0763	87.1499	93.7115	82.0238	92.6985	106.076	97.0878	100.852	97.9894	98.9469	98.206	89.4294	92.6787	102.374	95.7827	95.0987	76.5843	111.004	#DIV/0!	#DIV/0!	#DIV/0!	#DIV/0!	#DIV/0!	#DIV/0!	#DIV/0!	#DIV/0!	#DIV/0!	#DIV/0!	#DIV/0!	#DIV/0!	#DIV/0!	#DIV/0!	#DIV/0!	#DIV/0!	#DIV/0!	#DIV/0!	#DIV/0!	#DIV/0!	#DIV/0!	#DIV/0!	#DIV/0!
111.08	90.0342	88.7058	121.32	114.046	87.4528	104.921	93.5452	85.5151	87.6301	87.6591	92.645	79.8027	93.5746	103.416	95.8843	100.775	96.5419	105.157	89.0577	91.8439	96.4874	104.274	94.5632	94.3338	75.1857	112.149	#DIV/0!	#DIV/0!	#DIV/0!	#DIV/0!	#DIV/0!	#DIV/0!	#DIV/0!	#DIV/0!	#DIV/0!	#DIV/0!	#DIV/0!	#DIV/0!	#DIV/0!	#DIV/0!	#DIV/0!	#DIV/0!	#DIV/0!	#DIV/0!	#DIV/0!	#DIV/0!	#DIV/0!	#DIV/0!	#DIV/0!
113.66	89.0343	90.5783	120.632	112.397	88.5797	107.466	92.5249	87.689	88.3558	87.9357	93.9169	79.2426	96.3696	102.484	95.3551	96.5131	94.9797	104.893	88.8403	92.4279	93.6439	101.761	94.4017	98.0251	76.3868	112.143	#DIV/0!	#DIV/0!	#DIV/0!	#DIV/0!	#DIV/0!	#DIV/0!	#DIV/0!	#DIV/0!	#DIV/0!	#DIV/0!	#DIV/0!	#DIV/0!	#DIV/0!	#DIV/0!	#DIV/0!	#DIV/0!	#DIV/0!	#DIV/0!	#DIV/0!	#DIV/0!	#DIV/0!	#DIV/0!	#DIV/0!
116.24	93.2511	87.0428	118.742	112.974	88.6718	103.567	89.5302	82.8138	86.0848	86.6362	90.2563	81.2474	95.2493	105.893	96.7976	101.625	96.4746	105.554	92.4974	92.6731	94.6963	101.566	95.9541	102.985	78.2242	111.195	#DIV/0!	#DIV/0!	#DIV/0!	#DIV/0!	#DIV/0!	#DIV/0!	#DIV/0!	#DIV/0!	#DIV/0!	#DIV/0!	#DIV/0!	#DIV/0!	#DIV/0!	#DIV/0!	#DIV/0!	#DIV/0!	#DIV/0!	#DIV/0!	#DIV/0!	#DIV/0!	#DIV/0!	#DIV/0!	#DIV/0!
VH10 GFP-DDB2 405
time	CELL 1	CELL 2	CELL 3	CELL 4	CELL 5	CELL 6	CELL 7	CELL 8	CELL 9	CELL 10	CELL 11	CELL 12	CELL 13	CELL 14	CELL 15	CELL 16	CELL 17	CELL 18	CELL 19	CELL 20	CELL 21	CELL 22	CELL 23	CELL 24	CELL 25	CELL 26	CELL 27	CELL 28	CELL 29	CELL 30	CELL 31	CELL 32	CELL 33	CELL 34	CELL 35	CELL 36	CELL 37	CELL 38	CELL 39	CELL 40	CELL 41	CELL 42	CELL 43	CELL 44	CELL 45	CELL 46	CELL 47	CELL 48	CELL 49
0	101.939	98.245	99.8645	101.653	106.548	107.721	97.6762	103.201	#DIV/0!	#DIV/0!	#DIV/0!	#DIV/0!	#DIV/0!	#DIV/0!	#DIV/0!	#DIV/0!	#DIV/0!	#DIV/0!	#DIV/0!	#DIV/0!	#DIV/0!	#DIV/0!	#DIV/0!	#DIV/0!	#DIV/0!	#DIV/0!	#DIV/0!	#DIV/0!	#DIV/0!	#DIV/0!	#DIV/0!	#DIV/0!	#DIV/0!	#DIV/0!	#DIV/0!	#DIV/0!	#DIV/0!	#DIV/0!	#DIV/0!	#DIV/0!	#DIV/0!	#DIV/0!	#DIV/0!	#DIV/0!	#DIV/0!	#DIV/0!	#DIV/0!	#DIV/0!	#DIV/0!
2.58	95.7311	99.0081	106.113	98.3985	102.693	101.119	96.5778	102.08	#DIV/0!	#DIV/0!	#DIV/0!	#DIV/0!	#DIV/0!	#DIV/0!	#DIV/0!	#DIV/0!	#DIV/0!	#DIV/0!	#DIV/0!	#DIV/0!	#DIV/0!	#DIV/0!	#DIV/0!	#DIV/0!	#DIV/0!	#DIV/0!	#DIV/0!	#DIV/0!	#DIV/0!	#DIV/0!	#DIV/0!	#DIV/0!	#DIV/0!	#DIV/0!	#DIV/0!	#DIV/0!	#DIV/0!	#DIV/0!	#DIV/0!	#DIV/0!	#DIV/0!	#DIV/0!	#DIV/0!	#DIV/0!	#DIV/0!	#DIV/0!	#DIV/0!	#DIV/0!	#DIV/0!
5.17	99.0002	110.377	97.692	97.0053	101.395	93.8494	101.805	100.102	#DIV/0!	#DIV/0!	#DIV/0!	#DIV/0!	#DIV/0!	#DIV/0!	#DIV/0!	#DIV/0!	#DIV/0!	#DIV/0!	#DIV/0!	#DIV/0!	#DIV/0!	#DIV/0!	#DIV/0!	#DIV/0!	#DIV/0!	#DIV/0!	#DIV/0!	#DIV/0!	#DIV/0!	#DIV/0!	#DIV/0!	#DIV/0!	#DIV/0!	#DIV/0!	#DIV/0!	#DIV/0!	#DIV/0!	#DIV/0!	#DIV/0!	#DIV/0!	#DIV/0!	#DIV/0!	#DIV/0!	#DIV/0!	#DIV/0!	#DIV/0!	#DIV/0!	#DIV/0!	#DIV/0!
7.75	103.516	94.5498	99.9112	103.62	93.222	104.044	99.8399	100.126	#DIV/0!	#DIV/0!	#DIV/0!	#DIV/0!	#DIV/0!	#DIV/0!	#DIV/0!	#DIV/0!	#DIV/0!	#DIV/0!	#DIV/0!	#DIV/0!	#DIV/0!	#DIV/0!	#DIV/0!	#DIV/0!	#DIV/0!	#DIV/0!	#DIV/0!	#DIV/0!	#DIV/0!	#DIV/0!	#DIV/0!	#DIV/0!	#DIV/0!	#DIV/0!	#DIV/0!	#DIV/0!	#DIV/0!	#DIV/0!	#DIV/0!	#DIV/0!	#DIV/0!	#DIV/0!	#DIV/0!	#DIV/0!	#DIV/0!	#DIV/0!	#DIV/0!	#DIV/0!	#DIV/0!
10.33	99.8143	97.8199	96.4189	99.3233	96.1418	93.2673	104.101	94.4905	#DIV/0!	#DIV/0!	#DIV/0!	#DIV/0!	#DIV/0!	#DIV/0!	#DIV/0!	#DIV/0!	#DIV/0!	#DIV/0!	#DIV/0!	#DIV/0!	#DIV/0!	#DIV/0!	#DIV/0!	#DIV/0!	#DIV/0!	#DIV/0!	#DIV/0!	#DIV/0!	#DIV/0!	#DIV/0!	#DIV/0!	#DIV/0!	#DIV/0!	#DIV/0!	#DIV/0!	#DIV/0!	#DIV/0!	#DIV/0!	#DIV/0!	#DIV/0!	#DIV/0!	#DIV/0!	#DIV/0!	#DIV/0!	#DIV/0!	#DIV/0!	#DIV/0!	#DIV/0!	#DIV/0!
12.93	0	0	0	0	0	0	0	0	#DIV/0!	#DIV/0!	#DIV/0!	#DIV/0!	#DIV/0!	#DIV/0!	#DIV/0!	#DIV/0!	#DIV/0!	#DIV/0!	#DIV/0!	#DIV/0!	#DIV/0!	#DIV/0!	#DIV/0!	#DIV/0!	#DIV/0!	#DIV/0!	#DIV/0!	#DIV/0!	#DIV/0!	#DIV/0!	#DIV/0!	#DIV/0!	#DIV/0!	#DIV/0!	#DIV/0!	#DIV/0!	#DIV/0!	#DIV/0!	#DIV/0!	#DIV/0!	#DIV/0!	#DIV/0!	#DIV/0!	#DIV/0!	#DIV/0!	#DIV/0!	#DIV/0!	#DIV/0!	#DIV/0!
15.535	81.9044	83.7475	83.7927	86.0123	80.3324	88.3973	50.757	60.6427	#DIV/0!	#DIV/0!	#DIV/0!	#DIV/0!	#DIV/0!	#DIV/0!	#DIV/0!	#DIV/0!	#DIV/0!	#DIV/0!	#DIV/0!	#DIV/0!	#DIV/0!	#DIV/0!	#DIV/0!	#DIV/0!	#DIV/0!	#DIV/0!	#DIV/0!	#DIV/0!	#DIV/0!	#DIV/0!	#DIV/0!	#DIV/0!	#DIV/0!	#DIV/0!	#DIV/0!	#DIV/0!	#DIV/0!	#DIV/0!	#DIV/0!	#DIV/0!	#DIV/0!	#DIV/0!	#DIV/0!	#DIV/0!	#DIV/0!	#DIV/0!	#DIV/0!	#DIV/0!	#DIV/0!
18.115	87.2723	86.9196	81.7721	94.8161	87.9314	90.8962	64.9101	67.4395	#DIV/0!	#DIV/0!	#DIV/0!	#DIV/0!	#DIV/0!	#DIV/0!	#DIV/0!	#DIV/0!	#DIV/0!	#DIV/0!	#DIV/0!	#DIV/0!	#DIV/0!	#DIV/0!	#DIV/0!	#DIV/0!	#DIV/0!	#DIV/0!	#DIV/0!	#DIV/0!	#DIV/0!	#DIV/0!	#DIV/0!	#DIV/0!	#DIV/0!	#DIV/0!	#DIV/0!	#DIV/0!	#DIV/0!	#DIV/0!	#DIV/0!	#DIV/0!	#DIV/0!	#DIV/0!	#DIV/0!	#DIV/0!	#DIV/0!	#DIV/0!	#DIV/0!	#DIV/0!	#DIV/0!
20.695	98.1988	88.62	94.8538	102.484	92.673	93.8068	74.3191	72.7552	#DIV/0!	#DIV/0!	#DIV/0!	#DIV/0!	#DIV/0!	#DIV/0!	#DIV/0!	#DIV/0!	#DIV/0!	#DIV/0!	#DIV/0!	#DIV/0!	#DIV/0!	#DIV/0!	#DIV/0!	#DIV/0!	#DIV/0!	#DIV/0!	#DIV/0!	#DIV/0!	#DIV/0!	#DIV/0!	#DIV/0!	#DIV/0!	#DIV/0!	#DIV/0!	#DIV/0!	#DIV/0!	#DIV/0!	#DIV/0!	#DIV/0!	#DIV/0!	#DIV/0!	#DIV/0!	#DIV/0!	#DIV/0!	#DIV/0!	#DIV/0!	#DIV/0!	#DIV/0!	#DIV/0!
23.275	97.0922	86.7233	97.2482	102.063	94.9814	89.2066	75.9733	80.3526	#DIV/0!	#DIV/0!	#DIV/0!	#DIV/0!	#DIV/0!	#DIV/0!	#DIV/0!	#DIV/0!	#DIV/0!	#DIV/0!	#DIV/0!	#DIV/0!	#DIV/0!	#DIV/0!	#DIV/0!	#DIV/0!	#DIV/0!	#DIV/0!	#DIV/0!	#DIV/0!	#DIV/0!	#DIV/0!	#DIV/0!	#DIV/0!	#DIV/0!	#DIV/0!	#DIV/0!	#DIV/0!	#DIV/0!	#DIV/0!	#DIV/0!	#DIV/0!	#DIV/0!	#DIV/0!	#DIV/0!	#DIV/0!	#DIV/0!	#DIV/0!	#DIV/0!	#DIV/0!	#DIV/0!
25.855	90.9738	86.4726	96.781	105.13	101.195	96.1353	75.7285	86.0526	#DIV/0!	#DIV/0!	#DIV/0!	#DIV/0!	#DIV/0!	#DIV/0!	#DIV/0!	#DIV/0!	#DIV/0!	#DIV/0!	#DIV/0!	#DIV/0!	#DIV/0!	#DIV/0!	#DIV/0!	#DIV/0!	#DIV/0!	#DIV/0!	#DIV/0!	#DIV/0!	#DIV/0!	#DIV/0!	#DIV/0!	#DIV/0!	#DIV/0!	#DIV/0!	#DIV/0!	#DIV/0!	#DIV/0!	#DIV/0!	#DIV/0!	#DIV/0!	#DIV/0!	#DIV/0!	#DIV/0!	#DIV/0!	#DIV/0!	#DIV/0!	#DIV/0!	#DIV/0!	#DIV/0!
28.435	99.3945	94.2664	101.138	101.208	101.769	106.94	78.0576	88.9186	#DIV/0!	#DIV/0!	#DIV/0!	#DIV/0!	#DIV/0!	#DIV/0!	#DIV/0!	#DIV/0!	#DIV/0!	#DIV/0!	#DIV/0!	#DIV/0!	#DIV/0!	#DIV/0!	#DIV/0!	#DIV/0!	#DIV/0!	#DIV/0!	#DIV/0!	#DIV/0!	#DIV/0!	#DIV/0!	#DIV/0!	#DIV/0!	#DIV/0!	#DIV/0!	#DIV/0!	#DIV/0!	#DIV/0!	#DIV/0!	#DIV/0!	#DIV/0!	#DIV/0!	#DIV/0!	#DIV/0!	#DIV/0!	#DIV/0!	#DIV/0!	#DIV/0!	#DIV/0!	#DIV/0!
31.015	101.506	96.0868	93.1835	104.393	95.3807	101.36	82.9275	86.4369	#DIV/0!	#DIV/0!	#DIV/0!	#DIV/0!	#DIV/0!	#DIV/0!	#DIV/0!	#DIV/0!	#DIV/0!	#DIV/0!	#DIV/0!	#DIV/0!	#DIV/0!	#DIV/0!	#DIV/0!	#DIV/0!	#DIV/0!	#DIV/0!	#DIV/0!	#DIV/0!	#DIV/0!	#DIV/0!	#DIV/0!	#DIV/0!	#DIV/0!	#DIV/0!	#DIV/0!	#DIV/0!	#DIV/0!	#DIV/0!	#DIV/0!	#DIV/0!	#DIV/0!	#DIV/0!	#DIV/0!	#DIV/0!	#DIV/0!	#DIV/0!	#DIV/0!	#DIV/0!	#DIV/0!
33.595	105.271	91.901	101.745	112.225	97.9761	96.7316	83.126	88.4463	#DIV/0!	#DIV/0!	#DIV/0!	#DIV/0!	#DIV/0!	#DIV/0!	#DIV/0!	#DIV/0!	#DIV/0!	#DIV/0!	#DIV/0!	#DIV/0!	#DIV/0!	#DIV/0!	#DIV/0!	#DIV/0!	#DIV/0!	#DIV/0!	#DIV/0!	#DIV/0!	#DIV/0!	#DIV/0!	#DIV/0!	#DIV/0!	#DIV/0!	#DIV/0!	#DIV/0!	#DIV/0!	#DIV/0!	#DIV/0!	#DIV/0!	#DIV/0!	#DIV/0!	#DIV/0!	#DIV/0!	#DIV/0!	#DIV/0!	#DIV/0!	#DIV/0!	#DIV/0!	#DIV/0!
36.175	93.6196	94.3863	98.7315	104.931	105.924	104.91	88.3929	87.6057	#DIV/0!	#DIV/0!	#DIV/0!	#DIV/0!	#DIV/0!	#DIV/0!	#DIV/0!	#DIV/0!	#DIV/0!	#DIV/0!	#DIV/0!	#DIV/0!	#DIV/0!	#DIV/0!	#DIV/0!	#DIV/0!	#DIV/0!	#DIV/0!	#DIV/0!	#DIV/0!	#DIV/0!	#DIV/0!	#DIV/0!	#DIV/0!	#DIV/0!	#DIV/0!	#DIV/0!	#DIV/0!	#DIV/0!	#DIV/0!	#DIV/0!	#DIV/0!	#DIV/0!	#DIV/0!	#DIV/0!	#DIV/0!	#DIV/0!	#DIV/0!	#DIV/0!	#DIV/0!	#DIV/0!
38.755	98.2116	90.266	111.568	109.321	100.21	100.395	89.2994	95.9075	#DIV/0!	#DIV/0!	#DIV/0!	#DIV/0!	#DIV/0!	#DIV/0!	#DIV/0!	#DIV/0!	#DIV/0!	#DIV/0!	#DIV/0!	#DIV/0!	#DIV/0!	#DIV/0!	#DIV/0!	#DIV/0!	#DIV/0!	#DIV/0!	#DIV/0!	#DIV/0!	#DIV/0!	#DIV/0!	#DIV/0!	#DIV/0!	#DIV/0!	#DIV/0!	#DIV/0!	#DIV/0!	#DIV/0!	#DIV/0!	#DIV/0!	#DIV/0!	#DIV/0!	#DIV/0!	#DIV/0!	#DIV/0!	#DIV/0!	#DIV/0!	#DIV/0!	#DIV/0!	#DIV/0!
41.335	96.4562	99.7711	98.1592	111.183	99.5358	100.537	91.5028	94.9709	#DIV/0!	#DIV/0!	#DIV/0!	#DIV/0!	#DIV/0!	#DIV/0!	#DIV/0!	#DIV/0!	#DIV/0!	#DIV/0!	#DIV/0!	#DIV/0!	#DIV/0!	#DIV/0!	#DIV/0!	#DIV/0!	#DIV/0!	#DIV/0!	#DIV/0!	#DIV/0!	#DIV/0!	#DIV/0!	#DIV/0!	#DIV/0!	#DIV/0!	#DIV/0!	#DIV/0!	#DIV/0!	#DIV/0!	#DIV/0!	#DIV/0!	#DIV/0!	#DIV/0!	#DIV/0!	#DIV/0!	#DIV/0!	#DIV/0!	#DIV/0!	#DIV/0!	#DIV/0!	#DIV/0!
43.915	95.3368	105.646	105.494	100.002	104.789	105.804	89.928	100.511	#DIV/0!	#DIV/0!	#DIV/0!	#DIV/0!	#DIV/0!	#DIV/0!	#DIV/0!	#DIV/0!	#DIV/0!	#DIV/0!	#DIV/0!	#DIV/0!	#DIV/0!	#DIV/0!	#DIV/0!	#DIV/0!	#DIV/0!	#DIV/0!	#DIV/0!	#DIV/0!	#DIV/0!	#DIV/0!	#DIV/0!	#DIV/0!	#DIV/0!	#DIV/0!	#DIV/0!	#DIV/0!	#DIV/0!	#DIV/0!	#DIV/0!	#DIV/0!	#DIV/0!	#DIV/0!	#DIV/0!	#DIV/0!	#DIV/0!	#DIV/0!	#DIV/0!	#DIV/0!	#DIV/0!
46.495	98.7712	90.2878	102.551	106.277	105.513	99.8126	90.5632	98.6294	#DIV/0!	#DIV/0!	#DIV/0!	#DIV/0!	#DIV/0!	#DIV/0!	#DIV/0!	#DIV/0!	#DIV/0!	#DIV/0!	#DIV/0!	#DIV/0!	#DIV/0!	#DIV/0!	#DIV/0!	#DIV/0!	#DIV/0!	#DIV/0!	#DIV/0!	#DIV/0!	#DIV/0!	#DIV/0!	#DIV/0!	#DIV/0!	#DIV/0!	#DIV/0!	#DIV/0!	#DIV/0!	#DIV/0!	#DIV/0!	#DIV/0!	#DIV/0!	#DIV/0!	#DIV/0!	#DIV/0!	#DIV/0!	#DIV/0!	#DIV/0!	#DIV/0!	#DIV/0!	#DIV/0!
49.075	90.2234	99.7711	103.766	108.666	100.834	93.7074	94.9964	96.1477	#DIV/0!	#DIV/0!	#DIV/0!	#DIV/0!	#DIV/0!	#DIV/0!	#DIV/0!	#DIV/0!	#DIV/0!	#DIV/0!	#DIV/0!	#DIV/0!	#DIV/0!	#DIV/0!	#DIV/0!	#DIV/0!	#DIV/0!	#DIV/0!	#DIV/0!	#DIV/0!	#DIV/0!	#DIV/0!	#DIV/0!	#DIV/0!	#DIV/0!	#DIV/0!	#DIV/0!	#DIV/0!	#DIV/0!	#DIV/0!	#DIV/0!	#DIV/0!	#DIV/0!	#DIV/0!	#DIV/0!	#DIV/0!	#DIV/0!	#DIV/0!	#DIV/0!	#DIV/0!	#DIV/0!
51.67	103.579	86.9087	97.8555	101.993	98.4627	100.253	94.7516	94.1303	#DIV/0!	#DIV/0!	#DIV/0!	#DIV/0!	#DIV/0!	#DIV/0!	#DIV/0!	#DIV/0!	#DIV/0!	#DIV/0!	#DIV/0!	#DIV/0!	#DIV/0!	#DIV/0!	#DIV/0!	#DIV/0!	#DIV/0!	#DIV/0!	#DIV/0!	#DIV/0!	#DIV/0!	#DIV/0!	#DIV/0!	#DIV/0!	#DIV/0!	#DIV/0!	#DIV/0!	#DIV/0!	#DIV/0!	#DIV/0!	#DIV/0!	#DIV/0!	#DIV/0!	#DIV/0!	#DIV/0!	#DIV/0!	#DIV/0!	#DIV/0!	#DIV/0!	#DIV/0!	#DIV/0!
54.25	102.562	92.9257	95.2742	100.26	92.6106	110.234	97.6365	102.896	#DIV/0!	#DIV/0!	#DIV/0!	#DIV/0!	#DIV/0!	#DIV/0!	#DIV/0!	#DIV/0!	#DIV/0!	#DIV/0!	#DIV/0!	#DIV/0!	#DIV/0!	#DIV/0!	#DIV/0!	#DIV/0!	#DIV/0!	#DIV/0!	#DIV/0!	#DIV/0!	#DIV/0!	#DIV/0!	#DIV/0!	#DIV/0!	#DIV/0!	#DIV/0!	#DIV/0!	#DIV/0!	#DIV/0!	#DIV/0!	#DIV/0!	#DIV/0!	#DIV/0!	#DIV/0!	#DIV/0!	#DIV/0!	#DIV/0!	#DIV/0!	#DIV/0!	#DIV/0!	#DIV/0!
56.83	96.9777	98.4739	93.8726	108.045	106.286	105.549	94.4009	99.9103	#DIV/0!	#DIV/0!	#DIV/0!	#DIV/0!	#DIV/0!	#DIV/0!	#DIV/0!	#DIV/0!	#DIV/0!	#DIV/0!	#DIV/0!	#DIV/0!	#DIV/0!	#DIV/0!	#DIV/0!	#DIV/0!	#DIV/0!	#DIV/0!	#DIV/0!	#DIV/0!	#DIV/0!	#DIV/0!	#DIV/0!	#DIV/0!	#DIV/0!	#DIV/0!	#DIV/0!	#DIV/0!	#DIV/0!	#DIV/0!	#DIV/0!	#DIV/0!	#DIV/0!	#DIV/0!	#DIV/0!	#DIV/0!	#DIV/0!	#DIV/0!	#DIV/0!	#DIV/0!	#DIV/0!
59.41	96.1891	93.983	101.85	103.526	103.616	101.403	94.1032	106.043	#DIV/0!	#DIV/0!	#DIV/0!	#DIV/0!	#DIV/0!	#DIV/0!	#DIV/0!	#DIV/0!	#DIV/0!	#DIV/0!	#DIV/0!	#DIV/0!	#DIV/0!	#DIV/0!	#DIV/0!	#DIV/0!	#DIV/0!	#DIV/0!	#DIV/0!	#DIV/0!	#DIV/0!	#DIV/0!	#DIV/0!	#DIV/0!	#DIV/0!	#DIV/0!	#DIV/0!	#DIV/0!	#DIV/0!	#DIV/0!	#DIV/0!	#DIV/0!	#DIV/0!	#DIV/0!	#DIV/0!	#DIV/0!	#DIV/0!	#DIV/0!	#DIV/0!	#DIV/0!	#DIV/0!
61.995	97.9317	97.6455	97.9373	112.225	98.1133	109.297	99.5157	103.073	#DIV/0!	#DIV/0!	#DIV/0!	#DIV/0!	#DIV/0!	#DIV/0!	#DIV/0!	#DIV/0!	#DIV/0!	#DIV/0!	#DIV/0!	#DIV/0!	#DIV/0!	#DIV/0!	#DIV/0!	#DIV/0!	#DIV/0!	#DIV/0!	#DIV/0!	#DIV/0!	#DIV/0!	#DIV/0!	#DIV/0!	#DIV/0!	#DIV/0!	#DIV/0!	#DIV/0!	#DIV/0!	#DIV/0!	#DIV/0!	#DIV/0!	#DIV/0!	#DIV/0!	#DIV/0!	#DIV/0!	#DIV/0!	#DIV/0!	#DIV/0!	#DIV/0!	#DIV/0!	#DIV/0!
64.575	100.87	105.799	100.729	99.5926	112.762	99.3582	97.4248	101.992	#DIV/0!	#DIV/0!	#DIV/0!	#DIV/0!	#DIV/0!	#DIV/0!	#DIV/0!	#DIV/0!	#DIV/0!	#DIV/0!	#DIV/0!	#DIV/0!	#DIV/0!	#DIV/0!	#DIV/0!	#DIV/0!	#DIV/0!	#DIV/0!	#DIV/0!	#DIV/0!	#DIV/0!	#DIV/0!	#DIV/0!	#DIV/0!	#DIV/0!	#DIV/0!	#DIV/0!	#DIV/0!	#DIV/0!	#DIV/0!	#DIV/0!	#DIV/0!	#DIV/0!	#DIV/0!	#DIV/0!	#DIV/0!	#DIV/0!	#DIV/0!	#DIV/0!	#DIV/0!	#DIV/0!
67.17	97.5628	102.736	94.5384	101.911	103.354	94.8858	96.3198	101.527	#DIV/0!	#DIV/0!	#DIV/0!	#DIV/0!	#DIV/0!	#DIV/0!	#DIV/0!	#DIV/0!	#DIV/0!	#DIV/0!	#DIV/0!	#DIV/0!	#DIV/0!	#DIV/0!	#DIV/0!	#DIV/0!	#DIV/0!	#DIV/0!	#DIV/0!	#DIV/0!	#DIV/0!	#DIV/0!	#DIV/0!	#DIV/0!	#DIV/0!	#DIV/0!	#DIV/0!	#DIV/0!	#DIV/0!	#DIV/0!	#DIV/0!	#DIV/0!	#DIV/0!	#DIV/0!	#DIV/0!	#DIV/0!	#DIV/0!	#DIV/0!	#DIV/0!	#DIV/0!	#DIV/0!
69.75	102.842	97.6455	101.722	97.8365	100.659	97.8532	98.1261	108.885	#DIV/0!	#DIV/0!	#DIV/0!	#DIV/0!	#DIV/0!	#DIV/0!	#DIV/0!	#DIV/0!	#DIV/0!	#DIV/0!	#DIV/0!	#DIV/0!	#DIV/0!	#DIV/0!	#DIV/0!	#DIV/0!	#DIV/0!	#DIV/0!	#DIV/0!	#DIV/0!	#DIV/0!	#DIV/0!	#DIV/0!	#DIV/0!	#DIV/0!	#DIV/0!	#DIV/0!	#DIV/0!	#DIV/0!	#DIV/0!	#DIV/0!	#DIV/0!	#DIV/0!	#DIV/0!	#DIV/0!	#DIV/0!	#DIV/0!	#DIV/0!	#DIV/0!	#DIV/0!	#DIV/0!
72.33	92.0551	99.3896	103.789	101.103	108.982	92.032	100.746	105.778	#DIV/0!	#DIV/0!	#DIV/0!	#DIV/0!	#DIV/0!	#DIV/0!	#DIV/0!	#DIV/0!	#DIV/0!	#DIV/0!	#DIV/0!	#DIV/0!	#DIV/0!	#DIV/0!	#DIV/0!	#DIV/0!	#DIV/0!	#DIV/0!	#DIV/0!	#DIV/0!	#DIV/0!	#DIV/0!	#DIV/0!	#DIV/0!	#DIV/0!	#DIV/0!	#DIV/0!	#DIV/0!	#DIV/0!	#DIV/0!	#DIV/0!	#DIV/0!	#DIV/0!	#DIV/0!	#DIV/0!	#DIV/0!	#DIV/0!	#DIV/0!	#DIV/0!	#DIV/0!	#DIV/0!
74.91	100.145	90.484	97.1431	98.4921	100.11	99.5002	97.3454	107.676	#DIV/0!	#DIV/0!	#DIV/0!	#DIV/0!	#DIV/0!	#DIV/0!	#DIV/0!	#DIV/0!	#DIV/0!	#DIV/0!	#DIV/0!	#DIV/0!	#DIV/0!	#DIV/0!	#DIV/0!	#DIV/0!	#DIV/0!	#DIV/0!	#DIV/0!	#DIV/0!	#DIV/0!	#DIV/0!	#DIV/0!	#DIV/0!	#DIV/0!	#DIV/0!	#DIV/0!	#DIV/0!	#DIV/0!	#DIV/0!	#DIV/0!	#DIV/0!	#DIV/0!	#DIV/0!	#DIV/0!	#DIV/0!	#DIV/0!	#DIV/0!	#DIV/0!	#DIV/0!	#DIV/0!
77.49	106.696	91.5849	95.8816	107.729	104.789	106.471	97.9541	104.898	#DIV/0!	#DIV/0!	#DIV/0!	#DIV/0!	#DIV/0!	#DIV/0!	#DIV/0!	#DIV/0!	#DIV/0!	#DIV/0!	#DIV/0!	#DIV/0!	#DIV/0!	#DIV/0!	#DIV/0!	#DIV/0!	#DIV/0!	#DIV/0!	#DIV/0!	#DIV/0!	#DIV/0!	#DIV/0!	#DIV/0!	#DIV/0!	#DIV/0!	#DIV/0!	#DIV/0!	#DIV/0!	#DIV/0!	#DIV/0!	#DIV/0!	#DIV/0!	#DIV/0!	#DIV/0!	#DIV/0!	#DIV/0!	#DIV/0!	#DIV/0!	#DIV/0!	#DIV/0!	#DIV/0!
80.085	103.541	93.5906	99.3739	112.927	107.122	103.192	93.9179	111.158	#DIV/0!	#DIV/0!	#DIV/0!	#DIV/0!	#DIV/0!	#DIV/0!	#DIV/0!	#DIV/0!	#DIV/0!	#DIV/0!	#DIV/0!	#DIV/0!	#DIV/0!	#DIV/0!	#DIV/0!	#DIV/0!	#DIV/0!	#DIV/0!	#DIV/0!	#DIV/0!	#DIV/0!	#DIV/0!	#DIV/0!	#DIV/0!	#DIV/0!	#DIV/0!	#DIV/0!	#DIV/0!	#DIV/0!	#DIV/0!	#DIV/0!	#DIV/0!	#DIV/0!	#DIV/0!	#DIV/0!	#DIV/0!	#DIV/0!	#DIV/0!	#DIV/0!	#DIV/0!	#DIV/0!
82.665	97.6646	96.7517	107.13	103.936	107.135	101.474	98.7084	108.989	#DIV/0!	#DIV/0!	#DIV/0!	#DIV/0!	#DIV/0!	#DIV/0!	#DIV/0!	#DIV/0!	#DIV/0!	#DIV/0!	#DIV/0!	#DIV/0!	#DIV/0!	#DIV/0!	#DIV/0!	#DIV/0!	#DIV/0!	#DIV/0!	#DIV/0!	#DIV/0!	#DIV/0!	#DIV/0!	#DIV/0!	#DIV/0!	#DIV/0!	#DIV/0!	#DIV/0!	#DIV/0!	#DIV/0!	#DIV/0!	#DIV/0!	#DIV/0!	#DIV/0!	#DIV/0!	#DIV/0!	#DIV/0!	#DIV/0!	#DIV/0!	#DIV/0!	#DIV/0!	#DIV/0!
85.245	107.37	95.4763	100.075	97.3097	112.039	106.259	105.074	107.356	#DIV/0!	#DIV/0!	#DIV/0!	#DIV/0!	#DIV/0!	#DIV/0!	#DIV/0!	#DIV/0!	#DIV/0!	#DIV/0!	#DIV/0!	#DIV/0!	#DIV/0!	#DIV/0!	#DIV/0!	#DIV/0!	#DIV/0!	#DIV/0!	#DIV/0!	#DIV/0!	#DIV/0!	#DIV/0!	#DIV/0!	#DIV/0!	#DIV/0!	#DIV/0!	#DIV/0!	#DIV/0!	#DIV/0!	#DIV/0!	#DIV/0!	#DIV/0!	#DIV/0!	#DIV/0!	#DIV/0!	#DIV/0!	#DIV/0!	#DIV/0!	#DIV/0!	#DIV/0!	#DIV/0!
87.825	97.6264	96.0214	100.285	100.424	107.784	104.441	102.97	110.318	#DIV/0!	#DIV/0!	#DIV/0!	#DIV/0!	#DIV/0!	#DIV/0!	#DIV/0!	#DIV/0!	#DIV/0!	#DIV/0!	#DIV/0!	#DIV/0!	#DIV/0!	#DIV/0!	#DIV/0!	#DIV/0!	#DIV/0!	#DIV/0!	#DIV/0!	#DIV/0!	#DIV/0!	#DIV/0!	#DIV/0!	#DIV/0!	#DIV/0!	#DIV/0!	#DIV/0!	#DIV/0!	#DIV/0!	#DIV/0!	#DIV/0!	#DIV/0!	#DIV/0!	#DIV/0!	#DIV/0!	#DIV/0!	#DIV/0!	#DIV/0!	#DIV/0!	#DIV/0!	#DIV/0!
90.42	105.22	88.7835	102.095	113.536	113.261	94.2753	106.589	107.492	#DIV/0!	#DIV/0!	#DIV/0!	#DIV/0!	#DIV/0!	#DIV/0!	#DIV/0!	#DIV/0!	#DIV/0!	#DIV/0!	#DIV/0!	#DIV/0!	#DIV/0!	#DIV/0!	#DIV/0!	#DIV/0!	#DIV/0!	#DIV/0!	#DIV/0!	#DIV/0!	#DIV/0!	#DIV/0!	#DIV/0!	#DIV/0!	#DIV/0!	#DIV/0!	#DIV/0!	#DIV/0!	#DIV/0!	#DIV/0!	#DIV/0!	#DIV/0!	#DIV/0!	#DIV/0!	#DIV/0!	#DIV/0!	#DIV/0!	#DIV/0!	#DIV/0!	#DIV/0!	#DIV/0!
93	97.0668	92.5005	98.1475	109.157	117.504	101.232	104.644	112.984	#DIV/0!	#DIV/0!	#DIV/0!	#DIV/0!	#DIV/0!	#DIV/0!	#DIV/0!	#DIV/0!	#DIV/0!	#DIV/0!	#DIV/0!	#DIV/0!	#DIV/0!	#DIV/0!	#DIV/0!	#DIV/0!	#DIV/0!	#DIV/0!	#DIV/0!	#DIV/0!	#DIV/0!	#DIV/0!	#DIV/0!	#DIV/0!	#DIV/0!	#DIV/0!	#DIV/0!	#DIV/0!	#DIV/0!	#DIV/0!	#DIV/0!	#DIV/0!	#DIV/0!	#DIV/0!	#DIV/0!	#DIV/0!	#DIV/0!	#DIV/0!	#DIV/0!	#DIV/0!	#DIV/0!
95.58	104.813	103.128	94.9355	100.4	109.056	115.615	101.229	108.324	#DIV/0!	#DIV/0!	#DIV/0!	#DIV/0!	#DIV/0!	#DIV/0!	#DIV/0!	#DIV/0!	#DIV/0!	#DIV/0!	#DIV/0!	#DIV/0!	#DIV/0!	#DIV/0!	#DIV/0!	#DIV/0!	#DIV/0!	#DIV/0!	#DIV/0!	#DIV/0!	#DIV/0!	#DIV/0!	#DIV/0!	#DIV/0!	#DIV/0!	#DIV/0!	#DIV/0!	#DIV/0!	#DIV/0!	#DIV/0!	#DIV/0!	#DIV/0!	#DIV/0!	#DIV/0!	#DIV/0!	#DIV/0!	#DIV/0!	#DIV/0!	#DIV/0!	#DIV/0!	#DIV/0!
98.16	101.074	96.9479	98.9768	103.374	111.09	107.054	107.072	107.131	#DIV/0!	#DIV/0!	#DIV/0!	#DIV/0!	#DIV/0!	#DIV/0!	#DIV/0!	#DIV/0!	#DIV/0!	#DIV/0!	#DIV/0!	#DIV/0!	#DIV/0!	#DIV/0!	#DIV/0!	#DIV/0!	#DIV/0!	#DIV/0!	#DIV/0!	#DIV/0!	#DIV/0!	#DIV/0!	#DIV/0!	#DIV/0!	#DIV/0!	#DIV/0!	#DIV/0!	#DIV/0!	#DIV/0!	#DIV/0!	#DIV/0!	#DIV/0!	#DIV/0!	#DIV/0!	#DIV/0!	#DIV/0!	#DIV/0!	#DIV/0!	#DIV/0!	#DIV/0!	#DIV/0!
100.74	100.857	96.4138	95.8349	105.153	114.197	103.391	103.929	110.462	#DIV/0!	#DIV/0!	#DIV/0!	#DIV/0!	#DIV/0!	#DIV/0!	#DIV/0!	#DIV/0!	#DIV/0!	#DIV/0!	#DIV/0!	#DIV/0!	#DIV/0!	#DIV/0!	#DIV/0!	#DIV/0!	#DIV/0!	#DIV/0!	#DIV/0!	#DIV/0!	#DIV/0!	#DIV/0!	#DIV/0!	#DIV/0!	#DIV/0!	#DIV/0!	#DIV/0!	#DIV/0!	#DIV/0!	#DIV/0!	#DIV/0!	#DIV/0!	#DIV/0!	#DIV/0!	#DIV/0!	#DIV/0!	#DIV/0!	#DIV/0!	#DIV/0!	#DIV/0!	#DIV/0!
103.335	108.019	95.9015	100.495	103.234	111.302	103.192	109.739	109.109	#DIV/0!	#DIV/0!	#DIV/0!	#DIV/0!	#DIV/0!	#DIV/0!	#DIV/0!	#DIV/0!	#DIV/0!	#DIV/0!	#DIV/0!	#DIV/0!	#DIV/0!	#DIV/0!	#DIV/0!	#DIV/0!	#DIV/0!	#DIV/0!	#DIV/0!	#DIV/0!	#DIV/0!	#DIV/0!	#DIV/0!	#DIV/0!	#DIV/0!	#DIV/0!	#DIV/0!	#DIV/0!	#DIV/0!	#DIV/0!	#DIV/0!	#DIV/0!	#DIV/0!	#DIV/0!	#DIV/0!	#DIV/0!	#DIV/0!	#DIV/0!	#DIV/0!	#DIV/0!	#DIV/0!
105.915	104.266	90.3641	101.254	94.8512	115.732	105.094	104.432	112.687	#DIV/0!	#DIV/0!	#DIV/0!	#DIV/0!	#DIV/0!	#DIV/0!	#DIV/0!	#DIV/0!	#DIV/0!	#DIV/0!	#DIV/0!	#DIV/0!	#DIV/0!	#DIV/0!	#DIV/0!	#DIV/0!	#DIV/0!	#DIV/0!	#DIV/0!	#DIV/0!	#DIV/0!	#DIV/0!	#DIV/0!	#DIV/0!	#DIV/0!	#DIV/0!	#DIV/0!	#DIV/0!	#DIV/0!	#DIV/0!	#DIV/0!	#DIV/0!	#DIV/0!	#DIV/0!	#DIV/0!	#DIV/0!	#DIV/0!	#DIV/0!	#DIV/0!	#DIV/0!	#DIV/0!
108.495	102.842	90.9091	90.5088	106.5	116.818	101.133	110.354	109.789	#DIV/0!	#DIV/0!	#DIV/0!	#DIV/0!	#DIV/0!	#DIV/0!	#DIV/0!	#DIV/0!	#DIV/0!	#DIV/0!	#DIV/0!	#DIV/0!	#DIV/0!	#DIV/0!	#DIV/0!	#DIV/0!	#DIV/0!	#DIV/0!	#DIV/0!	#DIV/0!	#DIV/0!	#DIV/0!	#DIV/0!	#DIV/0!	#DIV/0!	#DIV/0!	#DIV/0!	#DIV/0!	#DIV/0!	#DIV/0!	#DIV/0!	#DIV/0!	#DIV/0!	#DIV/0!	#DIV/0!	#DIV/0!	#DIV/0!	#DIV/0!	#DIV/0!	#DIV/0!	#DIV/0!
111.075	114.824	88.6745	96.197	98.5272	114.746	101.729	113.761	115.185	#DIV/0!	#DIV/0!	#DIV/0!	#DIV/0!	#DIV/0!	#DIV/0!	#DIV/0!	#DIV/0!	#DIV/0!	#DIV/0!	#DIV/0!	#DIV/0!	#DIV/0!	#DIV/0!	#DIV/0!	#DIV/0!	#DIV/0!	#DIV/0!	#DIV/0!	#DIV/0!	#DIV/0!	#DIV/0!	#DIV/0!	#DIV/0!	#DIV/0!	#DIV/0!	#DIV/0!	#DIV/0!	#DIV/0!	#DIV/0!	#DIV/0!	#DIV/0!	#DIV/0!	#DIV/0!	#DIV/0!	#DIV/0!	#DIV/0!	#DIV/0!	#DIV/0!	#DIV/0!	#DIV/0!
113.655	94.0903	100.142	96.7226	105.786	109.318	106.074	107.231	113.872	#DIV/0!	#DIV/0!	#DIV/0!	#DIV/0!	#DIV/0!	#DIV/0!	#DIV/0!	#DIV/0!	#DIV/0!	#DIV/0!	#DIV/0!	#DIV/0!	#DIV/0!	#DIV/0!	#DIV/0!	#DIV/0!	#DIV/0!	#DIV/0!	#DIV/0!	#DIV/0!	#DIV/0!	#DIV/0!	#DIV/0!	#DIV/0!	#DIV/0!	#DIV/0!	#DIV/0!	#DIV/0!	#DIV/0!	#DIV/0!	#DIV/0!	#DIV/0!	#DIV/0!	#DIV/0!	#DIV/0!	#DIV/0!	#DIV/0!	#DIV/0!	#DIV/0!	#DIV/0!	#DIV/0!
116.25	101.951	95.4545	87.5888	99.3467	113.81	107.806	111.102	112.551	#DIV/0!	#DIV/0!	#DIV/0!	#DIV/0!	#DIV/0!	#DIV/0!	#DIV/0!	#DIV/0!	#DIV/0!	#DIV/0!	#DIV/0!	#DIV/0!	#DIV/0!	#DIV/0!	#DIV/0!	#DIV/0!	#DIV/0!	#DIV/0!	#DIV/0!	#DIV/0!	#DIV/0!	#DIV/0!	#DIV/0!	#DIV/0!	#DIV/0!	#DIV/0!	#DIV/0!	#DIV/0!	#DIV/0!	#DIV/0!	#DIV/0!	#DIV/0!	#DIV/0!	#DIV/0!	#DIV/0!	#DIV/0!	#DIV/0!	#DIV/0!	#DIV/0!	#DIV/0!	#DIV/0!
GM GFP-DDB2 405
time	CELL 1	CELL 2	CELL 3	CELL 4	CELL 5	CELL 6	CELL 7	CELL 8	CELL 9	CELL 10	CELL 11	CELL 12	CELL 13	CELL 14	CELL 15	CELL 16	CELL 17	CELL 18	CELL 19	CELL 20	CELL 21	CELL 22	CELL 23	CELL 24	CELL 25	CELL 26	CELL 27	CELL 28	CELL 29	CELL 30	CELL 31	CELL 32	CELL 33	CELL 34	CELL 35	CELL 36	CELL 37	CELL 38	CELL 39	CELL 40	CELL 41	CELL 42	CELL 43	CELL 44	CELL 45	CELL 46	CELL 47	CELL 48	CELL 49
0	103.552	104.003	96.2107	104.175	101.043	99.0397	99.8323	103.228	99.0207	101.81	#DIV/0!	#DIV/0!	#DIV/0!	#DIV/0!	#DIV/0!	#DIV/0!	#DIV/0!	#DIV/0!	#DIV/0!	#DIV/0!	#DIV/0!	#DIV/0!	#DIV/0!	#DIV/0!	#DIV/0!	#DIV/0!	#DIV/0!	#DIV/0!	#DIV/0!	#DIV/0!	#DIV/0!	#DIV/0!	#DIV/0!	#DIV/0!	#DIV/0!	#DIV/0!	#DIV/0!	#DIV/0!	#DIV/0!	#DIV/0!	#DIV/0!	#DIV/0!	#DIV/0!	#DIV/0!	#DIV/0!	#DIV/0!	#DIV/0!	#DIV/0!	#DIV/0!
2.58	101.051	94.0342	102.75	95.3468	98.5852	102.761	100.36	102.006	97.9004	97.0048	#DIV/0!	#DIV/0!	#DIV/0!	#DIV/0!	#DIV/0!	#DIV/0!	#DIV/0!	#DIV/0!	#DIV/0!	#DIV/0!	#DIV/0!	#DIV/0!	#DIV/0!	#DIV/0!	#DIV/0!	#DIV/0!	#DIV/0!	#DIV/0!	#DIV/0!	#DIV/0!	#DIV/0!	#DIV/0!	#DIV/0!	#DIV/0!	#DIV/0!	#DIV/0!	#DIV/0!	#DIV/0!	#DIV/0!	#DIV/0!	#DIV/0!	#DIV/0!	#DIV/0!	#DIV/0!	#DIV/0!	#DIV/0!	#DIV/0!	#DIV/0!	#DIV/0!
5.175	99.5937	101.055	104.309	100.741	97.7927	98.6513	100.756	99.2689	102.398	102.919	#DIV/0!	#DIV/0!	#DIV/0!	#DIV/0!	#DIV/0!	#DIV/0!	#DIV/0!	#DIV/0!	#DIV/0!	#DIV/0!	#DIV/0!	#DIV/0!	#DIV/0!	#DIV/0!	#DIV/0!	#DIV/0!	#DIV/0!	#DIV/0!	#DIV/0!	#DIV/0!	#DIV/0!	#DIV/0!	#DIV/0!	#DIV/0!	#DIV/0!	#DIV/0!	#DIV/0!	#DIV/0!	#DIV/0!	#DIV/0!	#DIV/0!	#DIV/0!	#DIV/0!	#DIV/0!	#DIV/0!	#DIV/0!	#DIV/0!	#DIV/0!	#DIV/0!
7.755	99.4399	98.3708	96.7605	93.9517	104.976	97.2815	98.3495	99.6087	102.921	97.6421	#DIV/0!	#DIV/0!	#DIV/0!	#DIV/0!	#DIV/0!	#DIV/0!	#DIV/0!	#DIV/0!	#DIV/0!	#DIV/0!	#DIV/0!	#DIV/0!	#DIV/0!	#DIV/0!	#DIV/0!	#DIV/0!	#DIV/0!	#DIV/0!	#DIV/0!	#DIV/0!	#DIV/0!	#DIV/0!	#DIV/0!	#DIV/0!	#DIV/0!	#DIV/0!	#DIV/0!	#DIV/0!	#DIV/0!	#DIV/0!	#DIV/0!	#DIV/0!	#DIV/0!	#DIV/0!	#DIV/0!	#DIV/0!	#DIV/0!	#DIV/0!	#DIV/0!
10.335	96.3643	102.538	99.9696	105.785	97.6037	102.267	100.702	95.8889	97.7593	100.625	#DIV/0!	#DIV/0!	#DIV/0!	#DIV/0!	#DIV/0!	#DIV/0!	#DIV/0!	#DIV/0!	#DIV/0!	#DIV/0!	#DIV/0!	#DIV/0!	#DIV/0!	#DIV/0!	#DIV/0!	#DIV/0!	#DIV/0!	#DIV/0!	#DIV/0!	#DIV/0!	#DIV/0!	#DIV/0!	#DIV/0!	#DIV/0!	#DIV/0!	#DIV/0!	#DIV/0!	#DIV/0!	#DIV/0!	#DIV/0!	#DIV/0!	#DIV/0!	#DIV/0!	#DIV/0!	#DIV/0!	#DIV/0!	#DIV/0!	#DIV/0!	#DIV/0!
12.936	0	0	0	0	0	0	0	0	0	0	#DIV/0!	#DIV/0!	#DIV/0!	#DIV/0!	#DIV/0!	#DIV/0!	#DIV/0!	#DIV/0!	#DIV/0!	#DIV/0!	#DIV/0!	#DIV/0!	#DIV/0!	#DIV/0!	#DIV/0!	#DIV/0!	#DIV/0!	#DIV/0!	#DIV/0!	#DIV/0!	#DIV/0!	#DIV/0!	#DIV/0!	#DIV/0!	#DIV/0!	#DIV/0!	#DIV/0!	#DIV/0!	#DIV/0!	#DIV/0!	#DIV/0!	#DIV/0!	#DIV/0!	#DIV/0!	#DIV/0!	#DIV/0!	#DIV/0!	#DIV/0!	#DIV/0!
15.535	41.0434	65.2192	44.9781	73.9408	79.0281	81.1891	57.3619	68.702	51.0124	67.7543	#DIV/0!	#DIV/0!	#DIV/0!	#DIV/0!	#DIV/0!	#DIV/0!	#DIV/0!	#DIV/0!	#DIV/0!	#DIV/0!	#DIV/0!	#DIV/0!	#DIV/0!	#DIV/0!	#DIV/0!	#DIV/0!	#DIV/0!	#DIV/0!	#DIV/0!	#DIV/0!	#DIV/0!	#DIV/0!	#DIV/0!	#DIV/0!	#DIV/0!	#DIV/0!	#DIV/0!	#DIV/0!	#DIV/0!	#DIV/0!	#DIV/0!	#DIV/0!	#DIV/0!	#DIV/0!	#DIV/0!	#DIV/0!	#DIV/0!	#DIV/0!	#DIV/0!
18.116	60.8408	70.9623	59.46	89.7377	92.2746	95.1207	60.6701	70.2267	64.7552	79.3971	#DIV/0!	#DIV/0!	#DIV/0!	#DIV/0!	#DIV/0!	#DIV/0!	#DIV/0!	#DIV/0!	#DIV/0!	#DIV/0!	#DIV/0!	#DIV/0!	#DIV/0!	#DIV/0!	#DIV/0!	#DIV/0!	#DIV/0!	#DIV/0!	#DIV/0!	#DIV/0!	#DIV/0!	#DIV/0!	#DIV/0!	#DIV/0!	#DIV/0!	#DIV/0!	#DIV/0!	#DIV/0!	#DIV/0!	#DIV/0!	#DIV/0!	#DIV/0!	#DIV/0!	#DIV/0!	#DIV/0!	#DIV/0!	#DIV/0!	#DIV/0!	#DIV/0!
20.696	76.8826	74.3261	70.9629	95.2895	98.7742	108.452	68.1429	72.9913	74.7801	82.5644	#DIV/0!	#DIV/0!	#DIV/0!	#DIV/0!	#DIV/0!	#DIV/0!	#DIV/0!	#DIV/0!	#DIV/0!	#DIV/0!	#DIV/0!	#DIV/0!	#DIV/0!	#DIV/0!	#DIV/0!	#DIV/0!	#DIV/0!	#DIV/0!	#DIV/0!	#DIV/0!	#DIV/0!	#DIV/0!	#DIV/0!	#DIV/0!	#DIV/0!	#DIV/0!	#DIV/0!	#DIV/0!	#DIV/0!	#DIV/0!	#DIV/0!	#DIV/0!	#DIV/0!	#DIV/0!	#DIV/0!	#DIV/0!	#DIV/0!	#DIV/0!	#DIV/0!
23.276	82.2083	78.6568	74.3085	101.65	101.69	112.272	73.8669	77.1887	79.2697	84.7884	#DIV/0!	#DIV/0!	#DIV/0!	#DIV/0!	#DIV/0!	#DIV/0!	#DIV/0!	#DIV/0!	#DIV/0!	#DIV/0!	#DIV/0!	#DIV/0!	#DIV/0!	#DIV/0!	#DIV/0!	#DIV/0!	#DIV/0!	#DIV/0!	#DIV/0!	#DIV/0!	#DIV/0!	#DIV/0!	#DIV/0!	#DIV/0!	#DIV/0!	#DIV/0!	#DIV/0!	#DIV/0!	#DIV/0!	#DIV/0!	#DIV/0!	#DIV/0!	#DIV/0!	#DIV/0!	#DIV/0!	#DIV/0!	#DIV/0!	#DIV/0!	#DIV/0!
25.856	82.0141	88.9475	77.385	105.964	110.196	115.245	72.988	79.4298	75.7842	94.2965	#DIV/0!	#DIV/0!	#DIV/0!	#DIV/0!	#DIV/0!	#DIV/0!	#DIV/0!	#DIV/0!	#DIV/0!	#DIV/0!	#DIV/0!	#DIV/0!	#DIV/0!	#DIV/0!	#DIV/0!	#DIV/0!	#DIV/0!	#DIV/0!	#DIV/0!	#DIV/0!	#DIV/0!	#DIV/0!	#DIV/0!	#DIV/0!	#DIV/0!	#DIV/0!	#DIV/0!	#DIV/0!	#DIV/0!	#DIV/0!	#DIV/0!	#DIV/0!	#DIV/0!	#DIV/0!	#DIV/0!	#DIV/0!	#DIV/0!	#DIV/0!	#DIV/0!
28.436	98.1287	85.4958	83.7681	101.9	117.91	123.824	76.9002	78.7226	83.0373	87.4076	#DIV/0!	#DIV/0!	#DIV/0!	#DIV/0!	#DIV/0!	#DIV/0!	#DIV/0!	#DIV/0!	#DIV/0!	#DIV/0!	#DIV/0!	#DIV/0!	#DIV/0!	#DIV/0!	#DIV/0!	#DIV/0!	#DIV/0!	#DIV/0!	#DIV/0!	#DIV/0!	#DIV/0!	#DIV/0!	#DIV/0!	#DIV/0!	#DIV/0!	#DIV/0!	#DIV/0!	#DIV/0!	#DIV/0!	#DIV/0!	#DIV/0!	#DIV/0!	#DIV/0!	#DIV/0!	#DIV/0!	#DIV/0!	#DIV/0!	#DIV/0!	#DIV/0!
31.016	91.7589	81.0185	82.8128	103.861	112.631	125.201	79.1447	77.9327	79.278	94.5386	#DIV/0!	#DIV/0!	#DIV/0!	#DIV/0!	#DIV/0!	#DIV/0!	#DIV/0!	#DIV/0!	#DIV/0!	#DIV/0!	#DIV/0!	#DIV/0!	#DIV/0!	#DIV/0!	#DIV/0!	#DIV/0!	#DIV/0!	#DIV/0!	#DIV/0!	#DIV/0!	#DIV/0!	#DIV/0!	#DIV/0!	#DIV/0!	#DIV/0!	#DIV/0!	#DIV/0!	#DIV/0!	#DIV/0!	#DIV/0!	#DIV/0!	#DIV/0!	#DIV/0!	#DIV/0!	#DIV/0!	#DIV/0!	#DIV/0!	#DIV/0!	#DIV/0!
33.596	104.223	91.9714	84.9613	104.447	108.08	116.043	80.8304	81.2025	84.1245	99.1843	#DIV/0!	#DIV/0!	#DIV/0!	#DIV/0!	#DIV/0!	#DIV/0!	#DIV/0!	#DIV/0!	#DIV/0!	#DIV/0!	#DIV/0!	#DIV/0!	#DIV/0!	#DIV/0!	#DIV/0!	#DIV/0!	#DIV/0!	#DIV/0!	#DIV/0!	#DIV/0!	#DIV/0!	#DIV/0!	#DIV/0!	#DIV/0!	#DIV/0!	#DIV/0!	#DIV/0!	#DIV/0!	#DIV/0!	#DIV/0!	#DIV/0!	#DIV/0!	#DIV/0!	#DIV/0!	#DIV/0!	#DIV/0!	#DIV/0!	#DIV/0!	#DIV/0!
36.176	99.3752	92.9266	89.5468	110.679	107.484	124.22	86.5093	82.2312	87.5519	98.9995	#DIV/0!	#DIV/0!	#DIV/0!	#DIV/0!	#DIV/0!	#DIV/0!	#DIV/0!	#DIV/0!	#DIV/0!	#DIV/0!	#DIV/0!	#DIV/0!	#DIV/0!	#DIV/0!	#DIV/0!	#DIV/0!	#DIV/0!	#DIV/0!	#DIV/0!	#DIV/0!	#DIV/0!	#DIV/0!	#DIV/0!	#DIV/0!	#DIV/0!	#DIV/0!	#DIV/0!	#DIV/0!	#DIV/0!	#DIV/0!	#DIV/0!	#DIV/0!	#DIV/0!	#DIV/0!	#DIV/0!	#DIV/0!	#DIV/0!	#DIV/0!	#DIV/0!
38.756	107.752	82.2199	88.1977	111.029	112.799	122.497	88.2536	82.3414	87.4938	98.05	#DIV/0!	#DIV/0!	#DIV/0!	#DIV/0!	#DIV/0!	#DIV/0!	#DIV/0!	#DIV/0!	#DIV/0!	#DIV/0!	#DIV/0!	#DIV/0!	#DIV/0!	#DIV/0!	#DIV/0!	#DIV/0!	#DIV/0!	#DIV/0!	#DIV/0!	#DIV/0!	#DIV/0!	#DIV/0!	#DIV/0!	#DIV/0!	#DIV/0!	#DIV/0!	#DIV/0!	#DIV/0!	#DIV/0!	#DIV/0!	#DIV/0!	#DIV/0!	#DIV/0!	#DIV/0!	#DIV/0!	#DIV/0!	#DIV/0!	#DIV/0!	#DIV/0!
41.336	107.428	93.0907	93.0913	109.047	119.298	131.86	87.3882	83.4619	98.6722	103.62	#DIV/0!	#DIV/0!	#DIV/0!	#DIV/0!	#DIV/0!	#DIV/0!	#DIV/0!	#DIV/0!	#DIV/0!	#DIV/0!	#DIV/0!	#DIV/0!	#DIV/0!	#DIV/0!	#DIV/0!	#DIV/0!	#DIV/0!	#DIV/0!	#DIV/0!	#DIV/0!	#DIV/0!	#DIV/0!	#DIV/0!	#DIV/0!	#DIV/0!	#DIV/0!	#DIV/0!	#DIV/0!	#DIV/0!	#DIV/0!	#DIV/0!	#DIV/0!	#DIV/0!	#DIV/0!	#DIV/0!	#DIV/0!	#DIV/0!	#DIV/0!	#DIV/0!
43.916	108.116	87.289	96.6396	115.007	116.427	122.01	91.4356	86.6858	92.4647	103.881	#DIV/0!	#DIV/0!	#DIV/0!	#DIV/0!	#DIV/0!	#DIV/0!	#DIV/0!	#DIV/0!	#DIV/0!	#DIV/0!	#DIV/0!	#DIV/0!	#DIV/0!	#DIV/0!	#DIV/0!	#DIV/0!	#DIV/0!	#DIV/0!	#DIV/0!	#DIV/0!	#DIV/0!	#DIV/0!	#DIV/0!	#DIV/0!	#DIV/0!	#DIV/0!	#DIV/0!	#DIV/0!	#DIV/0!	#DIV/0!	#DIV/0!	#DIV/0!	#DIV/0!	#DIV/0!	#DIV/0!	#DIV/0!	#DIV/0!	#DIV/0!	#DIV/0!
46.496	121.56	91.4088	98.1642	118.684	121.276	135.32	92.1567	87.5583	95.8257	107.545	#DIV/0!	#DIV/0!	#DIV/0!	#DIV/0!	#DIV/0!	#DIV/0!	#DIV/0!	#DIV/0!	#DIV/0!	#DIV/0!	#DIV/0!	#DIV/0!	#DIV/0!	#DIV/0!	#DIV/0!	#DIV/0!	#DIV/0!	#DIV/0!	#DIV/0!	#DIV/0!	#DIV/0!	#DIV/0!	#DIV/0!	#DIV/0!	#DIV/0!	#DIV/0!	#DIV/0!	#DIV/0!	#DIV/0!	#DIV/0!	#DIV/0!	#DIV/0!	#DIV/0!	#DIV/0!	#DIV/0!	#DIV/0!	#DIV/0!	#DIV/0!	#DIV/0!
49.076	114.786	91.1275	95.2242	110.879	107.622	128.661	97.9348	86.0337	99.6017	115.772	#DIV/0!	#DIV/0!	#DIV/0!	#DIV/0!	#DIV/0!	#DIV/0!	#DIV/0!	#DIV/0!	#DIV/0!	#DIV/0!	#DIV/0!	#DIV/0!	#DIV/0!	#DIV/0!	#DIV/0!	#DIV/0!	#DIV/0!	#DIV/0!	#DIV/0!	#DIV/0!	#DIV/0!	#DIV/0!	#DIV/0!	#DIV/0!	#DIV/0!	#DIV/0!	#DIV/0!	#DIV/0!	#DIV/0!	#DIV/0!	#DIV/0!	#DIV/0!	#DIV/0!	#DIV/0!	#DIV/0!	#DIV/0!	#DIV/0!	#DIV/0!	#DIV/0!
51.671	122.604	93.794	102.863	114.399	114.529	129.078	91.3229	86.5939	103.369	116.779	#DIV/0!	#DIV/0!	#DIV/0!	#DIV/0!	#DIV/0!	#DIV/0!	#DIV/0!	#DIV/0!	#DIV/0!	#DIV/0!	#DIV/0!	#DIV/0!	#DIV/0!	#DIV/0!	#DIV/0!	#DIV/0!	#DIV/0!	#DIV/0!	#DIV/0!	#DIV/0!	#DIV/0!	#DIV/0!	#DIV/0!	#DIV/0!	#DIV/0!	#DIV/0!	#DIV/0!	#DIV/0!	#DIV/0!	#DIV/0!	#DIV/0!	#DIV/0!	#DIV/0!	#DIV/0!	#DIV/0!	#DIV/0!	#DIV/0!	#DIV/0!	#DIV/0!
54.251	123.737	94.3038	100.773	115.401	117.655	134.381	94.0047	85.354	95.1037	113.835	#DIV/0!	#DIV/0!	#DIV/0!	#DIV/0!	#DIV/0!	#DIV/0!	#DIV/0!	#DIV/0!	#DIV/0!	#DIV/0!	#DIV/0!	#DIV/0!	#DIV/0!	#DIV/0!	#DIV/0!	#DIV/0!	#DIV/0!	#DIV/0!	#DIV/0!	#DIV/0!	#DIV/0!	#DIV/0!	#DIV/0!	#DIV/0!	#DIV/0!	#DIV/0!	#DIV/0!	#DIV/0!	#DIV/0!	#DIV/0!	#DIV/0!	#DIV/0!	#DIV/0!	#DIV/0!	#DIV/0!	#DIV/0!	#DIV/0!	#DIV/0!	#DIV/0!
56.831	124.336	96.9175	105.413	115.122	109.469	136.697	93.2024	88.587	100.033	117.652	#DIV/0!	#DIV/0!	#DIV/0!	#DIV/0!	#DIV/0!	#DIV/0!	#DIV/0!	#DIV/0!	#DIV/0!	#DIV/0!	#DIV/0!	#DIV/0!	#DIV/0!	#DIV/0!	#DIV/0!	#DIV/0!	#DIV/0!	#DIV/0!	#DIV/0!	#DIV/0!	#DIV/0!	#DIV/0!	#DIV/0!	#DIV/0!	#DIV/0!	#DIV/0!	#DIV/0!	#DIV/0!	#DIV/0!	#DIV/0!	#DIV/0!	#DIV/0!	#DIV/0!	#DIV/0!	#DIV/0!	#DIV/0!	#DIV/0!	#DIV/0!	#DIV/0!
59.411	121.698	102.397	100.921	122.111	128.96	141.272	97.9889	90.2586	102.888	114.944	#DIV/0!	#DIV/0!	#DIV/0!	#DIV/0!	#DIV/0!	#DIV/0!	#DIV/0!	#DIV/0!	#DIV/0!	#DIV/0!	#DIV/0!	#DIV/0!	#DIV/0!	#DIV/0!	#DIV/0!	#DIV/0!	#DIV/0!	#DIV/0!	#DIV/0!	#DIV/0!	#DIV/0!	#DIV/0!	#DIV/0!	#DIV/0!	#DIV/0!	#DIV/0!	#DIV/0!	#DIV/0!	#DIV/0!	#DIV/0!	#DIV/0!	#DIV/0!	#DIV/0!	#DIV/0!	#DIV/0!	#DIV/0!	#DIV/0!	#DIV/0!	#DIV/0!
61.991	131.515	102.28	105.869	119.121	119.945	144.471	97.9213	88.3023	101.743	121.151	#DIV/0!	#DIV/0!	#DIV/0!	#DIV/0!	#DIV/0!	#DIV/0!	#DIV/0!	#DIV/0!	#DIV/0!	#DIV/0!	#DIV/0!	#DIV/0!	#DIV/0!	#DIV/0!	#DIV/0!	#DIV/0!	#DIV/0!	#DIV/0!	#DIV/0!	#DIV/0!	#DIV/0!	#DIV/0!	#DIV/0!	#DIV/0!	#DIV/0!	#DIV/0!	#DIV/0!	#DIV/0!	#DIV/0!	#DIV/0!	#DIV/0!	#DIV/0!	#DIV/0!	#DIV/0!	#DIV/0!	#DIV/0!	#DIV/0!	#DIV/0!	#DIV/0!
64.581	133.377	101.055	105.904	121.553	114.296	141.188	98.4441	88.0359	99.2863	120.565	#DIV/0!	#DIV/0!	#DIV/0!	#DIV/0!	#DIV/0!	#DIV/0!	#DIV/0!	#DIV/0!	#DIV/0!	#DIV/0!	#DIV/0!	#DIV/0!	#DIV/0!	#DIV/0!	#DIV/0!	#DIV/0!	#DIV/0!	#DIV/0!	#DIV/0!	#DIV/0!	#DIV/0!	#DIV/0!	#DIV/0!	#DIV/0!	#DIV/0!	#DIV/0!	#DIV/0!	#DIV/0!	#DIV/0!	#DIV/0!	#DIV/0!	#DIV/0!	#DIV/0!	#DIV/0!	#DIV/0!	#DIV/0!	#DIV/0!	#DIV/0!	#DIV/0!
67.161	130.528	97.7731	106.084	116.588	120.731	143.087	97.8808	85.85	102.158	117.397	#DIV/0!	#DIV/0!	#DIV/0!	#DIV/0!	#DIV/0!	#DIV/0!	#DIV/0!	#DIV/0!	#DIV/0!	#DIV/0!	#DIV/0!	#DIV/0!	#DIV/0!	#DIV/0!	#DIV/0!	#DIV/0!	#DIV/0!	#DIV/0!	#DIV/0!	#DIV/0!	#DIV/0!	#DIV/0!	#DIV/0!	#DIV/0!	#DIV/0!	#DIV/0!	#DIV/0!	#DIV/0!	#DIV/0!	#DIV/0!	#DIV/0!	#DIV/0!	#DIV/0!	#DIV/0!	#DIV/0!	#DIV/0!	#DIV/0!	#DIV/0!	#DIV/0!
69.741	135.336	104.723	103.701	122.956	119.371	138.116	100.964	89.083	101.834	119.354	#DIV/0!	#DIV/0!	#DIV/0!	#DIV/0!	#DIV/0!	#DIV/0!	#DIV/0!	#DIV/0!	#DIV/0!	#DIV/0!	#DIV/0!	#DIV/0!	#DIV/0!	#DIV/0!	#DIV/0!	#DIV/0!	#DIV/0!	#DIV/0!	#DIV/0!	#DIV/0!	#DIV/0!	#DIV/0!	#DIV/0!	#DIV/0!	#DIV/0!	#DIV/0!	#DIV/0!	#DIV/0!	#DIV/0!	#DIV/0!	#DIV/0!	#DIV/0!	#DIV/0!	#DIV/0!	#DIV/0!	#DIV/0!	#DIV/0!	#DIV/0!	#DIV/0!
72.326	138.986	114.422	105.109	123.363	111.185	139.67	98.3856	88.2288	102.606	121.686	#DIV/0!	#DIV/0!	#DIV/0!	#DIV/0!	#DIV/0!	#DIV/0!	#DIV/0!	#DIV/0!	#DIV/0!	#DIV/0!	#DIV/0!	#DIV/0!	#DIV/0!	#DIV/0!	#DIV/0!	#DIV/0!	#DIV/0!	#DIV/0!	#DIV/0!	#DIV/0!	#DIV/0!	#DIV/0!	#DIV/0!	#DIV/0!	#DIV/0!	#DIV/0!	#DIV/0!	#DIV/0!	#DIV/0!	#DIV/0!	#DIV/0!	#DIV/0!	#DIV/0!	#DIV/0!	#DIV/0!	#DIV/0!	#DIV/0!	#DIV/0!	#DIV/0!
74.921	141.884	110.437	109.382	130.604	115.278	142.614	98.0881	90.7546	103.444	121.336	#DIV/0!	#DIV/0!	#DIV/0!	#DIV/0!	#DIV/0!	#DIV/0!	#DIV/0!	#DIV/0!	#DIV/0!	#DIV/0!	#DIV/0!	#DIV/0!	#DIV/0!	#DIV/0!	#DIV/0!	#DIV/0!	#DIV/0!	#DIV/0!	#DIV/0!	#DIV/0!	#DIV/0!	#DIV/0!	#DIV/0!	#DIV/0!	#DIV/0!	#DIV/0!	#DIV/0!	#DIV/0!	#DIV/0!	#DIV/0!	#DIV/0!	#DIV/0!	#DIV/0!	#DIV/0!	#DIV/0!	#DIV/0!	#DIV/0!	#DIV/0!	#DIV/0!
77.501	142.911	119.327	110.72	127.921	125.056	143.518	100.472	91.0669	106.539	118.13	#DIV/0!	#DIV/0!	#DIV/0!	#DIV/0!	#DIV/0!	#DIV/0!	#DIV/0!	#DIV/0!	#DIV/0!	#DIV/0!	#DIV/0!	#DIV/0!	#DIV/0!	#DIV/0!	#DIV/0!	#DIV/0!	#DIV/0!	#DIV/0!	#DIV/0!	#DIV/0!	#DIV/0!	#DIV/0!	#DIV/0!	#DIV/0!	#DIV/0!	#DIV/0!	#DIV/0!	#DIV/0!	#DIV/0!	#DIV/0!	#DIV/0!	#DIV/0!	#DIV/0!	#DIV/0!	#DIV/0!	#DIV/0!	#DIV/0!	#DIV/0!	#DIV/0!
80.081	156.485	118.296	109.507	127.656	115.561	142.325	102.658	95.4572	106.672	119.194	#DIV/0!	#DIV/0!	#DIV/0!	#DIV/0!	#DIV/0!	#DIV/0!	#DIV/0!	#DIV/0!	#DIV/0!	#DIV/0!	#DIV/0!	#DIV/0!	#DIV/0!	#DIV/0!	#DIV/0!	#DIV/0!	#DIV/0!	#DIV/0!	#DIV/0!	#DIV/0!	#DIV/0!	#DIV/0!	#DIV/0!	#DIV/0!	#DIV/0!	#DIV/0!	#DIV/0!	#DIV/0!	#DIV/0!	#DIV/0!	#DIV/0!	#DIV/0!	#DIV/0!	#DIV/0!	#DIV/0!	#DIV/0!	#DIV/0!	#DIV/0!	#DIV/0!
82.661	138.573	123.881	106.388	128.214	118.339	137.41	101.924	95.8705	105.469	120.023	#DIV/0!	#DIV/0!	#DIV/0!	#DIV/0!	#DIV/0!	#DIV/0!	#DIV/0!	#DIV/0!	#DIV/0!	#DIV/0!	#DIV/0!	#DIV/0!	#DIV/0!	#DIV/0!	#DIV/0!	#DIV/0!	#DIV/0!	#DIV/0!	#DIV/0!	#DIV/0!	#DIV/0!	#DIV/0!	#DIV/0!	#DIV/0!	#DIV/0!	#DIV/0!	#DIV/0!	#DIV/0!	#DIV/0!	#DIV/0!	#DIV/0!	#DIV/0!	#DIV/0!	#DIV/0!	#DIV/0!	#DIV/0!	#DIV/0!	#DIV/0!	#DIV/0!
85.241	145.558	131.728	111.305	130.074	115.191	143.433	102.92	87.8339	107.801	125.892	#DIV/0!	#DIV/0!	#DIV/0!	#DIV/0!	#DIV/0!	#DIV/0!	#DIV/0!	#DIV/0!	#DIV/0!	#DIV/0!	#DIV/0!	#DIV/0!	#DIV/0!	#DIV/0!	#DIV/0!	#DIV/0!	#DIV/0!	#DIV/0!	#DIV/0!	#DIV/0!	#DIV/0!	#DIV/0!	#DIV/0!	#DIV/0!	#DIV/0!	#DIV/0!	#DIV/0!	#DIV/0!	#DIV/0!	#DIV/0!	#DIV/0!	#DIV/0!	#DIV/0!	#DIV/0!	#DIV/0!	#DIV/0!	#DIV/0!	#DIV/0!	#DIV/0!
87.836	147.314	132.525	111.387	139.361	111.846	141.823	101.248	95.2643	104.124	121.176	#DIV/0!	#DIV/0!	#DIV/0!	#DIV/0!	#DIV/0!	#DIV/0!	#DIV/0!	#DIV/0!	#DIV/0!	#DIV/0!	#DIV/0!	#DIV/0!	#DIV/0!	#DIV/0!	#DIV/0!	#DIV/0!	#DIV/0!	#DIV/0!	#DIV/0!	#DIV/0!	#DIV/0!	#DIV/0!	#DIV/0!	#DIV/0!	#DIV/0!	#DIV/0!	#DIV/0!	#DIV/0!	#DIV/0!	#DIV/0!	#DIV/0!	#DIV/0!	#DIV/0!	#DIV/0!	#DIV/0!	#DIV/0!	#DIV/0!	#DIV/0!	#DIV/0!
90.416	152.834	131.98	110.443	140.47	116.048	143.511	103.826	98.5433	105.129	123.464	#DIV/0!	#DIV/0!	#DIV/0!	#DIV/0!	#DIV/0!	#DIV/0!	#DIV/0!	#DIV/0!	#DIV/0!	#DIV/0!	#DIV/0!	#DIV/0!	#DIV/0!	#DIV/0!	#DIV/0!	#DIV/0!	#DIV/0!	#DIV/0!	#DIV/0!	#DIV/0!	#DIV/0!	#DIV/0!	#DIV/0!	#DIV/0!	#DIV/0!	#DIV/0!	#DIV/0!	#DIV/0!	#DIV/0!	#DIV/0!	#DIV/0!	#DIV/0!	#DIV/0!	#DIV/0!	#DIV/0!	#DIV/0!	#DIV/0!	#DIV/0!	#DIV/0!
92.996	142.871	134.851	113.442	129.058	113.831	143.977	103.186	91.021	105.494	123.426	#DIV/0!	#DIV/0!	#DIV/0!	#DIV/0!	#DIV/0!	#DIV/0!	#DIV/0!	#DIV/0!	#DIV/0!	#DIV/0!	#DIV/0!	#DIV/0!	#DIV/0!	#DIV/0!	#DIV/0!	#DIV/0!	#DIV/0!	#DIV/0!	#DIV/0!	#DIV/0!	#DIV/0!	#DIV/0!	#DIV/0!	#DIV/0!	#DIV/0!	#DIV/0!	#DIV/0!	#DIV/0!	#DIV/0!	#DIV/0!	#DIV/0!	#DIV/0!	#DIV/0!	#DIV/0!	#DIV/0!	#DIV/0!	#DIV/0!	#DIV/0!	#DIV/0!
95.576	136.841	138.526	120.694	133.151	113.955	136.217	104.786	88.8626	104.656	122.865	#DIV/0!	#DIV/0!	#DIV/0!	#DIV/0!	#DIV/0!	#DIV/0!	#DIV/0!	#DIV/0!	#DIV/0!	#DIV/0!	#DIV/0!	#DIV/0!	#DIV/0!	#DIV/0!	#DIV/0!	#DIV/0!	#DIV/0!	#DIV/0!	#DIV/0!	#DIV/0!	#DIV/0!	#DIV/0!	#DIV/0!	#DIV/0!	#DIV/0!	#DIV/0!	#DIV/0!	#DIV/0!	#DIV/0!	#DIV/0!	#DIV/0!	#DIV/0!	#DIV/0!	#DIV/0!	#DIV/0!	#DIV/0!	#DIV/0!	#DIV/0!	#DIV/0!
98.156	142.143	146.255	119.731	135.662	113.467	147.656	107.715	98.0106	107.66	123.885	#DIV/0!	#DIV/0!	#DIV/0!	#DIV/0!	#DIV/0!	#DIV/0!	#DIV/0!	#DIV/0!	#DIV/0!	#DIV/0!	#DIV/0!	#DIV/0!	#DIV/0!	#DIV/0!	#DIV/0!	#DIV/0!	#DIV/0!	#DIV/0!	#DIV/0!	#DIV/0!	#DIV/0!	#DIV/0!	#DIV/0!	#DIV/0!	#DIV/0!	#DIV/0!	#DIV/0!	#DIV/0!	#DIV/0!	#DIV/0!	#DIV/0!	#DIV/0!	#DIV/0!	#DIV/0!	#DIV/0!	#DIV/0!	#DIV/0!	#DIV/0!	#DIV/0!
100.741	133.191	141.831	119.868	138.338	114.347	144.415	105.849	98.7454	111.577	122.98	#DIV/0!	#DIV/0!	#DIV/0!	#DIV/0!	#DIV/0!	#DIV/0!	#DIV/0!	#DIV/0!	#DIV/0!	#DIV/0!	#DIV/0!	#DIV/0!	#DIV/0!	#DIV/0!	#DIV/0!	#DIV/0!	#DIV/0!	#DIV/0!	#DIV/0!	#DIV/0!	#DIV/0!	#DIV/0!	#DIV/0!	#DIV/0!	#DIV/0!	#DIV/0!	#DIV/0!	#DIV/0!	#DIV/0!	#DIV/0!	#DIV/0!	#DIV/0!	#DIV/0!	#DIV/0!	#DIV/0!	#DIV/0!	#DIV/0!	#DIV/0!	#DIV/0!
103.336	138.848	132.343	120.417	129.337	108.306	143.334	108.801	104.155	111.56	125.427	#DIV/0!	#DIV/0!	#DIV/0!	#DIV/0!	#DIV/0!	#DIV/0!	#DIV/0!	#DIV/0!	#DIV/0!	#DIV/0!	#DIV/0!	#DIV/0!	#DIV/0!	#DIV/0!	#DIV/0!	#DIV/0!	#DIV/0!	#DIV/0!	#DIV/0!	#DIV/0!	#DIV/0!	#DIV/0!	#DIV/0!	#DIV/0!	#DIV/0!	#DIV/0!	#DIV/0!	#DIV/0!	#DIV/0!	#DIV/0!	#DIV/0!	#DIV/0!	#DIV/0!	#DIV/0!	#DIV/0!	#DIV/0!	#DIV/0!	#DIV/0!	#DIV/0!
105.916	135.999	140.577	124.855	139.661	92.1873	142.798	107.084	99.5812	112.149	126.491	#DIV/0!	#DIV/0!	#DIV/0!	#DIV/0!	#DIV/0!	#DIV/0!	#DIV/0!	#DIV/0!	#DIV/0!	#DIV/0!	#DIV/0!	#DIV/0!	#DIV/0!	#DIV/0!	#DIV/0!	#DIV/0!	#DIV/0!	#DIV/0!	#DIV/0!	#DIV/0!	#DIV/0!	#DIV/0!	#DIV/0!	#DIV/0!	#DIV/0!	#DIV/0!	#DIV/0!	#DIV/0!	#DIV/0!	#DIV/0!	#DIV/0!	#DIV/0!	#DIV/0!	#DIV/0!	#DIV/0!	#DIV/0!	#DIV/0!	#DIV/0!	#DIV/0!
108.496	132.333	143.976	116.635	137.322	102.649	152.69	106.697	98.7729	114.747	120.119	#DIV/0!	#DIV/0!	#DIV/0!	#DIV/0!	#DIV/0!	#DIV/0!	#DIV/0!	#DIV/0!	#DIV/0!	#DIV/0!	#DIV/0!	#DIV/0!	#DIV/0!	#DIV/0!	#DIV/0!	#DIV/0!	#DIV/0!	#DIV/0!	#DIV/0!	#DIV/0!	#DIV/0!	#DIV/0!	#DIV/0!	#DIV/0!	#DIV/0!	#DIV/0!	#DIV/0!	#DIV/0!	#DIV/0!	#DIV/0!	#DIV/0!	#DIV/0!	#DIV/0!	#DIV/0!	#DIV/0!	#DIV/0!	#DIV/0!	#DIV/0!	#DIV/0!
111.076	134.858	138.051	122.266	142.623	110.414	148.722	110.483	105.34	116.656	118.748	#DIV/0!	#DIV/0!	#DIV/0!	#DIV/0!	#DIV/0!	#DIV/0!	#DIV/0!	#DIV/0!	#DIV/0!	#DIV/0!	#DIV/0!	#DIV/0!	#DIV/0!	#DIV/0!	#DIV/0!	#DIV/0!	#DIV/0!	#DIV/0!	#DIV/0!	#DIV/0!	#DIV/0!	#DIV/0!	#DIV/0!	#DIV/0!	#DIV/0!	#DIV/0!	#DIV/0!	#DIV/0!	#DIV/0!	#DIV/0!	#DIV/0!	#DIV/0!	#DIV/0!	#DIV/0!	#DIV/0!	#DIV/0!	#DIV/0!	#DIV/0!	#DIV/0!
113.656	127.663	148.599	127.187	138.867	102.017	153.382	106.931	97.8361	121.162	120.921	#DIV/0!	#DIV/0!	#DIV/0!	#DIV/0!	#DIV/0!	#DIV/0!	#DIV/0!	#DIV/0!	#DIV/0!	#DIV/0!	#DIV/0!	#DIV/0!	#DIV/0!	#DIV/0!	#DIV/0!	#DIV/0!	#DIV/0!	#DIV/0!	#DIV/0!	#DIV/0!	#DIV/0!	#DIV/0!	#DIV/0!	#DIV/0!	#DIV/0!	#DIV/0!	#DIV/0!	#DIV/0!	#DIV/0!	#DIV/0!	#DIV/0!	#DIV/0!	#DIV/0!	#DIV/0!	#DIV/0!	#DIV/0!	#DIV/0!	#DIV/0!	#DIV/0!
116.251	127.064	148.84	127.771	139.869	110.378	149.986	104.524	106.323	114.506	121.712	#DIV/0!	#DIV/0!	#DIV/0!	#DIV/0!	#DIV/0!	#DIV/0!	#DIV/0!	#DIV/0!	#DIV/0!	#DIV/0!	#DIV/0!	#DIV/0!	#DIV/0!	#DIV/0!	#DIV/0!	#DIV/0!	#DIV/0!	#DIV/0!	#DIV/0!	#DIV/0!	#DIV/0!	#DIV/0!	#DIV/0!	#DIV/0!	#DIV/0!	#DIV/0!	#DIV/0!	#DIV/0!	#DIV/0!	#DIV/0!	#DIV/0!	#DIV/0!	#DIV/0!	#DIV/0!	#DIV/0!	#DIV/0!	#DIV/0!	#DIV/0!	#DIV/0!
OGG1-GFP 405 RO
time	CELL 1	CELL 2	CELL 3	CELL 4	CELL 5	CELL 6	CELL 7	CELL 8	CELL 9	CELL 10	CELL 11	CELL 12	CELL 13	CELL 14	CELL 15	CELL 16	CELL 17	CELL 18	CELL 19	CELL 20	CELL 21	CELL 22	CELL 23	CELL 24	CELL 25	CELL 26	CELL 27	CELL 28	CELL 29	CELL 30	CELL 31	CELL 32	CELL 33	CELL 34	CELL 35	CELL 36	CELL 37	CELL 38	CELL 39	CELL 40	CELL 41	CELL 42	CELL 43	CELL 44	CELL 45	CELL 46	CELL 47	CELL 48	CELL 49
0	100.516	101.553	100.813	100.264	98.0598	98.611	104.693	99.582	101.128	105.295	103.139	98.5927	101.144	94.3976	101.664	102.095	100.219	100.891	102.983	101.106	103.424	99.4144	100.076	102.162	100.59	103.025	100.15	101.903	101.25	99.6784	101.356	99.8813	101.133	101.115	100.768	100.739	101.52	99.9155	#DIV/0!	#DIV/0!	#DIV/0!	#DIV/0!	#DIV/0!	#DIV/0!	#DIV/0!	#DIV/0!	#DIV/0!	#DIV/0!	#DIV/0!
2.59	98.9824	101.125	101.246	102.205	97.9539	98.8336	100.942	104.001	102.171	98.3513	99.3905	99.9808	102.807	98.1388	97.5754	98.9398	101.469	98.3237	100.524	101.541	101.333	105.358	101.882	99.3582	100.426	102.733	100.359	99.2653	98.8259	98.8292	100.848	98.5922	100.603	100.874	101.877	99.9322	98.5754	102.007	#DIV/0!	#DIV/0!	#DIV/0!	#DIV/0!	#DIV/0!	#DIV/0!	#DIV/0!	#DIV/0!	#DIV/0!	#DIV/0!	#DIV/0!
5.17	99.6789	97.0075	98.4484	99.268	99.5523	100.717	100.421	96.9865	99.533	99.4104	99.9034	102.028	99.731	102.662	96.5732	99.0015	98.3482	99.7943	98.9886	98.8862	102.087	97.7912	100.711	97.9876	101.186	99.9817	99.2818	98.2523	100.145	100.981	102.158	100.969	98.4746	99.7074	99.3821	100.618	99.004	100.201	#DIV/0!	#DIV/0!	#DIV/0!	#DIV/0!	#DIV/0!	#DIV/0!	#DIV/0!	#DIV/0!	#DIV/0!	#DIV/0!	#DIV/0!
7.75	100.057	99.2861	98.4158	98.5502	102.032	100.592	97.7367	97.7123	99.5317	97.612	97.9299	97.7737	96.7856	99.9334	102.379	97.9357	99.6397	101.342	98.6002	99.0351	97.6754	99.8686	99.4605	98.0026	98.5988	97.5216	99.3539	99.3629	99.2495	100.062	98.4904	99.9159	99.1337	98.9671	97.3716	99.5892	100.442	99.5148	#DIV/0!	#DIV/0!	#DIV/0!	#DIV/0!	#DIV/0!	#DIV/0!	#DIV/0!	#DIV/0!	#DIV/0!	#DIV/0!	#DIV/0!
10.34	100.766	101.028	101.077	99.7129	102.402	101.247	96.2076	101.718	97.6372	99.331	99.6369	101.625	99.5317	104.869	101.809	102.028	100.324	99.649	98.9035	99.4317	95.4807	97.5676	97.8701	102.489	99.1986	96.7385	100.856	101.217	100.529	100.449	97.1479	100.642	100.656	99.3363	100.601	99.1215	100.458	98.3617	#DIV/0!	#DIV/0!	#DIV/0!	#DIV/0!	#DIV/0!	#DIV/0!	#DIV/0!	#DIV/0!	#DIV/0!	#DIV/0!	#DIV/0!
12.94	0	0	0	0	0	0	0	0	0	0	0	0	0	0	0	0	0	0	0	0	0	0	0	0	0	0	0	0	0	0	0	0	0	0	0	0	0	0	#DIV/0!	#DIV/0!	#DIV/0!	#DIV/0!	#DIV/0!	#DIV/0!	#DIV/0!	#DIV/0!	#DIV/0!	#DIV/0!	#DIV/0!
15.545	132.073	133.368	145.505	83.2735	117.703	130.412	144.566	167.52	120.686	94.0719	95.227	138.458	185.265	202.609	116.482	171.182	157.489	115.019	135.499	127.763	139.821	123.649	123.089	117.695	115.356	99.4031	125.008	144.165	103.227	109.415	129.95	103.887	110.874	93.1317	159.338	184.653	120.786	137.524	#DIV/0!	#DIV/0!	#DIV/0!	#DIV/0!	#DIV/0!	#DIV/0!	#DIV/0!	#DIV/0!	#DIV/0!	#DIV/0!	#DIV/0!
18.125	149.385	149.998	187.678	101.093	137.475	152.687	160.197	178.336	150.298	127.463	120.056	181.395	226.501	272.668	147.537	207.268	211.424	151.406	188.683	196.492	152.71	136.332	138.537	138.866	133.347	106.55	142.299	168.447	113.779	122.458	143.765	114.9	121.221	107.402	209.541	256.551	162.116	188.508	#DIV/0!	#DIV/0!	#DIV/0!	#DIV/0!	#DIV/0!	#DIV/0!	#DIV/0!	#DIV/0!	#DIV/0!	#DIV/0!	#DIV/0!
20.705	149.797	154.602	192.486	110.496	147.022	160.179	165.006	186.019	164.297	146.838	135.692	194.943	234.92	295.089	170.661	214.342	234.258	163.18	214.121	225.123	155.316	140.644	144.899	150.097	140.341	114.787	153.331	176.758	117.388	125.807	148.707	119.123	124.013	113.765	218.454	263.473	177.23	199.293	#DIV/0!	#DIV/0!	#DIV/0!	#DIV/0!	#DIV/0!	#DIV/0!	#DIV/0!	#DIV/0!	#DIV/0!	#DIV/0!	#DIV/0!
23.285	153.742	157.647	190.563	115.712	158.976	165.146	167.336	188.979	170.705	155.315	143.798	196.082	239.386	299.996	180.972	213.539	240.026	165.911	227.977	242.118	164.409	150.906	148.675	158.282	138.554	118.742	162.857	179.188	117.672	127.288	151.44	124.005	129.095	116.981	211.773	258.937	181.469	203.122	#DIV/0!	#DIV/0!	#DIV/0!	#DIV/0!	#DIV/0!	#DIV/0!	#DIV/0!	#DIV/0!	#DIV/0!	#DIV/0!	#DIV/0!
25.865	155.586	150.018	185.613	120.495	158.822	164.999	169.837	189.946	173.164	161.091	148.024	199.131	246.291	294.956	184.58	215.48	235.992	170.478	232.053	237.462	167.245	150.51	148.064	160.882	143.94	119.763	171.007	184.591	118.239	129.254	155.635	121.957	130.925	119.848	206.199	257.717	185.721	203.127	#DIV/0!	#DIV/0!	#DIV/0!	#DIV/0!	#DIV/0!	#DIV/0!	#DIV/0!	#DIV/0!	#DIV/0!	#DIV/0!	#DIV/0!
28.445	150.064	154.225	180.564	130.802	164.393	164.091	168.967	191.74	176.191	169.078	152.652	197.452	243.804	288.551	185.666	213.373	239.386	166.248	227.907	241.455	163.624	149.032	150.238	156.864	146.889	122.505	163.803	180.848	115.908	128.793	154.891	125.114	131.383	121.724	196.027	248.051	190.291	198.749	#DIV/0!	#DIV/0!	#DIV/0!	#DIV/0!	#DIV/0!	#DIV/0!	#DIV/0!	#DIV/0!	#DIV/0!	#DIV/0!	#DIV/0!
31.025	151.181	148.89	173.453	134.978	171.619	167.232	169.755	193.148	173.637	173.237	154.752	197.583	241.968	287.911	184.826	208.243	234.99	171.715	234.075	242.964	166.77	150.839	151.213	163.084	146.279	126.304	168.036	178.766	114.65	128.184	155.294	126.316	132.836	122.517	191.586	241.874	193.038	199.196	#DIV/0!	#DIV/0!	#DIV/0!	#DIV/0!	#DIV/0!	#DIV/0!	#DIV/0!	#DIV/0!	#DIV/0!	#DIV/0!	#DIV/0!
33.605	148.089	145.099	167.315	134.159	170.868	170.465	168.014	194.501	175.964	178.805	162.576	197.22	245.503	277.451	181.258	209.458	230.837	168.532	232.341	235.045	164.786	155.038	152.104	165.453	151.803	124.462	165.927	176.624	117.187	126.315	156.159	128.822	133.729	124.894	184.107	232.403	197.677	197.454	#DIV/0!	#DIV/0!	#DIV/0!	#DIV/0!	#DIV/0!	#DIV/0!	#DIV/0!	#DIV/0!	#DIV/0!	#DIV/0!	#DIV/0!
36.185	146.522	144.994	167.117	137.369	167.06	162.05	168	197.331	179.663	180.009	161.72	197.133	237.53	268.521	182.197	204.857	226.889	167.119	231.981	237.221	164.992	152.073	153.015	164.772	150.751	125.323	174.465	174.781	114.579	125.889	156.823	129.1	132.56	125.086	178.307	229.11	200.469	192.644	#DIV/0!	#DIV/0!	#DIV/0!	#DIV/0!	#DIV/0!	#DIV/0!	#DIV/0!	#DIV/0!	#DIV/0!	#DIV/0!	#DIV/0!
38.765	148.004	141.829	163.695	144.648	171.701	164.949	168.214	199.605	180.105	185.905	166.749	196.43	241.76	267.179	177.247	203.454	222.778	167.74	226.361	235.586	164.764	151.685	153.546	162.559	147.278	128.994	174.766	179.776	115.356	125.039	156.026	129.56	133.22	125.242	175.19	222.177	203.367	193.804	#DIV/0!	#DIV/0!	#DIV/0!	#DIV/0!	#DIV/0!	#DIV/0!	#DIV/0!	#DIV/0!	#DIV/0!	#DIV/0!	#DIV/0!
41.345	143.608	142.218	159.339	138.319	174.503	165.496	164.158	196.017	180.816	187.082	162.019	192.347	230.413	257.095	176.205	197.382	219.578	168.093	225.649	228.458	165.273	155.16	155.568	166.449	151.527	126.555	175.87	174.516	115.147	123.207	156.464	130.459	134.61	125.085	177.764	213.778	201.715	185.544	#DIV/0!	#DIV/0!	#DIV/0!	#DIV/0!	#DIV/0!	#DIV/0!	#DIV/0!	#DIV/0!	#DIV/0!	#DIV/0!	#DIV/0!
43.925	147.384	141.611	150.976	142.525	170.329	165.471	166.733	199.072	178.967	188.786	162.692	192.42	230.574	249.142	173.295	197.91	215.849	167.371	226.858	223.539	167.67	151.842	157.766	167.531	151.062	133.961	174.732	181.393	111.846	121.108	155.645	130.03	133.04	127.458	172.9	208.774	204.242	184.311	#DIV/0!	#DIV/0!	#DIV/0!	#DIV/0!	#DIV/0!	#DIV/0!	#DIV/0!	#DIV/0!	#DIV/0!	#DIV/0!	#DIV/0!
46.505	145.129	136.304	149.798	141.585	171.046	161.908	165.851	198.183	177.786	190.441	169.769	190.407	228.824	255.036	174.666	194.285	213.157	164.326	225.878	223.854	164.637	152.827	155.437	165.669	150.911	132.578	178.016	180.429	111.456	121.742	155.029	130.338	132.268	127.67	165.015	206.537	203.551	182.31	#DIV/0!	#DIV/0!	#DIV/0!	#DIV/0!	#DIV/0!	#DIV/0!	#DIV/0!	#DIV/0!	#DIV/0!	#DIV/0!	#DIV/0!
49.085	145.235	137.871	149.964	144.694	171.008	163.986	165.228	197.023	178.496	188.917	168.777	188.113	226.28	246.78	172.322	193.417	208.661	164.504	221.205	218.484	167.572	151.937	155.321	162.967	149.253	132.218	177.468	179.285	110.347	121.043	153.317	130.673	134.202	126.998	165.23	205.371	201.084	183.698	#DIV/0!	#DIV/0!	#DIV/0!	#DIV/0!	#DIV/0!	#DIV/0!	#DIV/0!	#DIV/0!	#DIV/0!	#DIV/0!	#DIV/0!
51.665	146.564	136.078	146.715	146.918	170.868	162.95	163.304	200.312	178.395	188.38	167.859	187.782	225.37	240.405	173.916	190.77	205.264	163.494	218.594	217.684	166.919	153.309	160.603	166.038	154.714	132.475	177.588	175.552	109.768	120.259	152.486	131.466	134.301	127.609	166.93	202.565	205.541	178.658	#DIV/0!	#DIV/0!	#DIV/0!	#DIV/0!	#DIV/0!	#DIV/0!	#DIV/0!	#DIV/0!	#DIV/0!	#DIV/0!	#DIV/0!
54.245	141.909	129.732	139.858	145.679	169.809	160.477	165.952	197.365	177.74	194.097	168.541	184.454	228.277	243.56	169.655	190.168	200.721	160.175	218.288	213.876	165.923	153.475	162.162	168.836	151.313	139.453	178.807	174.005	110.452	118.846	153.981	132.163	132.704	129.02	159.495	196.762	204.308	174.307	#DIV/0!	#DIV/0!	#DIV/0!	#DIV/0!	#DIV/0!	#DIV/0!	#DIV/0!	#DIV/0!	#DIV/0!	#DIV/0!	#DIV/0!
56.83	142.147	129.386	139.487	144.78	167.705	161.85	163.347	193.961	178.43	191.158	168.33	180.533	221.815	236.888	171.636	188.594	202.488	159.892	211.098	214.658	167.057	154.699	164.032	165.144	151.232	134.422	173.802	183.676	110.279	118.744	152.163	131.969	129.995	127.025	158.693	190.717	198.552	173.161	#DIV/0!	#DIV/0!	#DIV/0!	#DIV/0!	#DIV/0!	#DIV/0!	#DIV/0!	#DIV/0!	#DIV/0!	#DIV/0!	#DIV/0!
59.415	146.424	128.161	139.441	146.857	167.349	159.307	163.439	195.195	175.708	195.129	168.17	178.396	220.547	235.053	171.725	187.352	195.269	159.011	214.994	208.676	162.026	154.687	163.528	158.669	149.988	135.807	176.72	172.73	108.485	118.817	153.708	131.439	133.207	127.403	159.478	185.939	196.951	173.628	#DIV/0!	#DIV/0!	#DIV/0!	#DIV/0!	#DIV/0!	#DIV/0!	#DIV/0!	#DIV/0!	#DIV/0!	#DIV/0!	#DIV/0!
61.995	144.271	124.183	136.39	146.579	160.036	157.086	163.063	192.696	177.04	194.328	170.302	177.844	218.685	231.081	165.493	185.057	192.842	158.824	210.251	211.779	164.218	154.134	165.495	162.322	153.7	137.397	177.438	177.596	108.653	116.905	151.816	132.113	130.809	126.741	156.255	184.404	197.138	165.963	#DIV/0!	#DIV/0!	#DIV/0!	#DIV/0!	#DIV/0!	#DIV/0!	#DIV/0!	#DIV/0!	#DIV/0!	#DIV/0!	#DIV/0!
64.585	142.975	124.588	134.858	147.767	165.303	157.614	161.804	195.684	176.359	194.417	169.334	176.107	217.697	223.363	168.669	187.274	195.018	155.197	211.621	204.301	160.675	148.527	161.758	161.734	150.481	136.694	178.855	173.907	108.636	116.296	152.541	131.647	131.484	126.573	153.204	182.954	196.564	169.325	#DIV/0!	#DIV/0!	#DIV/0!	#DIV/0!	#DIV/0!	#DIV/0!	#DIV/0!	#DIV/0!	#DIV/0!	#DIV/0!	#DIV/0!
67.165	140.661	122.718	136.579	149.809	161.336	158.269	161.649	195.066	177.607	194.705	169.336	177.254	215.647	224.879	167.615	180.342	192.629	154.154	210.179	201.199	163.385	153.747	159.932	159.644	146.819	135.156	179.237	175.118	108.861	115.951	150.996	131.876	130.395	126.373	157.382	177.747	192.796	168.606	#DIV/0!	#DIV/0!	#DIV/0!	#DIV/0!	#DIV/0!	#DIV/0!	#DIV/0!	#DIV/0!	#DIV/0!	#DIV/0!	#DIV/0!
69.745	144.662	121.325	132.799	143.854	165.914	155.42	161.032	195.388	174.918	193.403	168.775	178.381	213.898	222.697	168.526	181.89	192	157.067	207.624	200.914	163.934	147.999	165.646	162.769	152.076	139.434	178.97	176.637	107.761	114.559	150.183	131.774	130.263	127.284	153.473	177.864	191.692	166.828	#DIV/0!	#DIV/0!	#DIV/0!	#DIV/0!	#DIV/0!	#DIV/0!	#DIV/0!	#DIV/0!	#DIV/0!	#DIV/0!	#DIV/0!
72.34	143.596	124.949	129.582	140.306	164.2	157.799	159.831	193.663	175.921	197.093	169.713	175.155	217.432	219.987	168.669	180.778	189.113	155.711	206.235	200.609	161.171	147.261	168.767	162.715	149.709	137.823	175.785	175.74	109.854	113.104	150.298	132.513	130.832	126.592	157.279	175.837	192.265	166.224	#DIV/0!	#DIV/0!	#DIV/0!	#DIV/0!	#DIV/0!	#DIV/0!	#DIV/0!	#DIV/0!	#DIV/0!	#DIV/0!	#DIV/0!
74.92	138.35	123.966	128.453	145.968	159.087	154.755	157.715	194.99	177.337	195.328	172.267	169.033	211.238	213.218	166.545	182.315	187.948	155.649	210.426	192.188	158.169	148.877	166.929	162.478	150.776	136.981	175.512	175.493	107.883	114.079	150.124	132.053	131.188	126.736	153.767	173.959	192.205	163.871	#DIV/0!	#DIV/0!	#DIV/0!	#DIV/0!	#DIV/0!	#DIV/0!	#DIV/0!	#DIV/0!	#DIV/0!	#DIV/0!	#DIV/0!
77.5	139.195	121.745	128.564	143.258	158.432	154.858	157.39	190.665	172.319	194.006	167.435	175.015	202.357	216.452	170.931	179.665	185	150.99	201.974	194.648	162.04	150.507	166.993	159.212	148.82	137.9	175.408	175.167	107.081	111.066	148.56	131.265	128.922	126.972	155.549	171.838	191.221	163.187	#DIV/0!	#DIV/0!	#DIV/0!	#DIV/0!	#DIV/0!	#DIV/0!	#DIV/0!	#DIV/0!	#DIV/0!	#DIV/0!	#DIV/0!
80.08	141.064	117.235	128.677	143.945	158.798	155.04	155.091	191.639	174.3	191.747	169.164	166.936	211.396	212.82	169.127	177.431	184.576	152.343	205.995	191.446	162.451	150.24	169.806	158.678	147.328	141.536	179.066	171.604	109.976	112.374	147.751	132.393	130.618	126.993	154.443	169.231	190.569	158.801	#DIV/0!	#DIV/0!	#DIV/0!	#DIV/0!	#DIV/0!	#DIV/0!	#DIV/0!	#DIV/0!	#DIV/0!	#DIV/0!	#DIV/0!
82.66	137.785	119.463	124.136	142.141	152.819	154.305	153.909	191.106	171.615	192.4	168.969	165.339	206.79	208.995	171.693	174.791	182.987	152.966	201.088	188.138	161.539	148.345	166.961	161.134	150.663	138.644	176.624	173.627	109.531	111.269	147.621	130.246	130.041	126.156	149.988	163.42	188.976	159.945	#DIV/0!	#DIV/0!	#DIV/0!	#DIV/0!	#DIV/0!	#DIV/0!	#DIV/0!	#DIV/0!	#DIV/0!	#DIV/0!	#DIV/0!
85.25	137.73	119.222	126.983	142.399	155.452	152.294	153.497	193.978	173.034	196.603	165.253	162.983	201.833	205.602	169.163	181.103	183.29	151.786	201.85	192.018	162.043	149.101	170.949	157.937	148.449	134.749	178.558	172.719	107.29	110.125	144.269	130.401	129.802	127.171	150.671	163.857	184.201	158.298	#DIV/0!	#DIV/0!	#DIV/0!	#DIV/0!	#DIV/0!	#DIV/0!	#DIV/0!	#DIV/0!	#DIV/0!	#DIV/0!	#DIV/0!
87.83	139.306	115.89	122.513	138.718	155.139	154.147	151.136	194.832	169.638	193.85	168.232	161.119	206.025	209.491	169.004	177.385	181.373	148.226	197.146	191.089	160.419	148.22	168.364	156.753	154.118	138.587	173.997	172.113	108.857	111.416	144.348	131.197	129.224	126.342	149.852	160.388	187.09	157.541	#DIV/0!	#DIV/0!	#DIV/0!	#DIV/0!	#DIV/0!	#DIV/0!	#DIV/0!	#DIV/0!	#DIV/0!	#DIV/0!	#DIV/0!
90.41	142.958	117.145	125.851	137.101	151.105	149.548	150.697	189.326	170.351	190.65	164.271	164.99	207.195	203.897	170.246	172.505	176.253	148.376	198.974	187.337	156.517	145.121	171.6	156.855	154.419	137.889	175.074	175.696	109.326	111.21	146.277	131.253	128.619	126.114	150.316	162.138	183.033	157.043	#DIV/0!	#DIV/0!	#DIV/0!	#DIV/0!	#DIV/0!	#DIV/0!	#DIV/0!	#DIV/0!	#DIV/0!	#DIV/0!	#DIV/0!
93	133.831	113.366	123.385	136.53	152.02	151.647	148.688	187.64	170.124	191.722	166.221	163.369	206.808	207.66	167.25	174.099	179.281	143.723	194.58	189.521	155.935	147.678	170.086	156.666	148.176	137.162	175.889	172.683	111.058	109.9	142.769	129.514	130.257	124.604	152.958	158.591	180.172	153.475	#DIV/0!	#DIV/0!	#DIV/0!	#DIV/0!	#DIV/0!	#DIV/0!	#DIV/0!	#DIV/0!	#DIV/0!	#DIV/0!	#DIV/0!
95.58	136.023	112.266	123.899	137.97	152.058	149.971	148.268	187.369	169.784	191.033	164.463	158.842	200.042	202.468	172.416	171.249	178.105	146.997	199.352	185.465	155.752	145.276	169.047	157.559	151.869	136.833	173.38	172.64	108.817	109.788	145.067	130.625	128.947	125.715	149.565	160.287	179.255	152.265	#DIV/0!	#DIV/0!	#DIV/0!	#DIV/0!	#DIV/0!	#DIV/0!	#DIV/0!	#DIV/0!	#DIV/0!	#DIV/0!	#DIV/0!
98.16	136.74	113.891	119.93	135.837	154.128	151.049	147.631	186.033	167.169	192.659	163.666	163.128	203.368	196.838	173.13	175.094	176.185	149.131	195.588	186.275	156.835	146.286	168.907	156.045	149.941	139.961	173.754	171.285	109.844	109.461	143.626	130.053	125.979	123.915	151.65	158.821	179.886	151.432	#DIV/0!	#DIV/0!	#DIV/0!	#DIV/0!	#DIV/0!	#DIV/0!	#DIV/0!	#DIV/0!	#DIV/0!	#DIV/0!	#DIV/0!
100.75	138.554	114.202	118.717	139.654	152.578	147.83	144.604	182.884	166.588	188.638	162.79	160.863	202.042	200.974	172.074	170.215	175.928	147.535	196.566	181.587	152.693	146.943	171.66	152.092	152.428	136.612	174.55	171.516	109.558	109.549	144.268	130.371	128.285	124.13	148.797	157.999	180.612	152.982	#DIV/0!	#DIV/0!	#DIV/0!	#DIV/0!	#DIV/0!	#DIV/0!	#DIV/0!	#DIV/0!	#DIV/0!	#DIV/0!	#DIV/0!
103.33	136.239	111.414	117.933	134.189	149.42	145.327	142.077	180.973	163.17	191.534	165.295	157.245	200.881	198.575	171.455	173.314	175.979	143.179	190.721	182.804	157.955	141.999	171.477	155.076	145.965	139.335	171.611	175.126	109.558	107.841	145.259	130.337	127.968	123.715	153.327	156.101	176.762	150.518	#DIV/0!	#DIV/0!	#DIV/0!	#DIV/0!	#DIV/0!	#DIV/0!	#DIV/0!	#DIV/0!	#DIV/0!	#DIV/0!	#DIV/0!
105.91	135.254	113.685	116.02	132.971	145.116	147.183	142.767	184.682	163.87	188.879	160.931	156.675	202.583	194.002	172.33	172.973	175.447	144.654	192.32	180.257	157.671	143.168	167.217	152.977	151.583	138.604	175.394	169.362	110.864	108.233	141.931	129.567	127.68	123.205	151.49	152.718	177.398	148.126	#DIV/0!	#DIV/0!	#DIV/0!	#DIV/0!	#DIV/0!	#DIV/0!	#DIV/0!	#DIV/0!	#DIV/0!	#DIV/0!	#DIV/0!
108.49	137.102	110.916	118.187	140.336	140.224	147.29	139.904	182.105	165.707	186.305	161.502	155.13	200.477	198.785	171.64	169.241	172.23	141.979	190.856	178.882	147.623	141.557	171.74	151.969	148.735	137.202	173.951	173.179	107.584	108.219	141.262	127.943	126.737	123.289	153.678	149.456	171.8	148.329	#DIV/0!	#DIV/0!	#DIV/0!	#DIV/0!	#DIV/0!	#DIV/0!	#DIV/0!	#DIV/0!	#DIV/0!	#DIV/0!	#DIV/0!
111.08	133.525	108.393	117.071	137.025	148.606	144.197	137.8	184.037	162.061	191.085	159.931	155.261	197.588	193.98	170.691	170.536	167.652	143.173	190.387	178.15	155.079	140.948	171.824	155.925	151.213	140.156	171.841	170.501	109.202	108.697	142.34	127.903	126.2	123.575	151.452	152.379	175.737	145.753	#DIV/0!	#DIV/0!	#DIV/0!	#DIV/0!	#DIV/0!	#DIV/0!	#DIV/0!	#DIV/0!	#DIV/0!	#DIV/0!	#DIV/0!
113.66	131.984	108.774	116.323	133.39	144.057	144.106	138.389	181.221	164.278	191.929	157.765	152.732	196.63	198.174	169.599	169.682	170.885	141.935	188.387	179.663	152.612	139.95	168.603	151.6	145.532	136.278	171.266	170.179	109.6	106.573	141.455	127.222	127.326	122.247	150.121	151.295	170.793	144.536	#DIV/0!	#DIV/0!	#DIV/0!	#DIV/0!	#DIV/0!	#DIV/0!	#DIV/0!	#DIV/0!	#DIV/0!	#DIV/0!	#DIV/0!
116.24	136.524	107.728	115.311	134.639	140.985	143.024	134.696	178.963	160.165	187.736	158.284	151.126	193.062	192.555	167.837	169.756	169.87	141.224	186.934	176.847	154.893	137.107	168	152.899	150.776	139.069	169.775	173.19	108.45	106.893	140.552	127.083	127.713	122.776	152.251	149.822	171.997	143.876	#DIV/0!	#DIV/0!	#DIV/0!	#DIV/0!	#DIV/0!	#DIV/0!	#DIV/0!	#DIV/0!	#DIV/0!	#DIV/0!	#DIV/0!
VH10 GFP-DDB2 405 RO
time	CELL 1	CELL 2	CELL 3	CELL 4	CELL 5	CELL 6	CELL 7	CELL 8	CELL 9	CELL 10	CELL 11	CELL 12	CELL 13	CELL 14	CELL 15	CELL 16	CELL 17	CELL 18	CELL 19	CELL 20	CELL 21	CELL 22	CELL 23	CELL 24	CELL 25	CELL 26	CELL 27	CELL 28	CELL 29	CELL 30	CELL 31	CELL 32	CELL 33	CELL 34	CELL 35	CELL 36	CELL 37	CELL 38	CELL 39	CELL 40	CELL 41	CELL 42	CELL 43	CELL 44	CELL 45	CELL 46	CELL 47	CELL 48	CELL 49
0	98.9642	99.7877	101.713	105.192	99.7904	97.8774	101.68	102.661	102.96	95.7785	101.182	94.3726	97.6726	106.062	98.8812	108.117	105.194	105.894	102.135	98.4012	112.203	94.8985	104.018	103.051	#DIV/0!	#DIV/0!	#DIV/0!	#DIV/0!	#DIV/0!	#DIV/0!	#DIV/0!	#DIV/0!	#DIV/0!	#DIV/0!	#DIV/0!	#DIV/0!	#DIV/0!	#DIV/0!	#DIV/0!	#DIV/0!	#DIV/0!	#DIV/0!	#DIV/0!	#DIV/0!	#DIV/0!	#DIV/0!	#DIV/0!	#DIV/0!	#DIV/0!
2.585	102.597	100.234	101.28	99.7706	99.0339	102.35	102.743	103.761	103.606	99.8302	96.0517	102.632	102.483	101.626	105.3	100.851	91.9867	99.7897	98.2084	100.169	95.9819	91.1333	95.4431	102.887	#DIV/0!	#DIV/0!	#DIV/0!	#DIV/0!	#DIV/0!	#DIV/0!	#DIV/0!	#DIV/0!	#DIV/0!	#DIV/0!	#DIV/0!	#DIV/0!	#DIV/0!	#DIV/0!	#DIV/0!	#DIV/0!	#DIV/0!	#DIV/0!	#DIV/0!	#DIV/0!	#DIV/0!	#DIV/0!	#DIV/0!	#DIV/0!	#DIV/0!
5.165	99.5918	95.7464	97.1897	97.486	99.5551	98.6015	102.034	102.037	101.42	105.563	101.596	105.037	94.7707	96.1482	101.884	109.567	76.9092	102.149	102.405	97.0353	89.981	103.729	95.4683	88.2799	#DIV/0!	#DIV/0!	#DIV/0!	#DIV/0!	#DIV/0!	#DIV/0!	#DIV/0!	#DIV/0!	#DIV/0!	#DIV/0!	#DIV/0!	#DIV/0!	#DIV/0!	#DIV/0!	#DIV/0!	#DIV/0!	#DIV/0!	#DIV/0!	#DIV/0!	#DIV/0!	#DIV/0!	#DIV/0!	#DIV/0!	#DIV/0!	#DIV/0!
7.76	98.9642	103.06	100.706	99.9848	98.9275	108.174	97.7373	96.8514	91.7354	99.6621	101.296	99.5916	98.7754	96.8296	96.3523	89.5823	119.049	93.0869	96.2706	103.061	100.398	104.278	102.999	105.646	#DIV/0!	#DIV/0!	#DIV/0!	#DIV/0!	#DIV/0!	#DIV/0!	#DIV/0!	#DIV/0!	#DIV/0!	#DIV/0!	#DIV/0!	#DIV/0!	#DIV/0!	#DIV/0!	#DIV/0!	#DIV/0!	#DIV/0!	#DIV/0!	#DIV/0!	#DIV/0!	#DIV/0!	#DIV/0!	#DIV/0!	#DIV/0!	#DIV/0!
10.34	99.8824	101.171	99.1117	97.5663	102.693	92.9971	95.8067	94.6896	100.278	99.1661	99.8746	98.3662	106.299	99.3347	97.5824	91.8834	106.86	99.0801	100.98	101.334	101.436	105.961	102.072	100.136	#DIV/0!	#DIV/0!	#DIV/0!	#DIV/0!	#DIV/0!	#DIV/0!	#DIV/0!	#DIV/0!	#DIV/0!	#DIV/0!	#DIV/0!	#DIV/0!	#DIV/0!	#DIV/0!	#DIV/0!	#DIV/0!	#DIV/0!	#DIV/0!	#DIV/0!	#DIV/0!	#DIV/0!	#DIV/0!	#DIV/0!	#DIV/0!	#DIV/0!
12.94	0	0	0	0	0	0	0	0	0	0	0	0	0	0	0	0	0	0	0	0	0	0	0	0	#DIV/0!	#DIV/0!	#DIV/0!	#DIV/0!	#DIV/0!	#DIV/0!	#DIV/0!	#DIV/0!	#DIV/0!	#DIV/0!	#DIV/0!	#DIV/0!	#DIV/0!	#DIV/0!	#DIV/0!	#DIV/0!	#DIV/0!	#DIV/0!	#DIV/0!	#DIV/0!	#DIV/0!	#DIV/0!	#DIV/0!	#DIV/0!	#DIV/0!
15.545	97.7883	104.393	116.761	111.172	83.5734	188.642	101.62	194.048	155.643	109.388	110.089	200.261	170.925	95.1462	143.7	181.86	180.749	155.926	136.157	183.124	205.31	239.229	143.363	120.236	#DIV/0!	#DIV/0!	#DIV/0!	#DIV/0!	#DIV/0!	#DIV/0!	#DIV/0!	#DIV/0!	#DIV/0!	#DIV/0!	#DIV/0!	#DIV/0!	#DIV/0!	#DIV/0!	#DIV/0!	#DIV/0!	#DIV/0!	#DIV/0!	#DIV/0!	#DIV/0!	#DIV/0!	#DIV/0!	#DIV/0!	#DIV/0!	#DIV/0!
18.125	96.1963	119.233	121.133	114.077	90.4631	253.285	125.909	254.453	212.264	165.616	135.181	297.606	237.054	138.948	233.394	239.748	218.599	176.273	161.163	226.188	246.912	243.527	187.18	136.145	#DIV/0!	#DIV/0!	#DIV/0!	#DIV/0!	#DIV/0!	#DIV/0!	#DIV/0!	#DIV/0!	#DIV/0!	#DIV/0!	#DIV/0!	#DIV/0!	#DIV/0!	#DIV/0!	#DIV/0!	#DIV/0!	#DIV/0!	#DIV/0!	#DIV/0!	#DIV/0!	#DIV/0!	#DIV/0!	#DIV/0!	#DIV/0!	#DIV/0!
20.705	104.031	124.453	132.547	125.5	94.4725	268.778	128.109	287.663	247.045	199.618	168.492	354.425	283.209	170.492	273.203	267.88	202.922	182.173	168.234	230.697	259.832	250.008	208.541	140.146	#DIV/0!	#DIV/0!	#DIV/0!	#DIV/0!	#DIV/0!	#DIV/0!	#DIV/0!	#DIV/0!	#DIV/0!	#DIV/0!	#DIV/0!	#DIV/0!	#DIV/0!	#DIV/0!	#DIV/0!	#DIV/0!	#DIV/0!	#DIV/0!	#DIV/0!	#DIV/0!	#DIV/0!	#DIV/0!	#DIV/0!	#DIV/0!	#DIV/0!
23.285	109.772	135.779	141.149	134.174	97.9692	305.422	139.766	290.992	285.04	242.027	182.283	400.125	307.252	202.317	303.708	329.456	222.17	186.892	170.769	256.859	257.121	264.72	217.748	153.494	#DIV/0!	#DIV/0!	#DIV/0!	#DIV/0!	#DIV/0!	#DIV/0!	#DIV/0!	#DIV/0!	#DIV/0!	#DIV/0!	#DIV/0!	#DIV/0!	#DIV/0!	#DIV/0!	#DIV/0!	#DIV/0!	#DIV/0!	#DIV/0!	#DIV/0!	#DIV/0!	#DIV/0!	#DIV/0!	#DIV/0!	#DIV/0!	#DIV/0!
25.865	109.461	137.587	140.376	134.692	100.194	301.401	148.751	304.871	283.543	267.682	187.553	426.73	332.63	247.502	331.698	355.997	229.829	183.37	173.041	282.509	281.267	270.034	243.657	159.556	#DIV/0!	#DIV/0!	#DIV/0!	#DIV/0!	#DIV/0!	#DIV/0!	#DIV/0!	#DIV/0!	#DIV/0!	#DIV/0!	#DIV/0!	#DIV/0!	#DIV/0!	#DIV/0!	#DIV/0!	#DIV/0!	#DIV/0!	#DIV/0!	#DIV/0!	#DIV/0!	#DIV/0!	#DIV/0!	#DIV/0!	#DIV/0!	#DIV/0!
28.445	117.269	143.166	141.853	137.807	105.044	303.144	146.532	315.647	294.08	284.704	194.612	429.521	315.116	264.75	347.971	367.723	238.734	199.246	180.08	291.297	291.607	295.192	251.331	163.548	#DIV/0!	#DIV/0!	#DIV/0!	#DIV/0!	#DIV/0!	#DIV/0!	#DIV/0!	#DIV/0!	#DIV/0!	#DIV/0!	#DIV/0!	#DIV/0!	#DIV/0!	#DIV/0!	#DIV/0!	#DIV/0!	#DIV/0!	#DIV/0!	#DIV/0!	#DIV/0!	#DIV/0!	#DIV/0!	#DIV/0!	#DIV/0!	#DIV/0!
31.025	120.553	143.92	145.111	138.69	105.453	310.664	155.221	306.688	294.818	310.671	216.749	433.821	328.531	285.111	342.446	419.102	243.061	181.523	179.265	311.634	281.682	248.059	274.301	180.785	#DIV/0!	#DIV/0!	#DIV/0!	#DIV/0!	#DIV/0!	#DIV/0!	#DIV/0!	#DIV/0!	#DIV/0!	#DIV/0!	#DIV/0!	#DIV/0!	#DIV/0!	#DIV/0!	#DIV/0!	#DIV/0!	#DIV/0!	#DIV/0!	#DIV/0!	#DIV/0!	#DIV/0!	#DIV/0!	#DIV/0!	#DIV/0!	#DIV/0!
33.605	126.042	144.257	149.564	136.084	109.524	314.511	168.99	317.285	307.27	324.583	227.73	449.637	320.042	296.715	358.066	445.264	248.67	196.185	171.295	322.4	318.322	267.219	290.17	181.932	#DIV/0!	#DIV/0!	#DIV/0!	#DIV/0!	#DIV/0!	#DIV/0!	#DIV/0!	#DIV/0!	#DIV/0!	#DIV/0!	#DIV/0!	#DIV/0!	#DIV/0!	#DIV/0!	#DIV/0!	#DIV/0!	#DIV/0!	#DIV/0!	#DIV/0!	#DIV/0!	#DIV/0!	#DIV/0!	#DIV/0!	#DIV/0!	#DIV/0!
36.185	127.41	153.906	159.127	143.474	107.325	318.343	165.033	305.554	302.282	335.452	239.739	449.115	323.01	301.758	344.384	460.489	253.38	195.946	181.992	326.367	302.265	266.252	297.684	184.062	#DIV/0!	#DIV/0!	#DIV/0!	#DIV/0!	#DIV/0!	#DIV/0!	#DIV/0!	#DIV/0!	#DIV/0!	#DIV/0!	#DIV/0!	#DIV/0!	#DIV/0!	#DIV/0!	#DIV/0!	#DIV/0!	#DIV/0!	#DIV/0!	#DIV/0!	#DIV/0!	#DIV/0!	#DIV/0!	#DIV/0!	#DIV/0!	#DIV/0!
38.765	124.556	144.813	158.647	140.475	114.105	303.348	163.135	308.512	305.092	327.466	240.246	457.511	326.985	308.973	363.02	478.771	267.51	190.85	183.699	314.054	305.784	275.632	299.326	202.256	#DIV/0!	#DIV/0!	#DIV/0!	#DIV/0!	#DIV/0!	#DIV/0!	#DIV/0!	#DIV/0!	#DIV/0!	#DIV/0!	#DIV/0!	#DIV/0!	#DIV/0!	#DIV/0!	#DIV/0!	#DIV/0!	#DIV/0!	#DIV/0!	#DIV/0!	#DIV/0!	#DIV/0!	#DIV/0!	#DIV/0!	#DIV/0!	#DIV/0!
41.345	124.932	145.779	164.87	140.984	117.554	323.472	176.428	296.284	310.278	332.821	259.46	460.654	323.256	317.109	359.014	484.649	263.843	193.184	180.779	338.8	325.973	285.362	319.02	192.65	#DIV/0!	#DIV/0!	#DIV/0!	#DIV/0!	#DIV/0!	#DIV/0!	#DIV/0!	#DIV/0!	#DIV/0!	#DIV/0!	#DIV/0!	#DIV/0!	#DIV/0!	#DIV/0!	#DIV/0!	#DIV/0!	#DIV/0!	#DIV/0!	#DIV/0!	#DIV/0!	#DIV/0!	#DIV/0!	#DIV/0!	#DIV/0!	#DIV/0!
43.925	131.122	141.789	165.104	146.682	114.985	307.587	162.799	293.492	317.267	341.395	268.274	449.41	316.306	325.186	364.587	482.853	245.901	190.568	191.303	336.872	325.624	281.847	322.97	217.492	#DIV/0!	#DIV/0!	#DIV/0!	#DIV/0!	#DIV/0!	#DIV/0!	#DIV/0!	#DIV/0!	#DIV/0!	#DIV/0!	#DIV/0!	#DIV/0!	#DIV/0!	#DIV/0!	#DIV/0!	#DIV/0!	#DIV/0!	#DIV/0!	#DIV/0!	#DIV/0!	#DIV/0!	#DIV/0!	#DIV/0!	#DIV/0!	#DIV/0!
46.505	138.428	149.44	166.78	143.304	119.922	306.787	169.554	297.404	310.456	337.04	274.345	450.408	310.285	330.69	349.675	524.634	267.091	188.439	190.879	330.233	330.859	297.807	329.203	217.233	#DIV/0!	#DIV/0!	#DIV/0!	#DIV/0!	#DIV/0!	#DIV/0!	#DIV/0!	#DIV/0!	#DIV/0!	#DIV/0!	#DIV/0!	#DIV/0!	#DIV/0!	#DIV/0!	#DIV/0!	#DIV/0!	#DIV/0!	#DIV/0!	#DIV/0!	#DIV/0!	#DIV/0!	#DIV/0!	#DIV/0!	#DIV/0!	#DIV/0!
49.085	137.147	136.877	176.941	148.489	116.29	302.767	169.853	287.623	305.049	346.22	280.143	462.945	316.306	339.642	358.959	508.006	262.573	191.261	189.192	348.06	327.799	283.646	341.779	220.32	#DIV/0!	#DIV/0!	#DIV/0!	#DIV/0!	#DIV/0!	#DIV/0!	#DIV/0!	#DIV/0!	#DIV/0!	#DIV/0!	#DIV/0!	#DIV/0!	#DIV/0!	#DIV/0!	#DIV/0!	#DIV/0!	#DIV/0!	#DIV/0!	#DIV/0!	#DIV/0!	#DIV/0!	#DIV/0!	#DIV/0!	#DIV/0!	#DIV/0!
51.665	139.076	148.159	173.859	141.947	122.69	310.657	169.278	293.353	302.289	351.642	290.023	460.041	321.834	352.234	347.758	515.619	277.135	197.869	196.025	355.602	327.679	292.576	340.49	229.357	#DIV/0!	#DIV/0!	#DIV/0!	#DIV/0!	#DIV/0!	#DIV/0!	#DIV/0!	#DIV/0!	#DIV/0!	#DIV/0!	#DIV/0!	#DIV/0!	#DIV/0!	#DIV/0!	#DIV/0!	#DIV/0!	#DIV/0!	#DIV/0!	#DIV/0!	#DIV/0!	#DIV/0!	#DIV/0!	#DIV/0!	#DIV/0!	#DIV/0!
54.245	136.447	146.541	171.983	147.008	122.41	304.532	160.19	302.438	304.169	342.925	285.386	457.738	323.873	332.447	356.925	527.912	269.332	200.588	189.314	339.573	346.851	283.879	350.691	241.075	#DIV/0!	#DIV/0!	#DIV/0!	#DIV/0!	#DIV/0!	#DIV/0!	#DIV/0!	#DIV/0!	#DIV/0!	#DIV/0!	#DIV/0!	#DIV/0!	#DIV/0!	#DIV/0!	#DIV/0!	#DIV/0!	#DIV/0!	#DIV/0!	#DIV/0!	#DIV/0!	#DIV/0!	#DIV/0!	#DIV/0!	#DIV/0!	#DIV/0!
56.84	135.409	143.129	173.226	148.9	122.211	304.004	163.405	302.013	319.282	349.902	294.166	449.172	317.568	346.101	349.036	535.697	294.022	199.066	211.259	360.021	366.57	297.541	355.475	235.419	#DIV/0!	#DIV/0!	#DIV/0!	#DIV/0!	#DIV/0!	#DIV/0!	#DIV/0!	#DIV/0!	#DIV/0!	#DIV/0!	#DIV/0!	#DIV/0!	#DIV/0!	#DIV/0!	#DIV/0!	#DIV/0!	#DIV/0!	#DIV/0!	#DIV/0!	#DIV/0!	#DIV/0!	#DIV/0!	#DIV/0!	#DIV/0!	#DIV/0!
59.42	134.656	145.223	175.781	146.579	125.764	299.614	162.15	290.574	302.232	344.908	307.249	462.219	314.492	330.917	361.419	537.667	272.245	202.238	201.839	360.021	367.477	286.645	356.216	246.016	#DIV/0!	#DIV/0!	#DIV/0!	#DIV/0!	#DIV/0!	#DIV/0!	#DIV/0!	#DIV/0!	#DIV/0!	#DIV/0!	#DIV/0!	#DIV/0!	#DIV/0!	#DIV/0!	#DIV/0!	#DIV/0!	#DIV/0!	#DIV/0!	#DIV/0!	#DIV/0!	#DIV/0!	#DIV/0!	#DIV/0!	#DIV/0!	#DIV/0!
62	139.148	154.287	182.414	145.825	120.647	308.394	162.943	284.924	307.582	356.912	299.871	472.271	327.08	344.224	340.411	530.638	291.109	203.085	222.36	372.374	353.617	286.645	371.125	244.645	#DIV/0!	#DIV/0!	#DIV/0!	#DIV/0!	#DIV/0!	#DIV/0!	#DIV/0!	#DIV/0!	#DIV/0!	#DIV/0!	#DIV/0!	#DIV/0!	#DIV/0!	#DIV/0!	#DIV/0!	#DIV/0!	#DIV/0!	#DIV/0!	#DIV/0!	#DIV/0!	#DIV/0!	#DIV/0!	#DIV/0!	#DIV/0!	#DIV/0!
64.58	139.353	156.095	175.675	142.367	130.3	302.028	166.524	285.495	310.222	345.984	305.188	464.329	313.469	353.65	347.95	512.088	279.616	207.18	211.721	362.923	360.405	289.527	369.112	245.456	#DIV/0!	#DIV/0!	#DIV/0!	#DIV/0!	#DIV/0!	#DIV/0!	#DIV/0!	#DIV/0!	#DIV/0!	#DIV/0!	#DIV/0!	#DIV/0!	#DIV/0!	#DIV/0!	#DIV/0!	#DIV/0!	#DIV/0!	#DIV/0!	#DIV/0!	#DIV/0!	#DIV/0!	#DIV/0!	#DIV/0!	#DIV/0!	#DIV/0!
67.16	136.229	148.495	194.872	147.664	129.515	299.765	163.63	301.092	301.799	345.093	299.904	466.61	316.792	334.298	339.552	563.026	294.537	209.18	217.406	355.542	348.895	297.724	368.472	251.578	#DIV/0!	#DIV/0!	#DIV/0!	#DIV/0!	#DIV/0!	#DIV/0!	#DIV/0!	#DIV/0!	#DIV/0!	#DIV/0!	#DIV/0!	#DIV/0!	#DIV/0!	#DIV/0!	#DIV/0!	#DIV/0!	#DIV/0!	#DIV/0!	#DIV/0!	#DIV/0!	#DIV/0!	#DIV/0!	#DIV/0!	#DIV/0!	#DIV/0!
69.755	149.632	148.62	190.442	143.603	129.207	311.011	156.587	285.667	310.583	350.641	310.205	466.201	314.166	341.085	346.94	549.377	288.88	210.42	208.23	360.824	370.756	303.989	355.854	263.538	#DIV/0!	#DIV/0!	#DIV/0!	#DIV/0!	#DIV/0!	#DIV/0!	#DIV/0!	#DIV/0!	#DIV/0!	#DIV/0!	#DIV/0!	#DIV/0!	#DIV/0!	#DIV/0!	#DIV/0!	#DIV/0!	#DIV/0!	#DIV/0!	#DIV/0!	#DIV/0!	#DIV/0!	#DIV/0!	#DIV/0!	#DIV/0!	#DIV/0!
72.335	145.827	142.28	179.906	147.802	123.802	300.157	167.325	292.597	308.462	343.051	306.295	465.952	310.459	345.273	341.112	546.052	277.039	221.791	214.069	369.702	373.511	302.556	366.804	261.77	#DIV/0!	#DIV/0!	#DIV/0!	#DIV/0!	#DIV/0!	#DIV/0!	#DIV/0!	#DIV/0!	#DIV/0!	#DIV/0!	#DIV/0!	#DIV/0!	#DIV/0!	#DIV/0!	#DIV/0!	#DIV/0!	#DIV/0!	#DIV/0!	#DIV/0!	#DIV/0!	#DIV/0!	#DIV/0!	#DIV/0!	#DIV/0!	#DIV/0!
74.915	142.405	145.23	186.68	142.362	127.624	297.23	164.926	278.916	298.152	349.876	319.118	446.869	313.897	343.369	333.931	554.137	287.346	214.592	220.152	377.717	359.563	293.976	373.897	273.135	#DIV/0!	#DIV/0!	#DIV/0!	#DIV/0!	#DIV/0!	#DIV/0!	#DIV/0!	#DIV/0!	#DIV/0!	#DIV/0!	#DIV/0!	#DIV/0!	#DIV/0!	#DIV/0!	#DIV/0!	#DIV/0!	#DIV/0!	#DIV/0!	#DIV/0!	#DIV/0!	#DIV/0!	#DIV/0!	#DIV/0!	#DIV/0!	#DIV/0!
77.495	141.711	151.849	190.301	147.427	125.074	297.547	160.692	289.022	307.121	333.367	306.502	454.028	311.772	353.182	349.043	561.765	301.441	217.114	223.893	378.058	367.127	297.874	379.228	278.274	#DIV/0!	#DIV/0!	#DIV/0!	#DIV/0!	#DIV/0!	#DIV/0!	#DIV/0!	#DIV/0!	#DIV/0!	#DIV/0!	#DIV/0!	#DIV/0!	#DIV/0!	#DIV/0!	#DIV/0!	#DIV/0!	#DIV/0!	#DIV/0!	#DIV/0!	#DIV/0!	#DIV/0!	#DIV/0!	#DIV/0!	#DIV/0!	#DIV/0!
80.075	150.213	154.133	184.687	144.772	132.922	296.054	167.982	274.38	298.387	338.553	313.981	446.574	301.477	348.854	334.873	539.385	284.673	223.697	222.732	375.226	366.799	302.023	378.639	277.481	#DIV/0!	#DIV/0!	#DIV/0!	#DIV/0!	#DIV/0!	#DIV/0!	#DIV/0!	#DIV/0!	#DIV/0!	#DIV/0!	#DIV/0!	#DIV/0!	#DIV/0!	#DIV/0!	#DIV/0!	#DIV/0!	#DIV/0!	#DIV/0!	#DIV/0!	#DIV/0!	#DIV/0!	#DIV/0!	#DIV/0!	#DIV/0!	#DIV/0!
82.665	144.136	152.098	186.445	148.378	131.252	298.844	162.652	282.457	294.328	342.185	320.399	455.355	301.804	358.874	333.271	539.984	292.811	232.743	223.464	368.628	380.889	287.678	378.538	279.697	#DIV/0!	#DIV/0!	#DIV/0!	#DIV/0!	#DIV/0!	#DIV/0!	#DIV/0!	#DIV/0!	#DIV/0!	#DIV/0!	#DIV/0!	#DIV/0!	#DIV/0!	#DIV/0!	#DIV/0!	#DIV/0!	#DIV/0!	#DIV/0!	#DIV/0!	#DIV/0!	#DIV/0!	#DIV/0!	#DIV/0!	#DIV/0!	#DIV/0!
85.245	144.017	145.648	175.769	146.222	125.892	304.162	162.74	287.099	302.154	343.597	320.172	445.36	304.981	347.731	341.923	536.344	293.051	227.784	234.776	366.961	372.308	321.599	371.563	271.264	#DIV/0!	#DIV/0!	#DIV/0!	#DIV/0!	#DIV/0!	#DIV/0!	#DIV/0!	#DIV/0!	#DIV/0!	#DIV/0!	#DIV/0!	#DIV/0!	#DIV/0!	#DIV/0!	#DIV/0!	#DIV/0!	#DIV/0!	#DIV/0!	#DIV/0!	#DIV/0!	#DIV/0!	#DIV/0!	#DIV/0!	#DIV/0!	#DIV/0!
87.825	142.775	152.061	178.23	151.117	132.37	283.555	161.36	269.168	298.181	337.805	316.757	451.509	307.288	347.437	334.364	529.015	289.659	232.999	229.29	383.381	367.477	305.121	369.769	274.765	#DIV/0!	#DIV/0!	#DIV/0!	#DIV/0!	#DIV/0!	#DIV/0!	#DIV/0!	#DIV/0!	#DIV/0!	#DIV/0!	#DIV/0!	#DIV/0!	#DIV/0!	#DIV/0!	#DIV/0!	#DIV/0!	#DIV/0!	#DIV/0!	#DIV/0!	#DIV/0!	#DIV/0!	#DIV/0!	#DIV/0!	#DIV/0!	#DIV/0!
90.415	140.985	150.128	184.172	147.262	130.415	289.25	163.043	284.725	293.377	338.511	320.853	438.201	304.829	353.029	337.855	548.684	300.122	239.198	230.336	385.922	372.724	318.283	357.202	278.886	#DIV/0!	#DIV/0!	#DIV/0!	#DIV/0!	#DIV/0!	#DIV/0!	#DIV/0!	#DIV/0!	#DIV/0!	#DIV/0!	#DIV/0!	#DIV/0!	#DIV/0!	#DIV/0!	#DIV/0!	#DIV/0!	#DIV/0!	#DIV/0!	#DIV/0!	#DIV/0!	#DIV/0!	#DIV/0!	#DIV/0!	#DIV/0!	#DIV/0!
92.995	146.772	145.933	182.976	142.88	131.597	290.615	162.94	282.994	298.358	329.668	322.107	442.172	307.172	347.504	326.887	553.381	304.173	245.353	224.221	371.731	389.885	328.096	365.591	278.102	#DIV/0!	#DIV/0!	#DIV/0!	#DIV/0!	#DIV/0!	#DIV/0!	#DIV/0!	#DIV/0!	#DIV/0!	#DIV/0!	#DIV/0!	#DIV/0!	#DIV/0!	#DIV/0!	#DIV/0!	#DIV/0!	#DIV/0!	#DIV/0!	#DIV/0!	#DIV/0!	#DIV/0!	#DIV/0!	#DIV/0!	#DIV/0!	#DIV/0!
95.575	141.837	145.552	186.527	146.312	137.442	292.75	160.825	272.988	291.284	332.392	321.1	422.986	303.472	346.135	335.539	549.283	303.298	249.551	237.33	397.873	389.699	308.97	376.171	293.252	#DIV/0!	#DIV/0!	#DIV/0!	#DIV/0!	#DIV/0!	#DIV/0!	#DIV/0!	#DIV/0!	#DIV/0!	#DIV/0!	#DIV/0!	#DIV/0!	#DIV/0!	#DIV/0!	#DIV/0!	#DIV/0!	#DIV/0!	#DIV/0!	#DIV/0!	#DIV/0!	#DIV/0!	#DIV/0!	#DIV/0!	#DIV/0!	#DIV/0!
98.16	139.961	144.205	173.812	143.768	127.963	297.321	162.969	285.196	299.408	336.217	319.232	450.794	299.322	356.115	331.533	536.643	307.889	245.063	229.38	375.939	364.701	296.758	366.678	274.713	#DIV/0!	#DIV/0!	#DIV/0!	#DIV/0!	#DIV/0!	#DIV/0!	#DIV/0!	#DIV/0!	#DIV/0!	#DIV/0!	#DIV/0!	#DIV/0!	#DIV/0!	#DIV/0!	#DIV/0!	#DIV/0!	#DIV/0!	#DIV/0!	#DIV/0!	#DIV/0!	#DIV/0!	#DIV/0!	#DIV/0!	#DIV/0!	#DIV/0!
100.74	145.999	149.85	181.675	138.525	136.161	285.833	157.285	280.965	299.869	322.616	317.711	431.257	293.134	344.632	330.097	538.424	299.151	248.252	229.508	373.489	368.286	309.087	373.534	275.808	#DIV/0!	#DIV/0!	#DIV/0!	#DIV/0!	#DIV/0!	#DIV/0!	#DIV/0!	#DIV/0!	#DIV/0!	#DIV/0!	#DIV/0!	#DIV/0!	#DIV/0!	#DIV/0!	#DIV/0!	#DIV/0!	#DIV/0!	#DIV/0!	#DIV/0!	#DIV/0!	#DIV/0!	#DIV/0!	#DIV/0!	#DIV/0!	#DIV/0!
103.335	141.295	148.796	185.262	148.989	131.872	293.519	160.282	280.441	292.008	318.371	313.447	437.588	298.27	338.76	337.917	526.178	301.8	251.047	221.32	387.92	379.905	309.97	375.261	281.387	#DIV/0!	#DIV/0!	#DIV/0!	#DIV/0!	#DIV/0!	#DIV/0!	#DIV/0!	#DIV/0!	#DIV/0!	#DIV/0!	#DIV/0!	#DIV/0!	#DIV/0!	#DIV/0!	#DIV/0!	#DIV/0!	#DIV/0!	#DIV/0!	#DIV/0!	#DIV/0!	#DIV/0!	#DIV/0!	#DIV/0!	#DIV/0!	#DIV/0!
[truncated: 149 more rows]
[truncated: 41 more columns]

## Sheet: Norm raw nucl
XRCC1-YFP 405
[truncated: 431 more rows]
[truncated: 41 more columns]

## Sheet: Mean
	XRCC1-YFP 405			OGG1-GFP 405			VH10 GFP-DDB2 405			GM GFP-DDB2 405			OGG1-GFP 405 RO			VH10 GFP-DDB2 405 RO			GM GFP-DDB2 405 RO
[truncated: 48 more rows]
