# Supplementary material for: Global and transcription-coupled repair of 8-oxoG is initiated by nucleotide excision repair proteins
Source: Nat Commun. 2022 Feb 21;13:974. doi: 10.1038/s41467-022-28642-9 (PMC8861037; doi:10.1038/s41467-022-28642-9)
Supplement: Supplementary file 8 — Source Data [file 41467_2022_28642_MOESM8_ESM.zip › Source data file__NCOMMS-21-19678A/FIG5D_1.xlsx]

## Sheet: Raw
OGG1-GFP 405 RO	1				2				3				4				5				6				7				8				9				10				11				12				13
time	roi1	nucleus	back	time	roi1	nucleus	back	time	roi1	nucleus	back	time	roi1	nucleus	back	time	roi1	nucleus	back	time	roi1	nucleus	back	time	roi1	nucleus	back	time	roi1	nucleus	back	time	roi1	nucleus	back	time	roi1	nucleus	back	time	roi1	nucleus	back	time	roi1	nucleus	back	time	roi1
0	38.8959	32.6943	5.11858	0	72.913	63.2372	12.6877	0	43.8366	43.9183	8.39262	0	33.7549	32.3347	9.73123	0	61.8274	58.5455	10.7128	0	57.5573	58.0356	4.31225	0	52.8393	52.3702	5.47563	0	50.3307	46.7563	5.4585	0	46.6588	48.5771	4.93676	0	55.4545	52.3992	6.46245	0	32.1462	32.4032	6.50856	0	59.6904	57.8933	5.80632	0	37.2227
2.595	38.2121	32.4598	5.07773	2.595	69.1067	62.1041	12.3702	2.6	42.3623	43.8261	8.87352	2.585	33.3162	32.274	9.75231	2.595	60.1779	60.1001	11.0659	2.58	56.9473	56.7049	4.40975	2.595	50.8314	53.444	5.32938	2.58	51.2029	47.4203	5.54941	2.58	47.9302	46.2279	5.04084	2.6	55.4545	53.8854	6.6996	2.595	32.1001	33.8419	6.59947	2.585	56.4717	57.3689	6.04084	2.585	38.1594
5.175	38.8827	31.0817	5.24506	5.175	68.8946	62.2095	12.0751	5.18	40.8235	44.8274	8.51252	5.165	34.0079	31.7734	9.39789	5.175	61.0264	59.0343	10.7036	5.17	55.9578	55.6337	4.31489	5.175	51.3149	51.7352	5.60079	5.175	51.4993	47.386	5.45323	5.17	47.2477	47.9447	4.90646	5.18	54.2148	53.7233	6.71673	5.175	32.1542	33.2951	6.54414	5.165	57.8972	57.0105	6.01186	5.165	37.4625
7.755	38.3742	32.78	5.15547	7.755	67.3979	61.1752	12.4638	7.76	41.7628	43.5059	8.67062	7.75	32.6627	32.6482	9.62978	7.755	60.5125	59.9433	11.3096	7.75	57.0053	56.0461	4.40711	7.755	50.386	51.1173	5.29776	7.755	49.5995	49.7299	6.03162	7.75	47.3913	46.9987	5.05007	7.76	53.1449	52.9987	6.70751	7.755	31.9209	32.2319	6.56258	7.75	57.4401	58.7747	6.24111	7.755	37.9302
10.335	38.7971	32.1304	5.03689	10.335	69.6522	61.4124	11.7378	10.341	41.0448	43.8656	8.73781	10.335	32.473	33.7167	9.37945	10.335	60.6021	59.3557	10.9974	10.33	57.3597	54.9921	4.3531	10.335	51.6733	51.6601	5.73386	10.335	49.7681	47.5323	5.63768	10.33	47.4941	46.3241	4.75231	10.34	53.0553	53.7233	6.78656	10.335	32.4401	32.6126	6.71146	10.335	58.7418	58.8551	6.26746	10.335	38.0264
12.935				12.94				12.941				12.935				12.94				12.93				12.935				12.935				12.931				12.94				12.935				12.935				12.935
15.535	46.5375	30.9315	5.10145	15.54	91.8169	55.747	11.9262	15.541	58.3386	40.4321	8.32148	15.535	51.249	32.5929	9.59552	15.545	98.809	54.191	10.2543	15.53	79.2082	50.0408	4.39789	15.535	59.5112	43.9618	5.31621	15.535	86.8103	44.9078	5.61792	15.535	84.0105	43.1028	5.0303	15.545	81.087	48.0738	6.62451	15.54	54.9789	31.087	6.47036	15.54	90.9236	52.6733	6.22398	15.54	66.3096
18.115	56.0329	29.3874	5.14361	18.12	111.165	56.7431	11.8379	18.121	71.5784	40.3215	8.31621	18.115	60.2991	31.1542	9.35705	18.125	107.526	53.7273	11.6232	18.11	89.3188	47.4625	4.33333	18.115	72.4875	45.6746	5.79447	18.115	97.4809	45.5349	5.68379	18.115	96.863	41.8208	4.90382	18.125	95.8379	46.4835	6.81818	18.12	60.8432	30.7115	6.94203	18.12	101.154	52.6061	6.56785	18.12	70.7866
20.695	58.1634	29.0066	5.04743	20.7	113.177	55.1792	12.108	20.701	73.859	40.751	8.08169	20.695	63.5086	31.5336	9.44928	20.705	107.435	54.0264	11.6509	20.69	91.8274	48.3412	4.43347	20.695	78.6482	44.3043	5.78656	20.695	97.5665	45.2556	5.76153	20.696	96.9855	41.942	4.87352	20.705	100.138	48.3781	6.58498	20.7	61.5995	31.0738	6.54941	20.7	103.232	51.8235	6.77866	20.7	70.8261
23.275	58.2292	29.4519	5.33992	23.28	112.44	55.2806	12.17	23.281	75.0158	39.942	8.4137	23.275	64.5929	29.8709	9.1054	23.285	106.142	53.7839	11.7049	23.27	93.8182	47.1265	4.278	23.275	80.531	44.8564	6.0975	23.275	98.3808	44.3518	6.18314	23.276	100.258	41.5744	4.87879	23.285	99.7681	45.7167	6.79974	23.28	62.6403	31.1278	6.722	23.28	102.253	50.2398	6.99868	23.28	72.3584
25.855	60.9394	28.7563	5.21344	25.86	112.776	54.7286	12.1779	25.861	75.5955	38.9368	8.52042	25.855	63.6588	31.6245	9.12648	25.865	101.744	53.9908	12.1357	25.85	96.0119	47.5428	4.37022	25.855	82.3452	45.7734	5.76153	25.855	94.8972	45.3136	6.11858	25.856	97.2503	41.4032	5.10013	25.865	99.9275	48.029	6.66535	25.86	63.1502	30.6733	6.47563	25.86	102.095	50.9236	6.93281	25.86	69.8011
28.435	59.1989	29.307	5.22398	28.44	113.316	54.7352	12.0777	28.441	73.3584	38.3953	8.1726	28.435	64.9394	30.8235	9.14493	28.445	102.059	52.1265	11.9236	28.43	96.307	48.4163	4.37154	28.435	84.4005	44.7945	6.01713	28.435	94.0988	45.2161	6.04216	28.436	96.6785	39.8419	4.70356	28.445	100.478	46.8577	6.39526	28.44	61.3702	30.5876	6.38999	28.44	102.909	51.3426	6.85244	28.44	72.8735
31.015	59.332	29.2872	5.41107	31.02	109.676	54.9618	12.4638	31.021	74.9671	38.5257	8.13175	31.015	65.5441	31.9091	8.41502	31.025	103.377	51.6561	12.556	31.01	96.1173	47.2872	4.30303	31.015	85.1397	45.6706	6.12253	31.015	92.5336	45.2174	6.05534	31.016	94.2227	38.9499	4.93676	31.025	97.17	46.0619	6.32675	31.02	63.7628	30.7839	6.83663	31.02	98.2411	50.7246	7.30567	31.02	71.5046
33.595	59.7839	29.0883	5.34783	33.6	110.36	55.5929	12.141	33.601	75.2279	39.0211	8.4809	33.595	64.058	31.2582	8.61265	33.605	100.664	51.9829	12.8314	33.59	95.5995	46.0514	4.28722	33.595	85.8445	44.3689	6.09486	33.595	93.2332	44.6574	6.03557	33.596	93.3979	38.3241	4.99868	33.605	96.9302	46.3123	6.722	33.6	64.5072	30.5165	6.7892	33.6	99.386	49.6601	7.18841	33.6	70.5138
36.175	57.448	28.8103	5.27536	36.18	108.559	54.4308	12.5323	36.181	75.357	38.4387	8.33465	36.175	63.7984	30.39	8.99341	36.185	100.572	52.4796	12.996	36.17	93.9671	45.2055	4.5336	36.175	85.4308	44.8748	6.09881	36.175	92.7075	45.0026	5.76153	36.176	91.6456	38.5441	4.81028	36.185	98.1001	47.3426	6.90514	36.18	61.3847	29.531	6.6166	36.18	98.4822	51.1845	7.23715	36.18	69.4638
38.755	61.1647	28.78	5.54545	38.76	109.477	54.4651	12.7128	38.761	73.6917	39.278	8.80237	38.755	61.7049	30.502	8.45059	38.765	101.726	50.3202	12.8103	38.75	95.191	46.3953	4.31094	38.755	84.3702	43.3742	5.95916	38.755	90.0066	44.9526	6.24638	38.756	87.8643	38.5375	4.96574	38.765	97.3123	47.444	6.62055	38.76	61.639	30.5573	6.75494	38.76	98.2609	51.3043	7.16469	38.76	69.2042
41.335	59.0909	28.9881	5.67984	41.34	106.484	54.6047	12.5362	41.341	73.0935	38.5599	8.57708	41.335	63.8445	30.996	8.67589	41.345	98.9829	51.3557	12.1805	41.33	95.8011	46.2266	4.41238	41.335	84.9776	43.5402	5.91436	41.335	91.8867	44.3439	5.82609	41.336	89.7628	39.0422	5.04743	41.345	95.8814	46.3373	6.34651	41.34	62.8564	30.2266	6.73123	41.34	97.2846	50.0962	7.76548	41.34	69.498
43.915	59.0922	28.7457	5.45586	43.92	108.725	53.0369	11.9526	43.921	73.5165	38.6548	8.82345	43.915	62.3518	29.8841	8.36232	43.925	97.7457	50.7668	12.693	43.91	94.8827	45.8933	4.35573	43.915	84.3386	44.6285	6.14229	43.915	90.9381	43.2398	5.86298	43.916	88.6522	37.9275	4.93544	43.925	95.5889	46.0698	6.59684	43.92	61.2582	29.5283	6.91436	43.92	97.415	49.78	7.50593	43.92	67.5283
46.495	58.7128	28.9802	5.46509	46.5	108.101	52.9829	12.8551	46.501	73.0646	38.6271	8.38472	46.495	63.4967	30.224	8.6469	46.505	98.5349	49.805	13.0659	46.495	94.2569	46.3992	4.28722	46.505	84.9328	43.6825	6.35705	46.495	90.0527	44.087	6.02372	46.496	84.7971	39.0013	4.80501	46.505	92.3781	46.3518	6.49802	46.5	61.9038	30.1818	6.44928	46.5	95.7273	50.3228	7.38999	46.5	67.2069
49.08	58.6812	28.888	5.5863	49.08	108.582	54.3847	12.8063	49.081	72.8379	38.5059	8.40843	49.09	62.8801	30.5441	7.75626	49.085	96.8024	49.6271	12.8103	49.075	93.5995	45.3676	4.17523	49.085	85.1028	43.6206	5.98024	49.08	89.8235	44.0685	6.09354	49.076	85.2332	38.9631	4.77602	49.085	93.9829	45.2003	6.38472	49.08	60.2042	29.9368	6.52964	49.08	93.5731	50.5375	7.77734	49.08	66.5191
51.66	58.3742	28.9302	5.53887	51.67	106.2	53.9196	12.6877	51.671	72.6693	40.2477	8.17787	51.67	61.1107	30.5639	8.22661	51.665	96.025	48.9605	13.7312	51.665	93	44.7391	4.34914	51.665	83.7918	44.9908	6.03162	51.66	87.8906	44.8735	5.85112	51.661	85.7892	39.1765	4.86957	51.665	92.8893	45.3347	6.32543	51.66	59.7075	30.5692	6.54545	51.66	94.5547	50.469	7.84453	51.66	67.4743
54.25	56.8551	28.5165	5.69433	54.25	103.71	53.1278	12.664	54.251	71.5837	38.9341	8.5336	54.25	62.5679	30.776	8.68511	54.255	96.7668	49.5283	13.6877	54.245	93.0013	45.6891	4.45191	54.25	84.5415	43.6456	6.16996	54.255	87.6456	43.2161	6.28327	54.256	83.1884	38.0764	4.95916	54.245	90.971	45.9368	6.54282	54.25	61.2411	30.5428	6.52437	54.26	92.4967	49.8959	8.02635	54.245	65.78
56.83	57.7813	28.1476	5.56653	56.83	103.733	53.1792	13.6298	56.831	72.3518	38.585	8.63109	56.83	61.0132	30.1278	8.47563	56.835	93.996	47.9539	12.7339	56.825	93.8248	45.054	4.32675	56.83	85.1607	44.8643	6.16601	56.835	88.0079	43.1871	6.29776	56.836	82.6113	37.4466	4.6996	56.845	92.4743	47.0909	6.5112	56.83	59.5942	30.3373	6.69829	56.84	92.2148	50.1028	7.77075	56.83	67.3781
59.41	57.0474	28.4229	5.44928	59.425	104.335	54.0791	13.0198	59.421	72.4783	37.4374	8.62714	59.41	60.5718	30.585	8.11462	59.415	93.639	47.9855	13.7181	59.42	95.6403	45.9513	4.34651	59.425	83.0606	42.9407	6.30171	59.415	85.9499	42.6166	6.35178	59.416	80.9921	36.6983	4.7747	59.425	90.863	45.6864	6.82609	59.41	59.7352	29.7457	6.56522	59.42	94.0369	48.4545	7.66403	59.41	66.0514
62	57.614	28.8617	5.66535	62.005	104.423	53.0461	13.0224	62.001	71.3188	39.6324	8.7668	62.01	59.6206	28.834	7.98155	62.01	92.8076	47.3847	14.1014	62	92.0593	44.2372	4.24506	62.005	82.6574	44.0935	6.41238	61.995	87.0105	44.0224	6.14756	61.996	81.2187	37.4203	4.9697	62.005	91.4295	45.726	6.64163	62.005	58.9486	30.7339	6.10145	62	92.0026	49.5665	8	62	67.7365
64.58	57.336	28.3083	5.53755	64.585	101.997	53.4809	13.0277	64.581	71.2543	38.2187	8.46904	64.59	57.7813	30.2925	8.28458	64.59	92.5244	47.6126	13.39	64.58	94.8366	44.1028	4.37945	64.585	82.3597	44.2266	5.99868	64.575	84.7049	43.4005	6.46377	64.576	79.9302	38.8893	4.85375	64.585	91.3953	46.5165	6.61924	64.585	60.1607	29.888	6.57049	64.58	90.9868	49.4401	8.10145	64.58	68.249
67.16	55.4321	28.8643	5.68116	67.165	103.631	53.9723	13.7181	67.161	71.9657	38.5428	8.70751	67.17	58.7194	29.8564	8.80632	67.17	92.3663	48.2661	14.1897	67.16	90.7787	44.859	4.30698	67.165	82.8959	43.0817	5.8419	67.17	85.4493	42.4005	6.34387	67.161	78.2161	38.4862	4.96443	67.165	90.2819	45.108	6.54677	67.165	58.5257	29.3597	6.47036	67.16	91.3188	51.2332	8.27668	67.16	66.8327
69.745	56.3083	28.9605	5.66535	69.745	102.173	53.8788	13.0922	69.756	71.274	37.5283	9.28327	69.75	59.9513	29.3254	8.91041	69.75	91.4875	48.3557	13.6126	69.75	89.2951	43.7747	4.33465	69.745	81.3597	43.0501	6.18182	69.75	84.5705	42.5402	6.06456	69.741	75.7497	38.4163	4.8274	69.745	89.6719	47.1265	6.51779	69.745	60.1871	28.2095	6.22398	69.745	88.7879	50.1344	7.94862	69.745	64.9394
72.325	55.6482	28.3373	5.58498	72.33	100.149	53.8182	13.2925	72.336	70.639	37.3755	8.65481	72.33	58.4124	29.8656	9.00527	72.33	91.6561	46.5494	13.635	72.33	89.3781	44.0026	4.23584	72.33	82.834	43.4545	6.1054	72.33	82.5823	43.5244	5.99868	72.326	77.8182	39.2213	4.76548	72.325	89.4045	44.6891	6.39657	72.325	57.0395	30.5995	6.32938	72.325	88.5191	50.1884	8.2635	72.325	64.3043
74.92	56.7233	28.0791	5.56126	74.91	103.918	52.2925	13.2754	74.916	67.4638	37.2622	8.78129	74.91	57.1502	29.0593	9.18314	74.91	87.5692	46.9473	13.5296	74.91	90.2951	42.7075	4.34387	74.925	81.2899	42.5534	6.02767	74.91	82.0593	41.5296	6.36891	74.911	76.4084	37.6126	4.70883	74.925	88.5665	45.4717	6.69829	74.92	58.5797	29.5929	6.3004	74.915	89.1094	50.9473	8.42951	74.91	63.3729
77.5	55.249	28.2016	5.71278	77.5	99.9868	52.7668	14.1094	77.496	69.8933	37.5784	8.91963	77.505	55.643	30.5771	9.38735	77.495	90.469	46.9934	13.7378	77.49	88.6746	42.6535	4.31357	77.505	83.0092	43.1094	6.02372	77.49	81.9078	41.6904	6.21212	77.491	75.4862	38.4862	4.72332	77.505	88.7246	43.0817	6.46113	77.5	59.531	29.1594	6.20817	77.495	88.7523	49.6337	8.47036	77.5	64.6561
80.08	55.0751	29.112	5.79447	80.08	101.256	52.7431	14.2372	80.076	69.0514	37.7286	9.04611	80.085	55.9341	29.4901	9.84717	80.08	89.054	46.7536	14.3426	80.075	88.7128	42.2701	4.32279	80.085	80.1871	41.614	6.23715	80.08	81.8972	43.1014	5.90514	80.076	75.1238	37.9921	4.79578	80.085	85.7931	44.7852	6.60211	80.081	59.2385	30.191	6.55072	80.075	89.3663	50.5007	8.2556	80.08	63.3439
82.66	53.668	28.2609	5.65349	82.66	98.9341	52.7141	14.0158	82.666	68.3755	36.4585	8.73518	82.665	56.2464	28.9104	9.3307	82.66	85.1542	46.1423	13.8366	82.655	88.4203	43.1542	4.38208	82.665	82.6364	42.4203	6.33465	82.66	80.1607	42.6601	5.92622	82.666	74.6535	38.4756	4.77075	82.665	86.527	44.6812	6.2556	82.661	58.6719	29.2055	6.32411	82.665	89.6838	50.4045	8.40448	82.66	63.7167
85.24	53.1607	27.4097	5.94335	85.255	99.9486	53.0646	13.7813	85.246	69.2108	37.4137	8.66271	85.245	56.975	29.6179	9.28986	85.25	87.5626	45.4717	13.9513	85.255	86.5349	40.6179	4.35178	85.245	80.8235	42.6166	5.84717	85.24	80.6416	43.0448	6.21476	85.246	73.8906	37.9236	4.93149	85.245	87.1831	44.8893	6.41897	85.256	57.9526	30.0448	6.10804	85.245	89.0277	49.0422	8.47299	85.24	63.4862
87.84	53.1779	27.1621	5.80369	87.835	98.9539	52.6113	13.6206	87.826	71.971	36.7497	9.22003	87.825	56.2833	29.3926	9.6614	87.83	86.6298	46.0303	14.3294	87.835	88.3808	43.0962	4.33465	87.84	79.448	42.888	6.13834	87.83	80.0843	42.5573	6.15415	87.826	73.1884	38.2635	4.85771	87.825	84.6245	44.3043	6.6087	87.836	59.3913	29.1976	6.23715	87.825	87.9684	50.693	8.083	87.83	63.0817
90.42	53.4914	28.0606	5.75099	90.415	98.4111	52.5455	13.4928	90.421	68.5758	37.1159	9.03821	90.41	55.3597	28.6311	9.52833	90.41	86.2451	44.5679	14.668	90.415	87.1845	42.6087	4.51252	90.42	81.5099	41.4862	6.0303	90.41	80.5929	42.8406	5.91436	90.406	73.531	38.9513	4.80501	90.41	87.1607	45.7905	6.34387	90.416	57.6601	29.6166	6.27009	90.415	87.3294	51.4625	8.29117	90.41	62.4769
93	51.1831	27.6482	5.85112	92.995	94.6746	52.3966	14.0804	93.001	68.2859	37.0909	8.96443	92.99	54.7312	28.3544	9.12912	93	85.9486	45.5599	14.2437	92.995	86.3768	41.6285	4.25428	93	79.5323	41.7141	5.87747	92.99	79.357	41.6877	6.27668	92.991	74.7813	39.4704	4.83004	92.99	85.4045	46.4664	6.13043	92.996	57.5375	29.5573	6.1054	92.995	87.942	51.415	8.31621	92.99	61.1462
95.58	51.3913	27.2292	5.85375	95.575	98.5072	52.9631	13.3729	95.581	67.8524	36.5086	9.80501	95.59	54.9552	29.0949	9.10408	95.58	81.2754	43.614	14.6746	95.575	86.7602	42.2938	4.33465	95.58	80.1252	41.8314	5.98551	95.585	77.4308	42.8472	6.09091	95.571	73.2714	37.2833	4.76416	95.585	87.3768	44.0685	6.42951	95.576	58.0619	29.4058	6.0224	95.575	85.3834	50.0949	8.23584	95.59	61.7734
98.16	51.2899	26.9144	5.8498	98.17	96.5007	53.8208	13.7286	98.161	68.8827	36.6785	9.72859	98.17	52.112	28.7852	9.01318	98.16	83.2069	44.0461	14.4427	98.155	87.9987	41.722	4.2029	98.16	79.2227	43.1884	6.16733	98.165	78.7457	42.8854	6.01449	98.156	71.2569	38.3518	4.72596	98.165	85.9341	44.0567	6.55731	98.161	56.9895	31.029	6.03953	98.17	86.0619	49.4664	8.23452	98.17	60.0606
100.74	50.3399	27.058	6.01976	100.75	95.9157	53.4018	13.6298	100.741	69.0804	36.0066	9.4664	100.75	52.9934	28.6469	9.41634	100.745	83.2543	43.0211	14.3399	100.75	85.3847	42.4203	4.34914	100.75	77.2306	41.8419	5.9473	100.745	76.2596	41.8906	6.14888	100.741	71.6983	38.1173	4.71937	100.745	86.8063	44.3439	6.1726	100.741	56.7049	29.5257	6.15942	100.75	84.1607	50.3333	8.56258	100.75	60.5217
103.325	50.5626	27.4704	5.96179	103.33	97.0369	53.1937	13.8577	103.326	67.3584	35.859	9.33333	103.33	52.6364	27.8063	8.83926	103.325	80.7273	42.7378	14.6877	103.33	85.3623	40.4651	4.2332	103.33	78.7128	41.083	5.95652	103.325	76.4005	42.7075	6.06324	103.321	70.776	38.639	4.76812	103.325	85.386	44.8393	6.0527	103.331	56.9117	29.8406	5.93808	103.33	86.3623	49.2266	8.47826	103.33	60.7444
105.905	49.3267	27.1818	5.88801	105.91	92.6232	52.2082	13.4137	105.911	64.9223	36.3491	9.32148	105.91	53.5362	28.3452	8.87879	105.92	81.697	43.7207	14.6996	105.91	85.8445	40.7708	4.34519	105.91	79.4005	41.0079	5.84717	105.905	78.0316	40.9565	6.0303	105.906	70.5178	37.087	4.78524	105.91	85.83	44.3874	6.44137	105.911	57.2964	29.332	5.98814	105.91	85.581	51.2951	8.64295	105.91	60.6667
108.5	49.917	27	6.00791	108.49	94.8353	53.025	14.6258	108.491	65.4914	35.9776	9.38867	108.49	52.1831	27.7233	9.53887	108.5	80.5217	43.722	14.5033	108.49	84.6206	40.8511	4.32411	108.505	78.1133	41.5231	6.1357	108.5	76.3531	42.1133	6.36364	108.491	68.971	38.3794	4.69302	108.49	84.4229	44.5362	6.30698	108.491	57.7497	29.7905	6.22661	108.49	85.8037	52.1054	8.7971	108.49	61.4954
111.08	48.4862	27.0395	5.7444	111.08	93.6653	52.2885	13.7523	111.081	66.2951	37.0817	9.57181	111.08	51.5362	28.1423	9.4585	111.08	81.6206	42.7299	14.4058	111.07	83.4756	40.336	4.38076	111.085	78.9025	40.9381	6.06192	111.08	75.776	41.9394	5.84585	111.071	69.83	37.9302	4.65217	111.08	84.8841	44.4532	6.34387	111.081	56.141	29.1252	5.97892	111.085	87.1252	48.9486	9.15415	111.075	60.8617
113.66	48.4783	26.274	5.7668	113.66	92.0817	54.0738	14.3386	113.661	65.946	36.0711	9.32411	113.66	51.996	28.2609	9.10013	113.66	79.2938	41.4084	15.419	113.655	84.4401	39.5665	4.29117	113.665	78.6917	41.776	6.05007	113.66	75.1001	41.4967	6.12912	113.661	67.7694	37.3742	4.87879	113.66	85.2253	44.2714	6.20949	113.661	56.6733	28.9302	5.89196	113.665	84.3228	50.3623	8.92095	113.655	60.9025
116.24	46.9605	27.137	5.81291	116.24	92.3228	52.8617	14.2174	116.241	64.8709	36.0198	9.54941	116.24	49.365	27.8735	8.89196	116.245	80.9368	42.9499	14.859	116.245	85.7668	39.9499	4.44269	116.245	78.5165	41.5415	6.03294	116.24	75.1397	41.6864	6.21607	116.241	68.4572	40.0158	4.83531	116.24	85.6034	43.9236	6.2635	116.241	57.7708	29.2108	5.77997	116.245	84.22	51.7905	8.86957	116.255	59.9025
OGG1-GFP NEDDi 405 RO	1				2				3				4				5				6				7				8				9				10				11				12				13
time	roi1	nucleus	back	time	roi1	nucleus	back	time	roi1	nucleus	back	time	roi1	nucleus	back	time	roi1	nucleus	back	time	roi1	nucleus	back	time	roi1	nucleus	back	time	roi1	nucleus	back	time	roi1	nucleus	back	time	roi1	nucleus	back	time	roi1	nucleus	back	time	roi1	nucleus	back	time	roi1
0	32.9407	25.1041	4.97365	0	71.1344	66.3847	6.0527	0	52.5692	49.6416	4.44401	0	72.4401	70.1568	4.35968	0	64.5639	55.7681	6.32016	0	56.2253	59.9144	5.05534	0	81.9249	65.975	4.83399	0	59.4387	63.7655	4.5639	0	68.0922	66.3742	4.69697	0	45.4506	46.3742	5.68775	0	47.5494	49.4137	4.50988	0	64.5916	66.3518	10.5889	0	50.4335
2.58	31.9038	26.751	5.16469	2.6	68.6957	66.7299	6.33992	2.58	52.2292	50.4282	4.55468	2.595	71.3465	68.8221	4.37286	2.58	65.307	54.5428	6.74835	2.585	54.386	60.2424	4.73781	2.595	79.8458	63.6232	5.7892	2.585	58.5086	63.8748	4.46904	2.58	69.3781	65.6324	4.44928	2.595	45.3742	45.7022	5.54545	2.6	46.3808	51.058	4.50066	2.58	65.7708	66.8617	10.83	2.59	51.2121
5.165	32.9776	26.9473	5.1726	5.18	67.4967	64.8182	6.00922	5.165	50.5837	47.5652	4.44269	5.175	71.3781	68.7181	4.31094	5.175	65.996	57.0184	6.59552	5.165	53.8024	59.1647	5.4058	5.175	79.9539	65.8155	5.94466	5.175	59.6008	64.1989	4.43347	5.18	66.8682	68.8103	4.60738	5.175	43.9868	46.6983	5.71542	5.18	47.1673	51.2266	4.5942	5.165	64.0764	65.8142	11.2477	5.17	51.7101
7.75	32.8235	26.8893	5.11199	7.76	66.8722	64.527	6.33202	7.755	49.9684	48.1397	4.54941	7.755	71.4677	67.5968	4.25955	7.755	67.108	55.7457	6.60343	7.755	54.004	60.2424	5.00791	7.755	82.4111	66.0817	5.40448	7.755	59.1515	65.1278	4.43742	7.76	68.6364	65.4045	4.75758	7.755	45.2516	46.6311	5.56258	7.76	47.6245	49.5889	4.95125	7.76	65.9433	66.1568	11.2477	7.75	50.3426
10.33	33.2385	27.4941	5.05402	10.34	66.4374	66.4269	6.09618	10.335	50.4796	47.4769	4.361	10.335	72.4427	69.1779	4.32279	10.335	67.0922	54.6574	6.38867	10.335	54.2319	57.5534	5.04875	10.335	81.1357	65.0066	5.46772	10.335	58.0211	62.9447	4.47036	10.34	68.0474	66.5679	4.60079	10.335	46.2925	46.5323	5.74177	10.34	48.9354	49.2003	4.78524	10.34	64.8524	65.8208	11.4401	10.345	51.975
12.93				12.94				12.935				12.935				12.935				12.935				12.935				12.94				12.945				12.935				12.94				12.94				12.945
15.53	56.4625	25.5744	4.97365	15.54	86.8867	63.3768	6.41107	15.54	96.8458	47.2925	4.44796	15.54	98.6904	65.8801	4.32148	15.535	117.582	56.3742	7.4137	15.535	68.917	55.9236	5.6917	15.535	98.058	63.5692	5.74308	15.54	89.7101	63.4466	4.38603	15.55	103.159	58.2372	4.639	15.54	65.1568	39.3267	5.85771	15.545	73.7233	48.6219	4.72332	15.545	103.451	62.8762	10.2055	15.55	80.9407
18.11	61.2055	25.3412	4.71805	18.12	94.469	64.4717	6.19368	18.12	105.026	47.0791	4.42688	18.12	106.609	67.7022	4.37681	18.115	126.493	55.0725	7.44532	18.115	78.3017	56.4875	5.75099	18.115	113.556	62.2859	5.88406	18.12	97.8327	63.9513	4.45718	18.13	113.042	57.386	4.72464	18.12	70.0632	38.7971	5.93676	18.125	82.1871	47.2754	4.74177	18.125	109.174	62.5178	10.9829	18.13	86.4783
20.69	60.4163	25.2148	4.83794	20.7	98.2464	65.0448	6.0448	20.7	101.653	47.2516	4.41897	20.7	111.303	67.2569	4.3386	20.695	123.976	55.9552	7.72069	20.695	78.2042	55.1686	5.86693	20.695	117.49	62.2385	5.9776	20.7	101.273	63.7708	4.52306	20.71	109.519	57.4848	4.75362	20.7	72.9592	38.9381	5.94598	20.705	83.7141	46.7628	4.67589	20.705	109.515	61.9289	10.7088	20.71	89.8287
23.27	58.2899	25.6192	4.82345	23.28	99.4097	61.7826	6.01976	23.28	102.105	48.1318	4.49407	23.28	111.937	66.5033	4.36232	23.275	125.332	55.8854	7.40448	23.275	80.8169	54.8011	5.68248	23.275	121.249	61.9947	5.74704	23.28	102.356	62.5586	4.60211	23.29	109.34	57.7049	4.79578	23.28	75.1186	39.5402	6.07115	23.285	83.6957	47.1607	4.77339	23.285	109.184	61.386	11.1713	23.29	89.502
25.85	56.3491	25.8235	4.77075	25.86	98.2556	62.0382	6.21607	25.86	98.0843	47.552	4.34651	25.86	112.453	67	4.29249	25.855	123.764	55.5204	7.6469	25.855	82.6364	54.8735	5.78524	25.855	121.555	62.9987	6.01713	25.86	104.651	61.9934	4.52964	25.87	106.159	55.2727	4.72991	25.86	74.8748	37.7404	5.92095	25.865	84.3834	45.307	4.65744	25.865	109.331	62.2964	11.3202	25.87	89.4611
28.43	52.5639	25.7773	4.90514	28.44	97.0909	63.6245	6.15942	28.44	100.634	47.5652	4.4888	28.44	111.281	64.4954	4.32543	28.435	122.312	54.6219	7.67062	28.435	83.8037	54.6337	5.68248	28.435	119.08	61.8682	5.9025	28.44	105.325	61.4493	4.81555	28.45	107.091	55.2227	4.70751	28.44	74.6206	37.6061	6.16074	28.445	82.5283	45.3781	4.83531	28.445	109.628	60.9908	10.9618	28.45	90.6034
31.01	51.4664	25.0988	4.77602	31.02	96.4163	61.5586	6.20685	31.02	99.0514	49.7931	4.47299	31.02	114.404	66.7352	4.41107	31.015	119.145	54.1871	7.63241	31.015	83.697	54.3742	5.83531	31.015	122.9	62.7918	5.82213	31.02	105.626	61.5876	4.73386	31.03	103.059	57.8498	4.65481	31.02	74.9895	37.5718	6.13966	31.025	83.3781	45.1383	4.55468	31.025	108.765	59.8116	10.8564	31.03	90.1621
33.59	51.61	25.303	5.00922	33.6	100.59	64.2306	5.89592	33.6	97.4374	48.2701	4.38603	33.6	111.822	67.3518	4.39526	33.595	116.706	54.1765	7.88406	33.595	84.78	53.3939	5.64559	33.595	120.067	59.3426	5.79842	33.6	106.997	61.8893	4.83663	33.61	101.777	55.9618	4.59816	33.6	75.0501	38.5573	6.17128	33.605	83.1502	43.9302	4.86957	33.605	108.466	59.1212	11.1726	33.61	90.6917
36.17	50.0738	24.7404	4.76416	36.18	98.8248	61.9144	6.0448	36.18	99.3781	46.8248	4.38472	36.18	111.448	64.5705	4.25165	36.175	115.734	52.8748	8.0448	36.175	83.7062	51.5639	5.47694	36.175	122.003	59.8142	5.88538	36.18	107.108	62.7773	4.70092	36.19	102.042	54.6561	4.80764	36.18	74.0474	37.1726	5.84848	36.185	83.0698	45.0567	4.77207	36.185	107.585	59.7918	11.17	36.19	91.4611
38.75	47.9038	24.7115	4.99341	38.76	97.0132	61.2003	6.02372	38.76	100.246	46.5968	4.40316	38.76	110.643	65.0303	4.37286	38.755	114.58	54.668	8.29776	38.755	84.4914	52.9065	5.90646	38.755	118.726	61.2925	5.54282	38.76	106.835	61.1673	4.54282	38.77	101.043	54.6798	4.8722	38.76	72.303	37.0026	6.24901	38.765	81.6706	45.4374	4.722	38.765	107.976	59.7286	11.5217	38.77	89.5336
41.33	45.4677	24.9447	4.91173	41.34	97.4888	62.6957	5.92227	41.34	97.3584	47.5982	4.38472	41.34	111.714	64.2345	4.34256	41.335	110.416	54.386	8.08432	41.335	82.2121	51.6061	5.50198	41.335	117.959	62.3794	5.56258	41.34	108.381	60.2951	4.80105	41.35	97.6943	54.4651	4.78788	41.34	73.3505	37.0316	6.06588	41.345	81.2714	44.3123	4.7141	41.345	106.308	58.7918	10.9183	41.35	91.0198
43.91	45.3702	24.2161	5.01713	43.92	97.7431	61.8986	6.10672	43.92	98.0738	46.3175	4.50593	43.92	111.403	65.7497	4.35705	43.915	112.079	52.7101	7.6614	43.915	84.3491	52.6113	4.98814	43.915	117.402	59.7708	5.58366	43.92	105.559	60.5191	4.72464	43.93	97.639	54.971	4.54677	43.92	72.2925	37.357	6.06588	43.925	82.3267	45.1502	4.62451	43.925	106.304	59.1989	11.3531	43.93	89.3215
46.495	45.166	25.1094	4.73913	46.5	98.2029	61.1238	6.28986	46.5	95.6917	46.4242	4.44005	46.5	110.515	63.7154	4.34651	46.495	111.659	53.0988	8.06851	46.495	84.0487	52.3755	5.35837	46.495	117.937	59.9868	5.60343	46.5	107.764	59.7484	4.79051	46.51	97.4638	54.7918	4.68906	46.5	72.1173	36.8814	6.19236	46.505	81.249	45.361	4.73781	46.505	105.897	58.3043	11.4822	46.51	90.805
49.09	44.3808	23.3202	4.58366	49.08	95.3742	60.4769	6.1278	49.08	93.9407	47.1726	4.55863	49.08	109.843	62.7194	4.37549	49.085	109.277	52.3755	7.49539	49.09	86.7022	52.0224	5.63241	49.095	117.905	61.9051	5.80105	49.08	108.573	60.8248	4.75626	49.09	96.4756	54.7365	4.69038	49.08	72.6179	35.8946	6.13834	49.085	83.1884	44.7194	5.02503	49.085	106.652	58.0843	11.4361	49.09	89.3505
51.67	44.4032	24.0632	4.79974	51.675	96.9354	61.1713	5.97233	51.66	97.1265	46.0329	4.40316	51.66	109.776	62.9117	4.44664	51.665	109.179	53.5995	7.39921	51.67	83.8024	52.274	5.50725	51.675	119.9	63.3953	5.56653	51.665	107.574	60.3821	4.76153	51.67	97.5165	53.8788	4.75362	51.665	70.7246	36.0329	6.34256	51.665	81.4032	44.4018	4.71805	51.665	105.462	59.498	11.4032	51.67	90.2872
54.25	44.3439	25.2859	4.84848	54.255	97.2885	60.6851	5.95784	54.255	94.7457	46.5613	4.45323	54.255	108.539	62.4572	4.36891	54.245	107.908	53.2227	7.65086	54.25	84.9328	50.9513	5.47694	54.255	117.702	60.8946	5.72464	54.25	107.216	60.6153	4.87484	54.25	94.195	54.1028	4.70092	54.245	70.0092	35.5138	6.5336	54.255	80.2951	45.6245	4.72332	54.245	105.515	58.4058	11.722	54.25	89.0158
56.83	43.6522	24.5217	4.87747	56.835	96.8274	60.2187	6.15942	56.835	93.4809	47.2424	4.40316	56.835	105.419	63.1054	4.32938	56.825	105.264	53.1383	8.09223	56.83	84.5494	50.9196	4.90909	56.835	119.451	63.361	5.83531	56.83	106.436	60.9368	4.8274	56.83	93.3913	53.3096	4.66535	56.835	70.2134	36.2174	6.2253	56.835	79.5468	44.469	4.67984	56.83	105.974	57.6324	11.3729	56.83	90.7154
59.41	44.3715	23.7971	4.74572	59.415	96.1634	60.087	5.89592	59.415	92.8854	46.8155	4.4058	59.415	107.208	62.9868	4.32543	59.41	105.353	54.336	7.79578	59.41	83.8841	50.4427	5.34519	59.415	113.81	59.5613	5.69829	59.42	107.793	59.8432	4.8722	59.41	94.3188	54.4875	4.74967	59.415	70.5599	35.7181	6.27404	59.415	82.2266	44.2306	4.79051	59.41	104.603	58.6324	11.2714	59.42	90.6364
61.995	43.6271	23.6588	4.90909	61.995	95.5573	59.7734	6.10408	61.995	91.9605	46.8959	4.37549	61.995	105.493	63.7352	4.37022	62.005	104.372	53.3412	7.55336	61.995	85.531	50.9447	5.1054	61.995	116.939	60.7576	5.5191	62	108.485	59.8577	4.88406	62	92.0725	54.0343	4.71937	61.995	69.8775	36.2332	6.49671	61.995	79.5402	43.913	4.68511	62	103.033	58.5599	11.1924	62	86.7984
64.575	44.9433	24.0079	4.9249	64.585	93.9842	60.3439	6.01845	64.575	90.1238	46.8841	4.28854	64.59	105.347	61.2806	4.28722	64.585	101.631	52.8986	7.63241	64.59	81.946	50.5125	5.39657	64.59	113.794	62.8762	5.61528	64.58	105.913	60.6719	4.74177	64.58	89.9157	53.1304	4.66008	64.58	69.2029	35.9486	6.47694	64.585	78.5863	43.7497	4.64954	64.58	103.364	57.2134	11.39	64.58	87.8867
67.175	44.1225	24.9341	4.78788	67.165	92.1489	60.2134	6.2556	67.165	91.4361	46.5718	4.45191	67.17	105.866	62.2069	4.39789	67.165	99.9578	51.9223	8.45323	67.17	87.1278	50.7984	5.79974	67.17	114.386	62.3294	5.64559	67.165	107.664	59.6153	4.90382	67.16	92.3136	52.6548	4.85639	67.16	68.4901	34.5955	6.29908	67.165	79.639	44.8524	4.72727	67.16	102.702	57.2108	11.4862	67.175	88.8169
69.755	45.1726	24.7194	4.61001	69.745	94.1673	58.6377	6.13834	69.745	90.552	44.9539	4.41897	69.75	105.195	62.2912	4.31621	69.745	99.6206	52.253	8.2253	69.75	84.6245	47.9091	5.37154	69.75	115.236	61.0646	5.4137	69.745	105.602	60.4321	4.72332	69.75	90.0975	52.6943	4.49934	69.75	66.863	34.8379	6.44269	69.745	78.8445	44.141	4.7668	69.745	101.094	57.2622	11.5362	69.755	88.2727
72.335	44.9987	24.5771	4.66535	72.33	94.4374	60.4532	6.25033	72.325	90.8682	45.502	4.47694	72.33	104.538	62.4545	4.35573	72.325	101.777	52.9209	7.90909	72.33	84.6733	47.7892	5.51779	72.33	115.764	59.0777	5.26614	72.34	108.901	59.5349	4.72991	72.33	91.1094	52.7141	4.7365	72.33	66.6495	34.7589	6.19631	72.335	78.2609	43.635	4.6469	72.325	101.212	56.6495	11.4901	72.335	87.2938
74.915	44.7839	24.1739	4.82872	74.91	93.2358	59.2951	6.01318	74.92	89.5942	46.5099	4.44532	74.91	103.125	63.5125	4.32016	74.915	100.78	50.8353	7.61924	74.91	82.2675	48.3926	5.74967	74.91	112.194	60.224	5.93017	74.92	109.158	59.6443	4.74967	74.91	90.6785	51.8485	4.83794	74.91	67.3017	36.2477	6.07115	74.915	78.7892	43.3057	4.84321	74.915	101.076	56.0435	11.4295	74.915	87.4111
77.495	45.1686	24.7009	4.71146	77.495	92.5323	59.054	6.11858	77.5	90.4493	45.2437	4.44137	77.5	103.917	60.8775	4.34651	77.495	97.8709	52.498	7.5415	77.495	84.0501	47.6653	5.50593	77.495	115.228	61.0013	5.78393	77.5	106.198	60.0619	4.80237	77.5	90.4137	51.7391	4.68643	77.495	68.2767	34.9381	6.72727	77.495	78.5086	43.9776	4.55995	77.495	100.165	55.307	11.2451	77.495	88.3808
80.075	43.6957	24.6311	4.86561	80.085	91.6614	57.9776	5.85903	80.08	91.0211	45.9816	4.53755	80.08	104.294	61.502	4.41107	80.075	98.834	51.8577	7.63636	80.075	84.0817	46.7497	5.54414	80.075	114.283	60.8986	5.71937	80.08	108.863	60.6192	4.7444	80.08	90.9025	50.9486	4.76548	80.075	65.0119	33.7747	6.24242	80.08	78.5125	44.3083	4.81818	80.075	101.993	57.3241	11.1476	80.095	86.2148
82.67	45.0949	23.751	4.7747	82.665	91	58.8827	5.84717	82.66	90.3794	46.8432	4.53228	82.66	102.518	60.0817	4.40843	82.66	98.4374	52.2661	8.11462	82.67	84.3729	46.7602	5.20422	82.665	114.534	59.4216	5.81291	82.66	108.559	58.224	4.90119	82.66	91.1186	51.9592	4.60738	82.67	66.5665	32.6285	6.72596	82.66	77.7655	42.0461	4.83004	82.665	99.9091	55.2846	11.6311	82.675	87.2872
85.25	45.6877	24.3557	4.85244	85.245	90.8748	57.2872	5.95125	85.255	89.7747	46.1621	4.40316	85.25	102.468	60.0553	4.38208	85.24	98.6812	51.1555	8.3083	85.25	84.1726	46.0422	5.75231	85.245	110.594	61.0843	5.85507	85.245	108.889	60.5955	4.95916	85.24	90.4651	51.6113	4.66798	85.25	65.913	34.2556	6.71805	85.245	78.249	42.3544	4.77339	85.245	97.1265	55.9407	12	85.255	87.9447
87.83	45.4625	24.2543	4.90382	87.835	92.6812	57.3768	5.78656	87.835	90.3083	45.1831	4.34651	87.83	99.9499	60.9763	4.46377	87.83	95.2253	52.8063	7.93281	87.83	84.4401	44.531	5.18577	87.825	112.542	60.2991	5.48221	87.84	107.137	59.9433	4.9697	87.83	89.5231	51.726	4.55204	87.83	65.0922	33.668	6.38735	87.83	78.0474	44.2569	4.86825	87.825	97.5995	54.6403	11.6377	87.835	85.0277
90.41	44.0619	24.2596	4.69038	90.415	88.8946	59.1607	6.18314	90.415	89.5072	45.3202	4.47036	90.41	100.036	60.6798	4.37286	90.41	96.1304	51.9051	7.89723	90.41	83.2411	44.5876	5.59816	90.415	111.29	58.0619	5.78261	90.42	106.837	58.6311	4.98682	90.41	90.8208	50.4374	4.80896	90.41	66.6456	35.4137	6.45586	90.41	77.6179	45.4005	4.75626	90.415	97.087	56.2345	11.6456	90.415	86.8063
92.99	44.2503	23.9631	4.62582	92.995	89.0896	57.8103	6.15415	92.995	87.9842	48.2806	4.41634	93	101.499	61.751	4.37418	92.99	95.8248	52.5876	8.60079	92.99	83.5507	46.1212	5.23715	92.995	111.959	59.9104	5.28458	93	104.462	58.1765	5.14361	92.99	87.8735	51.1989	4.51779	93.005	65.4216	35.3241	6.57181	92.995	79.0567	44.5402	4.5942	92.995	100.036	55.4282	11.6772	92.995	83.0988
95.575	43.3004	23.5889	4.72991	95.575	90.6851	57.3057	6.15283	95.575	89.6285	45.386	4.34387	95.58	99.1805	61.3452	4.44532	95.585	93.3202	52.2701	8.16337	95.585	83.0725	44.5982	5.38208	95.575	111.535	59.1423	5.35046	95.58	106.901	57.9908	4.90777	95.58	89.3926	51.6561	4.69829	95.585	64.2003	33.2925	6.40711	95.59	78.4783	42.7141	4.58235	95.575	97.7549	55.8643	11.7207	95.575	86.531
98.155	44.5823	24.5178	4.74704	98.17	90.3452	57.6495	5.85771	98.155	89.0646	46.1265	4.42556	98.16	99.2727	60.0606	4.41238	98.165	92.9697	51.0119	8.28854	98.165	84.0079	45.7642	5.47431	98.17	109.816	60.664	5.6469	98.16	107.174	58.1041	5.13175	98.16	89.0145	51.4071	4.60474	98.165	66.415	33.9262	6.6614	98.17	76.7352	43.6825	5.02899	98.155	98.7378	55.502	11.5679	98.165	85.7194
100.75	44.0685	24.0593	4.84585	100.75	89.6285	57.6917	6.05007	100.745	87.3333	45.3808	4.52569	100.74	99.5758	59.8116	4.32806	100.745	94.39	49.971	8.08827	100.745	82.7128	46.8735	5.35441	100.75	111.798	60.6061	5.90119	100.745	106.507	58.7378	4.88801	100.74	86.112	51.4045	4.68379	100.745	62.9908	33.4875	6.66535	100.75	78.5244	43.8458	4.74045	100.745	97.1765	55.0277	11.8814	100.745	85.4295
103.33	44.7708	24.0949	4.59947	103.33	88.3149	57.5837	5.96574	103.325	86.5441	45.5468	4.36891	103.335	98.8551	59.1357	4.40053	103.325	92.1489	51.2793	8.23057	103.325	83.1845	45.3215	4.96443	103.33	109.897	58.4585	5.38999	103.325	106.673	57.6061	4.99209	103.33	87.3636	50.9908	4.6614	103.325	63.7246	34.1555	6.67589	103.33	77.2912	44.1515	4.89328	103.325	97.3426	54.4401	12.0619	103.325	85.5375
105.91	45.0461	24.7549	4.64559	105.91	89.0817	56.6798	6.08564	105.905	87.9605	46.7866	4.44532	105.915	97.4559	60.7325	4.39921	105.905	94.361	49.5903	8.06456	105.92	80.5942	43.9578	5.63505	105.91	112.386	59.025	5.66535	105.92	108.146	59.5916	4.83267	105.91	89.3083	52.4559	4.63636	105.915	63.0527	33.9025	7.09618	105.91	76.9051	43.1423	4.83926	105.905	97.3057	54.0711	11.4651	105.915	85.0501
108.49	44.4941	24.1238	4.85112	108.49	89.7747	56.5283	5.98155	108.495	88.8274	45.5771	4.39921	108.495	97.8103	60.1001	4.31094	108.5	91.2134	51.3992	7.83531	108.5	79.9315	44.7497	5.13966	108.49	108.926	60.776	5.67194	108.5	108.636	57.7022	4.9473	108.49	86.4532	50.0922	4.59289	108.495	62.4572	33.1621	6.75231	108.5	77.9447	43.253	4.73123	108.505	98.1238	54.8274	11.6245	108.495	84.5494
111.075	45.2569	24.0606	4.78393	111.08	89.0408	57.6706	6.27009	111.075	86.1449	45.1146	4.43347	111.075	98.2042	59.552	4.37022	111.08	94.3347	49.7207	8.23847	111.08	80.7246	43.7668	5.37154	111.085	109.875	59.7668	5.73913	111.08	106.617	57.1014	4.9025	111.075	88.2846	50.5823	4.69302	111.075	62.9354	32.9921	7.37945	111.08	76.6074	42.2213	4.63373	111.085	96.6021	55.4203	12.3663	111.075	86.5033
113.655	45.1792	23.9104	4.81159	113.66	88.8458	57.2754	5.98682	113.655	87.4005	46.1238	4.47826	113.655	95.9183	60.4124	4.38208	113.66	91.1581	50.4295	8.30567	113.66	79.8972	42.8419	5.45586	113.665	108.808	60.8538	6.01581	113.66	104.497	57.9157	5.05534	113.655	86.5441	51.365	4.6166	113.655	61.361	32.2951	7.00527	113.66	75.5876	42.8551	4.71014	113.665	98.0395	54.2042	11.8221	113.665	85.4585
116.24	44.8485	24.0567	4.83663	116.24	85.2411	56.4308	6.07246	116.245	86.4295	44.8287	4.44532	116.245	96.8182	60.4414	4.37681	116.24	91.0922	49.2398	8.28722	116.24	79.7589	43.6074	5.48221	116.245	110.921	60.7391	5.58893	116.255	102.437	57.4177	4.91041	116.24	86.0474	50.8762	4.50461	116.25	62.357	32.2635	6.93676	116.24	76.917	43.4321	4.87484	116.245	96.4928	54.0264	11.9802	116.245	85.1739
OGG1-GFP deNEDDi 405 RO	1				2				3				4				5				6				7				8				9				10				11				12				13
time	roi1	nucleus	back	time	roi1	nucleus	back	time	roi1	nucleus	back	time	roi1	nucleus	back	time	roi1	nucleus	back	time	roi1	nucleus	back	time	roi1	nucleus	back	time	roi1	nucleus	back	time	roi1	nucleus	back	time	roi1	nucleus	back	time	roi1	nucleus	back	time	roi1	nucleus	back	time	roi1
0	59.1291	55.1976	6.9473	0	68.1818	64.7484	7.66798	0	52.8195	52.6311	5.76021	0	55.9723	56.5086	4.72069	0	58.473	58.4374	4.81028	0	55.6877	57.4625	5.77734	0	82.8669	84.0382	6.12516	0	60.581	60.0316	5.15679	0	53.1818	55.3926	5.97365	0	60.8458	59.8024	4.95784	0	74.3676	76.834	5.29381	0	77.1515	77.1383	5.25033	0	40.0303
2.58	57.6667	55.0883	6.59289	2.6	67.1462	65.8906	7.09618	2.58	52.4032	51.7365	5.78129	2.585	55.9275	52.8221	4.59552	2.58	58.1133	59.1845	4.61265	2.585	54.5889	56.4822	5.40053	2.595	80.1199	82.7062	6.67062	2.585	60.0843	58.7431	4.8643	2.58	54.863	53.7852	6.35573	2.59	61.3676	60.5191	5.21212	2.595	74.9315	72.0053	4.93149	2.58	77.4335	76.3175	4.93017	2.585	40.4611
5.17	58.0949	53.8287	6.18841	5.18	66.1752	66.9855	7.28195	5.165	51.4993	51.1344	5.61265	5.17	55.1252	53.2793	4.75758	5.17	56.7997	60.1344	4.85639	5.165	54.5613	55.3742	5.66403	5.175	80.7708	79.581	6.81686	5.175	61.0474	58.8643	4.94335	5.17	56.834	53.5863	6.24769	5.17	58.5823	60.4848	5.37418	5.175	75.585	75.7233	4.83531	5.175	76.307	75.4704	5.24374	5.18	41.3505
7.75	58.6298	54.8788	6.2332	7.76	65.5876	65.8063	7.0751	7.755	50.9196	51.2635	6.03426	7.75	55.3808	54.0461	4.64032	7.75	57.2727	59.166	5.0224	7.755	54.0777	56.39	6.14625	7.755	83.1331	83.4374	6.58893	7.755	60.2016	59.4493	4.76416	7.75	56.7101	53.805	6.14888	7.75	59.6126	61.9091	5.18841	7.755	73.2938	75.0685	4.86034	7.755	74.3742	76.3347	5.07115	7.76	41.4005
10.33	57.9144	54.4783	6.25033	10.34	64.9302	66.0711	6.58235	10.335	51.1225	50.8498	5.0224	10.34	54.9381	53.7694	4.76812	10.33	57.2978	59.6943	5.09486	10.335	54.2793	55.9723	5.61397	10.335	81.6377	84.2082	6.32938	10.335	59.2964	59.2714	4.94071	10.33	54.1331	56.6785	6.18841	10.33	61.0303	60.191	5.16206	10.335	74.9618	72.7246	4.70356	10.335	77.6337	74.9934	5.31621	10.34	40.0593
12.93				12.94				12.935				12.94				12.93				12.935				12.935				12.94				12.93				12.93				12.936				12.936				12.94
15.53	76.3347	53.8867	6.16337	15.54	94.0817	66.0883	6.96047	15.54	98.3386	49.4111	4.93808	15.54	84.1186	52.0514	4.68775	15.53	82.1423	54.4427	4.71146	15.535	67.0817	55.8669	6.27668	15.535	96.3557	70.4585	6.81028	15.54	92.3426	58.9671	4.88406	15.535	80.6812	52.249	6.16601	15.53	77.0026	55.5705	5.88801	15.54	130.191	71.8801	5.55995	15.535	115.987	75.834	5.11989	15.545	59.1515
18.11	96.0329	53.7787	6.19368	18.12	101.565	65.7681	7.81159	18.12	106.173	49.5257	5.08037	18.12	99.2596	49.9855	4.65217	18.11	91.2161	53.7391	4.91831	18.115	75.8129	55.9657	6.44664	18.115	110.93	69.9631	7.46509	18.12	100.646	57.2648	5.17787	18.115	92.3544	51.6258	6.19895	18.11	96.0711	54.8722	6.08432	18.12	134.708	70.3083	5.5191	18.115	132.329	73.531	5.02635	18.125	66.4111
20.69	103.136	51.913	6.01976	20.7	102.988	66.4875	7.45059	20.7	102.783	49.2609	4.99736	20.7	102.022	49.0619	4.75889	20.69	95.4822	52.5125	4.87484	20.695	75.8287	55.1937	6.28722	20.695	115.995	70.5244	7.26087	20.7	103.219	57.2859	5.14097	20.695	93.8538	50.0935	6.58366	20.69	100.269	55.2279	6.14493	20.7	134.485	70.3057	5.41502	20.695	132.307	73.2991	4.99868	20.705	65.004
23.27	105.974	51.5244	6.45586	23.28	102.194	66.4427	7.84585	23.28	103.499	48.7115	5.50329	23.28	104.623	48.3294	4.88801	23.27	94.5178	52.5441	4.93939	23.275	79.9697	56.4163	6.28722	23.275	119.368	71.4401	7.39394	23.28	105.042	58.4348	4.97628	23.275	94.1963	50.0685	6.80237	23.27	102.161	53.7866	6.05402	23.28	132.934	69.4401	5.92358	23.275	134.589	73.0461	4.9025	23.285	67.2319
25.85	105.186	52.1989	6.04216	25.86	100.178	63.9855	8.07246	25.86	99.4361	49.2819	5.42688	25.86	104.698	48.7549	4.82609	25.85	98.6337	51.7681	4.82345	25.855	81.6614	53.4572	6.56917	25.855	118.933	68.5415	7.39526	25.86	107.555	57.2767	4.96443	25.855	95.0026	50.3834	6.97365	25.85	104.904	52.8827	6.02372	25.861	128.76	69.3939	6.02503	25.855	134.179	72.8327	5.11067	25.865	67.8656
28.43	103.084	51.3083	6.14493	28.44	98.6232	63.9315	7.88669	28.44	101.957	47.7642	5.65876	28.44	101.387	48.1344	4.65481	28.43	98.2148	51.8643	4.68906	28.435	82.9947	52.4835	6.16337	28.435	117.582	71.9513	7.18841	28.44	107.736	58.7312	5.28327	28.435	91.3518	49.5112	6.45718	28.43	101.723	54.9038	6.22661	28.441	126.611	65.386	5.93808	28.435	132.945	70.1265	4.74177	28.445	66.8393
31.01	101.269	52.0922	6.15152	31.02	96.6061	62.2833	8.0303	31.02	100.078	47.9763	5.67984	31.02	99.9789	46.7813	4.80896	31.01	98.1647	51.1146	4.79315	31.015	82.6416	51.643	6.50198	31.015	121.486	70.7668	7.01713	31.02	108.225	58.8458	5.25428	31.015	90.4796	49.3992	6.75231	31.01	103.598	55.639	6.13834	31.021	126.871	68.2543	5.44664	31.015	128.261	70.4374	5.06851	31.025	67.3347
33.59	100.307	51.2701	6.15283	33.6	101.551	61.9315	8.48353	33.6	99.0567	48.1238	6.13834	33.6	100.295	49.3794	4.94862	33.59	99.9341	51.5178	4.64032	33.595	84.8076	52.2754	6.9776	33.595	118.528	70.8748	6.98946	33.6	108.92	58.5323	5.06719	33.595	88.6535	49.2279	6.7892	33.59	103.08	54.8327	6.10408	33.601	123.657	67.5152	5.65349	33.595	131.706	69.9157	5.09354	33.605	66.8142
36.17	101.374	52.2332	6.04084	36.18	99.4545	62.7918	8.28458	36.18	100.538	48.9473	6.16337	36.18	98.2833	47.029	4.95652	36.17	99.469	50.3399	4.67194	36.175	81.5929	52.0527	6.45982	36.175	119.639	69.9196	7.1278	36.18	109.494	57.5573	5.19631	36.175	91.1212	48.892	7.11331	36.17	102.016	53.7352	6.45323	36.181	123.702	66.0066	5.30435	36.176	128.676	68.1344	4.97628	36.185	65.6337
38.75	99.8617	51.1989	6.3307	38.76	95.3347	61.5982	8.40975	38.76	101.126	48.7207	6.36364	38.76	95.6851	47.7852	4.75362	38.75	101.262	50.7866	4.73254	38.755	84.0711	51.0896	6.8419	38.755	117.262	68.303	7.10277	38.76	109.552	58.2543	5.24769	38.755	86.4625	48.7431	6.75494	38.75	101.213	54.5665	6.04348	38.761	119.744	66.3175	5.5863	38.756	128.397	68.7457	4.98946	38.765	64.1278
41.33	98.3663	49.8419	6.13439	41.34	97.9697	61.307	8.47036	41.34	97.9262	47.1318	6.32806	41.34	96.776	48.5837	4.78393	41.33	98.747	52.1107	4.78524	41.335	81.3939	52.0487	6.44269	41.335	116.963	68.4506	7.58762	41.34	110.589	58.7918	5.20026	41.335	84.9816	48.498	6.85639	41.33	98.9908	53.1014	6.09881	41.341	121.335	65.4954	5.41765	41.336	125.983	69.004	4.89065	41.345	64.805
43.91	93.444	49.3083	6.26087	43.92	97.4914	61.3043	8.63109	43.92	98.7879	47.2543	6.28854	43.92	98.5639	47.4809	4.62055	43.91	98.643	49.4783	4.67194	43.915	82.9855	50.7826	6.39789	43.915	115.704	64.7747	6.94993	43.92	107.986	57.9908	5.06851	43.915	86.1238	49.0211	6.98419	43.925	98.4532	54.0158	5.93939	43.921	118.242	65.9776	5.6693	43.916	128.406	70.5916	4.97497	43.925	64.5916
46.505	95.3307	50.9236	5.95652	46.5	96.7642	60.2121	8.45191	46.5	96.6917	46.6588	6.61397	46.5	97.0672	46.8959	4.84453	46.5	95.971	49.3808	4.68775	46.495	84.0079	51.6785	6.94862	46.495	116.733	67.9354	6.84453	46.5	110.361	57.448	5.07378	46.495	85.3412	46.3439	6.4809	46.505	99.1858	53.6324	6.03821	46.501	117.391	68.1331	5.46904	46.496	125.906	70.2582	5.06324	46.505	63.0211
49.085	93.3544	50.4664	6.05007	49.08	95.722	60.8986	8.63241	49.08	94.3123	48.0132	6.8274	49.08	95.0817	47.3478	4.62978	49.08	97.3215	50.1001	4.73254	49.09	85.9868	49.7036	6.87088	49.095	116.634	68.3834	7.29776	49.08	110.995	56.7747	5.07905	49.075	83.8946	48.9275	6.89592	49.085	99.4914	53.2082	5.7668	49.081	116.776	65.6021	5.59025	49.091	123.783	69.0211	5.01976	49.085	64.7062
51.665	92.6271	49.3228	6.18445	51.675	95.8933	60.5415	8.61133	51.66	97.3188	47.3281	6.57839	51.67	96.0501	47.3465	4.81291	51.66	98.8011	50.9697	4.80632	51.67	83.5889	50.5112	6.77866	51.675	118.596	67.8775	7.13966	51.665	110.551	58.5441	5.25692	51.675	84.2253	47.4058	6.78261	51.665	97.448	53.664	6.16733	51.671	115.186	66.7339	5.6469	51.671	123.544	67.2938	5.32938	51.665	61.6574
54.245	93.4717	50.8617	6.43215	54.255	96.3636	59.726	8.60343	54.255	95.3755	45.4717	7.03821	54.25	93.0909	46.7009	4.76416	54.255	97.8327	51.0395	4.70883	54.25	85.3347	49.7668	6.65876	54.255	116.963	66.8946	7.11067	54.25	109.812	57.2372	5.18314	54.255	83.8762	47.7484	6.42161	54.245	97.1845	53.8959	5.82345	54.251	114.684	66.274	5.43742	54.251	123.582	69.0751	5.22134	54.245	61.332
56.83	90.4493	49.1989	5.71146	56.835	96.2121	60.502	8.94993	56.835	94.7615	47.0264	6.64295	56.83	93.3057	46.137	4.93939	56.835	95.224	48.3083	4.83004	56.83	84.9012	50.3874	6.52964	56.835	118.539	67.5771	6.94466	56.83	108.303	57.8643	5.13043	56.835	84.083	47.776	6.78788	56.835	96.6245	53.7681	6.10672	56.831	113.13	65.3768	5.7747	56.831	123.267	68.2925	5.11462	56.835	62.3162
59.41	89.8814	50.3294	6.3083	59.415	94.3953	59.1621	8.72464	59.415	94.2899	45.8485	7.28195	59.42	93.3544	47.3505	4.7892	59.415	95.2319	49.8221	4.66271	59.41	83.1765	49.1383	6.63768	59.415	112.526	66.1331	7.41634	59.42	109.812	58.9486	5.36232	59.415	82.1383	46.5283	6.50856	59.415	97.0843	53.4651	5.78656	59.426	115.115	65.0013	5.52306	59.411	123.177	67.8511	4.88933	59.415	60.4097
62.01	89.5046	50.9987	6.12385	61.995	94.0619	59.7997	8.67984	61.995	93.0764	46.531	7.2253	62	92.3162	46.3821	4.70751	61.995	95.9684	49.2411	4.71542	61.995	84.9763	50.2266	6.88142	61.995	116.559	65.7536	6.51383	62	109.976	58.0777	5.22134	61.995	81.4216	47.5863	6.78129	61.995	95.3347	52.1581	6.24374	62.006	111.04	65.3768	5.40053	62.006	122.942	67.4598	5.12912	61.995	60.6443
64.59	87.9644	50.3531	6.01845	64.585	93.2095	59.3887	8.80764	64.575	90.6192	47.0659	7.50988	64.58	92.4203	48.1318	4.80501	64.58	99.0171	48.2385	4.75362	64.59	80.5072	50.469	6.7892	64.59	114.09	66.6403	6.81555	64.58	107.439	57.863	5.32016	64.575	82.4717	46.1186	6.65217	64.585	96.1489	52.0553	6.11858	64.586	110.991	65.3702	5.85903	64.586	121.178	68.7576	4.9473	64.58	60.5468
67.17	87.3188	50.4783	5.9552	67.165	91.3096	59.3333	9.35837	67.165	92.0224	46.5982	7.33729	67.175	92.4638	45.7536	4.80105	67.16	95.6574	48.8379	4.74177	67.17	86.4058	49.0935	7.03294	67.17	114.382	65.6812	6.94862	67.165	110.033	57.9289	5.32938	67.17	80.3518	47.5402	6.71805	67.165	96.5125	52.2319	5.61133	67.166	111.248	65.3307	5.57576	67.166	120.325	66.7101	4.80632	67.175	60.2437
69.75	87.0935	49.2727	6.40053	69.745	92.1028	58.7879	8.76548	69.745	91.3333	47.0435	7.13175	69.755	89.6522	46.9249	5.1502	69.755	95.7536	48.6047	4.78656	69.75	83.3821	47.3452	6.78393	69.75	114.256	65.2029	6.76812	69.745	108.046	59.2806	5.37813	69.75	80.6047	46.4704	6.75889	69.745	95.6535	52.5152	5.98814	69.746	112.3	64.5362	5.78393	69.746	119.96	67.83	5.15283	69.755	60.1752
72.33	86.6772	49.83	6.11462	72.33	92.6509	57.6258	8.9473	72.325	90.7905	46.5231	7.45191	72.335	89.9499	45.9565	4.77339	72.335	94.3781	48.3755	4.78656	72.33	84.0422	47.7299	7.08827	72.33	115.821	65.78	6.58498	72.34	110.809	58.3254	5.36759	72.33	80.2213	47.3729	6.86957	72.325	96.7879	52.7602	5.97101	72.336	109.834	64.3412	5.74967	72.326	120.341	66.9051	5.03557	72.335	60.2859
74.91	86.6548	49.3136	6.0975	74.91	90.776	57.9473	8.67062	74.92	90.0738	45.7931	7.78788	74.915	89.8775	45.029	4.77997	74.915	93.9183	49.1897	4.77997	74.91	80.8788	48.2793	7.20026	74.91	112.416	64.9394	6.99868	74.92	110.975	57.8142	5.37418	74.91	81.5481	47.39	6.47826	74.92	94.6337	52.0053	5.76285	74.916	109.515	65.9934	5.74177	74.921	118.407	67.141	4.89723	74.915	59.5244
77.505	84.6588	49.5138	6.19368	77.495	90.0474	58.4256	9.40053	77.5	90.7918	46.5112	7.90514	77.495	88.5889	46.2543	4.96179	77.495	93.4625	49.2069	4.90119	77.495	82.6087	47.2134	6.56258	77.495	114.235	66.6877	7.25296	77.5	107.706	57.3689	5.51383	77.49	78.5876	45.2451	6.68248	77.5	96.1331	52.9038	6.33729	77.496	110.336	64.1581	5.65744	77.501	118.555	67.7576	5.16996	77.495	59.5705
80.085	85.5942	48.0962	6.14361	80.085	89.8827	57.8472	9.11067	80.08	91.3083	47.0092	7.57444	80.085	87.8946	46.6509	4.99209	80.075	94.8564	49.4256	5.17787	80.075	82.9868	46.8485	7.19631	80.075	114.007	67.7378	7.34783	80.08	110.972	56.639	5.55468	80.075	78.5217	45.9789	6.80632	80.08	92.6482	52.7154	5.70487	80.081	108.701	64.2187	5.60474	80.081	118.569	66.892	5.12121	80.09	59.4335
82.665	84.4387	48.2675	6.12912	82.665	89.137	58.0461	9.10013	82.66	89.888	45.1331	7.84585	82.665	88.2714	45.693	4.99736	82.661	94.0567	48.357	4.83926	82.67	82.7958	47.5125	6.53755	82.665	113.901	65.3004	7.23584	82.66	110.194	58.7708	5.34256	82.655	78.3755	46.6917	6.68379	82.66	94.0975	52.5191	5.86825	82.661	108.9	63.2332	5.88538	82.661	118.995	68.3188	5.14756	82.67	56.8011
85.245	84.9763	49.1594	6.13966	85.245	89.693	57.7773	8.62187	85.255	89.5626	45.8076	8.15942	85.245	85.5929	45.776	4.70883	85.241	95.3702	49.3439	4.70751	85.25	83.0777	46.4809	7.21739	85.245	110.394	64.3834	7.47299	85.245	110.9	58.2095	5.56653	85.25	78.6337	44.9433	6.76153	85.24	94.8551	52	5.88933	85.251	109.353	64.2622	6.03162	85.241	117.373	67.0158	4.86957	85.25	56.7009
87.825	83.1792	49.0514	6	87.835	90.4901	58.1186	8.91568	87.835	91.5257	45.7668	7.55599	87.835	85.747	46.0184	4.84848	87.826	92.6864	48.7181	4.78524	87.83	82.0422	47.5534	7.10804	87.825	113.188	65.274	7.39394	87.84	109.29	57.274	5.42424	87.83	76.8735	46.137	6.92358	87.84	92.9275	50.8406	6.06851	87.831	109.182	64.444	5.83531	87.831	117.623	66.5468	5.17655	87.83	57.3742
90.415	80.3267	48.5758	5.84321	90.415	87.7563	57.4954	9.11858	90.415	89.7655	46.2872	7.67062	90.415	88.0501	45.4005	4.83136	90.411	91.6008	47.3979	4.89723	90.41	83.3491	47.3821	6.78261	90.415	111.57	65.726	7.24638	90.42	107.964	56.054	5.45191	90.411	77.3478	46.8169	6.68906	90.42	94.9486	51.3347	6.04611	90.411	108.021	62.4321	5.75626	90.411	117.514	66.7549	4.83267	90.41	55.5758
92.995	83.3966	48.7194	6.37418	92.995	87.7536	57.4453	8.98155	92.995	87.9829	45.7181	8.08564	92.995	85.5191	44.8893	4.87747	92.991	91.996	47.3452	5.00527	92.99	82.9644	46.7207	6.47563	92.995	111.638	64.0646	6.93017	93	106.752	57.1357	5.31225	92.991	78.2016	46.8379	6.82609	93	91.0738	51.6443	6.2108	93.006	108.423	64.2885	5.96047	92.991	118.29	65.5507	4.91173	93.005	55.195
95.575	82.9723	48.7918	6.16206	95.575	88.0856	57.3043	9.05402	95.575	88.7115	46.2661	7.98024	95.585	86.3426	46.2069	4.80105	95.581	91.6891	48.3979	4.65217	95.585	81.4282	46.0448	7.34519	95.575	112.159	62.7931	6.70751	95.58	108.494	56.7325	5.62451	95.586	78.6074	45.5441	6.38472	95.58	91.2148	53.1014	6.11462	95.586	110.155	64.0619	5.81555	95.581	114.866	67.2503	4.98155	95.585	55.6561
98.155	82.137	47.9684	6.17918	98.17	88.1304	57.7312	9.45718	98.155	88.8551	45.5428	8.20553	98.165	85.9407	46.3755	4.76285	98.161	92.6074	48.1291	4.77866	98.165	81.6245	47.5441	7.2108	98.17	109.725	63.9987	6.79051	98.16	109.042	55.946	5.27404	98.166	75.7101	45.3017	6.53096	98.16	91.5336	51.3109	5.82477	98.166	108.983	63.2556	6.41502	98.161	117.059	66.4809	4.83794	98.165	54.4111
100.745	80.9736	47.6851	5.82872	100.75	87.7115	57.3992	9.01449	100.745	86.8682	45.7602	8.51647	100.745	84.4137	45.2609	4.80369	100.741	91.7457	46.6311	4.70619	100.745	80.6482	44.9025	7.29117	100.75	111.837	65.1001	7.32675	100.745	108.158	57.1818	5.45323	100.746	77.2148	45.668	6.69038	100.74	91.7101	52.2912	5.79315	100.746	106.679	63.1779	5.86561	100.741	116.65	64.8472	5.09881	100.745	53.9552
103.325	80.6548	47.4848	6.5112	103.33	85.4967	55.2279	9.29513	103.325	86.2675	45.9895	8.58235	103.325	83.4519	44.5152	5.03953	103.336	91.2964	48.4282	4.90514	103.325	80.4783	47.419	7.45718	103.33	109.395	63.1976	7.02108	103.325	108.038	57.1831	5.41107	103.326	78.0725	44.8538	6.20949	103.335	92.5705	51.0461	5.93939	103.326	108.694	62.0264	5.93281	103.336	116.61	65.5995	4.93939	103.325	53.8788
105.905	81.0659	47.1924	6.30435	105.91	85.8524	55.9908	8.86034	105.905	86.8287	44.7681	8.09223	105.915	84.8709	44.6061	5.07642	105.916	92.4822	49.1107	4.80632	105.92	79.3465	46.6653	6.75362	105.91	112.949	62.0791	7.6614	105.92	109.447	57.0567	5.53096	105.906	76.0725	45	6.55995	105.915	92.2266	51.7088	6.1805	105.911	105.567	63.2016	6.00659	105.916	113.244	65.5468	5.02372	105.91	53.3768
108.495	81.5692	47.0487	6.08432	108.49	86.3096	55.8893	8.71937	108.495	87.9684	44.6469	8.56785	108.495	85.5942	45.0461	4.88406	108.496	91.1238	47.0909	4.72464	108.5	77.5507	46.4598	6.62978	108.49	109.316	63.1107	7.08827	108.5	110.466	56.0711	5.28986	108.496	76.3715	45.7655	6.56126	108.495	92.0777	50.357	5.65613	108.491	107.242	62.8762	5.7444	108.496	115.876	64.6877	4.99473	108.49	53.4941
111.075	79.6443	47.5217	6.14888	111.08	86.2635	56.0698	9.19499	111.075	86.4335	44.726	8.70224	111.075	83.8024	44.5613	4.77075	111.076	91.9499	46.4598	4.86034	111.08	79.1383	45.5955	6.64295	111.085	109.402	64.6943	7.90646	111.08	108.441	56.9157	5.62187	111.076	76.9289	44.7681	6.52964	111.075	91.4835	51.7997	5.67721	111.091	105.401	63.137	5.82609	111.076	116.653	65.7997	5.08432	111.085	52.4796
113.655	80.1278	47.2016	6.00264	113.66	85.3992	55.8669	9.25955	113.655	86.9723	44.419	8.84585	113.67	84.415	45.4638	4.70224	113.656	90.7233	47.4111	4.94335	113.66	79.004	45.5494	6.83399	113.665	108.718	61.3584	7.45586	113.66	106.406	57.0646	5.4361	113.656	75.0527	44.6522	6.47563	113.655	88.6693	50.9209	5.62978	113.671	104.758	61.7852	6.09618	113.656	118.229	65.2582	5.11726	113.665	52.1528
116.245	79.6166	48.3057	5.79447	116.24	81.8366	56.4269	8.65744	116.245	86.7721	44.4664	8.81159	116.25	84.1581	44.0198	4.92754	116.251	90.3123	47.4545	4.75758	116.24	78.5072	46.1238	6.45323	116.245	110.597	63.6864	7.30962	116.255	104.461	56.4545	5.43215	116.246	75.332	44.3057	6.35046	116.25	89.2516	51.3412	5.64427	116.251	105.582	64.4401	6.07773	116.246	114.046	67.1436	5.14361	116.245	51.0922
XRCC1-YFP 405	1				2				3				4				5				6				7				8				9				10				11				12				13
time	roi1	nucleus	back	time	roi1	nucleus	back	time	roi1	nucleus	back	time	roi1	nucleus	back	time	roi1	nucleus	back	time	roi1	nucleus	back	time	roi1	nucleus	back	time	roi1	nucleus	back	time	roi1	nucleus	back	time	roi1	nucleus	back	time	roi1	nucleus	back	time	roi1	nucleus	back	time	roi1
0	12.9631	13.3439	4.51779	0	23.365	20.5481	4.55336	0	21.7418	19.3505	4.64163	0	18.2727	19.1739	5.41897	0	37.1515	35.0909	5.41107	0	15.2108	15.5705	5.50856	0	14.5402	14.2516	6.3004	0	17.7246	19.7167	5.44401	0	21.9473	22.9987	4.30567	0	23.0567	23.3491	4.94203	0	18.8445	18.3478	4.84848	0	8.41634	8.92754	4.25823	0	16.3847
2.585	12.7839	12.5968	4.50988	2.585	21.3742	21.7866	4.50461	2.59	21.5007	18.7418	4.7747	2.595	19.3412	19.7325	5.01186	2.58	37.0527	34.0593	5.42424	2.58	16.3386	15.6166	5.5639	2.595	14.9368	13.8577	6.30171	2.595	18.0764	18.2754	5.78788	2.585	22.0975	22.3162	4.31621	2.595	22.4045	23.1831	5.04348	2.6	18.639	18.8735	4.94862	2.59	8.51515	8.57181	4.28854	2.58	16.7418
5.165	13.0909	13.1304	4.54809	5.165	22.3966	20.5336	4.40448	5.17	20.4018	19.9974	4.68379	5.175	19.6034	17.9341	4.96311	5.175	35.9144	34.7154	5.47694	5.165	16.5534	16.4427	5.49802	5.175	13.9605	14.7286	6.10935	5.175	17.3966	19.668	5.71278	5.17	22.1542	22.2951	4.33333	5.175	22.2055	24.8788	4.6917	5.18	19.0277	17.22	4.9776	5.17	8.42819	8.67062	4.24638	5.175	16.0264
7.75	12.8735	12.9684	4.73123	7.75	22.3307	21.2279	4.51252	7.75	21.7642	18.5995	4.76812	7.755	19.6192	18.8656	5.52701	7.755	36.7022	34.7536	5.61792	7.745	16.0949	15.7773	5.19104	7.755	14.1792	13.3465	6.07246	7.755	17.1831	17.668	5.69302	7.75	21.7404	21.7721	4.42292	7.755	23.3623	24.1726	4.62978	7.76	18.0883	18.3241	4.8946	7.75	8.74704	8.5863	4.21607	7.755	16.1581
10.33	13.1752	12.8274	4.43347	10.33	22	21.5573	4.5191	10.33	20.8419	18.054	5.61924	10.335	18.5797	18.3491	5.80632	10.335	36.4084	35.1752	5.46509	10.335	15.9605	15.004	5.5863	10.335	14.8379	14.3544	5.95652	10.335	17.4045	18.2951	5.70619	10.335	22.2754	23.7642	4.36232	10.335	24.448	24.5718	4.71278	10.34	18.3623	17.3913	4.80369	10.33	8.37945	8.5191	4.24901	10.335	15.9223
12.93				12.93				12.935				12.94				12.935				12.935				12.94				12.936				12.936				12.935				12.94				12.935				12.935
15.53	12.6008	13.0962	4.45455	15.53	22.7154	20.502	4.47036	15.535	20.4888	18.1805	4.97365	15.54	17.8182	18.556	5.14493	15.535	36.2701	34.0119	5.56785	15.535	15.5375	15.4097	5.74704	15.545	19.6812	14.3808	5.89065	15.535	18.3096	16.8669	5.61001	15.535	22.6495	22.6337	4.33465	15.535	24.0356	22.17	5.08169	15.545	18.8603	17.7997	5.08696	15.535	8.4137	8.22134	4.17523	15.54	14.8379
18.11	14.2213	12.5125	4.57839	18.11	24.0501	21.1225	4.70487	18.115	23.6482	18.6403	4.72464	18.12	18.9552	17.8116	5.61397	18.115	37.6258	33.1726	5.76812	18.115	17.8827	16.1581	4.79974	18.125	24.4124	13.1515	5.52964	18.115	21.5586	18.7905	5.70619	18.116	23.2451	21.1278	4.35705	18.115	30.5929	22.2806	5.01186	18.125	23.191	17.3347	4.87615	18.115	10.0777	8.23057	4.19895	18.12	20.3123
20.69	15.7418	12.2213	4.59289	20.69	26.166	20.5771	4.39921	20.695	24.5797	17.8893	4.79183	20.7	19.6601	17.8801	5.61792	20.695	41.0237	33.9473	5.25165	20.695	19.3491	14.8063	5.79315	20.705	28.9776	13.6034	5.54809	20.695	25.0158	18.0777	5.69565	20.696	25.1989	22.6838	4.43478	20.695	36.7747	22.4572	4.92622	20.705	29.697	17.1594	4.99209	20.695	11.4822	8.35968	4.26482	20.7	27.1423
23.27	16.3874	12.3544	4.48748	23.27	23.8735	21.4862	5.11726	23.275	27.9051	17.6047	4.74045	23.28	21.0567	17.6298	5.14756	23.275	41.1989	32.0725	5.37681	23.275	21.2345	15.6653	5.75362	23.285	32.4585	14.2398	5.94598	23.275	26.9051	16.888	5.56917	23.276	28.6759	21.3215	4.45323	23.275	44.6061	22.7036	4.85112	23.285	34.2846	16.3689	4.76812	23.275	12.8261	7.98551	4.1581	23.28	32.3386
25.85	16.2016	12.9526	4.43347	25.85	26.8775	21.2635	4.97892	25.855	27.697	17.8643	4.84717	25.86	21.9275	17.7273	5.13307	25.855	43.3478	32.6812	5.73386	25.855	22.5046	15.5415	5.70356	25.865	36.8788	13.4018	5.97892	25.855	32.004	17.4295	5.7141	25.856	27.004	21.357	4.39657	25.855	49.5665	22.3188	4.96706	25.865	39.029	16.7628	4.76021	25.855	14.2503	8.15283	4.2859	25.86	38.0962
28.43	17.5758	12.6535	4.57839	28.43	25.9526	20.448	4.8643	28.435	28.8353	18.3834	4.70356	28.44	22.2372	17.0514	5.54809	28.435	44.7273	31.9236	5.58498	28.435	24.3557	15.2661	5.40316	28.445	37.3531	14.0092	6.01054	28.436	32.6996	17.4993	5.73913	28.436	29.0329	22.8999	4.28458	28.435	52.5995	22.2846	4.72596	28.445	43.3729	16.8959	4.78129	28.435	15.6561	7.83663	4.23188	28.44	42.9842
31.01	17.9763	12.5982	4.30698	31.01	27.0751	20.6614	4.82609	31.015	30.7563	17.6416	4.67721	31.02	22.4954	17.3781	5.37286	31.015	45.6364	33.3215	5.29644	31.015	26.166	14.8406	5.639	31.025	42.0264	13.2819	5.59289	31.016	37.3057	18.4097	5.5415	31.016	30.5507	20.6008	4.43215	31.015	59.3175	21.3228	5.00659	31.025	46.7523	16.2951	4.73386	31.015	16.6008	8.23715	4.21212	31.02	45.0277
33.59	18.0184	12.9631	4.52833	33.59	27.2899	20.6061	4.7444	33.595	30.0698	18.9513	5.0527	33.6	23.7075	18.4282	5.76548	33.595	47.1186	33.5613	5.19499	33.595	26.2885	15.357	5.65217	33.605	44.2899	13.1673	5.97628	33.596	38.0856	17.0303	5.69565	33.596	32.2951	22.3702	4.38867	33.595	65.7378	22.087	4.88142	33.605	51.7866	16.5191	4.77866	33.595	19.0053	8.00527	4.16206	33.6	50.7115
36.17	20.1779	12.9051	4.39921	36.17	27.8129	20.8524	4.75362	36.175	29.8748	17.9684	4.73254	36.18	23.8103	17.0224	5.18972	36.175	48.5033	33.4559	5.29644	36.175	26.4058	14.5942	5.65481	36.185	45.2437	13.0909	6.08696	36.176	42.7404	17.332	5.65876	36.176	31.2819	21.0369	4.38999	36.175	71.8524	21.5099	4.87088	36.185	50.8999	16.7194	4.79578	36.175	19.2727	7.61001	4.31225	36.18	55.9025
38.75	19.7839	12.4071	4.3083	38.75	28.5995	21.469	4.49407	38.755	29.5455	17.0804	4.81159	38.76	25.3307	17.1094	5.12385	38.755	48.7391	33.5837	5.35573	38.755	29.5626	14.1765	5.67325	38.765	50.0487	13.0461	6.12385	38.756	45.1357	17.83	5.77339	38.756	33.7668	20.9038	4.41765	38.755	74.5942	22.9183	4.70883	38.765	57.7892	16.9354	4.72991	38.755	20.5165	7.98946	4.25033	38.76	57.3307
41.33	19.7852	12.8814	4.74835	41.33	29.386	21.2385	4.5942	41.335	30.9684	16.8722	5.26877	41.34	25.9842	17.4124	5.38999	41.335	50.2385	32.5336	5.60343	41.335	31.2266	14.3768	5.58762	41.345	49.9881	12.7747	6.22266	41.336	44.6772	16.6113	5.86561	41.336	34.6034	20.9025	4.39526	41.335	78.4177	22.6759	4.83531	41.345	59.3663	15.2003	4.61397	41.335	21.2332	7.69565	4.25955	41.34	62.2819
43.92	20.5547	12.5955	4.54677	43.92	28.7325	20.9802	4.68511	43.915	32.0843	17.8748	5.18445	43.92	26.0487	17.8195	5.58762	43.915	51.643	32.8801	5.52964	43.915	33.357	14.278	5.47563	43.925	51.6061	13.0698	6.06851	43.916	45.419	17.7418	5.54677	43.916	34.5099	21.0277	4.61924	43.915	82.6812	21.1462	5.28063	43.925	62.7062	16.9078	4.70619	43.915	23.8458	7.83004	4.19499	43.92	64.361
46.5	21.0962	12.7826	4.62451	46.5	30.4005	21.0198	4.59816	46.495	32.3136	17.3992	5.07773	46.5	25.1818	17.8274	5.19236	46.495	51.9592	30.7602	5.8274	46.495	35.8327	14.7905	5.50198	46.505	53.8775	13.1765	5.57181	46.496	50.7194	17.0448	5.55336	46.496	34.6838	20.9605	4.18841	46.495	88.1107	20.8814	5.03953	46.505	67.6337	15.8801	4.59816	46.495	25.2675	7.66535	4.25955	46.5	69.8195
49.08	20.1146	12.8379	4.75231	49.08	30.6206	19.8696	4.70619	49.09	35.1146	17.1937	4.61792	49.08	27.3953	17.9117	5.50461	49.08	52.8933	32.3992	5.53491	49.08	36.8063	14.307	5.63505	49.085	58.6904	12.5231	6.3004	49.096	50.0264	17.1331	5.60079	49.086	35.556	20.3215	4.46377	49.08	89.8432	20.0804	4.85375	49.085	70.0725	16.3057	4.73781	49.081	28.3478	7.86825	4.31094	49.08	71.141
51.66	20.7708	13.3781	4.45455	51.66	31.2727	21.2516	5.05665	51.67	32.4519	17.7141	4.80105	51.66	26.2556	17.9829	5.79447	51.66	52.7945	30.6588	5.41238	51.66	37.9921	14.7892	5.71542	51.665	58.643	12.6864	6.00791	51.676	54.2846	16.668	5.69565	51.666	34.2398	20.3966	4.40053	51.66	96.9552	20.5402	5.00395	51.665	72.1449	15.0053	4.62582	51.661	28.4928	7.75231	4.25033	51.66	75.996
54.255	22.3702	12.6983	4.44796	54.255	32.3531	20.1502	4.88011	54.25	34.8762	18.2516	4.96574	54.25	29.0487	17.0422	5.65744	54.25	52.5626	31.9196	5.5863	54.25	39.0698	14.7628	5.53096	54.245	59.083	12.5679	5.41897	54.256	55.3584	17.6574	5.6996	54.246	35.9051	20.4559	4.37549	54.25	98.0501	21.5982	5.0448	54.245	75.9433	15.1278	4.75758	54.251	29.3347	7.88142	4.23188	54.255	74.9078
56.835	21.5744	12.4282	4.52964	56.835	31.4954	20.8867	5.2332	56.83	35.9381	17.1133	4.69829	56.83	27.6614	17.4638	5.66667	56.83	54.2029	32.4124	5.6693	56.83	40.5758	14.9763	5.9025	56.84	63.4414	12.8208	5.54809	56.836	53.9078	17.1884	5.6166	56.836	39.1647	21.0632	4.22661	56.83	95.419	21.141	5.14888	56.84	82.1094	16.3017	4.55863	56.831	28.9829	7.79842	4.22003	56.835	77.1318
59.415	21.9315	12.9671	4.41634	59.415	31.7628	20.9038	4.72332	59.41	34.9157	17.1528	4.98551	59.41	28.1331	18.7049	5.67721	59.41	55.7826	32.2951	5.35178	59.41	40.7365	14.4756	5.87747	59.42	59.8709	13.1779	5.9025	59.416	57.9855	16.3241	5.42819	59.416	38.0527	21.2701	4.41765	59.41	106.91	20.8366	5.10672	59.42	82.5942	14.9789	4.57181	59.411	30.4374	7.80237	4.278	59.415	79.4677
61.995	22.2213	12.5231	4.56126	61.995	32.3228	21.5389	4.76285	61.995	36.9947	17.5534	4.70224	62	29.7628	18.0329	5.89196	61.995	58.6219	32.1858	5.56126	62.005	44.834	14.3966	5.78524	62	63.3439	12.5823	5.99868	61.996	62	16.9671	5.91041	61.996	37.5863	21.0105	4.47036	62.005	109.283	20.274	4.75099	62	86.9816	15.5916	4.58366	62.006	32.4348	7.45323	4.30962	61.995	79.6719
64.59	23.8656	12.5705	4.42424	64.59	33.3847	21.0158	4.79974	64.585	37.9816	17.0988	4.65217	64.58	28.3347	17.7668	5.61792	64.575	58.4519	31.087	5.71937	64.585	46.0356	15.0408	5.58893	64.58	63.1805	13.3663	5.70356	64.581	64.3689	16.9223	5.80369	64.581	40.3439	20.6561	4.45191	64.585	112.918	20.4519	5.22134	64.58	84.7734	16.3109	4.59157	64.586	34.1397	7.56785	4.27404	64.575	85.1449
67.17	23.004	12.1739	4.51779	67.17	34.6877	21.6825	4.51779	67.165	37.1054	17.0329	5.58235	67.16	28.8551	18.2859	5.8946	67.175	61.4835	32.1344	5.5112	67.165	47.6166	13.7602	5.70751	67.17	64.5929	12.4585	5.97497	67.161	63.5204	16.7036	5.83399	67.166	41.2292	21.8999	4.28063	67.165	117.119	21.4124	4.85903	67.16	84.9697	15.3281	4.68511	67.166	34.419	7.87088	4.25033	67.17	84.5428
69.75	23.9723	13.0237	4.49275	69.75	34.4822	20.7879	4.49012	69.745	37.1581	17.1528	4.98814	69.75	28.7286	17.8867	5.78393	69.755	59.5652	32.39	5.56917	69.745	49.1423	13.639	5.73123	69.75	66.3794	12.4493	5.99868	69.756	66.0422	17.0382	5.67984	69.746	41.1528	20.556	4.32806	69.745	120.103	20.1331	5.08564	69.75	85.4058	15.697	4.86034	69.746	36.0619	7.92095	4.23847	69.75	82.9855
72.33	23.8564	11.8972	4.60606	72.33	36.1173	21.0356	4.42819	72.325	39.9486	17.9381	5.26877	72.33	28.6008	17.9236	5.88011	72.335	59.1897	31.1897	5.63505	72.325	49.4466	13.7826	5.46377	72.33	64.5916	13.0856	6.27668	72.336	66.4848	17.1555	5.55336	72.341	38.9407	19.444	4.29117	72.325	123.758	21.0145	4.68643	72.33	90.2424	15.8946	4.54941	72.326	36.2648	7.52437	4.21607	72.33	87.2306
74.91	23.7563	12.2582	4.53491	74.91	35.5375	20.996	4.53755	74.915	38.9605	17.3939	5.53491	74.91	30.6469	18.4532	5.77866	74.915	61.6798	31.6653	5.64822	74.91	52.1001	14.7523	5.61528	74.91	68.4928	13.3491	6.4585	74.916	67.0514	17.9881	5.94071	74.921	41.9065	18.5534	4.45059	74.915	127.477	21.5033	4.91568	74.91	92.2819	15.3729	4.45191	74.921	38.7931	7.57839	4.23715	74.91	87.2688
77.495	22.809	12.3597	4.64559	77.495	37.0646	21.0764	5.14361	77.495	41.0619	17.3347	4.97101	77.49	30.2016	16.8735	5.37154	77.495	63.0277	31.4124	5.53228	77.49	51.5797	13.6245	5.60211	77.51	68.3491	12.4242	6.32806	77.496	70.0329	17.0698	5.69565	77.501	41.498	20.4901	4.32016	77.495	126.607	21.7088	4.92754	77.5	91.1383	15.1225	4.51647	77.501	38.7154	7.6614	4.2332	77.49	86.1634
80.075	23.3768	12.5349	4.53228	80.075	37.3017	21.5718	4.68511	80.075	41.029	17.4796	5.59552	80.08	31.3953	18.3992	5.53623	80.075	62.1647	32.8353	5.45455	80.075	52.4348	13.7404	5.5863	80.09	70.4229	12.6917	6.16996	80.076	72.5007	17.5362	5.72332	80.081	44.1607	19.2477	4.45323	80.075	125.665	21.4361	5.11462	80.08	93.1607	15.7194	4.56522	80.081	39.307	7.59947	4.19763	80.08	86.4163
82.67	24.8775	12.1555	4.50856	82.67	37.83	20.2319	4.74835	82.67	42.3043	17.8221	5.07378	82.66	30.6522	17.4875	5.66535	82.66	60.2003	31.2055	5.50725	82.665	53.1818	14.1673	5.7141	82.67	67.8643	13.9407	6.24374	82.671	76.0316	16.7813	5.87879	82.661	41.7049	19.1555	4.28195	82.67	126.468	20.8142	5.01318	82.66	100.021	16.6627	4.51779	82.661	41.0553	7.63636	4.23979	82.66	88.5955
85.25	23.0646	12.5455	4.61924	85.25	35.9592	21.9934	5.03426	85.25	42.0435	17.17	5.4361	85.24	30.7009	17.9196	5.38076	85.24	63.3544	31.2319	5.6469	85.245	54.7773	14.0487	5.59816	85.25	67.8024	13.4796	6.41897	85.251	73.552	16.8076	5.67984	85.246	44.1726	19.664	4.37286	85.25	126.177	21.8788	4.95784	85.255	105.91	15.1555	4.73254	85.241	39.4677	7.25428	4.22398	85.24	91.0567
87.83	24.8485	12.3347	4.42819	87.83	36.5534	21.1397	4.53491	87.83	43.5929	17.0422	4.82082	87.825	31.0356	17.7905	5.39789	87.84	62.7457	31.0962	5.49012	87.825	53.4493	13.6693	5.60474	87.83	70.2596	13.1884	6.00132	87.831	72.8169	16.3808	5.73123	87.826	44.2635	19.0395	4.43347	87.83	131.304	20.5784	4.98551	87.835	102.841	14.8656	4.60738	87.831	38.585	7.5191	4.21607	87.825	88.8142
90.41	24.5889	12.6245	4.53228	90.41	37.6047	20.1555	4.45718	90.41	41.6693	18.1976	5.40184	90.415	30.1924	18.2213	5.63109	90.42	58.9763	31.747	5.47826	90.42	56.942	13.4361	5.60606	90.41	71.5534	13.2306	6.15415	90.411	74.2332	16.1739	5.67457	90.416	44.5771	19.2543	4.28986	90.41	131.12	20.8827	5.17655	90.415	109.527	14.0553	4.53228	90.411	41.2095	7.87352	4.20422	90.405	90.6693
92.99	23.4414	12.1542	4.45455	92.99	38.5692	20.8669	4.69565	92.99	42.3228	16.7642	5.26746	92.995	29.9776	18.5968	5.35046	93	61.4704	31.4387	5.56258	93	59.4229	14.029	5.5112	93	73.058	12.9723	6.50856	92.991	74.2582	16.7971	6.03821	92.996	44.1871	20.1423	4.44796	92.99	129.415	21.6996	4.98682	92.995	101.171	14.5336	4.38603	92.991	41.7339	8.00922	4.22134	93	88.3057
95.58	23.6495	12.6864	4.58498	95.58	39.8682	21.2279	4.58893	95.575	41.4967	16.0356	5.49144	95.575	31.5112	17.722	5.00791	95.58	61.5823	31.5599	5.66535	95.58	62.8959	13.4888	5.6614	95.58	73.054	13.5837	6.37681	95.591	74.0725	16.5547	5.94993	95.576	44.0171	18.4835	4.49144	95.58	128.887	20.7602	5.03953	95.575	108.565	14.6482	4.54414	95.586	42.6719	7.361	4.18709	95.58	90.025
98.16	24.6983	12.1831	4.36759	98.16	40.5072	20.4572	4.57708	98.17	42.1054	17.1436	4.63241	98.165	31.8274	18.4295	5.33333	98.16	62.5665	32.0619	5.45455	98.16	61.2358	13.4229	5.73386	98.16	72.7457	12.1173	5.86561	98.171	75.6337	16.4506	5.66008	98.166	46.2938	19.9499	4.37681	98.16	129.763	20.6785	5.1581	98.16	112.833	14.8182	4.49144	98.166	45.0237	7.59947	4.21871	98.16	91.805
100.74	24.0026	12.0711	4.57839	100.74	37.4097	21.5995	4.62714	100.75	44.1752	16.8867	5.18709	100.745	30.4097	17.5362	5.69565	100.74	65.4677	32.9315	5.80105	100.74	60.4545	12.8011	5.7668	100.75	75.2767	13.3953	6.03557	100.751	74.5389	16.8274	5.70224	100.746	47.3729	19.1067	4.44269	100.74	130.59	20.9223	5.23979	100.74	108.538	14.9341	4.44401	100.746	43.1686	7.43874	4.20026	100.74	90.6113
103.33	23.6838	12.2806	4.64295	103.33	38.0922	20.6153	4.76812	103.33	45.697	16.7681	4.57181	103.325	29.7721	18.3491	5.16469	103.33	67.2332	32.8564	5.6166	103.33	60.2912	12.8682	5.60211	103.33	75.3254	13.2609	6.20685	103.331	73.5823	16.2622	5.95257	103.326	47.1001	20.0698	4.35046	103.33	130.299	19.78	5.11067	103.325	110.411	14.3742	4.58893	103.326	43.8775	7.43215	4.22398	103.32	93.2464
105.91	23.2872	12.195	4.43083	105.91	41.0026	20.9763	4.89592	105.91	44.5257	16.1146	4.73254	105.905	30.6271	16.6759	5.33333	105.91	67.8011	32.2187	5.60079	105.91	63.2596	12.1937	5.52833	105.91	73.224	12.7365	6.10672	105.911	72.3241	16.1502	5.72727	105.921	47.3531	20.6614	4.51252	105.91	136.159	19.5626	5.16074	105.92	110.041	15.8669	4.63768	105.906	44.9855	7.75889	4.27009	105.92	93.9394
108.49	24.1304	12.3742	4.49407	108.49	39.419	21.3123	4.64295	108.49	46.4559	16.6495	4.75494	108.505	28.5784	17.6061	5.42292	108.49	70.3821	32.5771	5.61133	108.49	63.5599	12.8458	5.23584	108.495	73.4387	13.195	6.23584	108.491	70.6364	15.6298	5.85639	108.501	46.0922	18.61	4.55072	108.49	133.903	19.4901	4.8195	108.5	115.75	14.9723	4.46509	108.501	44.191	7.24769	4.16337	108.5	96.7404
111.075	24.8182	11.6482	4.47958	111.075	39.5244	21.7286	4.6996	111.085	46.7365	17.5968	5.21212	111.085	30.4875	18.1107	4.93676	111.08	69.3953	33.4321	5.48748	111.075	63.278	13.6522	5.722	111.075	76.5599	12.8696	5.93939	111.086	74.581	15.357	5.76285	111.081	48.191	18.2345	4.40184	111.075	139.522	19.6324	4.8419	111.08	117.196	15.0237	4.64295	111.081	43.8801	7.6087	4.26219	111.08	95.7879
113.655	24.0711	12.5665	4.55995	113.655	40.4704	20.3887	4.5191	113.665	46.2569	17.0316	5.58762	113.665	31.3347	18.5099	5.64163	113.66	71.5165	30.3149	5.71673	113.655	60.0619	12.307	5.44928	113.67	73.2701	13.4835	6.2108	113.666	74.4137	16.9947	5.75758	113.661	47.1989	20.3531	4.42161	113.655	133.817	19.6008	5.01318	113.66	117.394	15.029	4.25033	113.661	43.1133	7.37022	4.14756	113.66	94.6206
116.25	23.4295	12.8406	4.62187	116.25	37.7984	20.8432	4.70224	116.245	47.7181	17.1884	5.38076	116.245	31.3412	17.2701	5.52306	116.24	69.278	31.8221	5.85244	116.25	65.0369	12.9065	5.54809	116.25	75.7497	13.2675	5.91963	116.246	76.137	16.8906	5.78524	116.241	50.7101	18.6864	4.54677	116.25	132.668	18.7115	5.1054	116.24	116.794	14.336	4.58893	116.241	42.6166	7.55468	4.23847	116.24	91.6311
OGG1-GFP 405	1				2				3				4				5				6				7				8				9				10				11				12				13
time	roi1	nucleus	back	time	roi1	nucleus	back	time	roi1	nucleus	back	time	roi1	nucleus	back	time	roi1	nucleus	back	time	roi1	nucleus	back	time	roi1	nucleus	back	time	roi1	nucleus	back	time	roi1	nucleus	back	time	roi1	nucleus	back	time	roi1	nucleus	back	time	roi1	nucleus	back	time	roi1
0	33.1607	35.5033	5.42556	0	38.9447	36.3689	4.72727	0	26.8155	28.3557	5.08432	0	29.4401	28.1568	4.84717	0	57.693	59.9684	4.79315	0	44.8986	42.4466	5.87615	0	41.4875	41.0685	5.43347	0	46.0013	42.6614	5.19499	0	27.1291	29.4941	4.85903	0	29.4453	31.2292	4.76285	0	24.5231	27.1937	5.05929	0	106.888	111.983	4.82082	0	71.7391
2.595	32.6166	31.8498	5.49012	2.58	37.2451	36.2148	4.93939	2.595	26.5613	27.7207	5.47036	2.6	28.834	28.6838	5.33729	2.585	57.3729	60.3544	5.08564	2.585	43.054	42.1937	5.98419	2.58	41.2319	40.5823	4.96574	2.59	44.9605	45.1515	5.28722	2.59	26.9605	28.8432	4.67852	2.595	28.7536	31.4809	4.64163	2.58	24.6838	27.7049	5.0224	2.595	102.036	110.901	4.74045	2.595	72.2227
5.175	32.9447	33.6456	5.49934	5.165	37.1673	35.22	5.1502	5.175	25.087	27.3821	5.14756	5.18	28.2477	28.332	5.23847	5.165	57.0883	59.6825	4.85507	5.175	42.8432	42.5138	5.98287	5.17	41.1094	40.1344	5.00264	5.17	44.5534	44.5534	5.07773	5.17	27.5415	28.5679	4.58103	5.175	29.7009	30.7457	4.84848	5.17	24.7787	27.5573	5.00395	5.175	102.93	109.791	4.76548	5.175	71.4967
7.755	33.1265	33.8129	5.57312	7.755	38.6245	35.9684	4.82477	7.755	26.5929	27.1318	5.45191	7.76	28.6798	28.2437	5.27009	7.76	56.0619	59.4545	5.11067	7.755	43.635	41.1568	5.95389	7.75	42.1462	40.166	5.06456	7.75	44.7773	44.6996	5.1726	7.75	27.3518	28.1779	4.69302	7.755	28.4401	30.693	4.83004	7.75	25.9881	27.7945	5.06719	7.755	105.058	110.592	4.71937	7.755	69.8933
10.335	32.0514	32.7787	5.43347	10.335	39.0013	36.1146	4.77075	10.335	25.8933	26.7339	5.20949	10.34	28.5086	28.7404	4.8498	10.34	57.307	58.2253	5.11858	10.335	44.1265	39.805	5.71542	10.33	42.1344	38.6864	4.97628	10.33	45.552	46.0408	5.2332	10.34	28.0567	28.9565	4.54677	10.335	27.6403	31.9908	4.79051	10.33	25.5995	27.6126	5.31621	10.335	103.484	110.804	4.84058	10.335	71.0817
12.935				12.935				12.935				12.945				12.94				12.935				12.93				12.935				12.94				12.935				12.93				12.935				12.935
15.54	21.8933	27.6561	5.45191	15.535	29.6838	27.2833	5.47299	15.535	19.2358	21.5046	5.26614	15.545	21.8577	23.7154	4.8195	15.54	40.5863	53.8709	4.98682	15.535	37.8287	39.9328	5.93149	15.53	37.5731	38.8959	5.03162	15.54	39.9394	43.1001	5.1357	15.54	23.5428	27.8933	4.74704	15.535	23.4321	30.1476	4.61265	15.53	21.6864	26.4005	5.26614	15.54	67.8221	103.202	4.72991	15.54	58.6812
18.12	26.0171	28.4914	5.5863	18.115	32.8551	29.8788	4.87879	18.115	21.9328	22.7484	4.89987	18.125	22.6812	24.7049	4.91304	18.12	46.5534	52.6996	5.04348	18.115	40.1502	39.4941	5.97101	18.11	40.3347	39.0949	5.20817	18.12	43.4769	43.4848	5.12121	18.12	26.2543	27.6377	4.85639	18.115	25.7839	30.1436	4.68643	18.11	23.8327	26.1278	5.06061	18.12	83.5837	99.7642	4.68906	18.12	62.9592
20.7	29.274	28.8841	5.5863	20.695	33.7918	30.4203	5.11199	20.695	22.8538	23.3544	4.96443	20.705	25.5797	24.4242	4.63373	20.7	47.6601	54.5257	4.93939	20.695	42.1265	40.3241	5.87747	20.69	40.6851	37.2082	5.09486	20.7	44.2609	44.4005	5.16601	20.7	26.7773	28.6759	4.80632	20.695	26.357	30.3083	4.77866	20.69	24.4585	26.8327	5.01581	20.7	89.4638	99.0066	4.82082	20.7	68.4519
23.28	30.1304	29.4414	5.50856	23.275	35.3847	32.1133	4.78788	23.275	24.4888	22.9262	5.61133	23.285	25.4111	24.8458	4.90119	23.28	49.8379	53.6403	4.96706	23.275	41.415	40.7866	5.76153	23.27	40.0817	38.2688	5.13702	23.28	43.7681	44.332	5.18972	23.28	27.1252	27.7286	4.7365	23.275	26.2819	29.4822	4.66798	23.27	24.8999	26.3228	4.97628	23.28	95.9433	98.365	4.80764	23.28	67.5797
25.86	30.7813	29.1555	5.52833	25.855	34.8129	32.8208	5.04216	25.855	23.7154	24.2042	5.35178	25.865	26.1686	25.4651	4.79447	25.86	50.1937	54.2556	5.30698	25.855	41.7971	41.6904	6.00791	25.85	41.357	38.2332	4.70883	25.86	44.4506	44.6561	5.20422	25.86	27.7747	28.2253	4.99605	25.855	26.5191	31.2003	4.72464	25.85	24.9987	27.5455	5.16733	25.86	96.4506	96.3386	4.72332	25.86	69.1792
28.44	30.6047	30.0303	5.68379	28.435	35.6008	33.5784	4.84453	28.435	22.8155	24.1476	5.02899	28.445	25.1383	24.2121	4.69697	28.44	51.639	53.7088	5.1502	28.435	41.0013	41.336	5.64427	28.43	41.4625	37.8182	5.35705	28.44	44.4308	43.4928	4.94598	28.44	27.8722	26.9736	4.6166	28.435	27.3663	29.2134	4.85903	28.43	25.5296	27.0632	5.06588	28.44	95.4559	100.08	4.80105	28.44	68.6443
31.02	31.8972	29.9381	5.67325	31.015	34.7181	32.4387	4.79447	31.015	24.2609	23.8524	5.3004	31.025	26.3544	25.0553	4.74572	31.02	53.2174	52.1713	5.02899	31.015	42.4809	38.6443	5.78656	31.01	42.2964	39.5231	5.05534	31.02	45.1225	45.2095	5.01976	31.02	27.1107	27.9209	4.94071	31.015	28.054	27.6548	4.91041	31.01	24.3834	25.9249	5.17787	31.02	97.2029	100.738	4.77734	31.02	70.6601
33.6	30.5152	30.2885	5.58893	33.595	35.1199	32.8524	5.07246	33.595	24.9144	25.5323	5.4137	33.605	25.332	25.4848	4.85903	33.6	53.3531	54.4282	5.07115	33.595	42.2372	40.726	5.8946	33.59	42.7852	38.3715	4.98419	33.6	44.1858	43.556	5.13834	33.6	27.6034	27.9315	4.63373	33.595	26.8445	29.5138	4.92227	33.59	24.5349	25.6746	5.13307	33.6	98.4809	102.155	4.62187	33.6	73.0237
36.18	32.1937	29.6285	5.56917	36.175	36.224	33.1054	4.75758	36.175	25.5428	24.3347	5.43215	36.185	26.0211	25.7839	4.75758	36.18	54.2095	55.4559	5.10804	36.175	41.5415	39.8314	6.00659	36.17	41.4071	38.0725	5.10277	36.18	45.2859	44.8959	5.2253	36.18	28.336	28.0777	4.80369	36.175	27.6996	29.805	4.70356	36.17	25.2292	26.2253	5.06588	36.18	101.216	102.838	4.65349	36.18	72.5718
38.76	32.0053	30.4585	5.63373	38.755	34.5613	32.4295	5.45323	38.755	26.0962	24.7049	5.55468	38.765	26.6904	25.8748	4.71542	38.76	54.9736	55.0395	5.15283	38.755	42.4308	40.2187	5.66667	38.75	42.1397	38.5797	4.9249	38.76	44.3215	43.2596	5.16864	38.76	26.722	27.9513	4.82477	38.755	27.0171	30.2121	4.85507	38.75	24.5349	25.3887	5.16601	38.76	101.142	105.196	4.70751	38.76	73.3729
41.34	31.498	29.8063	5.45455	41.335	36.9816	33.6601	5.23979	41.335	24.8076	25.3202	5.40184	41.345	27.0171	26.9855	4.81818	41.34	54.3505	54.386	5.43478	41.335	43.0277	41.4466	5.81291	41.33	42.7391	38.2345	4.84058	41.34	44.0395	43.5046	5.27404	41.34	27.4427	28.2134	4.61924	41.335	27.6126	29.4848	4.79842	41.33	24.7181	25.0725	4.86825	41.34	100.681	103.125	4.88406	41.34	72.0777
43.92	32.4269	30.2701	5.3004	43.915	36.5191	33.4242	5.29381	43.915	24.4717	24.9881	4.94993	43.925	26.4769	26.1173	4.52701	43.92	54.834	54.9605	4.91963	43.915	42.3505	41.1621	5.79974	43.91	41.913	37.3689	5.35573	43.92	42.3123	43.7787	4.98551	43.92	27.6904	29.3294	4.88011	43.915	27.2358	29.7668	4.7971	43.91	23.9881	26.17	5.09223	43.92	104.57	102.837	4.70751	43.92	74.2055
46.5	32.7839	31.0619	5.42424	46.495	37.2003	33.0593	5.61397	46.51	25.6061	25.274	4.8498	46.505	26.1752	25.6061	4.83794	46.5	54.1976	53.9789	5.37813	46.51	41.7194	41.0606	5.49012	46.5	42.1173	39.7787	5.28327	46.5	43.834	44.7418	5.2859	46.5	28.3505	28.2582	4.81028	46.495	27.5468	30.4585	4.72727	46.505	25.2029	25.5191	5.28986	46.5	103.036	103.119	4.50198	46.5	71.6864
49.08	31.5125	30.0132	5.58103	49.085	38.4282	33.8366	5.59816	49.09	24.3847	25.614	4.63109	49.085	25.6825	25.361	4.65876	49.08	52.805	52.4835	5.39262	49.09	42.2319	41.7088	5.86825	49.08	42.2661	39.5244	5.53755	49.08	43.9407	43.2622	5.27404	49.08	27.6864	28.7866	4.67589	49.085	27.3017	29.4348	4.71542	49.085	26.0184	25.7905	5.32016	49.08	103.713	101.967	4.61265	49.08	73.2082
51.665	32.8577	31.4664	5.52833	51.665	36.1673	34.1594	5.15283	51.67	25.6219	24.502	4.97628	51.665	25.7022	26.7273	4.52833	51.66	55.3386	52.8182	5.0448	51.67	40.4335	40.8142	5.63768	51.66	41.278	37.3808	5.31357	51.66	44.8827	44.5731	5.12912	51.66	27.2609	28.2951	4.97365	51.665	26.8854	30.1462	4.81555	51.665	24.7747	24.0422	5.08827	51.66	104.835	101.047	4.54941	51.66	72.9407
54.245	33.1884	29.8603	5.64163	54.245	36.9868	33.4756	5.10013	54.25	25.5455	24.7694	5.09223	54.26	25.8195	26.278	4.73254	54.26	54.7352	52.2187	5.34914	54.25	41.1028	40.5573	5.57312	54.25	42.1897	38.6271	5.23979	54.25	43.2451	44.2372	5.19631	54.255	28.581	28.4598	4.68643	54.245	25.6653	29.8011	4.88274	54.245	24.9249	24.6403	4.91304	54.26	105.041	103.499	4.77207	54.26	75.5547
56.835	32.0883	29.6206	5.69697	56.84	38.6812	33.9394	5.29776	56.83	25.3768	24.7879	5.21212	56.84	26.6166	25.8972	4.60343	56.84	54.8235	52.4427	5.34387	56.83	41.6535	40.9895	5.83926	56.83	42.4295	38.9117	5.4137	56.83	43.2622	43.361	5.27141	56.835	27.5758	28.6627	4.92095	56.835	26.415	29.1291	4.79578	56.825	24.7352	24.5758	4.96311	56.84	105.137	100.653	4.58498	56.84	73.78
59.415	32.336	30.7431	5.49934	59.42	35.8867	35.2398	5.52833	59.415	24.5336	25.1831	4.82477	59.42	25.6812	26.4321	4.78129	59.42	55.9262	52.7905	5.45455	59.42	41.8748	41.9249	5.59552	59.41	41.7431	38.7009	5.2635	59.41	44.2569	43.2688	5.05007	59.415	27.6733	29.6087	4.81818	59.415	27.191	29.3307	4.80237	59.41	25.4519	25.8735	4.88801	59.42	105.646	100.477	4.67194	59.42	75.1383
61.995	33.5731	30.3215	5.3531	62	37.0567	35.1291	4.9697	61.995	24.5679	25.0856	4.8946	62	25.8406	26.0553	4.67721	62	54.332	54.0962	5.40448	62	41.4835	41.4862	5.86825	62.005	41.8063	38.3175	5.04875	62.005	44.9025	42.5731	5.17523	61.995	27.137	29.726	4.84453	61.995	25.9736	29.3966	4.86957	62.005	24.9183	26.2899	5.21607	62	108.364	101.244	4.67325	62	75.0356
64.595	33.1462	30.5362	5.59552	64.58	39.2859	34.0474	4.99868	64.59	25.5573	26.2411	5.08432	64.58	26.0606	26.3109	4.7971	64.58	56.1989	52.3584	5.04875	64.58	41.5982	40.1594	5.61397	64.585	42.3083	39.2411	4.97497	64.585	44.4769	44.0092	4.92885	64.59	26.7128	29.3149	4.78261	64.58	25.5758	28.5942	4.81555	64.585	25.025	25.1265	5.11331	64.58	108.897	101.212	4.69302	64.58	75.1331
67.175	32.5244	30.7128	5.52569	67.16	36.5217	35.0883	5.5639	67.17	26.2991	26.776	4.91963	67.16	26.6509	27.1344	4.65217	67.16	54.78	51.2543	5.2332	67.175	39.8169	41.2899	5.74045	67.165	42.7826	39.2174	5.11594	67.165	45.6798	42.863	5.01318	67.17	28.3768	28.5784	4.7668	67.16	26.5125	29.112	4.92227	67.165	25.3979	25.1304	4.93281	67.16	108.481	100.443	4.72991	67.16	76.2306
69.755	33.1607	30.7721	5.33597	69.755	37.8432	35.2714	5.12516	69.75	26.6509	25.6047	4.96574	69.75	25.8986	27.2187	4.67721	69.75	54.2622	53.9236	5.0975	69.755	41.7971	41.7984	5.60606	69.745	43.4058	40.2253	5.08696	69.745	43.2121	42.6456	5.0224	69.75	27.137	29.4137	4.76943	69.76	25.1265	27.2556	4.96047	69.745	24.9736	25.6851	4.99473	69.75	108.841	101.328	4.70883	69.75	78.668
72.335	32.137	29.8801	5.67457	72.335	37.8682	35.556	4.72069	72.33	26.1831	26.3017	5.2108	72.33	25.2543	26.3123	4.84717	72.33	55.5046	52.2464	4.9776	72.335	41.3347	41.527	5.60606	72.325	41.7655	40.6509	5.01054	72.325	43.5955	41.9196	5.22661	72.33	26.6258	29.5204	4.70883	72.34	24.7418	27.4967	4.9025	72.325	24.6179	27.0738	5.00791	72.33	108.626	100.216	4.59684	72.33	77.1318
74.915	34.1028	31.2398	5.36495	74.915	37.8946	36.3373	5.14756	74.92	25.4032	26.087	5.19763	74.91	24.8314	26.0461	4.57444	74.91	56.0013	53.0527	5.11199	74.915	42.581	40.697	5.29908	74.915	42.2424	38.9394	5.17128	74.91	43.1054	42.5086	4.93676	74.91	27.3584	30.8142	4.93149	74.92	24.8906	28.8103	4.77207	74.92	25.7062	25.1937	5.14097	74.91	106.846	103.694	4.59025	74.91	75.8972
77.495	32.7404	30.8076	5.55072	77.495	37.5204	33.7049	4.48748	77.5	25.8551	27.1489	5.13175	77.505	25.942	26.7747	4.86693	77.5	54.2793	52.5613	5.16733	77.495	42.2042	42.1001	5.45586	77.495	42.2372	39.2266	4.87484	77.5	43.278	42.3083	5.35837	77.5	27.1924	30.9065	4.83136	77.5	24.5072	28.0198	5.01713	77.5	25.7642	25.6825	5.03294	77.505	107.63	102.835	4.71146	77.505	79.2819
80.09	33.4545	32.0896	5.54941	80.075	37.2306	35.0711	4.93544	80.08	25.8906	28.1673	4.82477	80.085	26.1159	26.4677	5.01713	80.08	53.2187	51.8353	5.01318	80.085	40.8762	43.0092	5.86034	80.075	43.0725	40.3794	5.42688	80.08	44.0843	41.3043	4.95389	80.08	27.2042	30.224	4.85375	80.08	25.5995	28.9157	4.96179	80.08	25.1647	25.2253	5.15152	80.085	110.17	103.888	4.68906	80.085	79.7655
82.67	33.7918	30.78	5.56522	82.67	36.3426	36.0896	5.51252	82.66	25.805	26.9723	4.65613	82.665	24.9605	25.5823	4.53228	82.66	53.8155	52.8788	5.21607	82.665	42.5244	42.4229	5.59289	82.655	42.1897	39.22	5.20817	82.66	43.3096	41.2806	5.26746	82.66	27.1976	29.6021	4.917	82.66	24.1621	27.6759	4.81423	82.66	27.0659	25.7009	4.81818	82.665	107.528	102.775	4.66008	82.665	78.3794
85.25	33.7668	31.2556	5.57049	85.25	36.9012	36.2042	5.58762	85.25	26.4677	26.2424	4.86825	85.245	25.1989	26.1884	4.78788	85.255	55.5402	53.1094	5.1581	85.245	40.2042	43.6719	5.88142	85.245	41.9315	39.0949	5.05929	85.24	42.473	40.5033	5.30435	85.24	27.0804	29.8538	4.83794	85.25	24.1041	27.7668	5.11726	85.24	25.7312	24.8366	5.1054	85.245	107.279	102.581	4.71805	85.245	80.1383
87.83	32.8959	30.805	5.37286	87.83	37.1489	35.834	5.66271	87.83	25.9144	26.9829	5.18841	87.84	26.0369	25.5876	4.78788	87.835	54.2846	51.2161	5.16469	87.84	40.6495	40.9842	5.73913	87.825	40.6614	40.0817	5.24769	87.84	43.5468	39.8854	5.10672	87.83	27.8287	31.087	4.68906	87.83	23.0435	26.5916	4.95257	87.825	26.8511	24.7404	5.18314	87.825	106.465	104.182	4.6614	87.825	80.6812
90.41	33.469	28.6983	5.07642	90.41	39.0066	35.5007	5.74704	90.41	26.1937	26.3887	5.04611	90.42	25.3794	25.5916	4.82477	90.416	53.2754	50.8379	5.30303	90.42	41.1225	41.8419	5.36232	90.405	40.8274	39.7589	4.99868	90.42	42.4611	40.6456	5.09091	90.41	26.8393	30.7681	4.91831	90.41	23.4084	26.4993	4.68248	90.41	26.332	25.556	4.93676	90.42	105.13	103.092	4.64559	90.42	82.3307
93	33.9104	30.3715	5.46904	92.99	38.2411	35.3623	5.63636	93.005	26.527	26.4888	5.03294	93	25.1278	25.5823	4.60474	92.996	54.0883	50.0382	5.27668	93	43.17	42.78	5.65349	93	41.2411	40.1462	5.06456	93	42.1278	39.7892	5.32279	92.99	28.083	29.6548	4.99605	93.005	23.9657	27.0909	4.83794	92.99	26.5112	24.9065	4.90382	93	105.567	103.005	4.59289	93	81.1739
95.58	33.2266	31.0619	5.30435	95.585	39.5955	34.5007	5.70751	95.585	26.5336	26.4625	5.34256	95.58	26.0659	26.4401	4.68775	95.576	55.8709	50.7497	5.40843	95.58	41.004	43.6074	5.71278	95.58	41.1647	41.2767	4.97365	95.58	43.6904	41.0277	5.29776	95.58	27.1686	30.9025	4.95125	95.585	23.3399	25.8603	5.03162	95.585	26.1818	25.9209	5.07905	95.58	104.972	103.439	4.67852	95.58	79.4888
98.16	33.3254	31.2437	5.38867	98.165	37.4229	34.5336	5.43083	98.165	26.9025	26.975	5.16206	98.16	27.224	26.278	4.91173	98.161	53.1304	51.1238	4.99473	98.16	42.1331	43.0422	5.8195	98.16	42.5718	41.8906	4.95125	98.16	44.3584	41.0487	5.01976	98.16	27.8775	30.3188	4.83399	98.165	23.083	25.3689	5.1502	98.165	25.4875	25.0685	5.22398	98.16	106.451	103.942	4.66535	98.16	81.4427
100.75	32.2042	30.9881	5.64954	100.745	38.6034	34.6574	5.62846	100.745	25.3729	25.9881	4.80764	100.755	25.6087	26.1765	4.71014	100.741	54.2319	50.0856	5.083	100.75	40.3267	43.0105	5.38999	100.74	41.5323	40.7339	4.96574	100.74	43.4598	41.7563	5.15152	100.74	27.2016	29.2912	4.76812	100.745	23.3768	25.8617	4.9552	100.745	26.4348	26.0725	4.94466	100.74	104.867	103.468	4.67457	100.74	81.8617
103.33	32.2846	30.3004	5.50988	103.325	38.2701	35.7787	5.51383	103.325	25.2108	25.531	4.93149	103.335	26.1607	25.473	4.72332	103.341	52.4835	51.3531	4.99341	103.33	42.2582	41.2609	5.50593	103.32	40.7615	39.2596	5.05138	103.325	42.0211	41.1344	4.9552	103.335	27.5112	29.5217	4.7668	103.325	22.4308	24.6759	4.89723	103.325	26.9038	25.191	4.94993	103.325	105.995	103.188	4.54018	103.325	80.8195
105.91	33.0935	30.4177	5.64032	105.905	37.2279	33.8801	5.52569	105.91	27.4585	26.9565	4.72859	105.915	26.3913	25.5744	4.82345	105.921	54.3913	50.6469	4.87615	105.91	40.8155	42.7154	5.77602	105.915	42.224	40.22	4.8419	105.905	42.8801	41.3096	5.08827	105.915	27.2148	30.809	4.77339	105.92	23.1107	24.9908	5.03426	105.905	25.8986	25.8314	4.87747	105.905	108.722	105.818	4.79315	105.905	83.7062
108.49	32.9657	30.6271	5.43742	108.49	38.2042	35.8775	5.55995	108.495	25.4651	26.1555	4.76812	108.495	27.8999	26.0132	4.69038	108.501	51.5982	52.025	4.99473	108.505	40.444	42.5112	5.40316	108.495	42.7062	40.5903	5.30567	108.49	43.336	39.137	5.04611	108.495	26.4704	30.224	4.84848	108.5	23.1462	25.1937	4.74967	108.505	27.0435	25.8682	4.8195	108.495	106.252	104.676	4.63109	108.495	82.3228
111.085	33.0237	30.2543	5.51647	111.075	37.5652	35.0922	5.40316	111.075	26.7773	27.0659	4.78129	111.075	25.8472	26.6047	4.79974	111.081	52.9908	49.0751	5.12912	111.085	42.3412	43.614	5.86034	111.075	43.0817	39.643	4.98682	111.085	42.751	41.4269	4.94862	111.075	26.3663	31.0567	4.91831	111.08	23.2148	25.3057	5.15415	111.085	27.4018	25.5705	4.94862	111.075	105.514	104.987	4.67721	111.075	82.2661
113.665	31.9671	31.3702	5.62319	113.655	37.112	35.5889	5.47036	113.665	26.5823	26.2385	4.64163	113.675	25.7009	26.4414	4.70487	113.661	53.5534	52.4295	5.38735	113.665	41.224	43.8511	5.81818	113.655	42.1462	39.9262	4.9697	113.665	42.8564	40.5679	5.11858	113.655	27.2899	31.2016	5.00264	113.66	23.2899	25.8551	4.94071	113.665	27.4387	25.6693	4.98682	113.655	104.473	106.679	4.67721	113.655	81.9025
116.245	33.0619	30.2543	5.32279	116.25	37.7655	35.7378	5.62582	116.245	26.7444	26.249	4.66535	116.255	26.498	24.8854	4.63768	116.241	53.2437	51.3505	4.94993	116.245	41.2003	42.1159	5.39657	116.24	42.2161	40.8261	5.11067	116.245	43.5481	38.9486	5.18972	116.245	28.2793	31.6535	4.8643	116.24	23.8182	25.0356	5.02767	116.245	27.4928	25.664	5.23057	116.25	104.377	106.693	4.58103	116.25	80.5797
OGG1-GFP NEDDi 405	1				2				3				4				5				6				7				8				9				10				11				12				13
time	roi1	nucleus	back	time	roi1	nucleus	back	time	roi1	nucleus	back	time	roi1	nucleus	back	time	roi1	nucleus	back	time	roi1	nucleus	back	time	roi1	nucleus	back	time	roi1	nucleus	back	time	roi1	nucleus	back	time	roi1	nucleus	back	time	roi1	nucleus	back	time	roi1	nucleus	back	time	roi1
0	88.2964	87.9789	4.81686	0	86.8775	83.8287	4.64163	0	84.4242	90.0474	5.14097	0	119.505	99.1976	4.97892	0	53.722	56.8142	4.80896	0	100.574	99.531	6.02767	0	33.8472	32.6509	4.19368	0+Y302:AJ337	38.7167	36.2846	4.50329	0	60.9842	64.0408	4.29381	0	37.2885	38.2082	4.50988	0	43.751	41.2227	5.6917	0	62.7457	61.3676	5.68775	0	44.8788
2.585	85.7721	90.365	4.72727	2.595	87.6271	81.8788	4.88011	2.58	82.5441	89.5178	5.17918	2.595	120.382	96.8933	4.92754	2.595	53.5784	56.2213	4.83267	2.58	97.224	101.456	5.54941	1.295	34.7194	32.1845	4.23452	1.295	37.141	35.7365	4.55204	2.595	61.1304	61.6667	4.22266	2.591	37.4638	38.9394	4.67194	2.59	44.4822	41.3017	5.84453	2.6	61.6403	59.7576	5.71278	2.58	46.7536
5.165	88.3597	85.6561	4.70487	5.175	89.1423	84.8353	5.00395	5.17	84.0935	90.3452	5.13043	5.175	123.115	94.4361	5.00659	5.175	52.8353	57.5982	4.8946	5.175	100.058	100.021	5.78524	2.59	33.6443	31.7457	4.20422	2.59	37.1568	35.6614	4.52174	5.175	61.0883	62.4704	4.34914	5.171	37.4717	38.3939	4.81028	5.17	44.5059	42.0817	5.69829	5.18	62.4585	59.7312	5.76021	5.18	45.444
7.76	84.3307	89.1304	4.48617	7.755	85.0066	84.5837	4.98419	7.75	86.9038	87.7655	5.04348	7.755	122.497	94.8379	5.11858	7.755	52.0066	57.8564	4.82345	7.755	101.484	101.27	6.29117	3.885	32.9605	34.3004	4.25428	3.885	38.2069	35.7708	4.64295	7.755	62.6838	61.6495	4.29776	7.751	37.1752	37.2108	4.89723	7.75	43.332	41.1884	5.64163	7.76	61.3742	60.2148	5.67457	7.76	44.9117
10.34	82.6746	94.7167	4.61133	10.335	83.8893	84.2938	4.70487	10.33	87.2279	88.9025	5.08169	10.335	118.8	93.0777	4.87747	10.335	52.195	57.6469	4.79315	10.335	99.4638	101.012	5.722	5.18	33.386	30.5507	4.12912	5.18	38.7958	35.2819	4.76416	10.335	60.585	63.7088	4.24374	10.331	36.0487	38.3834	4.65086	10.34	43.5138	40.9447	5.8643	10.34	62.1884	60.6021	5.92358	10.34	46.3689
12.94				12.935				12.93				12.935				12.935				12.935				6.501				6.49				12.935				12.931				12.94				12.94				12.94
15.545	70.0791	83.7115	4.64822	15.535	72.4545	83.6601	4.78524	15.53	74.7115	84.9091	4.99605	15.535	112.408	83.8103	4.96047	15.535	47.6522	51.693	4.79447	15.54	84.2714	100.458	5.82609	7.815	28.3781	29.2292	4.16337	7.805	32.3109	33.4769	4.86825	15.535	54.0725	61.6601	4.21212	15.531	32.2833	37.6719	4.66667	15.545	39.4559	38.6509	5.8195	15.545	59.1041	54.224	5.90514	15.54	36.8379
18.125	75.1502	85.1752	4.54282	18.115	75.8287	82.9341	4.69697	18.11	80.8946	85.913	5.08959	18.115	116.565	84.9025	4.77075	18.115	50.9209	52.5679	4.88011	18.12	91.249	100.174	5.50066	9.11	29.4111	28.7945	4.09618	9.1	33.2806	35.1291	4.52306	18.115	56.5903	59.4769	4.29381	18.111	33.0422	37.3597	4.64163	18.125	40.2411	37.5837	5.77339	18.125	61.747	56.6627	5.82477	18.12	40.108
20.705	78.166	85.5995	4.5336	20.695	78.2819	82.7852	4.82872	20.69	82.5086	85.1357	5.28063	20.695	119.581	85.7997	4.83663	20.695	51.3689	51.3241	4.7668	20.7	93.7022	99.9526	5.55072	10.405	30.5296	30.4348	4.14361	10.395	35.1897	33.1621	4.61265	20.695	58.0817	61.4809	4.30698	20.691	33.7721	38.2661	4.54545	20.705	40.6996	37.8762	5.76285	20.705	61.4756	57.8353	5.58893	20.7	41.2161
23.285	79.5889	87.8946	4.55468	23.275	78.253	84.0408	4.81423	23.27	82.0119	83.7246	5.31357	23.275	121.653	86.9144	4.77207	23.275	50.8406	53.029	4.82477	23.28	93.3676	100.217	5.71146	11.7	30.0171	31.7312	4.18841	11.69	35.3847	34.3123	4.62055	23.275	59.5534	61.5784	4.28327	23.271	33.9816	36.2279	4.44005	23.285	40.3689	38.635	5.73913	23.285	61.2675	56.1555	5.71278	23.28	44.581
25.865	78.5652	86.0659	4.56522	25.855	77.0567	82.4111	4.82872	25.85	83.1515	83.8801	5.18709	25.855	121.266	86.8709	4.98814	25.855	51.2069	53.7141	4.71937	25.86	92.6706	100.232	5.98946	12.995	31.1528	32.5428	4.33333	12.985	35.3781	32.7576	4.59816	25.855	58.9341	59.3188	4.16996	25.851	34.3623	37.7088	4.47167	25.865	41.1291	37.9684	5.60606	25.865	61.6877	57.4466	5.61792	25.86	45.0501
28.445	79.4321	87.386	4.65613	28.435	77.0856	83.7194	4.84321	28.43	83.6509	84.3004	5.11331	28.435	124.025	84.9802	4.92095	28.435	50.7404	54.7655	5.01581	28.44	95.9684	101.387	6.0527	14.291	30.2148	33.361	4.19763	14.28	37.3465	32.5389	4.65086	28.435	57.6298	60.2819	4.17655	28.431	34.0988	36.39	4.39394	28.445	40.0725	38.9723	5.6614	28.445	62.0553	57.7971	5.71278	28.44	45.6798
31.025	80.1976	84.3412	4.53755	31.015	79.4084	84.9552	4.68511	31.01	82.8854	87.9947	5.13834	31.015	124.626	88.6166	4.91831	31.015	52.1647	55.2833	4.8946	31.02	95.7036	101.794	6.16074	15.586	31.7721	31.2372	4.16733	15.575	36.2385	34.4664	4.68643	31.015	58.0883	60.8063	4.24901	31.011	34.4242	37.17	4.67721	31.025	40.6588	37.5995	5.60738	31.025	61.8959	57.6772	5.93676	31.02	46.0501
33.605	79.8867	80.1067	4.69038	33.595	81.2477	81.3729	4.91831	33.59	79.448	83.78	4.86693	33.595	123.874	87.1937	4.8498	33.595	51.6719	53.6469	4.96311	33.6	96.3781	100.636	6.34124	16.881	29.2833	32.0092	4.25955	16.87	35.6456	33.3663	4.60738	33.595	58.8208	60.9697	4.12385	33.591	34.7602	37.3623	4.57971	33.605	41.1739	39.1726	5.79974	33.605	61.9368	57.2042	5.62978	33.6	46.1607
36.185	78.6324	84.1344	4.65613	36.175	78.7931	84.7444	4.74967	36.17	79.0237	86.1502	4.93939	36.175	127.354	86.5349	5	36.175	53.7391	54.8024	4.74835	36.18	94.365	101.862	6.06851	18.176	31.2411	31.9947	4.23057	18.165	35.7681	32.8379	4.75231	36.175	59.4071	60.5336	4.32938	36.171	35.195	36.7128	4.53623	36.185	41.9091	39.0369	5.60474	36.185	61.0606	56.9842	5.83663	36.18	45.7431
38.765	79.6179	82.581	4.57839	38.755	76.9236	86.4203	4.8419	38.75	79.6877	82.278	5.06588	38.755	128.368	85.5547	4.84585	38.755	54.0092	55.5889	4.79183	38.76	93.9868	103.449	6.69433	19.471	32.0843	32.3491	4.23847	19.46	35.6495	33.6337	4.56126	38.755	58.1238	59.1845	4.30962	38.751	34.7773	39.2833	4.57444	38.765	41.5217	39.0843	5.53491	38.765	61.1041	58.2108	5.73518	38.76	46.8142
41.345	78.6456	82.1107	4.70883	41.335	74.4993	87.8959	4.8274	41.33	78.253	81.3781	4.98946	41.335	126.655	84.7431	5.18709	41.335	55.3478	55.6957	4.82477	41.34	94.6126	101.021	6.35573	20.766	30.7009	33.3623	4.11726	20.755	35.0672	33.9657	4.58235	41.335	59.5692	58.4058	4.27668	41.331	35.7655	36.9223	4.39789	41.345	41.3887	39.0316	5.80896	41.345	62.1989	58.6311	5.87352	41.34	47.6535
43.925	82.2846	82.0514	4.53096	43.915	74.1686	86.2885	4.73781	43.91	76.4848	85.0817	5.22003	43.915	126.14	84.7945	4.82213	43.915	56.0685	56.9723	4.76285	43.92	94.3043	100.677	6.09091	22.061	33.2938	32.5033	4.16469	22.05	35.0764	33.4914	4.66008	43.915	58.6746	58.7404	4.18577	43.911	34.0738	37.357	4.63109	43.925	41.5059	39.6785	5.71146	43.925	61.552	58.22	5.56522	43.92	49.2622
46.505	79.8011	84.7115	4.63636	46.495	75.1818	88.4348	4.89592	46.505	75.2464	82.5336	4.88142	46.5	126.443	85.1924	4.74177	46.5	55.2767	57.5415	4.78656	46.5	93.4888	99.2793	6.25296	23.356	30.7352	33.0356	4.16733	23.345	36.8432	33.2385	4.51647	46.505	59.4242	60.448	4.20949	46.506	35.7945	36.8142	4.6166	46.505	41.8274	39.8182	5.60343	46.505	62.9592	60.9104	5.65744	46.5	49.1054
49.085	80.9249	83.3228	4.78129	49.08	74.6364	88.5534	4.60474	49.085	77.083	78.3874	5.18841	49.08	128.061	85.0119	4.96706	49.08	56.3478	58.8972	4.71673	49.08	92.9368	100.426	6.51252	24.651	31.4295	32.6891	4.24769	24.64	35.7036	35.1581	4.58498	49.085	60.9723	58.776	4.33992	49.086	35.8617	38.0672	4.52437	49.085	40.5283	40.0211	5.76548	49.085	62.585	60.664	5.62319	49.08	49.0119
51.665	81.473	83.2819	4.65876	51.66	74.5995	86.3347	4.66403	51.665	76.8406	79.7022	4.84321	51.665	125.596	86.942	4.90514	51.665	53.4308	58.0145	4.79842	51.66	95.0461	99.9539	6.06588	25.946	31.6074	31.0804	4.18182	25.935	35.9209	32.7708	4.40053	51.665	58.1792	59.5599	4.22003	51.666	34.7694	38.7009	4.51515	51.665	40.3821	39.3623	5.88274	51.665	62.9104	60.6219	5.67984	51.66	48.5797
54.245	81.635	81.361	4.76943	54.255	74.7589	88.3412	4.78656	54.245	75.3794	81.2464	4.96179	54.26	124.812	85.3057	4.91173	54.26	55.9289	58.6285	4.55995	54.26	92.1041	98.2345	5.87088	27.241	31.8011	32.0922	4.17918	27.23	35.9697	33.0224	4.37154	54.26	60.3017	58.054	4.38867	54.246	34.635	37.8906	4.49144	54.245	39.7813	39.2635	5.82213	54.245	63.5138	58.9354	5.77997	54.25	47.4717
56.84	84.22	82.2437	4.50593	56.835	76.137	88.7747	4.80237	56.825	76.7154	80.5863	4.81159	56.84	128.252	88.2174	4.91963	56.84	55.2477	56.8656	4.72859	56.84	93.9486	101.623	6.05797	28.536	29.834	34.112	4.25428	28.525	35.303	33.6706	4.53228	56.84	60.8906	58.5599	4.20817	56.831	33.6588	37.8722	4.59289	56.83	41.0619	40.3136	5.78788	56.845	62.0949	59.7628	5.66667	56.83	48.2582
59.42	84.4427	79.3794	4.60211	59.415	75.693	86.2793	4.72464	59.415	79.3742	79.1344	5.02372	59.42	127.406	89.3584	4.82872	59.42	55.5652	59.2925	4.7444	59.42	95.361	101.785	5.62319	29.831	30.1779	32.6667	4.15547	29.82	35.5257	32.0408	4.34124	59.42	58.3874	57.5257	4.28458	59.411	35.8867	38.361	4.56258	59.41	41.029	41.1634	5.75626	59.425	63.0725	61.3373	5.80237	59.41	48.1278
62	80.5652	82.0896	4.60738	61.995	78.2161	86.2806	4.71937	61.995	79.3452	81.1528	4.87747	62	125.341	89.1805	4.77207	62	53.7049	59.6627	4.70356	62	95.2398	100.574	6.36759	31.126	31.5349	35.058	4.30962	31.115	36.7378	33.6324	4.77734	62	56.643	59.2016	4.25165	62.001	34.8735	38.0975	4.67457	61.995	40.552	40.0606	5.64954	62.005	63.7536	61.5547	5.67721	61.995	47.7128
64.58	82.4229	78.3623	4.50988	64.58	75.888	88.3017	4.88274	64.575	75.9842	79.9921	4.83004	64.58	124.478	90.1423	4.77339	64.58	55.1225	59.4598	4.69565	64.58	94.4783	99.9038	6.14493	32.421	31.581	32.2596	4.22398	32.41	34.2424	33.3913	4.44796	64.58	58.6153	59.0079	4.18445	64.581	36.2227	38.17	4.5112	64.59	41.664	40.473	5.71937	64.585	64.7431	60.7246	5.64559	64.575	46.5165
67.16	82.6206	80.8801	4.58366	67.16	79.1647	90.4005	4.74704	67.17	75.5968	81.5679	4.83531	67.165	122.672	90.5982	4.84848	67.175	56.3188	60.1462	4.77339	67.16	97.4401	100.693	6.0303	33.716	30.3742	32.0949	4.23584	33.705	37.9275	33.9315	4.61792	67.175	58.3412	61.9842	4.27668	67.161	35.6087	36.3979	4.5863	67.17	42.2464	40.3294	5.61133	67.165	64.5244	60.2754	5.77997	67.165	47.3426
69.75	83.2991	81.195	4.5415	69.755	76.0501	89.8485	4.88801	69.75	76.0237	80.8498	4.70751	69.745	119.449	92.6074	5.01845	69.755	55.6034	60.2912	4.56785	69.74	93.5231	102.283	5.66008	35.011	31.1884	32.6364	4.37418	35	35.7549	33.4862	4.47563	69.755	60.224	60.2727	4.21212	69.746	35.1146	37.4058	4.47563	69.75	41.6311	39.5231	5.66798	69.745	63.2978	59.5191	5.69433	69.745	45.8538
72.33	82.8261	82.7773	4.47958	72.335	77.5889	89.7352	4.69302	72.33	75.7615	81.4466	5.00659	72.335	117.924	94.9157	4.81686	72.335	55.3821	59.1594	4.67984	72.33	94.386	100.386	5.87615	36.306	31.6706	33.112	4.31225	36.295	35.7009	32.4611	4.44005	72.335	62.9433	63.2727	4.2635	72.326	35.4796	37.7194	4.55863	72.33	40.469	41.4954	5.62582	72.335	63.643	61.2464	5.77207	72.325	48.1937
74.91	82.5705	80.7984	4.49407	74.915	77.0198	89.6443	4.7892	74.91	77.0329	79.5718	4.9552	74.915	116.319	92.3518	4.79578	74.915	56.0184	56.614	4.69433	74.91	94.1884	100.209	6.00395	37.601	31.6825	33.9578	4.22661	37.59	33.9091	31.6983	4.56917	74.915	62.5072	61.946	4.31884	74.926	35.3307	38.2134	4.47167	74.91	41.3307	40.7839	5.65613	74.915	63.4466	59.9091	5.75099	74.92	49.6166
77.5	84.6034	79.0474	4.70092	77.495	77.643	87.3663	4.90777	77.5	74.5244	81.444	4.94993	77.495	119.184	93.2464	4.92622	77.495	55.6785	58.2648	4.65086	77.49	95.0303	99.6812	5.75758	38.896	31.7233	32.3715	4.20422	38.885	35.6153	32.9526	4.62055	77.495	63.1515	61.6495	4.3083	77.506	34.8221	38.9051	4.5863	77.5	42.975	40.5968	5.91304	77.495	64.2991	59.1173	5.58235	77.5	48.3096
80.08	86.2187	82.4954	4.49539	80.075	75.8762	91.7958	4.85375	80.08	76.2859	81.2806	4.88011	80.09	120.854	92.5046	4.88538	80.085	59.0646	57.9025	4.81686	80.09	94.6403	101.447	6.01318	40.191	31.1436	32.7905	4.13966	40.18	34.1897	32.6153	4.43083	80.085	62.5692	61.9249	4.20422	80.086	34.7852	37.834	4.46377	80.08	42.415	39.4506	5.62055	80.08	65.5955	60.8577	5.94466	80.08	47.3281
82.66	86.8551	81.0988	4.6469	82.67	75.6798	86.5204	4.83531	82.66	74.8564	79.2082	4.7971	82.67	118.95	92.4269	4.7668	82.665	56.693	58.9947	4.56522	82.67	95.9289	99.4532	5.88801	41.486	30.726	33.7075	4.25955	41.475	34.4559	33.1278	4.62055	82.665	63.2819	62.2964	4.2635	82.666	34.7549	36.8155	4.55204	82.66	43.2292	41.6785	5.65613	82.66	65.8551	60.4914	5.7444	82.66	48.5046
85.24	87.0171	84.6851	4.58235	85.25	76.913	89.2899	4.70751	85.24	76.5534	82.9289	4.75362	85.25	121.361	94.1094	4.86561	85.245	58.1041	59.1555	4.65876	85.25	96.1765	100.775	5.85639	42.781	30.7022	32.3333	4.22398	42.77	34.7523	32.4032	4.61133	85.245	63.9368	60.9895	4.24506	85.246	33.0751	37.448	4.46509	85.25	43.6877	41.2543	5.60606	85.255	64.4216	59.6653	5.78656	85.24	49.2319
87.83	85.6653	83.0949	4.72069	87.83	77.17	87.5455	4.65217	87.835	77.2714	81.6509	4.94466	87.83	123.411	94.2069	5.02372	87.84	55.7708	57.4137	4.60343	87.83	97.3294	99.8248	5.71937	44.076	30.7787	31.9565	4.24111	44.065	35.5534	32.6113	4.51515	87.83	63.7088	61.0013	4.34387	87.826	33.0487	37.8946	4.58103	87.83	42.6192	40.4704	5.72991	87.835	65.5296	62.0593	5.59947	87.84	49.9262
90.41	85.8511	81.2464	4.53755	90.41	77.1976	88.3794	4.69565	90.415	75.6416	80.9816	4.88011	90.41	122.81	93.8445	4.89328	90.42	58.2411	57.9987	4.59157	90.41	97.7207	100.938	5.42029	45.371	28.7747	33.5916	4.2253	45.36	36.1344	35.0698	4.58893	90.415	61.5072	62.6917	4.20026	90.416	33.5231	36.5191	4.42029	90.41	43.2213	39.6535	5.67194	90.415	66.3149	59.3267	5.74308	90.42	48.4954
92.99	86.8893	83.9302	4.63505	93	79.1542	86.7628	4.84453	92.995	76.1739	82.112	4.79447	93	126.111	94.4677	4.96047	93	57.9736	60.8827	4.67457	92.99	99.2767	99.6693	5.6614	46.666	29.942	30.3676	4.18972	46.655	33.9144	33.4704	4.68775	92.995	61.249	63.9223	4.23715	92.996	33.3188	36.7233	4.47036	93	41.6074	41.8511	5.86298	92.995	64.2385	60.9407	5.70487	93.001	48.8155
95.575	83.3557	84.0935	4.722	95.58	75.7299	88.4097	4.87484	95.575	76.5138	79.5231	4.80237	95.58	124.963	93.4137	4.91831	95.58	56.1884	58.9051	4.50066	95.59	98.224	99.0738	5.6693	47.961	29.4993	32.1462	4.25955	47.95	33.0053	35.1278	4.65217	95.585	58.8024	61.2411	4.23979	95.576	33.1818	36.7866	4.5415	95.58	40.361	39.8235	5.79974	95.585	65.3518	59.5573	5.77866	95.581	47.7233
98.165	82.8129	82.3333	4.50856	98.16	77.415	91.4124	4.71278	98.155	77.0369	82.1805	4.68511	98.16	125.856	94.7365	4.97497	98.16	57.2108	61.5982	4.64427	98.17	97.7339	102.209	5.79315	49.256	29.5375	32.3175	4.12516	49.245	34.2437	33.1831	4.43874	98.165	60.9354	61.2055	4.31094	98.156	33.4071	36.4545	4.52174	98.16	42.249	39.3939	5.63373	98.165	65.8142	61.6693	5.65744	98.161	45.8155
100.745	80.9592	84.7194	4.62714	100.74	75.9289	87.0211	4.7668	100.75	77.9921	80.6943	4.72859	100.75	126.908	94.9447	4.85112	100.755	58.5599	59.8906	4.67194	100.75	96.6311	99.2556	5.96311	50.551	30.1462	32.8419	4.24769	50.54	35.2055	33.5138	4.63241	100.745	60.2885	59.9275	4.23979	100.756	32.6469	36.4954	4.34256	100.74	41.3808	38.3939	5.53491	100.745	64.9842	60.9144	5.77075	100.741	46.7352
103.325	81.7839	83.4756	4.62714	103.325	81.5375	88.2306	4.83794	103.33	79.7945	80.3874	4.82477	103.33	123.216	97.9578	4.81686	103.335	57.9447	59.2859	4.7365	103.33	95.7773	101.48	5.72464	51.846	29.5283	32.8906	4.42556	51.835	34.3109	33.4611	4.58762	103.325	60.668	59.9368	4.22925	103.336	33.8656	37.2912	4.70619	103.335	41.6219	40.5797	5.57181	103.325	65.2029	59.4914	5.53755	103.331	44.9868
105.92	82.278	83.9065	4.64163	105.91	79.5231	86.7997	4.76285	105.91	77.726	81.3057	4.84585	105.91	122.909	97.9974	5.02899	105.915	56.8169	60.2372	4.5336	105.91	99.3794	101.146	5.61001	53.141	30.0264	32.6311	4.19104	53.13	34.9236	33.4032	4.3307	105.915	58.4203	62.1976	4.19104	105.916	33.4914	35.2042	4.48617	105.915	41.5903	38.7444	5.77866	105.92	63.9183	57.5982	5.74177	105.911	46.7246
108.5	83.5665	87.3689	4.66008	108.49	79.8551	85.8643	4.60606	108.49	78.1976	79.8564	4.89065	108.495	121.344	97.7589	4.9025	108.495	57.9051	63.5349	4.69565	108.49	97.5758	101.003	5.62055	54.436	30.4361	30.8155	4.19763	54.425	34.1647	31.747	4.61001	108.495	60.0316	60.4585	4.2253	108.496	33.2148	37.5613	4.53755	108.495	42.0764	39.2306	5.7141	108.5	65.7141	58.8129	5.59552	108.491	46.9565
111.08	86.2108	84.4914	4.69697	111.08	80.1028	87.5468	4.70224	111.085	77.5165	79.9486	4.89592	111.075	122.996	99.8129	4.83926	111.075	58.1252	61.0316	4.65876	111.075	96.1173	100.606	5.92885	55.731	29.5283	30.8116	4.24901	55.72	34.4611	32.2121	4.33992	111.075	59.1028	58.8419	4.19104	111.076	33.7352	35.1937	4.4664	111.075	42.4611	38.0777	5.68379	111.08	61.8155	60.8788	5.65744	111.086	47.1713
113.66	82.6179	82.9117	4.64163	113.66	82.9012	85.6706	4.80632	113.665	77.6443	78.9908	4.71014	113.665	122.485	99.552	4.7747	113.665	59.6364	60.3228	4.76021	113.655	99.8458	100.946	5.53623	57.026	32.0751	30.7299	4.19631	57.015	33.3689	30.8445	4.44796	113.67	61.1462	58.9368	4.26746	113.656	33.0026	35.3123	4.66008	113.655	41.7958	38.1397	5.59947	113.66	64.9368	57.498	5.61792	113.666	45.635
116.24	83.4888	82.7154	4.59684	116.24	81.9038	86.0184	4.86693	116.245	76.4282	79.8472	4.83926	116.245	120.062	98.6179	5.09091	116.245	57.7062	62.5231	4.61265	116.25	100.26	98.3557	5.82082	58.321	29.2451	30.8379	4.13439	58.31	34.2279	33.0066	4.46772	116.25	61.8208	62.004	4.21607	116.251	32.2319	35.8999	4.50066	116.245	41.7154	38.3228	5.70224	116.24	66.3544	60.3663	5.66667	116.246	45.7734
OGG1-GFP deNEDDi 405	1				2				3				4				5				6				7				8				9				10				11				12				13
time	roi1	nucleus	back	time	roi1	nucleus	back	time	roi1	nucleus	back	time	roi1	nucleus	back	time	roi1	nucleus	back	time	roi1	nucleus	back	time	roi1	nucleus	back	time	roi1	nucleus	back	time	roi1	nucleus	back	time	roi1	nucleus	back	time	roi1	nucleus	back	time	roi1	nucleus	back	time	roi1
0	82.2819	73.4941	4.99209	0	68.913	76.863	4.80501	0	96.5046	91.5336	4.98551	0	43.1673	44.0935	4.68116	0	42.1199	43.2029	4.62451	0	46.5283	44.8709	4.75362	0	56.7365	60.1924	4.44005	0	29.9065	32.2227	4.72727	0	49.9578	54.0593	4.81159	0	80.8999	79.0198	4.72596	0	97.1462	107.545	8.04875	0	106.951	102.499	6.35837	0	73.4532
2.595	83.9236	71.3412	4.90119	2.58	75.3162	74.2437	4.83663	2.58	97.1304	91.0791	4.72332	2.58	43.5863	46.0277	4.54941	2.59	41.8551	43.5375	4.8498	2.6	44.8827	43.863	4.61528	2.6	57.1238	59.9144	4.30962	2.59	30.253	32.4993	4.5942	2.58	48.9605	55.3478	4.52964	2.58	80.6298	81.0883	4.72596	2.595	95.0435	109.791	7.63109	2.581	102.428	106.042	6.02503	2.58	69.4598
5.175	81.3491	72.0883	4.83267	5.175	72.9328	75.0145	4.80896	5.17	97.3057	89.8972	4.74704	5.17	45.2451	44.2319	4.56785	5.17	40.5007	43.4032	4.76812	5.18	45.6482	46.3584	4.72332	5.18	57.3228	59.4572	4.38735	5.17	31.2503	32.9763	4.84848	5.175	48.0949	54.8854	4.68775	5.17	79.2227	79.0909	4.7892	5.175	96.6574	106.922	7.57444	5.181	101.982	103.883	6.06324	5.165	68.9249
7.755	78.7062	72.4282	4.8274	7.755	73.0975	75.7062	4.51252	7.75	95.4941	90.3478	4.76021	7.75	44.7694	44.4493	4.51515	7.75	43.0619	42.3096	4.79974	7.76	44.996	46.5165	4.82872	7.76	58.0698	60.7563	4.44532	7.755	31.4769	33.1304	4.70487	7.755	47.8261	54.7892	4.71542	7.75	78.8116	78.0079	4.74967	7.755	96.4835	105.136	7.93281	7.761	105.204	99.5323	6.10145	7.75	71.2701
10.335	77.834	73.2227	4.84848	10.335	69.3109	75.4111	4.84321	10.33	94.1607	91.7418	4.84717	10.33	44.1528	45.4519	4.62319	10.35	42.6021	41.7049	4.71542	10.34	44.6653	46.4862	4.82082	10.34	56.6785	61.195	4.33333	10.335	30.2108	32.8103	4.59947	10.335	49.4348	54.0316	4.78656	10.33	77.8564	78.5507	4.69565	10.335	96.1173	103.607	7.56126	10.341	105.038	97.1146	6.01318	10.33	69.7378
12.935				12.935				12.93				12.93				12.95				12.94				12.94				12.935				12.936				12.93				12.935				12.941				12.93
15.54	67.6179	66.2767	4.71805	15.535	58.7826	73.5468	4.60343	15.53	83.3887	88.9565	4.8946	15.53	38.1937	40.7325	4.64295	15.555	37.4071	38.4506	4.86166	15.54	41.39	43.6772	4.65481	15.54	50.5494	56.4664	4.4664	15.535	27.6614	31.5613	4.56917	15.535	45.0606	47.5573	4.49802	15.53	69.9789	73.5652	4.7444	15.535	90.6364	94.9605	8.19631	15.541	98.8986	91.9262	6.05797	15.53	68.0356
18.12	72.5046	68.4414	4.93808	18.115	61.3228	70.8314	4.73386	18.11	89.2174	91.1686	5.0751	18.11	42.0303	40.5349	4.46904	18.135	39.8011	41.4071	4.68511	18.12	42.3307	44.6074	4.75362	18.12	51.9354	55.7826	4.5112	18.115	29.5296	31.3096	4.56126	18.115	47.6864	52.1238	4.72332	18.11	73.2016	76.0145	4.78788	18.115	92.2464	96.9763	8.49671	18.121	99.5982	95.1555	6.20553	18.11	65.8827
20.7	73.805	69.1528	4.91173	20.695	64.3808	74.3689	4.69038	20.69	91.6509	91.0237	4.82213	20.69	40.9315	42.9842	4.7365	20.715	40.2279	41.4032	4.71278	20.7	43.942	45.1291	4.79315	20.7	53.058	56.693	4.45586	20.695	29.9341	31.892	4.61001	20.695	47.3636	52.7734	4.74704	20.69	74.2991	75.0909	4.68906	20.695	92.888	98.5336	8.19236	20.701	100.029	93.0883	6.15283	20.69	69.1607
23.28	77.668	70.3491	4.88538	23.275	66.639	74.7299	4.86166	23.27	93.5903	89.2964	4.9552	23.27	42.1897	40.0659	4.65086	23.295	40.3412	41.2503	4.70751	23.28	44.8696	42.6482	4.77997	23.28	53.8762	57.4163	4.49012	23.275	30.9855	31.9038	4.60211	23.276	47.552	52.6983	4.66798	23.27	74.8498	77.9328	4.65349	23.275	95.4875	98.7971	7.75494	23.281	104.44	96.6706	6.13175	23.27	68.4361
25.86	74.4967	70.0132	4.77075	25.855	67.2055	74.4084	4.65481	25.85	93.8248	92.7075	4.69697	25.85	42.5692	43.0382	4.53887	25.875	40.5573	42.3913	4.64295	25.86	43.5916	43.7339	4.81686	25.86	54.9368	56.863	4.54809	25.855	30.6271	32.9433	4.58366	25.856	47.9855	50.0975	4.69697	25.85	76.7536	77.1989	4.55072	25.855	95.1634	99.4545	8.08564	25.861	100.949	95.3531	6.10408	25.85	68.8103
28.44	74.7246	71.0105	4.83663	28.435	69.2372	72.2596	4.91568	28.43	95.2714	91.3465	5.09486	28.43	41.5679	41.9605	4.59947	28.455	39.697	41.888	4.75626	28.44	44.39	43.4796	4.89592	28.44	56.3267	58.3636	4.49012	28.435	31.7787	32.5283	4.60079	28.436	48.249	50.7721	4.63241	28.43	76.0791	77.0356	4.77734	28.435	92.7839	97.6706	8.05007	28.441	101.804	95.6904	6.07246	28.43	68.9895
31.02	77.5797	73.9592	5.00659	31.015	69.5718	70.5375	4.722	31.01	97.191	95.7958	5.04216	31.01	40.6219	41.7642	4.71542	31.035	39.9368	41.2635	4.78656	31.02	45.8063	43.8788	4.74045	31.02	55.0356	58.3215	4.50593	31.015	30.9328	32.9631	4.54677	31.016	49.7945	53.5152	4.6996	31.01	77.1831	77.3057	4.67325	31.015	94.5033	98.6469	7.93808	31.021	101.834	94.7852	5.99209	31.01	67.6785
33.6	78.639	70.0487	4.65086	33.595	70.585	71.6232	4.67984	33.59	94.668	96.2055	5.15415	33.59	41.7062	42.3083	4.58893	33.615	41.6838	41.4256	4.62187	33.6	47.1989	44.0593	4.90909	33.6	57.7918	56.585	4.35968	33.595	32.2477	31.5692	4.57444	33.596	50.1726	51.7378	4.53887	33.59	78.6192	75.1199	4.69433	33.595	94.3386	98.0922	7.67062	33.601	100.838	95.9868	6.01581	33.59	66.2319
36.18	76.5652	70.6838	4.77207	36.175	71.1594	70.0567	4.63109	36.17	97.3123	98.5323	4.91436	36.17	41.5428	42.2332	4.59289	36.195	40.7655	40.8235	4.71673	36.18	48.2793	44.1225	4.70356	36.18	58.5046	56.6653	4.62451	36.175	31.0382	32.9038	4.54809	36.176	50.357	51.3373	4.70092	36.17	76.8445	78.278	4.53491	36.175	94.2082	99.0184	7.70619	36.181	102.734	98.8722	6.22661	36.17	65.9209
38.76	80.0672	71.8999	5.05007	38.755	72.5995	71.336	4.59025	38.75	95.5507	97.3202	4.9697	38.75	40.9209	41.9921	4.59157	38.775	42.1397	41.1278	4.79183	38.76	46.7813	44.8393	4.8498	38.76	57.0474	57.4519	4.3834	38.755	31.5481	31.913	4.49275	38.756	50.2016	53.4493	4.60474	38.75	75.2108	78.2635	4.72464	38.755	92.7655	100.206	7.5639	38.761	102.885	98.3109	5.94466	38.75	66.0329
41.34	77.4348	71.4888	5.13834	41.335	74.2174	71.9144	4.78261	41.33	93.9157	98.0408	4.90119	41.33	42.1528	42.4124	4.52174	41.355	41.4835	42.5718	4.59947	41.34	49.639	44.4822	4.73913	41.34	58.7497	59.3544	4.61265	41.335	31.5718	32.8972	4.55995	41.336	51.7444	54.531	4.70487	41.33	77.3083	78.1515	4.73913	41.335	93.5441	98.751	7.52042	41.341	105.993	99.0448	6.07773	41.33	65.7101
43.92	78.2925	73.195	4.94466	43.915	74.1383	69.8314	4.60343	43.91	95.4216	99.6891	5.08827	43.91	43.7325	43.7628	4.85375	43.935	41.4242	41.7905	4.80105	43.92	46.9868	45.5389	4.59947	43.92	57.8551	57.332	4.4809	43.915	30.9539	32.2161	4.71805	43.916	51.4888	55.643	4.78656	43.91	78.1937	77.3966	4.75889	43.915	94.6298	99.7602	7.79842	43.921	103.664	98.9921	6.15679	43.91	68.639
46.5	78.2556	70.8142	5.16601	46.495	74.0277	71.0527	4.76416	46.5	93.2912	99.6983	4.94993	46.505	40.6113	43.1423	4.64427	46.515	43.0013	42.1133	4.61397	46.5	46.8129	44.9499	4.84453	46.5	57.4664	57.7549	4.40316	46.51	31.5086	32.0501	4.65613	46.496	52.7694	55.3202	4.81028	46.5	80.6061	79.1621	4.73254	46.495	97.3821	102.312	7.84321	46.501	104.53	97.6772	6.04611	46.505	67.9947
49.08	76.751	72.1107	4.90382	49.09	73.8011	70.1318	4.73386	49.08	93.6232	97.7931	4.99078	49.085	41.7352	43.1331	4.5336	49.095	41.747	41.3636	4.86298	49.08	49.5784	46.166	4.66798	49.08	57.3096	58.0158	4.46245	49.09	32.2424	32.7484	4.55599	49.076	52.0738	55.9526	4.61397	49.08	81.6482	77.3123	4.52701	49.09	94.8827	100.379	7.33333	49.081	104.846	99.6983	6.32279	49.085	67.9736
51.665	76.3979	70.4611	5.23188	51.67	70.4967	69.9618	4.58366	51.66	95.0145	97.7694	5.05007	51.665	42.4677	43.4862	4.48353	51.675	42.4809	41.7022	4.66535	51.665	47.7773	45.6034	4.85639	51.665	58.9209	57.3452	4.42292	51.67	31	32.1107	4.5191	51.666	50.4506	54.5481	4.7141	51.66	81.4308	78.614	4.83794	51.67	96.5718	101.556	7.23847	51.661	104.888	99.83	6	51.665	64.9539
54.245	76.0408	76.361	5.1278	54.25	70.5916	71.004	4.62187	54.255	96.2978	98.2622	4.99341	54.245	42.7207	44.7404	4.64559	54.255	41.3979	42.2964	4.74045	54.245	49.0119	44.2358	4.71805	54.26	57.1344	57.4045	4.37681	54.25	31.3729	33.1976	4.49539	54.246	50.527	53.0079	4.58366	54.255	82.3017	79.5942	4.99341	54.25	99.2793	103.09	8.00395	54.256	102.329	98.3491	6.12385	54.245	67.9354
56.84	76.7747	75.7773	5.1581	56.83	71.5007	69.0619	4.74835	56.835	95.4111	98.5086	4.92358	56.825	41.0632	43.892	4.55863	56.835	41.5362	43.6245	4.68511	56.84	49.1884	45.635	4.82609	56.84	57.6311	56.7312	4.40184	56.83	32.2754	32.3136	4.69697	56.826	49.9947	52.4045	4.78129	56.835	79.722	78.5929	4.89723	56.83	97.3386	104.173	7.73518	56.836	102.012	98.5586	6.06192	56.825	68.1041
59.42	77.2872	75.0119	4.85903	59.41	71.5758	70.8379	4.72464	59.415	93.7325	97.0646	4.84058	59.425	44.3992	43.2872	4.67062	59.415	42.4045	42.6588	4.61133	59.42	47.9987	46.1765	4.84848	59.42	56.2754	57.668	4.47167	59.425	31.8617	32.5138	4.5191	59.416	50.2279	51.3241	4.67457	59.415	82.1845	78.3491	4.63373	59.425	96.0567	104.667	7.52042	59.416	102.211	101.012	6.04084	59.425	68.3043
62	78.8788	72.5217	5.10145	62.005	72.3834	70.0448	4.73254	61.995	93.863	93.7312	4.85771	62.005	42.2253	43.1765	4.65744	61.995	41.4822	41.9947	4.55599	62	47.8103	44.8037	4.74835	62	57.8682	57.6377	4.38867	62.005	30.3874	32.5468	4.5639	61.996	48.6864	49.9895	4.77734	61.995	81.7312	79.6509	4.72859	62.005	97.8498	106.003	7.19631	61.996	97.9275	100.096	6.34387	62.005	68.6904
64.58	78.6588	70.357	5.10804	64.585	74.8235	69.9209	4.68248	64.575	94.2899	94.2069	4.73123	64.585	41.1489	43.4124	4.63505	64.585	41.3505	40.7207	4.66271	64.58	50.1357	46.3241	4.77866	64.58	58.6469	57.2714	4.34519	64.585	32.5402	31.4756	4.36759	64.576	50.2622	49.2134	4.62714	64.575	82.4532	79.4928	4.76548	64.585	99.4269	104.414	7.19631	64.576	100.069	101.447	6.06324	64.585	65.863
67.175	77.7773	69.8986	4.90646	67.165	69.1212	68.7892	4.722	67.165	93.6153	94.6232	4.77339	67.165	43.0909	44.1252	4.5942	67.165	42.2227	41.6891	4.78393	67.16	48.8538	44.9526	4.78129	67.17	56.8617	56.3373	4.34256	67.165	32.2556	31.6535	4.34256	67.166	49.4914	48.3808	4.46509	67.17	80.2648	78.9644	4.70619	67.165	97.9117	105.843	6.94993	67.166	101.527	102.016	6.17655	67.165	68.0646
69.755	75.6179	70.2951	5.03821	69.745	70.2464	70.6838	4.74045	69.745	93.8986	93.0158	4.66403	69.745	43.9671	43.9223	4.69565	69.745	40.8274	41.8472	4.62451	69.76	48.5889	45.1884	4.66798	69.75	59.6047	56.0053	4.42029	69.745	31.9196	33.0171	4.56653	69.746	51.1252	48.8577	4.6614	69.75	81.6126	80.253	4.70619	69.745	99.2055	107.71	6.93544	69.746	101.897	99.0896	6.23715	69.745	67.9302
72.335	76.8327	73.7036	5.00132	72.325	70.5165	70.1897	4.75889	72.325	92.3518	92.4111	4.85244	72.325	42.585	42.7009	4.58762	72.33	41.9697	40.7299	4.85375	72.34	48.6179	45.8445	4.86693	72.33	57.0224	57.9394	4.37549	72.335	31.8011	32.2134	4.46509	72.326	49.7299	46.8682	4.75626	72.33	81.9855	79.3939	4.86166	72.335	101.653	107.968	7.16206	72.326	101.993	100.267	6.15679	72.325	68.5007
74.915	77.5705	72.6561	4.97628	74.925	69.6825	71.5441	4.67589	74.925	89.5415	90.7194	5.06719	74.915	41.5283	44.2069	4.65613	74.91	42.1502	42.4137	4.68906	74.92	48.054	44.7101	4.80764	74.91	56.3689	57.697	4.53096	74.915	31.0105	31.7839	4.54018	74.911	50.1001	47.1976	4.76021	74.91	78.4203	80.7036	4.63636	74.915	101.96	111.112	6.65217	74.921	98.6614	99.4572	6.14229	74.915	69.0316
77.495	78.054	72.7536	5.00527	77.505	69.1041	69.5903	4.59816	77.505	91.2622	91.4427	5.03557	77.495	41.4295	44.0369	4.72069	77.495	41.9196	42.17	4.83399	77.5	47.0791	43.6469	4.68775	77.505	57.7312	58.4282	4.52964	77.495	32.6113	32.7088	4.62582	77.491	50.2833	50.7141	4.66403	77.49	83.4941	79.249	4.63109	77.495	101.567	109.132	6.76153	77.501	98.2543	98.5679	6.20685	77.495	68.1673
80.09	78.4124	72.4256	4.85244	80.085	72.087	70.469	4.78261	80.085	89.4242	90.1462	4.81028	80.075	41.8511	45.0343	4.66271	80.09	42.1225	41.7115	4.67325	80.08	48.9104	45.1146	4.62978	80.085	56.6298	58.4585	4.47826	80.085	32.6614	31.3953	4.4664	80.081	50.2885	51.7694	4.62714	80.085	82.6087	81.6614	4.70487	80.075	103.331	109.188	6.86034	80.081	98.3136	96.2148	6.37022	80.075	68.4677
82.67	77.4032	70.9249	5.17655	82.665	72.7497	71.2609	4.66798	82.665	91.4756	90.0474	4.95257	82.665	41.3781	44.5718	4.52964	82.67	42.058	42.0079	4.74177	82.66	47.4914	45.2991	4.6614	82.665	59.3162	57.2042	4.42951	82.665	32.9736	32.8103	4.51515	82.661	50.9908	52.195	4.69433	82.665	81.6456	80.0738	4.80632	82.665	102.051	110.029	6.47299	82.661	98.0553	99.2516	6.48353	82.665	68.0132
85.25	78.9381	74.2385	5.09618	85.245	72.2767	69.0791	4.8195	85.245	90.9223	90.1884	4.94598	85.245	42.3755	44.2029	4.58103	85.25	41.9407	41.4427	4.59947	85.255	49.6601	44.303	4.76153	85.245	56.3307	58.469	4.53887	85.245	32.7497	31.917	4.46772	85.241	51.058	52.3123	4.71146	85.245	82.643	80.4203	4.81555	85.245	99.9816	109.718	6.35178	85.241	101.503	100.631	6.30171	85.245	66.3386
87.83	79.5968	71.6943	4.90382	87.825	72.9433	68.0408	4.81818	87.825	90.8722	89.0988	5.03821	87.825	41.5534	43.9789	4.60474	87.83	41.5744	41.7273	4.69302	87.835	48.2648	44.2332	4.62978	87.84	57.4203	58.5125	4.43478	87.84	32.5481	32.9816	4.50066	87.831	51.0461	52.9539	4.49539	87.825	80.8287	80.664	4.67852	87.825	101.835	108.939	6.4664	87.826	99.5823	100.679	6.04216	87.825	68.386
90.41	78.1054	71.6957	4.82345	90.415	75.4888	69.361	4.67062	90.405	89.8366	86.6337	5.14625	90.405	42.6601	45.9776	4.69829	90.41	39.5758	40.7971	4.9697	90.415	48.0066	44.7589	4.68379	90.42	57.7391	59.058	4.63241	90.42	32.1805	32.2148	4.53887	90.411	50.3188	52.1173	4.47826	90.405	80.7233	79.892	4.76416	90.42	97.6311	109.511	6.61397	90.411	100.191	102.668	6.59816	90.405	65.9104
93.005	78.6495	71.9144	4.91963	92.995	75.4506	68.8946	4.68906	92.995	88.17	85.7022	5.05534	93	40.8762	46.3689	4.80896	92.995	41.9736	40.7563	4.8946	92.995	48.7154	43.4018	4.72069	93	57.2675	58.3887	4.47563	93	32.3887	31.5731	4.52701	92.991	50.3452	52.8933	4.57312	93.005	82.3597	79.3874	4.74572	93	100.074	108.274	6.41107	92.991	100.767	102.646	6.58893	92.995	66.3426
95.585	79.3781	72.5679	4.91831	95.575	70.6548	70.0896	4.76943	95.575	89.5178	85.4756	5.10672	95.58	41.7813	46.3821	4.68379	95.575	41.1186	41.1924	4.77997	95.575	47.2451	43.6337	4.72332	95.58	57.5692	56.9473	4.41502	95.58	32.3953	31.0026	4.52569	95.586	50.0211	53.0329	4.72859	95.585	79.8959	81.1133	4.67984	95.58	100.718	107.921	6.63109	95.586	99.5929	104.331	6.40843	95.575	67.8248
98.165	79.7931	71.054	4.93939	98.16	75.4756	72.7339	4.52174	98.155	89.9776	85.2306	5.16074	98.16	43.0711	44.8748	4.59684	98.16	41.1515	42.3597	4.76548	98.166	48.5296	42.502	4.78129	98.16	56.3702	58.1634	4.51779	98.16	31.9842	30.9934	4.62582	98.166	50.8709	52.4756	4.5863	98.165	80.1937	78.8946	4.65613	98.16	98.0198	108.348	6.40843	98.166	100.808	100.162	6.37813	98.155	65.5942
100.745	76.8696	74.8076	4.86166	100.74	75.8314	73.4519	4.65481	100.74	88.8669	86.6733	5.09091	100.74	43.3491	45.2556	4.51515	100.745	41.2503	41.7141	4.74177	100.746	48.5665	42.2648	4.69038	100.745	57.8116	59.1383	4.35968	100.755	32.6285	31.4809	4.44269	100.746	49.0501	53.1423	4.54941	100.745	81.3794	79.253	4.70883	100.74	99.7945	105.941	6.35573	100.746	101.718	100.174	6.54282	100.745	65.7418
103.325	77.946	73.3597	4.88801	103.33	75.8485	74.303	4.63241	103.335	88.3439	85.639	5.07773	103.33	41.5771	44.5007	4.59289	103.325	39.7365	41.9644	4.90382	103.326	49.1634	43.5375	4.67457	103.325	56.5599	59.3386	4.46245	103.335	31.2635	31.5125	4.43478	103.326	50.1634	51.1344	4.66535	103.325	81.5929	78.1542	4.61397	103.325	98.0369	107.897	6.30171	103.326	100.653	101.489	6.75362	103.325	67.7115
105.92	77.1238	73.664	4.97101	105.91	73.1805	72.1186	4.67325	105.915	90.0606	85.1713	5.06983	105.91	42.8682	45.3847	4.52833	105.915	41.6759	39.5929	4.77997	105.916	47.6957	43.3808	4.62978	105.91	57.9315	58.7866	4.5415	105.915	32.0026	31.5692	4.43083	105.906	51.025	51.2767	4.71805	105.905	80.751	78.0092	4.75494	105.925	97.2727	103.12	6.41107	105.906	102.02	103.333	6.47299	105.905	67.9881
108.5	77.0514	73.3768	4.87088	108.49	76.2464	73.2134	4.7365	108.495	89.1765	88.0356	5.16864	108.49	43.0817	43.6588	4.53491	108.495	40.6667	41.4598	4.77997	108.496	46.8511	41.2622	4.5639	108.495	56.8221	57.863	4.41634	108.495	31.0211	32.5217	4.43742	108.501	49.917	54.4256	4.70487	108.5	81.2912	78.4664	4.57708	108.505	96.5375	103.806	6.4137	108.501	101.851	101.058	6.44532	108.505	67.0237
111.08	77.4097	73.0751	4.91831	111.085	74.4809	73.1858	4.51515	111.075	88.9473	87.5823	5.27668	111.07	41.7576	45.1594	4.59552	111.075	40.5586	40.4216	4.8195	111.076	46.9275	43.2213	4.63636	111.075	56.3702	57.3847	4.37681	111.075	30.5731	33.5534	4.49144	111.081	48.8946	51.0132	4.63636	111.08	82.4506	76.8959	4.68643	111.085	96.7207	99.6891	6.40448	111.081	103.599	102.46	6.41634	111.085	67.0277
113.66	78.5415	73.4111	4.9473	113.665	76.7747	73.6206	4.83663	113.655	88.0171	87.2635	5.05929	113.665	43.1462	44.0725	4.62187	113.675	41.0527	41.3518	4.98155	113.671	45.8182	42.5336	4.53228	113.665	57.6179	55.6588	4.49802	113.66	32.4941	31.9855	4.66271	113.661	51.3096	52.2464	4.54545	113.66	81.5955	75.5823	4.4585	113.665	93.8485	99.0224	6.16864	113.661	101.401	99.4124	6.39657	113.665	69.9302
116.24	78.2806	72.7286	5.01054	116.245	76.9552	74.8103	4.69302	116.25	89.5178	88.8959	5.21739	116.245	43.975	44.6087	4.65481	116.255	41.448	41.8472	4.72069	116.251	45.5863	42.8538	4.64954	116.245	57.3544	55.9684	4.5112	116.255	31.6917	33.3426	4.52437	116.241	50.0593	52.3123	4.86298	116.24	82.1001	75.7062	4.58893	116.245	92.3017	96.5165	6.25296	116.241	104.083	102.183	6.1357	116.245	66.3531
time	roi1	nucleus	back	time	roi1	nucleus	back	time	roi1	nucleus	back	time	roi1	nucleus	back	time	roi1	nucleus	back	time	roi1	nucleus	back	time	roi1	nucleus	back	time	roi1	nucleus	back	time	roi1	nucleus	back	time	roi1	nucleus	back	time	roi1	nucleus	back	time	roi1	nucleus	back	time	roi1
time	roi1	nucleus	back	time	roi1	nucleus	back	time	roi1	nucleus	back	time	roi1	nucleus	back	time	roi1	nucleus	back	time	roi1	nucleus	back	time	roi1	nucleus	back	time	roi1	nucleus	back	time	roi1	nucleus	back	time	roi1	nucleus	back	time	roi1	nucleus	back	time	roi1	nucleus	back	time	roi1
[truncated: 310 more columns]

## Sheet: Raw spot-bg
OGG1-GFP 405 RO
time	CELL 1	CELL 2	CELL 3	CELL 4	CELL 5	CELL 6	CELL 7	CELL 8	CELL 9	CELL 10	CELL 11	CELL 12	CELL 13	CELL 14	CELL 15	CELL 16	CELL 17	CELL 18	CELL 19	CELL 20	CELL 21	CELL 22	CELL 23	CELL 24	CELL 25	CELL 26	CELL 27	CELL 28	CELL 29	CELL 30	CELL 31	CELL 32	CELL 33	CELL 34	CELL 35	CELL 36	CELL 37	CELL 38	CELL 39	CELL 40	CELL 41	CELL 42	CELL 43	CELL 44	CELL 45	CELL 46	CELL 47	CELL 48	CELL 49
0	33.7773	60.2253	35.444	24.0237	51.1146	53.2451	47.3636	44.8722	41.722	48.9921	25.6377	53.8841	29.9802	41.5415	61.4387	0	0	0	0	0	0	0	0	0	0	0	0	0	0	0	0	0	0	0	0	0	0	0	0	0	0	0	0	0	0	0	0	0	0
2.595	33.1344	56.7365	33.4888	23.5639	49.112	52.5375	45.502	45.6535	42.8893	48.7549	25.5007	50.4308	30.9842	40.0105	58.7404	0	0	0	0	0	0	0	0	0	0	0	0	0	0	0	0	0	0	0	0	0	0	0	0	0	0	0	0	0	0	0	0	0	0
5.175	33.6377	56.8195	32.3109	24.61	50.3228	51.643	45.7141	46.0461	42.3412	47.498	25.61	51.8854	30.0026	40.2819	60.4466	0	0	0	0	0	0	0	0	0	0	0	0	0	0	0	0	0	0	0	0	0	0	0	0	0	0	0	0	0	0	0	0	0	0
7.755	33.2187	54.9341	33.0922	23.0329	49.2029	52.5982	45.0883	43.5679	42.3412	46.4374	25.3584	51.1989	30.4203	40.1897	60.2385	0	0	0	0	0	0	0	0	0	0	0	0	0	0	0	0	0	0	0	0	0	0	0	0	0	0	0	0	0	0	0	0	0	0
10.335	33.7602	57.9144	32.307	23.0935	49.6047	53.0066	45.9394	44.1304	42.7418	46.2688	25.7286	52.4743	30.971	40.3241	58.9842	0	0	0	0	0	0	0	0	0	0	0	0	0	0	0	0	0	0	0	0	0	0	0	0	0	0	0	0	0	0	0	0	0	0
12.935	0	0	0	0	0	0	0	0	0	0	0	0	0	0	0	0	0	0	0	0	0	0	0	0	0	0	0	0	0	0	0	0	0	0	0	0	0	0	0	0	0	0	0	0	0	0	0	0	0
15.535	41.4361	79.8906	50.0171	41.6535	88.5547	74.8103	54.195	81.1924	78.9802	74.4625	48.5086	84.6996	58.9196	71.3096	104.574	0	0	0	0	0	0	0	0	0	0	0	0	0	0	0	0	0	0	0	0	0	0	0	0	0	0	0	0	0	0	0	0	0	0
18.115	50.8893	99.3267	63.2622	50.942	95.9025	84.9855	66.693	91.7971	91.9592	89.0198	53.9012	94.5863	63.0435	77.7668	121.375	0	0	0	0	0	0	0	0	0	0	0	0	0	0	0	0	0	0	0	0	0	0	0	0	0	0	0	0	0	0	0	0	0	0
20.695	53.1159	101.069	65.7773	54.0593	95.7839	87.3939	72.8617	91.805	92.112	93.5534	55.0501	96.4532	62.8103	77.2253	123.657	0	0	0	0	0	0	0	0	0	0	0	0	0	0	0	0	0	0	0	0	0	0	0	0	0	0	0	0	0	0	0	0	0	0
23.275	52.8893	100.27	66.6021	55.4875	94.4374	89.5402	74.4335	92.1976	95.3794	92.9684	55.9183	95.2543	64.0751	79.5573	123.653	0	0	0	0	0	0	0	0	0	0	0	0	0	0	0	0	0	0	0	0	0	0	0	0	0	0	0	0	0	0	0	0	0	0
25.855	55.726	100.598	67.0751	54.5323	89.6087	91.6416	76.5837	88.7787	92.1502	93.2622	56.6746	95.1621	61.6482	77.61	122.644	0	0	0	0	0	0	0	0	0	0	0	0	0	0	0	0	0	0	0	0	0	0	0	0	0	0	0	0	0	0	0	0	0	0
28.435	53.975	101.238	65.1858	55.7945	90.1357	91.9354	78.3834	88.0567	91.975	94.083	54.9802	96.0567	64.2846	77.3531	121.676	0	0	0	0	0	0	0	0	0	0	0	0	0	0	0	0	0	0	0	0	0	0	0	0	0	0	0	0	0	0	0	0	0	0
31.015	53.9209	97.2121	66.8353	57.1291	90.8208	91.8142	79.0171	86.4783	89.2859	90.8432	56.9262	90.9354	62.9657	74.9776	120.1	0	0	0	0	0	0	0	0	0	0	0	0	0	0	0	0	0	0	0	0	0	0	0	0	0	0	0	0	0	0	0	0	0	0
33.595	54.4361	98.2187	66.747	55.4453	87.8327	91.3123	79.7497	87.1976	88.3992	90.2082	57.7181	92.1976	61.5692	77.1568	119.893	0	0	0	0	0	0	0	0	0	0	0	0	0	0	0	0	0	0	0	0	0	0	0	0	0	0	0	0	0	0	0	0	0	0
36.175	52.1726	96.0264	67.0224	54.805	87.5758	89.4335	79.332	86.946	86.8353	91.195	54.7681	91.2451	60.3887	75.8511	115.777	0	0	0	0	0	0	0	0	0	0	0	0	0	0	0	0	0	0	0	0	0	0	0	0	0	0	0	0	0	0	0	0	0	0
38.755	55.6192	96.7642	64.8893	53.2543	88.9157	90.8801	78.4111	83.7602	82.8986	90.6917	54.8841	91.0962	59.6588	76.0738	116.81	0	0	0	0	0	0	0	0	0	0	0	0	0	0	0	0	0	0	0	0	0	0	0	0	0	0	0	0	0	0	0	0	0	0
41.335	53.4111	93.9473	64.5165	55.1686	86.8024	91.3887	79.0632	86.0606	84.7154	89.5349	56.1252	89.5191	60.2635	74.2345	112.128	0	0	0	0	0	0	0	0	0	0	0	0	0	0	0	0	0	0	0	0	0	0	0	0	0	0	0	0	0	0	0	0	0	0
43.915	53.6364	96.7721	64.693	53.9895	85.0527	90.527	78.1963	85.0751	83.7167	88.9921	54.3439	89.9091	58.5099	74.8116	112.509	0	0	0	0	0	0	0	0	0	0	0	0	0	0	0	0	0	0	0	0	0	0	0	0	0	0	0	0	0	0	0	0	0	0
46.495	53.2477	95.2464	64.6798	54.8498	85.469	89.9697	78.5758	84.029	79.9921	85.8801	55.4545	88.3373	58.2358	76.1673	110.772	0	0	0	0	0	0	0	0	0	0	0	0	0	0	0	0	0	0	0	0	0	0	0	0	0	0	0	0	0	0	0	0	0	0
49.08	53.0949	95.776	64.4295	55.1238	83.9921	89.4242	79.1225	83.7299	80.4572	87.5982	53.6746	85.7958	56.859	75.1765	111.895	0	0	0	0	0	0	0	0	0	0	0	0	0	0	0	0	0	0	0	0	0	0	0	0	0	0	0	0	0	0	0	0	0	0
51.66	52.8353	93.5125	64.4914	52.8841	82.2938	88.6509	77.7602	82.0395	80.9196	86.5639	53.1621	86.7101	58.3808	73.3715	112.555	0	0	0	0	0	0	0	0	0	0	0	0	0	0	0	0	0	0	0	0	0	0	0	0	0	0	0	0	0	0	0	0	0	0
54.25	51.1607	91.0461	63.0501	53.8827	83.0791	88.5494	78.3715	81.3623	78.2292	84.4282	54.7167	84.4704	57.0711	74.1436	112.628	0	0	0	0	0	0	0	0	0	0	0	0	0	0	0	0	0	0	0	0	0	0	0	0	0	0	0	0	0	0	0	0	0	0
56.83	52.2148	90.1028	63.7207	52.5375	81.2622	89.498	78.9947	81.7101	77.9117	85.9631	52.8959	84.444	58.448	72.3254	109.31	0	0	0	0	0	0	0	0	0	0	0	0	0	0	0	0	0	0	0	0	0	0	0	0	0	0	0	0	0	0	0	0	0	0
59.41	51.5982	91.3149	63.8511	52.4572	79.9209	91.2938	76.7589	79.5982	76.2174	84.0369	53.17	86.3729	57.4177	74.3834	109.096	0	0	0	0	0	0	0	0	0	0	0	0	0	0	0	0	0	0	0	0	0	0	0	0	0	0	0	0	0	0	0	0	0	0
62	51.9486	91.4005	62.552	51.639	78.7062	87.8142	76.2451	80.863	76.249	84.7879	52.8472	84.0026	59.141	73.0711	109.777	0	0	0	0	0	0	0	0	0	0	0	0	0	0	0	0	0	0	0	0	0	0	0	0	0	0	0	0	0	0	0	0	0	0
64.58	51.7984	88.9697	62.7852	49.4967	79.1344	90.4572	76.361	78.2411	75.0764	84.776	53.5903	82.8854	59.7167	71.4532	108.527	0	0	0	0	0	0	0	0	0	0	0	0	0	0	0	0	0	0	0	0	0	0	0	0	0	0	0	0	0	0	0	0	0	0
67.16	49.751	89.913	63.2582	49.913	78.1765	86.4717	77.054	79.1054	73.2516	83.7352	52.0553	83.0422	58.0119	71.5679	105.647	0	0	0	0	0	0	0	0	0	0	0	0	0	0	0	0	0	0	0	0	0	0	0	0	0	0	0	0	0	0	0	0	0	0
69.745	50.643	89.0804	61.9908	51.0408	77.8748	84.9605	75.1779	78.5059	70.9223	83.1542	53.9631	80.8393	56.8906	72.0013	107.614	0	0	0	0	0	0	0	0	0	0	0	0	0	0	0	0	0	0	0	0	0	0	0	0	0	0	0	0	0	0	0	0	0	0
72.325	50.0632	86.8564	61.9842	49.4071	78.0211	85.1423	76.7286	76.5837	73.0527	83.0079	50.7101	80.2556	55.9289	71.1634	105.448	0	0	0	0	0	0	0	0	0	0	0	0	0	0	0	0	0	0	0	0	0	0	0	0	0	0	0	0	0	0	0	0	0	0
74.92	51.1621	90.643	58.6825	47.9671	74.0395	85.9513	75.2622	75.6904	71.6996	81.8682	52.2793	80.6798	55.4348	73.0804	105.061	0	0	0	0	0	0	0	0	0	0	0	0	0	0	0	0	0	0	0	0	0	0	0	0	0	0	0	0	0	0	0	0	0	0
77.5	49.5362	85.8775	60.9736	46.2556	76.7312	84.361	76.9855	75.6957	70.7628	82.2635	53.3228	80.2819	57.2872	70.1107	104.779	0	0	0	0	0	0	0	0	0	0	0	0	0	0	0	0	0	0	0	0	0	0	0	0	0	0	0	0	0	0	0	0	0	0
80.08	49.2806	87.0184	60.0053	46.087	74.7115	84.39	73.9499	75.9921	70.3281	79.191	52.6877	81.1107	54.9091	70.9974	105.262	0	0	0	0	0	0	0	0	0	0	0	0	0	0	0	0	0	0	0	0	0	0	0	0	0	0	0	0	0	0	0	0	0	0
82.66	48.0145	84.9183	59.6403	46.9157	71.3175	84.0382	76.3017	74.2345	69.8827	80.2714	52.3478	81.2793	56.1726	71.8564	104.213	0	0	0	0	0	0	0	0	0	0	0	0	0	0	0	0	0	0	0	0	0	0	0	0	0	0	0	0	0	0	0	0	0	0
85.24	47.2174	86.1673	60.5481	47.6851	73.6113	82.1831	74.9763	74.4269	68.9592	80.7642	51.8445	80.5547	55.1238	70.61	105.988	0	0	0	0	0	0	0	0	0	0	0	0	0	0	0	0	0	0	0	0	0	0	0	0	0	0	0	0	0	0	0	0	0	0
87.84	47.3742	85.3333	62.751	46.6219	72.3004	84.0461	73.3096	73.9302	68.3307	78.0158	53.1542	79.8854	55.2543	69.9987	102.605	0	0	0	0	0	0	0	0	0	0	0	0	0	0	0	0	0	0	0	0	0	0	0	0	0	0	0	0	0	0	0	0	0	0
90.42	47.7404	84.9183	59.5375	45.8314	71.5771	82.6719	75.4796	74.6785	68.726	80.8169	51.39	79.0382	54.4717	70.6561	103.809	0	0	0	0	0	0	0	0	0	0	0	0	0	0	0	0	0	0	0	0	0	0	0	0	0	0	0	0	0	0	0	0	0	0
93	45.332	80.5942	59.3215	45.6021	71.7049	82.1225	73.6548	73.0804	69.9513	79.274	51.4321	79.6258	53.1607	71.8511	101.942	0	0	0	0	0	0	0	0	0	0	0	0	0	0	0	0	0	0	0	0	0	0	0	0	0	0	0	0	0	0	0	0	0	0
95.58	45.5375	85.1344	58.0474	45.8511	66.6008	82.4256	74.1397	71.3399	68.5072	80.9473	52.0395	77.1476	53.8999	69.3544	103.518	0	0	0	0	0	0	0	0	0	0	0	0	0	0	0	0	0	0	0	0	0	0	0	0	0	0	0	0	0	0	0	0	0	0
98.16	45.4401	82.7721	59.1542	43.0988	68.7642	83.7958	73.0553	72.7312	66.531	79.3768	50.9499	77.8274	51.9328	68.9354	101.137	0	0	0	0	0	0	0	0	0	0	0	0	0	0	0	0	0	0	0	0	0	0	0	0	0	0	0	0	0	0	0	0	0	0
100.74	44.3202	82.2859	59.614	43.5771	68.9144	81.0356	71.2833	70.1107	66.9789	80.6337	50.5455	75.5982	52.4387	68.552	99.9657	0	0	0	0	0	0	0	0	0	0	0	0	0	0	0	0	0	0	0	0	0	0	0	0	0	0	0	0	0	0	0	0	0	0
103.325	44.6008	83.1792	58.025	43.7971	66.0395	81.1291	72.7563	70.3373	66.0079	79.3333	50.9736	77.8841	52.4242	69.5323	102.402	0	0	0	0	0	0	0	0	0	0	0	0	0	0	0	0	0	0	0	0	0	0	0	0	0	0	0	0	0	0	0	0	0	0
105.905	43.4387	79.2095	55.6008	44.6574	66.9974	81.4993	73.5534	72.0013	65.7325	79.3887	51.3083	76.9381	52.2846	67.2793	101.191	0	0	0	0	0	0	0	0	0	0	0	0	0	0	0	0	0	0	0	0	0	0	0	0	0	0	0	0	0	0	0	0	0	0
108.5	43.9091	80.2095	56.1028	42.6443	66.0184	80.2964	71.9776	69.9895	64.278	78.1159	51.5231	77.0066	53.1528	67.8432	100.618	0	0	0	0	0	0	0	0	0	0	0	0	0	0	0	0	0	0	0	0	0	0	0	0	0	0	0	0	0	0	0	0	0	0
111.08	42.7418	79.913	56.7233	42.0777	67.2148	79.0949	72.8406	69.9302	65.1779	78.5402	50.1621	77.971	52.7339	68.6996	100.538	0	0	0	0	0	0	0	0	0	0	0	0	0	0	0	0	0	0	0	0	0	0	0	0	0	0	0	0	0	0	0	0	0	0
113.66	42.7115	77.7431	56.6219	42.8959	63.8748	80.1489	72.6416	68.971	62.8906	79.0158	50.7813	75.4018	52.8129	67.6693	98.6601	0	0	0	0	0	0	0	0	0	0	0	0	0	0	0	0	0	0	0	0	0	0	0	0	0	0	0	0	0	0	0	0	0	0
116.24	41.1476	78.1054	55.3215	40.473	66.0777	81.3241	72.4835	68.9236	63.6219	79.3399	51.9908	75.3505	51.9592	67.0092	100.377	0	0	0	0	0	0	0	0	0	0	0	0	0	0	0	0	0	0	0	0	0	0	0	0	0	0	0	0	0	0	0	0	0	0
OGG1-GFP NEDDi 405 RO
time	CELL 1	CELL 2	CELL 3	CELL 4	CELL 5	CELL 6	CELL 7	CELL 8	CELL 9	CELL 10	CELL 11	CELL 12	CELL 13	CELL 14	CELL 15	CELL 16	CELL 17	CELL 18	CELL 19	CELL 20	CELL 21	CELL 22	CELL 23	CELL 24	CELL 25	CELL 26	CELL 27	CELL 28	CELL 29	CELL 30	CELL 31	CELL 32	CELL 33	CELL 34	CELL 35	CELL 36	CELL 37	CELL 38	CELL 39	CELL 40	CELL 41	CELL 42	CELL 43	CELL 44	CELL 45	CELL 46	CELL 47	CELL 48	CELL 49
0	27.9671	65.0817	48.1252	68.0804	58.2437	51.17	77.0909	54.8748	63.3953	39.7628	43.0395	54.0026	45.2635	51.1449	44.5441	0	0	0	0	0	0	0	0	0	0	0	0	0	0	0	0	0	0	0	0	0	0	0	0	0	0	0	0	0	0	0	0	0	0
2.58	26.7391	62.3557	47.6746	66.9736	58.5586	49.6482	74.0567	54.0395	64.9289	39.8287	41.8801	54.9407	46.0909	50.469	45.6403	0	0	0	0	0	0	0	0	0	0	0	0	0	0	0	0	0	0	0	0	0	0	0	0	0	0	0	0	0	0	0	0	0	0
5.165	27.805	61.4875	46.141	67.0672	59.4005	48.3966	74.0092	55.1673	62.2609	38.2714	42.5731	52.8287	46.5086	51.8999	45.087	0	0	0	0	0	0	0	0	0	0	0	0	0	0	0	0	0	0	0	0	0	0	0	0	0	0	0	0	0	0	0	0	0	0
7.75	27.7115	60.5402	45.419	67.2082	60.5046	48.996	77.0066	54.7141	63.8788	39.6891	42.6733	54.6957	45.1686	50.2714	45.1647	0	0	0	0	0	0	0	0	0	0	0	0	0	0	0	0	0	0	0	0	0	0	0	0	0	0	0	0	0	0	0	0	0	0
10.33	28.1845	60.3412	46.1186	68.1199	60.7036	49.1831	75.668	53.5507	63.4466	40.5507	44.1502	53.4124	46.5652	50.2095	44.8116	0	0	0	0	0	0	0	0	0	0	0	0	0	0	0	0	0	0	0	0	0	0	0	0	0	0	0	0	0	0	0	0	0	0
12.93	0	0	0	0	0	0	0	0	0	0	0	0	0	0	0	0	0	0	0	0	0	0	0	0	0	0	0	0	0	0	0	0	0	0	0	0	0	0	0	0	0	0	0	0	0	0	0	0	0
15.53	51.4888	80.4756	92.3979	94.3689	110.169	63.2253	92.3149	85.3241	98.5204	59.2991	69	93.2451	75.1805	83.3623	75.6153	0	0	0	0	0	0	0	0	0	0	0	0	0	0	0	0	0	0	0	0	0	0	0	0	0	0	0	0	0	0	0	0	0	0
18.11	56.4875	88.2754	100.599	102.232	119.047	72.5507	107.672	93.3755	108.318	64.1265	77.4453	98.191	80.4967	90.3781	77.1014	0	0	0	0	0	0	0	0	0	0	0	0	0	0	0	0	0	0	0	0	0	0	0	0	0	0	0	0	0	0	0	0	0	0
20.69	55.5784	92.2016	97.2345	106.964	116.256	72.3373	111.513	96.7497	104.765	67.0132	79.0382	98.8063	83.4466	90.0514	75.9368	0	0	0	0	0	0	0	0	0	0	0	0	0	0	0	0	0	0	0	0	0	0	0	0	0	0	0	0	0	0	0	0	0	0
23.27	53.4664	93.39	97.6113	107.574	117.928	75.1344	115.502	97.7536	104.544	69.0474	78.9223	98.0132	83.0527	89.635	76.0198	0	0	0	0	0	0	0	0	0	0	0	0	0	0	0	0	0	0	0	0	0	0	0	0	0	0	0	0	0	0	0	0	0	0
25.85	51.5784	92.0395	93.7378	108.161	116.117	76.8511	115.538	100.121	101.43	68.9539	79.726	98.0105	82.5389	89.5626	75.0935	0	0	0	0	0	0	0	0	0	0	0	0	0	0	0	0	0	0	0	0	0	0	0	0	0	0	0	0	0	0	0	0	0	0
28.43	47.6588	90.9315	96.1449	106.955	114.642	78.1212	113.178	100.51	102.383	68.4598	77.693	98.6667	83.8458	88.1871	75.9816	0	0	0	0	0	0	0	0	0	0	0	0	0	0	0	0	0	0	0	0	0	0	0	0	0	0	0	0	0	0	0	0	0	0
31.01	46.6904	90.2095	94.5784	109.993	111.513	77.8617	117.078	100.892	98.4045	68.8498	78.8235	97.9091	83.1765	87.9328	73.5929	0	0	0	0	0	0	0	0	0	0	0	0	0	0	0	0	0	0	0	0	0	0	0	0	0	0	0	0	0	0	0	0	0	0
33.59	46.6008	94.6943	93.0514	107.427	108.822	79.1344	114.269	102.161	97.1792	68.8788	78.2806	97.2938	83.4084	86.0501	75.9038	0	0	0	0	0	0	0	0	0	0	0	0	0	0	0	0	0	0	0	0	0	0	0	0	0	0	0	0	0	0	0	0	0	0
36.17	45.3096	92.78	94.9934	107.196	107.689	78.2292	116.117	102.407	97.2345	68.1989	78.2978	96.415	84.7945	84.8353	72.3834	0	0	0	0	0	0	0	0	0	0	0	0	0	0	0	0	0	0	0	0	0	0	0	0	0	0	0	0	0	0	0	0	0	0
38.75	42.9104	90.9895	95.8432	106.27	106.282	78.585	113.183	102.292	96.1713	66.054	76.9486	96.4545	82.4704	86.1528	72.5191	0	0	0	0	0	0	0	0	0	0	0	0	0	0	0	0	0	0	0	0	0	0	0	0	0	0	0	0	0	0	0	0	0	0
41.33	40.556	91.5665	92.9736	107.372	102.332	76.7101	112.397	103.58	92.9065	67.2846	76.5573	95.39	83.3439	83.5362	74.1673	0	0	0	0	0	0	0	0	0	0	0	0	0	0	0	0	0	0	0	0	0	0	0	0	0	0	0	0	0	0	0	0	0	0
43.91	40.3531	91.6364	93.5679	107.046	104.418	79.361	111.818	100.834	93.0922	66.2266	77.7022	94.9513	81.9644	84.8762	71.7115	0	0	0	0	0	0	0	0	0	0	0	0	0	0	0	0	0	0	0	0	0	0	0	0	0	0	0	0	0	0	0	0	0	0
46.495	40.4269	91.913	91.2516	106.169	103.59	78.6904	112.333	102.974	92.7747	65.9249	76.5112	94.415	83.5968	80.9908	72.0237	0	0	0	0	0	0	0	0	0	0	0	0	0	0	0	0	0	0	0	0	0	0	0	0	0	0	0	0	0	0	0	0	0	0
49.09	39.7971	89.2464	89.3821	105.468	101.781	81.0698	112.104	103.817	91.7852	66.4796	78.1634	95.2161	81.8959	81.6917	71.4572	0	0	0	0	0	0	0	0	0	0	0	0	0	0	0	0	0	0	0	0	0	0	0	0	0	0	0	0	0	0	0	0	0	0
51.67	39.6034	90.9631	92.7233	105.329	101.78	78.2951	114.333	102.813	92.7628	64.3821	76.6851	94.0593	82.9209	81.5876	70.0408	0	0	0	0	0	0	0	0	0	0	0	0	0	0	0	0	0	0	0	0	0	0	0	0	0	0	0	0	0	0	0	0	0	0
54.25	39.4954	91.3307	90.2925	104.17	100.257	79.4559	111.978	102.341	89.4941	63.4756	75.5718	93.7931	81.1278	80.4216	69.9209	0	0	0	0	0	0	0	0	0	0	0	0	0	0	0	0	0	0	0	0	0	0	0	0	0	0	0	0	0	0	0	0	0	0
56.83	38.7747	90.668	89.0777	101.09	97.1713	79.6403	113.615	101.609	88.726	63.9881	74.8669	94.6008	83.3781	78.8024	69.2016	0	0	0	0	0	0	0	0	0	0	0	0	0	0	0	0	0	0	0	0	0	0	0	0	0	0	0	0	0	0	0	0	0	0
59.41	39.6258	90.2675	88.4796	102.883	97.5573	78.5389	108.112	102.921	89.5692	64.2859	77.4361	93.332	83.0843	81.0303	69.1014	0	0	0	0	0	0	0	0	0	0	0	0	0	0	0	0	0	0	0	0	0	0	0	0	0	0	0	0	0	0	0	0	0	0
61.995	38.7181	89.4532	87.585	101.123	96.8182	80.4256	111.42	103.601	87.3531	63.3808	74.8551	91.8406	79.3808	79.0962	69.7747	0	0	0	0	0	0	0	0	0	0	0	0	0	0	0	0	0	0	0	0	0	0	0	0	0	0	0	0	0	0	0	0	0	0
64.575	40.0184	87.9657	85.8353	101.059	93.9987	76.5494	108.179	101.171	85.2556	62.726	73.9368	91.9736	80.4769	78.22	69.527	0	0	0	0	0	0	0	0	0	0	0	0	0	0	0	0	0	0	0	0	0	0	0	0	0	0	0	0	0	0	0	0	0	0
67.175	39.3347	85.8933	86.9842	101.468	91.5046	81.3281	108.74	102.76	87.4572	62.191	74.9117	91.2161	81.3531	79.9697	67.9091	0	0	0	0	0	0	0	0	0	0	0	0	0	0	0	0	0	0	0	0	0	0	0	0	0	0	0	0	0	0	0	0	0	0
69.755	40.5626	88.029	86.1331	100.879	91.3953	79.253	109.822	100.879	85.5982	60.4203	74.0777	89.5573	80.6627	78.2503	68.1146	0	0	0	0	0	0	0	0	0	0	0	0	0	0	0	0	0	0	0	0	0	0	0	0	0	0	0	0	0	0	0	0	0	0
72.335	40.3333	88.1871	86.3913	100.182	93.8682	79.1555	110.498	104.171	86.3729	60.4532	73.614	89.722	79.6535	78.0303	66.7049	0	0	0	0	0	0	0	0	0	0	0	0	0	0	0	0	0	0	0	0	0	0	0	0	0	0	0	0	0	0	0	0	0	0
74.915	39.9552	87.2227	85.1489	98.805	93.1607	76.5178	106.264	104.408	85.8406	61.2306	73.946	89.6469	79.6074	78.6113	66.8682	0	0	0	0	0	0	0	0	0	0	0	0	0	0	0	0	0	0	0	0	0	0	0	0	0	0	0	0	0	0	0	0	0	0
77.495	40.4572	86.4137	86.0079	99.5705	90.3294	78.5441	109.444	101.395	85.7273	61.5494	73.9486	88.9196	80.5231	77.7299	65.8287	0	0	0	0	0	0	0	0	0	0	0	0	0	0	0	0	0	0	0	0	0	0	0	0	0	0	0	0	0	0	0	0	0	0
80.075	38.83	85.8024	86.4835	99.8827	91.1976	78.5375	108.564	104.119	86.137	58.7694	73.6943	90.8458	78.5099	76.9684	65.859	0	0	0	0	0	0	0	0	0	0	0	0	0	0	0	0	0	0	0	0	0	0	0	0	0	0	0	0	0	0	0	0	0	0
82.67	40.3202	85.1528	85.8472	98.1094	90.3228	79.1686	108.721	103.657	86.5112	59.8406	72.9354	88.278	79.2161	76.5468	66.3267	0	0	0	0	0	0	0	0	0	0	0	0	0	0	0	0	0	0	0	0	0	0	0	0	0	0	0	0	0	0	0	0	0	0
85.25	40.8353	84.9236	85.3715	98.0856	90.3729	78.4203	104.739	103.93	85.7971	59.195	73.4756	85.1265	79.8617	76.4875	65.1041	0	0	0	0	0	0	0	0	0	0	0	0	0	0	0	0	0	0	0	0	0	0	0	0	0	0	0	0	0	0	0	0	0	0
87.83	40.5586	86.8946	85.9618	95.4862	87.2925	79.2543	107.059	102.167	84.971	58.7049	73.1792	85.9618	77.0303	75.2951	65.166	0	0	0	0	0	0	0	0	0	0	0	0	0	0	0	0	0	0	0	0	0	0	0	0	0	0	0	0	0	0	0	0	0	0
90.41	39.3715	82.7115	85.0369	95.6627	88.2332	77.643	105.507	101.85	86.0119	60.1897	72.8617	85.4414	78.7997	75.7589	64.8274	0	0	0	0	0	0	0	0	0	0	0	0	0	0	0	0	0	0	0	0	0	0	0	0	0	0	0	0	0	0	0	0	0	0
92.99	39.6245	82.9354	83.5679	97.1252	87.224	78.3136	106.675	99.3188	83.3557	58.8498	74.4625	88.3584	75.5613	74.9183	65.5375	0	0	0	0	0	0	0	0	0	0	0	0	0	0	0	0	0	0	0	0	0	0	0	0	0	0	0	0	0	0	0	0	0	0
95.575	38.5705	84.5323	85.2846	94.7352	85.1568	77.6904	106.184	101.993	84.6943	57.7931	73.8959	86.0343	78.4453	74.6153	65.0237	0	0	0	0	0	0	0	0	0	0	0	0	0	0	0	0	0	0	0	0	0	0	0	0	0	0	0	0	0	0	0	0	0	0
98.155	39.8353	84.4875	84.639	94.8603	84.6812	78.5336	104.169	102.042	84.4097	59.7536	71.7062	87.17	77.6232	73.2279	65.1331	0	0	0	0	0	0	0	0	0	0	0	0	0	0	0	0	0	0	0	0	0	0	0	0	0	0	0	0	0	0	0	0	0	0
100.75	39.2227	83.5784	82.8076	95.2477	86.3017	77.3584	105.897	101.619	81.4282	56.3254	73.7839	85.2951	77.3202	73.087	65.1765	0	0	0	0	0	0	0	0	0	0	0	0	0	0	0	0	0	0	0	0	0	0	0	0	0	0	0	0	0	0	0	0	0	0
103.33	40.1713	82.3491	82.1752	94.4545	83.9183	78.22	104.507	101.681	82.7022	57.0487	72.3979	85.2806	77.5336	76.8827	62.5586	0	0	0	0	0	0	0	0	0	0	0	0	0	0	0	0	0	0	0	0	0	0	0	0	0	0	0	0	0	0	0	0	0	0
105.91	40.4005	82.996	83.5152	93.0567	86.2964	74.9592	106.721	103.314	84.6719	55.9565	72.0659	85.8406	76.4888	74.5349	65.8669	0	0	0	0	0	0	0	0	0	0	0	0	0	0	0	0	0	0	0	0	0	0	0	0	0	0	0	0	0	0	0	0	0	0
108.49	39.643	83.7931	84.4282	93.4993	83.3781	74.7918	103.254	103.689	81.8603	55.7049	73.2134	86.4993	75.9289	75.3149	65.083	0	0	0	0	0	0	0	0	0	0	0	0	0	0	0	0	0	0	0	0	0	0	0	0	0	0	0	0	0	0	0	0	0	0
111.075	40.473	82.7708	81.7115	93.834	86.0962	75.3531	104.136	101.714	83.5916	55.556	71.9736	84.2358	78.1739	72.8867	63.9038	0	0	0	0	0	0	0	0	0	0	0	0	0	0	0	0	0	0	0	0	0	0	0	0	0	0	0	0	0	0	0	0	0	0
113.655	40.3676	82.859	82.9223	91.5362	82.8524	74.4414	102.792	99.4414	81.9275	54.3557	70.8775	86.2174	77.0791	73.3452	61.8103	0	0	0	0	0	0	0	0	0	0	0	0	0	0	0	0	0	0	0	0	0	0	0	0	0	0	0	0	0	0	0	0	0	0
116.24	40.0119	79.1686	81.9842	92.4414	82.805	74.2767	105.332	97.527	81.5428	55.4203	72.0422	84.5125	76.5586	74.9657	62.3478	0	0	0	0	0	0	0	0	0	0	0	0	0	0	0	0	0	0	0	0	0	0	0	0	0	0	0	0	0	0	0	0	0	0
OGG1-GFP deNEDDi 405 RO
time	CELL 1	CELL 2	CELL 3	CELL 4	CELL 5	CELL 6	CELL 7	CELL 8	CELL 9	CELL 10	CELL 11	CELL 12	CELL 13	CELL 14	CELL 15	CELL 16	CELL 17	CELL 18	CELL 19	CELL 20	CELL 21	CELL 22	CELL 23	CELL 24	CELL 25	CELL 26	CELL 27	CELL 28	CELL 29	CELL 30	CELL 31	CELL 32	CELL 33	CELL 34	CELL 35	CELL 36	CELL 37	CELL 38	CELL 39	CELL 40	CELL 41	CELL 42	CELL 43	CELL 44	CELL 45	CELL 46	CELL 47	CELL 48	CELL 49
0	52.1818	60.5138	47.0593	51.2516	53.6627	49.9104	76.7418	55.4242	47.2082	55.888	69.0738	71.9012	35.0066	50.1542	56.0935	0	0	0	0	0	0	0	0	0	0	0	0	0	0	0	0	0	0	0	0	0	0	0	0	0	0	0	0	0	0	0	0	0	0
2.58	51.0738	60.0501	46.6219	51.332	53.5007	49.1884	73.4493	55.22	48.5072	56.1555	70	72.5033	35.3781	51.4018	56.1357	0	0	0	0	0	0	0	0	0	0	0	0	0	0	0	0	0	0	0	0	0	0	0	0	0	0	0	0	0	0	0	0	0	0
5.17	51.9065	58.8933	45.8867	50.3676	51.9433	48.8972	73.9539	56.1041	50.5863	53.2082	70.7497	71.0632	36.083	50.5441	55.1199	0	0	0	0	0	0	0	0	0	0	0	0	0	0	0	0	0	0	0	0	0	0	0	0	0	0	0	0	0	0	0	0	0	0
7.75	52.3966	58.5125	44.8854	50.7404	52.2503	47.9315	76.5441	55.4374	50.5613	54.4242	68.4335	69.303	36.386	51.4387	54.8169	0	0	0	0	0	0	0	0	0	0	0	0	0	0	0	0	0	0	0	0	0	0	0	0	0	0	0	0	0	0	0	0	0	0
10.33	51.664	58.3478	46.1001	50.17	52.2029	48.6653	75.3083	54.3557	47.9447	55.8682	70.2582	72.3175	34.7418	51.444	55.0487	0	0	0	0	0	0	0	0	0	0	0	0	0	0	0	0	0	0	0	0	0	0	0	0	0	0	0	0	0	0	0	0	0	0
12.93	0	0	0	0	0	0	0	0	0	0	0	0	0	0	0	0	0	0	0	0	0	0	0	0	0	0	0	0	0	0	0	0	0	0	0	0	0	0	0	0	0	0	0	0	0	0	0	0	0
15.53	70.1713	87.1212	93.4005	79.4308	77.4308	60.805	89.5455	87.4585	74.5152	71.1146	124.631	110.867	54.1014	65.8999	82.8709	0	0	0	0	0	0	0	0	0	0	0	0	0	0	0	0	0	0	0	0	0	0	0	0	0	0	0	0	0	0	0	0	0	0
18.11	89.8393	93.7536	101.092	94.6074	86.2978	69.3663	103.465	95.4677	86.1555	89.9868	129.188	127.303	61.2029	75.1621	94.863	0	0	0	0	0	0	0	0	0	0	0	0	0	0	0	0	0	0	0	0	0	0	0	0	0	0	0	0	0	0	0	0	0	0
20.69	97.1159	95.5375	97.7852	97.2635	90.6074	69.5415	108.734	98.0777	87.2701	94.1238	129.07	127.308	59.693	81.3149	98.6232	0	0	0	0	0	0	0	0	0	0	0	0	0	0	0	0	0	0	0	0	0	0	0	0	0	0	0	0	0	0	0	0	0	0
23.27	99.5178	94.3478	97.996	99.7352	89.5784	73.6825	111.974	100.066	87.3939	96.1067	127.011	129.686	62.0066	79.6812	99.6601	0	0	0	0	0	0	0	0	0	0	0	0	0	0	0	0	0	0	0	0	0	0	0	0	0	0	0	0	0	0	0	0	0	0
25.85	99.1436	92.1054	94.0092	99.8722	93.8103	75.0922	111.538	102.59	88.029	98.8801	122.735	129.069	62.4308	80.4532	96.9908	0	0	0	0	0	0	0	0	0	0	0	0	0	0	0	0	0	0	0	0	0	0	0	0	0	0	0	0	0	0	0	0	0	0
28.43	96.9394	90.7365	96.2978	96.7325	93.5257	76.8314	110.394	102.453	84.8946	95.4967	120.673	128.203	61.22	81.4769	97.1001	0	0	0	0	0	0	0	0	0	0	0	0	0	0	0	0	0	0	0	0	0	0	0	0	0	0	0	0	0	0	0	0	0	0
31.01	95.1173	88.5758	94.3979	95.17	93.3715	76.1397	114.469	102.971	83.7273	97.4598	121.424	123.192	61.6192	81.917	94.0672	0	0	0	0	0	0	0	0	0	0	0	0	0	0	0	0	0	0	0	0	0	0	0	0	0	0	0	0	0	0	0	0	0	0
33.59	94.1542	93.0672	92.9183	95.3465	95.2938	77.83	111.539	103.852	81.8643	96.9763	118.004	126.613	61.2029	81.2451	93.8208	0	0	0	0	0	0	0	0	0	0	0	0	0	0	0	0	0	0	0	0	0	0	0	0	0	0	0	0	0	0	0	0	0	0
36.17	95.3333	91.17	94.3742	93.3267	94.7971	75.1331	112.511	104.298	84.0079	95.5626	118.398	123.7	59.8116	82.9091	93.2082	0	0	0	0	0	0	0	0	0	0	0	0	0	0	0	0	0	0	0	0	0	0	0	0	0	0	0	0	0	0	0	0	0	0
38.75	93.531	86.9249	94.7628	90.9315	96.5296	77.2292	110.159	104.304	79.7075	95.17	114.158	123.407	58.2727	82.357	91.9144	0	0	0	0	0	0	0	0	0	0	0	0	0	0	0	0	0	0	0	0	0	0	0	0	0	0	0	0	0	0	0	0	0	0
41.33	92.2319	89.4993	91.5982	91.9921	93.9618	74.9513	109.375	105.389	78.1252	92.892	115.917	121.092	58.8327	83.2846	90.5507	0	0	0	0	0	0	0	0	0	0	0	0	0	0	0	0	0	0	0	0	0	0	0	0	0	0	0	0	0	0	0	0	0	0
43.91	87.1831	88.8603	92.4993	93.9433	93.971	76.5876	108.754	102.917	79.1397	92.5138	112.573	123.431	58.3953	80.1871	89.8788	0	0	0	0	0	0	0	0	0	0	0	0	0	0	0	0	0	0	0	0	0	0	0	0	0	0	0	0	0	0	0	0	0	0
46.505	89.3742	88.3123	90.0777	92.2227	91.2833	77.0593	109.888	105.287	78.8603	93.1476	111.922	120.843	56.8327	77.8024	89.2675	0	0	0	0	0	0	0	0	0	0	0	0	0	0	0	0	0	0	0	0	0	0	0	0	0	0	0	0	0	0	0	0	0	0
49.085	87.3043	87.0896	87.4848	90.4519	92.5889	79.1159	109.336	105.916	76.9987	93.7246	111.186	118.763	58.6759	79.9038	88.1291	0	0	0	0	0	0	0	0	0	0	0	0	0	0	0	0	0	0	0	0	0	0	0	0	0	0	0	0	0	0	0	0	0	0
51.665	86.4427	87.2819	90.7404	91.2372	93.9947	76.8103	111.456	105.294	77.4427	91.2806	109.539	118.215	55.4532	78.4928	86.3663	0	0	0	0	0	0	0	0	0	0	0	0	0	0	0	0	0	0	0	0	0	0	0	0	0	0	0	0	0	0	0	0	0	0
54.245	87.0395	87.7602	88.3373	88.3267	93.1238	78.6759	109.852	104.628	77.4545	91.361	109.246	118.361	55.0922	80.3254	86.4321	0	0	0	0	0	0	0	0	0	0	0	0	0	0	0	0	0	0	0	0	0	0	0	0	0	0	0	0	0	0	0	0	0	0
56.83	84.7378	87.2622	88.1186	88.3663	90.3939	78.3715	111.594	103.173	77.2951	90.5178	107.356	118.153	56.0909	78.6693	85.9117	0	0	0	0	0	0	0	0	0	0	0	0	0	0	0	0	0	0	0	0	0	0	0	0	0	0	0	0	0	0	0	0	0	0
59.41	83.5731	85.6706	87.0079	88.5652	90.5692	76.5389	105.109	104.449	75.6298	91.2978	109.592	118.287	54.3715	79.0092	86.1146	0	0	0	0	0	0	0	0	0	0	0	0	0	0	0	0	0	0	0	0	0	0	0	0	0	0	0	0	0	0	0	0	0	0
62.01	83.3808	85.3821	85.8511	87.6087	91.253	78.0949	110.045	104.755	74.6403	89.0909	105.639	117.813	54.3623	78.2543	84.9671	0	0	0	0	0	0	0	0	0	0	0	0	0	0	0	0	0	0	0	0	0	0	0	0	0	0	0	0	0	0	0	0	0	0
64.59	81.946	84.4018	83.1094	87.6153	94.2635	73.7181	107.274	102.119	75.8195	90.0303	105.132	116.231	54.5507	79.2793	84.9934	0	0	0	0	0	0	0	0	0	0	0	0	0	0	0	0	0	0	0	0	0	0	0	0	0	0	0	0	0	0	0	0	0	0
67.17	81.3636	81.9513	84.6851	87.6627	90.9157	79.3729	107.433	104.704	73.6337	90.9012	105.672	115.519	54.1304	77.2332	83.2279	0	0	0	0	0	0	0	0	0	0	0	0	0	0	0	0	0	0	0	0	0	0	0	0	0	0	0	0	0	0	0	0	0	0
69.75	80.693	83.3373	84.2016	84.502	90.9671	76.5982	107.487	102.668	73.8458	89.6653	106.516	114.808	53.9315	76.4848	84.4229	0	0	0	0	0	0	0	0	0	0	0	0	0	0	0	0	0	0	0	0	0	0	0	0	0	0	0	0	0	0	0	0	0	0
72.33	80.5626	83.7036	83.3386	85.1765	89.5916	76.9539	109.236	105.441	73.3518	90.8169	104.084	115.306	54.1765	77.9354	84.5455	0	0	0	0	0	0	0	0	0	0	0	0	0	0	0	0	0	0	0	0	0	0	0	0	0	0	0	0	0	0	0	0	0	0
74.91	80.5573	82.1054	82.2859	85.0975	89.1383	73.6785	105.418	105.601	75.0698	88.8709	103.773	113.51	53.0962	76.6746	84.7681	0	0	0	0	0	0	0	0	0	0	0	0	0	0	0	0	0	0	0	0	0	0	0	0	0	0	0	0	0	0	0	0	0	0
77.505	78.4651	80.6469	82.8867	83.6271	88.5613	76.0461	106.982	102.192	71.9051	89.7958	104.679	113.385	53.1634	77.9038	83.7062	0	0	0	0	0	0	0	0	0	0	0	0	0	0	0	0	0	0	0	0	0	0	0	0	0	0	0	0	0	0	0	0	0	0
80.085	79.4506	80.7721	83.7339	82.9025	89.6785	75.7905	106.659	105.418	71.7154	86.9433	103.096	113.448	52.9789	76.917	83.6601	0	0	0	0	0	0	0	0	0	0	0	0	0	0	0	0	0	0	0	0	0	0	0	0	0	0	0	0	0	0	0	0	0	0
82.665	78.3096	80.0369	82.0422	83.274	89.2174	76.2582	106.665	104.851	71.6917	88.2292	103.014	113.847	50.5784	76.0817	82.0435	0	0	0	0	0	0	0	0	0	0	0	0	0	0	0	0	0	0	0	0	0	0	0	0	0	0	0	0	0	0	0	0	0	0
85.245	78.8366	81.0711	81.4032	80.8841	90.6627	75.8603	102.921	105.333	71.8722	88.9657	103.321	112.503	50.4203	76.5705	82.0145	0	0	0	0	0	0	0	0	0	0	0	0	0	0	0	0	0	0	0	0	0	0	0	0	0	0	0	0	0	0	0	0	0	0
87.825	77.1792	81.5744	83.9697	80.8986	87.9012	74.9341	105.794	103.866	69.9499	86.859	103.347	112.447	50.9249	77.664	81.2872	0	0	0	0	0	0	0	0	0	0	0	0	0	0	0	0	0	0	0	0	0	0	0	0	0	0	0	0	0	0	0	0	0	0
90.415	74.4835	78.6377	82.0949	83.2187	86.7036	76.5665	104.324	102.513	70.6588	88.9025	102.265	112.681	49.3109	74.1146	81.5758	0	0	0	0	0	0	0	0	0	0	0	0	0	0	0	0	0	0	0	0	0	0	0	0	0	0	0	0	0	0	0	0	0	0
92.995	77.0224	78.7721	79.8972	80.6416	86.9908	76.4888	104.708	101.44	71.3755	84.863	102.462	113.378	48.4756	75.0856	80.1805	0	0	0	0	0	0	0	0	0	0	0	0	0	0	0	0	0	0	0	0	0	0	0	0	0	0	0	0	0	0	0	0	0	0
95.575	76.8103	79.0316	80.7312	81.5415	87.0369	74.083	105.452	102.87	72.2227	85.1001	104.34	109.884	49.3557	73.2596	81.2108	0	0	0	0	0	0	0	0	0	0	0	0	0	0	0	0	0	0	0	0	0	0	0	0	0	0	0	0	0	0	0	0	0	0
98.155	75.9578	78.6733	80.6495	81.1779	87.8287	74.4137	102.934	103.768	69.1792	85.7088	102.568	112.221	48.2688	73.9249	81.7273	0	0	0	0	0	0	0	0	0	0	0	0	0	0	0	0	0	0	0	0	0	0	0	0	0	0	0	0	0	0	0	0	0	0
100.745	75.1449	78.697	78.3518	79.61	87.0395	73.357	104.51	102.705	70.5244	85.917	100.813	111.551	47.7062	73.7905	81.4229	0	0	0	0	0	0	0	0	0	0	0	0	0	0	0	0	0	0	0	0	0	0	0	0	0	0	0	0	0	0	0	0	0	0
103.325	74.1436	76.2016	77.6851	78.4124	86.3913	73.0211	102.374	102.627	71.863	86.6311	102.762	111.671	47.6627	73.0935	79.5626	0	0	0	0	0	0	0	0	0	0	0	0	0	0	0	0	0	0	0	0	0	0	0	0	0	0	0	0	0	0	0	0	0	0
105.905	74.7615	76.9921	78.7365	79.7945	87.6759	72.5929	105.287	103.916	69.5125	86.0461	99.5599	108.22	47.1067	73.2978	80.3267	0	0	0	0	0	0	0	0	0	0	0	0	0	0	0	0	0	0	0	0	0	0	0	0	0	0	0	0	0	0	0	0	0	0
108.495	75.4848	77.5903	79.4005	80.7101	86.3992	70.9209	102.228	105.177	69.8103	86.4216	101.498	110.881	47.527	72.5441	80.3149	0	0	0	0	0	0	0	0	0	0	0	0	0	0	0	0	0	0	0	0	0	0	0	0	0	0	0	0	0	0	0	0	0	0
111.075	73.4954	77.0685	77.7312	79.0316	87.0896	72.4954	101.495	102.819	70.3992	85.8063	99.5744	111.569	46.1423	72.3953	80.3057	0	0	0	0	0	0	0	0	0	0	0	0	0	0	0	0	0	0	0	0	0	0	0	0	0	0	0	0	0	0	0	0	0	0
113.655	74.1252	76.1397	78.1265	79.7128	85.78	72.17	101.262	100.97	68.5771	83.0395	98.6614	113.112	45.7984	74.0092	80.7721	0	0	0	0	0	0	0	0	0	0	0	0	0	0	0	0	0	0	0	0	0	0	0	0	0	0	0	0	0	0	0	0	0	0
116.245	73.8221	73.1792	77.9605	79.2306	85.5547	72.054	103.287	99.029	68.9816	83.6074	99.5046	108.903	44.7642	72.0527	79.0474	0	0	0	0	0	0	0	0	0	0	0	0	0	0	0	0	0	0	0	0	0	0	0	0	0	0	0	0	0	0	0	0	0	0
XRCC1-YFP 405
time	CELL 1	CELL 2	CELL 3	CELL 4	CELL 5	CELL 6	CELL 7	CELL 8	CELL 9	CELL 10	CELL 11	CELL 12	CELL 13	CELL 14	CELL 15	CELL 16	CELL 17	CELL 18	CELL 19	CELL 20	CELL 21	CELL 22	CELL 23	CELL 24	CELL 25	CELL 26	CELL 27	CELL 28	CELL 29	CELL 30	CELL 31	CELL 32	CELL 33	CELL 34	CELL 35	CELL 36	CELL 37	CELL 38	CELL 39	CELL 40	CELL 41	CELL 42	CELL 43	CELL 44	CELL 45	CELL 46	CELL 47	CELL 48	CELL 49
0	8.44532	18.8116	17.1001	12.8538	31.7404	9.70224	8.23979	12.2806	17.6416	18.1146	13.996	4.1581	11.7036	23.9526	7.25033	9.26746	0	0	0	0	0	0	0	0	0	0	0	0	0	0	0	0	0	0	0	0	0	0	0	0	0	0	0	0	0	0	0	0	0
2.585	8.27404	16.8696	16.726	14.3294	31.6285	10.7747	8.63505	12.2885	17.7813	17.361	13.6904	4.22661	12.1634	23.5152	7.71937	10.4519	0	0	0	0	0	0	0	0	0	0	0	0	0	0	0	0	0	0	0	0	0	0	0	0	0	0	0	0	0	0	0	0	0
5.165	8.54282	17.9921	15.7181	14.6403	30.4374	11.0553	7.85112	11.6838	17.8208	17.5138	14.0501	4.18182	11.4295	23.2556	7.30567	9.58235	0	0	0	0	0	0	0	0	0	0	0	0	0	0	0	0	0	0	0	0	0	0	0	0	0	0	0	0	0	0	0	0	0
7.75	8.14229	17.8182	16.996	14.0922	31.0843	10.9038	8.10672	11.4901	17.3175	18.7325	13.1937	4.53096	11.5534	24.0632	7.29776	9.32938	0	0	0	0	0	0	0	0	0	0	0	0	0	0	0	0	0	0	0	0	0	0	0	0	0	0	0	0	0	0	0	0	0
10.33	8.74177	17.4809	15.2227	12.7734	30.9433	10.3742	8.88142	11.6983	17.913	19.7352	13.5586	4.13043	11.1752	24.498	7.23847	10.083	0	0	0	0	0	0	0	0	0	0	0	0	0	0	0	0	0	0	0	0	0	0	0	0	0	0	0	0	0	0	0	0	0
12.93	0	0	0	0	0	0	0	0	0	0	0	0	0	0	0	0	0	0	0	0	0	0	0	0	0	0	0	0	0	0	0	0	0	0	0	0	0	0	0	0	0	0	0	0	0	0	0	0	0
15.53	8.14625	18.2451	15.5152	12.6733	30.7022	9.79051	13.7905	12.6996	18.3149	18.9539	13.7734	4.23847	10.3557	26.4084	8.93939	9.43874	0	0	0	0	0	0	0	0	0	0	0	0	0	0	0	0	0	0	0	0	0	0	0	0	0	0	0	0	0	0	0	0	0
18.11	9.64295	19.3452	18.9236	13.3412	31.8577	13.083	18.8827	15.8524	18.888	25.581	18.3149	5.87879	15.6495	38.2253	11.5336	11.6904	0	0	0	0	0	0	0	0	0	0	0	0	0	0	0	0	0	0	0	0	0	0	0	0	0	0	0	0	0	0	0	0	0
20.69	11.1489	21.7668	19.7879	14.0422	35.7721	13.556	23.4295	19.3202	20.7642	31.8485	24.7049	7.21739	22.3399	46.2833	14.4835	13.7602	0	0	0	0	0	0	0	0	0	0	0	0	0	0	0	0	0	0	0	0	0	0	0	0	0	0	0	0	0	0	0	0	0
23.27	11.8999	18.7563	23.1647	15.9091	35.8221	15.4809	26.5125	21.336	24.2227	39.7549	29.5165	8.66798	27.7457	57.2306	17.4848	15.8353	0	0	0	0	0	0	0	0	0	0	0	0	0	0	0	0	0	0	0	0	0	0	0	0	0	0	0	0	0	0	0	0	0
25.85	11.7681	21.8986	22.8498	16.7945	37.614	16.8011	30.8999	26.2899	22.6074	44.5995	34.2688	9.96443	33.3715	65.5231	19.3123	17.8445	0	0	0	0	0	0	0	0	0	0	0	0	0	0	0	0	0	0	0	0	0	0	0	0	0	0	0	0	0	0	0	0	0
28.43	12.9974	21.0883	24.1318	16.6891	39.1423	18.9526	31.3426	26.9605	24.7484	47.8735	38.5916	11.4242	38.2582	76.5204	22.7971	20.3926	0	0	0	0	0	0	0	0	0	0	0	0	0	0	0	0	0	0	0	0	0	0	0	0	0	0	0	0	0	0	0	0	0
31.01	13.6693	22.249	26.0791	17.1225	40.3399	20.527	36.4335	31.7642	26.1186	54.3109	42.0184	12.3887	40.1383	81.9539	24.9776	22.7484	0	0	0	0	0	0	0	0	0	0	0	0	0	0	0	0	0	0	0	0	0	0	0	0	0	0	0	0	0	0	0	0	0
33.59	13.4901	22.5455	25.0171	17.942	41.9236	20.6364	38.3136	32.39	27.9065	60.8564	47.0079	14.8432	45.863	87.4163	28.1001	26.448	0	0	0	0	0	0	0	0	0	0	0	0	0	0	0	0	0	0	0	0	0	0	0	0	0	0	0	0	0	0	0	0	0
36.17	15.7787	23.0593	25.1423	18.6206	43.2069	20.751	39.1568	37.0817	26.892	66.9816	46.1041	14.9605	51.336	98.0487	30.0448	27.3043	0	0	0	0	0	0	0	0	0	0	0	0	0	0	0	0	0	0	0	0	0	0	0	0	0	0	0	0	0	0	0	0	0
38.75	15.4756	24.1054	24.7339	20.2069	43.3834	23.8893	43.9249	39.3623	29.3491	69.8854	53.0593	16.2661	52.7378	97.6377	35.0922	32.054	0	0	0	0	0	0	0	0	0	0	0	0	0	0	0	0	0	0	0	0	0	0	0	0	0	0	0	0	0	0	0	0	0
41.33	15.0369	24.7918	25.6996	20.5942	44.635	25.639	43.7655	38.8116	30.2082	73.5823	54.7523	16.9736	57.4848	105.154	36.5349	34.3215	0	0	0	0	0	0	0	0	0	0	0	0	0	0	0	0	0	0	0	0	0	0	0	0	0	0	0	0	0	0	0	0	0
43.92	16.0079	24.0474	26.8999	20.4611	46.1133	27.8814	45.5375	39.8722	29.8906	77.4005	58	19.6509	59.7246	115.893	38.3241	36.8854	0	0	0	0	0	0	0	0	0	0	0	0	0	0	0	0	0	0	0	0	0	0	0	0	0	0	0	0	0	0	0	0	0
46.5	16.4717	25.8024	27.2358	19.9895	46.1318	30.3307	48.3057	45.166	30.4954	83.0711	63.0356	21.0079	65.0079	116.648	39.7721	39.78	0	0	0	0	0	0	0	0	0	0	0	0	0	0	0	0	0	0	0	0	0	0	0	0	0	0	0	0	0	0	0	0	0
49.08	15.3623	25.9144	30.4967	21.8906	47.3584	31.1713	52.39	44.4256	31.0922	84.9895	65.3347	24.0369	66.2292	129.862	44.6746	41.726	0	0	0	0	0	0	0	0	0	0	0	0	0	0	0	0	0	0	0	0	0	0	0	0	0	0	0	0	0	0	0	0	0
51.66	16.3162	26.2161	27.6509	20.4611	47.3821	32.2767	52.635	48.5889	29.8393	91.9513	67.5191	24.2424	71.2806	127.489	45.3979	45.5797	0	0	0	0	0	0	0	0	0	0	0	0	0	0	0	0	0	0	0	0	0	0	0	0	0	0	0	0	0	0	0	0	0
54.255	17.9223	27.473	29.9104	23.3913	46.9763	33.5389	53.664	49.6588	31.5296	93.0053	71.1858	25.1028	70.1765	134.925	47.9908	48.4532	0	0	0	0	0	0	0	0	0	0	0	0	0	0	0	0	0	0	0	0	0	0	0	0	0	0	0	0	0	0	0	0	0
56.835	17.0448	26.2622	31.2398	21.9947	48.5336	34.6733	57.8933	48.2912	34.9381	90.2701	77.5507	24.7628	72.4032	139.295	50.0698	49.5336	0	0	0	0	0	0	0	0	0	0	0	0	0	0	0	0	0	0	0	0	0	0	0	0	0	0	0	0	0	0	0	0	0
59.415	17.5152	27.0395	29.9302	22.4559	50.4308	34.859	53.9684	52.5573	33.635	101.804	78.0224	26.1594	74.8195	142.079	50.8011	52.9341	0	0	0	0	0	0	0	0	0	0	0	0	0	0	0	0	0	0	0	0	0	0	0	0	0	0	0	0	0	0	0	0	0
61.995	17.6601	27.5599	32.2925	23.8709	53.0606	39.0487	57.3452	56.0896	33.1159	104.532	82.3979	28.1252	74.8472	148.506	51.5758	55.5929	0	0	0	0	0	0	0	0	0	0	0	0	0	0	0	0	0	0	0	0	0	0	0	0	0	0	0	0	0	0	0	0	0
64.59	19.4414	28.585	33.3294	22.7167	52.7325	40.4466	57.4769	58.5652	35.892	107.697	80.1818	29.8656	80.4625	154.215	53.859	58.4664	0	0	0	0	0	0	0	0	0	0	0	0	0	0	0	0	0	0	0	0	0	0	0	0	0	0	0	0	0	0	0	0	0
67.17	18.4862	30.17	31.5231	22.9605	55.9723	41.9091	58.6179	57.6864	36.9486	112.26	80.2846	30.1686	79.6574	159.167	56.8893	59.3847	0	0	0	0	0	0	0	0	0	0	0	0	0	0	0	0	0	0	0	0	0	0	0	0	0	0	0	0	0	0	0	0	0
69.75	19.4796	29.9921	32.17	22.9447	53.996	43.4111	60.3808	60.3623	36.8248	115.017	80.5455	31.8235	78.1225	162.563	58.697	62.3478	0	0	0	0	0	0	0	0	0	0	0	0	0	0	0	0	0	0	0	0	0	0	0	0	0	0	0	0	0	0	0	0	0
72.33	19.2503	31.6891	34.6798	22.7207	53.5547	43.9829	58.3149	60.9315	34.6495	119.071	85.693	32.0487	82.1845	161.85	58.1212	65.029	0	0	0	0	0	0	0	0	0	0	0	0	0	0	0	0	0	0	0	0	0	0	0	0	0	0	0	0	0	0	0	0	0
74.91	19.2213	31	33.4256	24.8682	56.0316	46.4848	62.0343	61.1107	37.4559	122.561	87.83	34.556	82.4651	157.332	59.0013	65.4625	0	0	0	0	0	0	0	0	0	0	0	0	0	0	0	0	0	0	0	0	0	0	0	0	0	0	0	0	0	0	0	0	0
77.495	18.1634	31.9209	36.0909	24.83	57.4954	45.9776	62.0211	64.3373	37.1779	121.68	86.6219	34.4822	81.5217	165.883	60.7721	69.3531	0	0	0	0	0	0	0	0	0	0	0	0	0	0	0	0	0	0	0	0	0	0	0	0	0	0	0	0	0	0	0	0	0
80.075	18.8445	32.6166	35.4335	25.859	56.7101	46.8485	64.253	66.7773	39.7075	120.551	88.5955	35.1094	81.3939	165.87	64.1014	69.3505	0	0	0	0	0	0	0	0	0	0	0	0	0	0	0	0	0	0	0	0	0	0	0	0	0	0	0	0	0	0	0	0	0
82.67	20.3689	33.0817	37.2306	24.9868	54.693	47.4677	61.6206	70.1528	37.4229	121.455	95.5033	36.8155	83.8366	170.449	63.3729	70.2306	0	0	0	0	0	0	0	0	0	0	0	0	0	0	0	0	0	0	0	0	0	0	0	0	0	0	0	0	0	0	0	0	0
85.25	18.4453	30.9249	36.6074	25.3202	57.7075	49.1792	61.3834	67.8722	39.7997	121.219	101.178	35.2437	85.971	175.007	64.9433	72.365	0	0	0	0	0	0	0	0	0	0	0	0	0	0	0	0	0	0	0	0	0	0	0	0	0	0	0	0	0	0	0	0	0
87.83	20.4203	32.0184	38.7721	25.6377	57.2556	47.8445	64.2582	67.0856	39.83	126.319	98.2332	34.3689	83.9578	170.669	64.8208	75.4638	0	0	0	0	0	0	0	0	0	0	0	0	0	0	0	0	0	0	0	0	0	0	0	0	0	0	0	0	0	0	0	0	0
90.41	20.0567	33.1476	36.2675	24.5613	53.498	51.336	65.3992	68.5586	40.2872	125.943	104.995	37.0053	85.8603	178.563	65.6482	74.1765	0	0	0	0	0	0	0	0	0	0	0	0	0	0	0	0	0	0	0	0	0	0	0	0	0	0	0	0	0	0	0	0	0
92.99	18.9868	33.8735	37.0553	24.6271	55.9078	53.9117	66.5494	68.22	39.7391	124.428	96.7852	37.5125	83.5428	175.215	66.5968	74.8274	0	0	0	0	0	0	0	0	0	0	0	0	0	0	0	0	0	0	0	0	0	0	0	0	0	0	0	0	0	0	0	0	0
95.58	19.0646	35.2793	36.0053	26.5033	55.917	57.2345	66.6772	68.1225	39.5257	123.847	104.021	38.4848	85.3847	178.181	66.917	77.0725	0	0	0	0	0	0	0	0	0	0	0	0	0	0	0	0	0	0	0	0	0	0	0	0	0	0	0	0	0	0	0	0	0
98.16	20.3307	35.9302	37.473	26.4941	57.112	55.502	66.8801	69.9736	41.917	124.605	108.341	40.805	86.8946	174.792	67.473	75.3347	0	0	0	0	0	0	0	0	0	0	0	0	0	0	0	0	0	0	0	0	0	0	0	0	0	0	0	0	0	0	0	0	0
100.74	19.4242	32.7826	38.9881	24.7141	59.6667	54.6877	69.2411	68.8366	42.9302	125.35	104.094	38.9684	85.6746	177.312	68.1489	78.0883	0	0	0	0	0	0	0	0	0	0	0	0	0	0	0	0	0	0	0	0	0	0	0	0	0	0	0	0	0	0	0	0	0
103.33	19.0408	33.3241	41.1252	24.6074	61.6166	54.6891	69.1186	67.6298	42.7497	125.188	105.822	39.6535	88.419	182.191	66.7945	79.4651	0	0	0	0	0	0	0	0	0	0	0	0	0	0	0	0	0	0	0	0	0	0	0	0	0	0	0	0	0	0	0	0	0
105.91	18.8564	36.1067	39.7931	25.2938	62.2003	57.7312	67.1173	66.5968	42.8406	130.999	105.403	40.7154	88.9921	174.207	70.3096	78.1989	0	0	0	0	0	0	0	0	0	0	0	0	0	0	0	0	0	0	0	0	0	0	0	0	0	0	0	0	0	0	0	0	0
108.49	19.6364	34.776	41.7009	23.1555	64.7708	58.3241	67.2029	64.78	41.5415	129.083	111.285	40.0277	92.0435	174.744	67.8432	78.6232	0	0	0	0	0	0	0	0	0	0	0	0	0	0	0	0	0	0	0	0	0	0	0	0	0	0	0	0	0	0	0	0	0
111.075	20.3386	34.8248	41.5244	25.5507	63.9078	57.556	70.6206	68.8182	43.7892	134.68	112.553	39.6179	91.1845	179.277	67.9223	78.1436	0	0	0	0	0	0	0	0	0	0	0	0	0	0	0	0	0	0	0	0	0	0	0	0	0	0	0	0	0	0	0	0	0
113.655	19.5112	35.9513	40.6693	25.693	65.7997	54.6126	67.0593	68.6561	42.7773	128.804	113.144	38.9657	89.527	183.35	68.556	78.8722	0	0	0	0	0	0	0	0	0	0	0	0	0	0	0	0	0	0	0	0	0	0	0	0	0	0	0	0	0	0	0	0	0
116.25	18.8076	33.0962	42.3373	25.8182	63.4256	59.4888	69.83	70.3518	46.1634	127.563	112.206	38.3781	86.7694	182.768	66.3874	80.0711	0	0	0	0	0	0	0	0	0	0	0	0	0	0	0	0	0	0	0	0	0	0	0	0	0	0	0	0	0	0	0	0	0
OGG1-GFP 405
time	CELL 1	CELL 2	CELL 3	CELL 4	CELL 5	CELL 6	CELL 7	CELL 8	CELL 9	CELL 10	CELL 11	CELL 12	CELL 13	CELL 14	CELL 15	CELL 16	CELL 17	CELL 18	CELL 19	CELL 20	CELL 21	CELL 22	CELL 23	CELL 24	CELL 25	CELL 26	CELL 27	CELL 28	CELL 29	CELL 30	CELL 31	CELL 32	CELL 33	CELL 34	CELL 35	CELL 36	CELL 37	CELL 38	CELL 39	CELL 40	CELL 41	CELL 42	CELL 43	CELL 44	CELL 45	CELL 46	CELL 47	CELL 48	CELL 49
0	27.7352	34.2174	21.7312	24.5929	52.8999	39.0224	36.054	40.8063	22.2701	24.6825	19.4638	102.067	67.3215	109.793	102.289	0	0	0	0	0	0	0	0	0	0	0	0	0	0	0	0	0	0	0	0	0	0	0	0	0	0	0	0	0	0	0	0	0	0
2.595	27.1265	32.3057	21.0909	23.4967	52.2872	37.0698	36.2661	39.6733	22.2819	24.112	19.6614	97.2951	67.9038	106.549	103.924	0	0	0	0	0	0	0	0	0	0	0	0	0	0	0	0	0	0	0	0	0	0	0	0	0	0	0	0	0	0	0	0	0	0
5.175	27.4453	32.0171	19.9394	23.0092	52.2332	36.8603	36.1067	39.4756	22.9605	24.8524	19.7747	98.1647	67.0408	108.81	102.1	0	0	0	0	0	0	0	0	0	0	0	0	0	0	0	0	0	0	0	0	0	0	0	0	0	0	0	0	0	0	0	0	0	0
7.755	27.5534	33.7997	21.141	23.4097	50.9513	37.6812	37.0817	39.6047	22.6588	23.61	20.9209	100.339	65.3636	108.426	101.411	0	0	0	0	0	0	0	0	0	0	0	0	0	0	0	0	0	0	0	0	0	0	0	0	0	0	0	0	0	0	0	0	0	0
10.335	26.6179	34.2306	20.6838	23.6588	52.1884	38.4111	37.1581	40.3188	23.5099	22.8498	20.2833	98.643	66.7312	110.96	103.719	0	0	0	0	0	0	0	0	0	0	0	0	0	0	0	0	0	0	0	0	0	0	0	0	0	0	0	0	0	0	0	0	0	0
12.935	0	0	0	0	0	0	0	0	0	0	0	0	0	0	0	0	0	0	0	0	0	0	0	0	0	0	0	0	0	0	0	0	0	0	0	0	0	0	0	0	0	0	0	0	0	0	0	0	0
15.54	16.4414	24.2108	13.9697	17.0382	35.5995	31.8972	32.5415	34.8037	18.7958	18.8195	16.4203	63.0922	54.2069	86.6232	72.5217	0	0	0	0	0	0	0	0	0	0	0	0	0	0	0	0	0	0	0	0	0	0	0	0	0	0	0	0	0	0	0	0	0	0
18.12	20.4308	27.9763	17.0329	17.7681	41.5099	34.1792	35.1265	38.3557	21.3979	21.0975	18.7721	78.8946	58.5626	97.2069	85.0791	0	0	0	0	0	0	0	0	0	0	0	0	0	0	0	0	0	0	0	0	0	0	0	0	0	0	0	0	0	0	0	0	0	0
20.7	23.6877	28.6798	17.8893	20.946	42.7207	36.249	35.5903	39.0949	21.971	21.5784	19.4427	84.643	64.0606	100.507	89.5929	0	0	0	0	0	0	0	0	0	0	0	0	0	0	0	0	0	0	0	0	0	0	0	0	0	0	0	0	0	0	0	0	0	0
23.28	24.6219	30.5968	18.8775	20.5099	44.8709	35.6535	34.9447	38.5784	22.3887	21.614	19.9236	91.1357	63.1976	105.929	93.7325	0	0	0	0	0	0	0	0	0	0	0	0	0	0	0	0	0	0	0	0	0	0	0	0	0	0	0	0	0	0	0	0	0	0
25.86	25.253	29.7708	18.3636	21.3742	44.8867	35.7892	36.6482	39.2464	22.7787	21.7945	19.8314	91.7273	64.8656	107.75	94.39	0	0	0	0	0	0	0	0	0	0	0	0	0	0	0	0	0	0	0	0	0	0	0	0	0	0	0	0	0	0	0	0	0	0
28.44	24.9209	30.7563	17.7866	20.4414	46.4888	35.357	36.1054	39.4848	23.2556	22.5072	20.4638	90.6548	64.2042	113.003	93.4269	0	0	0	0	0	0	0	0	0	0	0	0	0	0	0	0	0	0	0	0	0	0	0	0	0	0	0	0	0	0	0	0	0	0
31.02	26.224	29.9236	18.9605	21.6087	48.1884	36.6943	37.2411	40.1028	22.17	23.1436	19.2055	92.4256	66.2899	116.432	96.888	0	0	0	0	0	0	0	0	0	0	0	0	0	0	0	0	0	0	0	0	0	0	0	0	0	0	0	0	0	0	0	0	0	0
33.6	24.9262	30.0474	19.5007	20.473	48.2819	36.3426	37.8011	39.0474	22.9697	21.9223	19.4018	93.859	68.5705	115.706	95.7958	0	0	0	0	0	0	0	0	0	0	0	0	0	0	0	0	0	0	0	0	0	0	0	0	0	0	0	0	0	0	0	0	0	0
36.18	26.6245	31.4664	20.1107	21.2635	49.1014	35.5349	36.3043	40.0606	23.5323	22.996	20.1634	96.5626	68.1792	114.547	94.552	0	0	0	0	0	0	0	0	0	0	0	0	0	0	0	0	0	0	0	0	0	0	0	0	0	0	0	0	0	0	0	0	0	0
38.76	26.3715	29.108	20.5415	21.975	49.8208	36.7642	37.2148	39.1528	21.8972	22.1621	19.3689	96.4348	69.0066	119.362	98.5165	0	0	0	0	0	0	0	0	0	0	0	0	0	0	0	0	0	0	0	0	0	0	0	0	0	0	0	0	0	0	0	0	0	0
41.34	26.0435	31.7418	19.4058	22.1989	48.9157	37.2148	37.8986	38.7655	22.8235	22.8142	19.8498	95.7971	67.6021	118.655	97.4572	0	0	0	0	0	0	0	0	0	0	0	0	0	0	0	0	0	0	0	0	0	0	0	0	0	0	0	0	0	0	0	0	0	0
43.92	27.1265	31.2253	19.5217	21.9499	49.9144	36.5507	36.5573	37.3267	22.8103	22.4387	18.8959	99.863	69.8577	123.275	99.0553	0	0	0	0	0	0	0	0	0	0	0	0	0	0	0	0	0	0	0	0	0	0	0	0	0	0	0	0	0	0	0	0	0	0
46.5	27.3597	31.5863	20.7563	21.3373	48.8195	36.2292	36.834	38.5481	23.5402	22.8195	19.913	98.5336	67.2767	124.099	99.5692	0	0	0	0	0	0	0	0	0	0	0	0	0	0	0	0	0	0	0	0	0	0	0	0	0	0	0	0	0	0	0	0	0	0
49.08	25.9315	32.83	19.7536	21.0237	47.4124	36.3636	36.7286	38.6667	23.0105	22.5863	20.6983	99.1001	68.8261	124.59	98.7668	0	0	0	0	0	0	0	0	0	0	0	0	0	0	0	0	0	0	0	0	0	0	0	0	0	0	0	0	0	0	0	0	0	0
51.665	27.3294	31.0145	20.6456	21.1739	50.2938	34.7958	35.9644	39.7536	22.2872	22.0698	19.6864	100.286	68.5652	126.212	101.383	0	0	0	0	0	0	0	0	0	0	0	0	0	0	0	0	0	0	0	0	0	0	0	0	0	0	0	0	0	0	0	0	0	0
54.245	27.5468	31.8867	20.4532	21.087	49.386	35.5296	36.9499	38.0487	23.8946	20.7826	20.0119	100.269	71.2213	127.676	103.437	0	0	0	0	0	0	0	0	0	0	0	0	0	0	0	0	0	0	0	0	0	0	0	0	0	0	0	0	0	0	0	0	0	0
56.835	26.3913	33.3834	20.1647	22.0132	49.4796	35.8142	37.0158	37.9908	22.6548	21.6192	19.7721	100.552	69.2872	127.648	105.349	0	0	0	0	0	0	0	0	0	0	0	0	0	0	0	0	0	0	0	0	0	0	0	0	0	0	0	0	0	0	0	0	0	0
59.415	26.8366	30.3584	19.7088	20.8999	50.4717	36.2793	36.4796	39.2069	22.8551	22.3887	20.5639	100.974	70.809	128.444	103.603	0	0	0	0	0	0	0	0	0	0	0	0	0	0	0	0	0	0	0	0	0	0	0	0	0	0	0	0	0	0	0	0	0	0
61.995	28.22	32.087	19.6733	21.1634	48.9275	35.6153	36.7576	39.7273	22.2925	21.1041	19.7022	103.69	70.6983	128.722	102.711	0	0	0	0	0	0	0	0	0	0	0	0	0	0	0	0	0	0	0	0	0	0	0	0	0	0	0	0	0	0	0	0	0	0
64.595	27.5507	34.2872	20.473	21.2635	51.1502	35.9842	37.3333	39.5481	21.9302	20.7602	19.9117	104.204	70.7866	126.848	103.145	0	0	0	0	0	0	0	0	0	0	0	0	0	0	0	0	0	0	0	0	0	0	0	0	0	0	0	0	0	0	0	0	0	0
67.175	26.9987	30.9578	21.3794	21.9987	49.5468	34.0764	37.6667	40.6667	23.61	21.5903	20.4651	103.751	71.834	130.335	104.59	0	0	0	0	0	0	0	0	0	0	0	0	0	0	0	0	0	0	0	0	0	0	0	0	0	0	0	0	0	0	0	0	0	0
69.755	27.8248	32.7181	21.6851	21.2213	49.1647	36.191	38.3188	38.1897	22.3676	20.166	19.9789	104.132	74.2819	128.711	101.161	0	0	0	0	0	0	0	0	0	0	0	0	0	0	0	0	0	0	0	0	0	0	0	0	0	0	0	0	0	0	0	0	0	0
72.335	26.4625	33.1476	20.9723	20.4071	50.527	35.7286	36.7549	38.3689	21.917	19.8393	19.61	104.029	72.7549	128.959	100.456	0	0	0	0	0	0	0	0	0	0	0	0	0	0	0	0	0	0	0	0	0	0	0	0	0	0	0	0	0	0	0	0	0	0
74.915	28.7378	32.747	20.2055	20.2569	50.8893	37.2819	37.0711	38.1686	22.4269	20.1186	20.5652	102.256	71.6179	127.974	100.213	0	0	0	0	0	0	0	0	0	0	0	0	0	0	0	0	0	0	0	0	0	0	0	0	0	0	0	0	0	0	0	0	0	0
77.495	27.1897	33.0329	20.7233	21.0751	49.112	36.7484	37.3623	37.9196	22.361	19.4901	20.7312	102.918	74.9354	126.437	98.5731	0	0	0	0	0	0	0	0	0	0	0	0	0	0	0	0	0	0	0	0	0	0	0	0	0	0	0	0	0	0	0	0	0	0
80.09	27.9051	32.2951	21.0659	21.0988	48.2055	35.0158	37.6456	39.1304	22.3505	20.6377	20.0132	105.481	75.2885	126.949	96.4084	0	0	0	0	0	0	0	0	0	0	0	0	0	0	0	0	0	0	0	0	0	0	0	0	0	0	0	0	0	0	0	0	0	0
82.67	28.2266	30.83	21.1489	20.4282	48.5995	36.9315	36.9816	38.0422	22.2806	19.3478	22.2477	102.868	74.0171	129.021	97.917	0	0	0	0	0	0	0	0	0	0	0	0	0	0	0	0	0	0	0	0	0	0	0	0	0	0	0	0	0	0	0	0	0	0
85.25	28.1963	31.3136	21.5995	20.4111	50.3821	34.3228	36.8722	37.1686	22.2424	18.9868	20.6258	102.561	75.7576	130.166	100.227	0	0	0	0	0	0	0	0	0	0	0	0	0	0	0	0	0	0	0	0	0	0	0	0	0	0	0	0	0	0	0	0	0	0
87.83	27.5231	31.4862	20.726	21.249	49.1199	34.9104	35.4137	38.4401	23.1397	18.0909	21.668	101.804	76.3663	130.884	100.858	0	0	0	0	0	0	0	0	0	0	0	0	0	0	0	0	0	0	0	0	0	0	0	0	0	0	0	0	0	0	0	0	0	0
90.41	28.3926	33.2596	21.1476	20.5547	47.9723	35.7602	35.8287	37.3702	21.9209	18.726	21.3953	100.485	78.0369	132.701	102.458	0	0	0	0	0	0	0	0	0	0	0	0	0	0	0	0	0	0	0	0	0	0	0	0	0	0	0	0	0	0	0	0	0	0
93	28.4414	32.6047	21.4941	20.5231	48.8116	37.5165	36.1765	36.805	23.087	19.1278	21.6074	100.974	76.7431	129.069	102.601	0	0	0	0	0	0	0	0	0	0	0	0	0	0	0	0	0	0	0	0	0	0	0	0	0	0	0	0	0	0	0	0	0	0
95.58	27.9223	33.888	21.191	21.3781	50.4625	35.2912	36.191	38.3926	22.2174	18.3083	21.1028	100.294	75.1502	133.535	103.411	0	0	0	0	0	0	0	0	0	0	0	0	0	0	0	0	0	0	0	0	0	0	0	0	0	0	0	0	0	0	0	0	0	0
98.16	27.9368	31.9921	21.7404	22.3123	48.1357	36.3136	37.6206	39.3386	23.0435	17.9328	20.2635	101.785	77.0092	130.68	103.816	0	0	0	0	0	0	0	0	0	0	0	0	0	0	0	0	0	0	0	0	0	0	0	0	0	0	0	0	0	0	0	0	0	0
100.75	26.5547	32.975	20.5652	20.8986	49.1489	34.9368	36.5665	38.3083	22.4335	18.4216	21.4901	100.192	77.5375	129.582	101.796	0	0	0	0	0	0	0	0	0	0	0	0	0	0	0	0	0	0	0	0	0	0	0	0	0	0	0	0	0	0	0	0	0	0
103.33	26.7747	32.7563	20.2793	21.4374	47.4901	36.7523	35.7101	37.0659	22.7444	17.5336	21.9539	101.455	76.3913	132.295	102.103	0	0	0	0	0	0	0	0	0	0	0	0	0	0	0	0	0	0	0	0	0	0	0	0	0	0	0	0	0	0	0	0	0	0
105.91	27.4532	31.7022	22.7299	21.5679	49.5152	35.0395	37.3821	37.7918	22.4414	18.0764	21.0211	103.929	79.2872	132.742	102.136	0	0	0	0	0	0	0	0	0	0	0	0	0	0	0	0	0	0	0	0	0	0	0	0	0	0	0	0	0	0	0	0	0	0
108.49	27.5283	32.6443	20.697	23.2095	46.6034	35.0408	37.4005	38.2899	21.6219	18.3966	22.224	101.621	78.0013	132.622	103.484	0	0	0	0	0	0	0	0	0	0	0	0	0	0	0	0	0	0	0	0	0	0	0	0	0	0	0	0	0	0	0	0	0	0
111.085	27.5072	32.1621	21.996	21.0474	47.8617	36.4809	38.0949	37.8024	21.448	18.0606	22.4532	100.837	77.8986	131.692	105.914	0	0	0	0	0	0	0	0	0	0	0	0	0	0	0	0	0	0	0	0	0	0	0	0	0	0	0	0	0	0	0	0	0	0
113.665	26.3439	31.6416	21.9407	20.996	48.166	35.4058	37.1765	37.7378	22.2872	18.3491	22.4519	99.7958	77.4809	131.111	106.291	0	0	0	0	0	0	0	0	0	0	0	0	0	0	0	0	0	0	0	0	0	0	0	0	0	0	0	0	0	0	0	0	0	0
116.245	27.7391	32.1397	22.0791	21.8603	48.2938	35.8037	37.1054	38.3584	23.415	18.7905	22.2622	99.7958	76.2187	134.024	104.315	0	0	0	0	0	0	0	0	0	0	0	0	0	0	0	0	0	0	0	0	0	0	0	0	0	0	0	0	0	0	0	0	0	0
OGG1-GFP NEDDi 405
time	CELL 1	CELL 2	CELL 3	CELL 4	CELL 5	CELL 6	CELL 7	CELL 8	CELL 9	CELL 10	CELL 11	CELL 12	CELL 13	CELL 14	CELL 15	CELL 16	CELL 17	CELL 18	CELL 19	CELL 20	CELL 21	CELL 22	CELL 23	CELL 24	CELL 25	CELL 26	CELL 27	CELL 28	CELL 29	CELL 30	CELL 31	CELL 32	CELL 33	CELL 34	CELL 35	CELL 36	CELL 37	CELL 38	CELL 39	CELL 40	CELL 41	CELL 42	CELL 43	CELL 44	CELL 45	CELL 46	CELL 47	CELL 48	CELL 49
0	83.4796	82.2358	79.2833	114.526	48.913	94.5468	29.6535	34.2134	56.6904	32.7787	38.0593	57.058	39.1041	62.2095	40.6746	70.6482	0	0	0	0	0	0	0	0	0	0	0	0	0	0	0	0	0	0	0	0	0	0	0	0	0	0	0	0	0	0	0	0	0
2.585	81.0448	82.747	77.365	115.455	48.7457	91.6746	30.4848	32.5889	56.9078	32.7918	38.6377	55.9275	40.8959	61.1542	39.5823	71.1581	0	0	0	0	0	0	0	0	0	0	0	0	0	0	0	0	0	0	0	0	0	0	0	0	0	0	0	0	0	0	0	0	0
5.165	83.6548	84.1383	78.9631	118.108	47.9407	94.2727	29.4401	32.635	56.7391	32.6614	38.8076	56.6983	39.6864	62.2134	40.635	70.0738	0	0	0	0	0	0	0	0	0	0	0	0	0	0	0	0	0	0	0	0	0	0	0	0	0	0	0	0	0	0	0	0	0
7.76	79.8445	80.0224	81.8603	117.378	47.1831	95.1924	28.7062	33.5639	58.386	32.278	37.6904	55.6996	39.004	60.6166	41.9671	70.9381	0	0	0	0	0	0	0	0	0	0	0	0	0	0	0	0	0	0	0	0	0	0	0	0	0	0	0	0	0	0	0	0	0
10.34	78.0632	79.1845	82.1462	113.922	47.4018	93.7418	29.2569	34.0316	56.3412	31.3979	37.6495	56.2648	40.4756	61.5323	41.7194	71.3083	0	0	0	0	0	0	0	0	0	0	0	0	0	0	0	0	0	0	0	0	0	0	0	0	0	0	0	0	0	0	0	0	0
12.94	0	0	0	0	0	0	0	0	0	0	0	0	0	0	0	0	0	0	0	0	0	0	0	0	0	0	0	0	0	0	0	0	0	0	0	0	0	0	0	0	0	0	0	0	0	0	0	0	0
15.545	65.4308	67.6693	69.7154	107.448	42.8577	78.4453	24.2148	27.4427	49.8603	27.6166	33.6364	53.1989	31.054	52.6166	36.9341	63.4651	0	0	0	0	0	0	0	0	0	0	0	0	0	0	0	0	0	0	0	0	0	0	0	0	0	0	0	0	0	0	0	0	0
18.125	70.6074	71.1318	75.805	111.794	46.0408	85.7484	25.3149	28.7576	52.2964	28.4005	34.4677	55.9223	34.1542	56.9354	37.9157	66.2543	0	0	0	0	0	0	0	0	0	0	0	0	0	0	0	0	0	0	0	0	0	0	0	0	0	0	0	0	0	0	0	0	0
20.705	73.6324	73.4532	77.2279	114.744	46.6021	88.1515	26.386	30.5771	53.7747	29.2266	34.9368	55.8867	35.3584	58.1291	38.6443	64.4572	0	0	0	0	0	0	0	0	0	0	0	0	0	0	0	0	0	0	0	0	0	0	0	0	0	0	0	0	0	0	0	0	0
23.285	75.0343	73.4387	76.6983	116.881	46.0158	87.6561	25.8287	30.7642	55.2701	29.5415	34.6298	55.5547	38.5652	58.7404	39.9776	65.8063	0	0	0	0	0	0	0	0	0	0	0	0	0	0	0	0	0	0	0	0	0	0	0	0	0	0	0	0	0	0	0	0	0
25.865	74	72.2279	77.9644	116.278	46.4875	86.6812	26.8195	30.78	54.7642	29.8906	35.5231	56.0698	39.1542	58.2859	38.17	64.9486	0	0	0	0	0	0	0	0	0	0	0	0	0	0	0	0	0	0	0	0	0	0	0	0	0	0	0	0	0	0	0	0	0
28.445	74.776	72.2424	78.5375	119.104	45.7246	89.9157	26.0171	32.6957	53.4532	29.7049	34.4111	56.3426	39.6232	60.0013	39.4598	66.0132	0	0	0	0	0	0	0	0	0	0	0	0	0	0	0	0	0	0	0	0	0	0	0	0	0	0	0	0	0	0	0	0	0
31.025	75.6601	74.7233	77.747	119.708	47.2701	89.5428	27.6047	31.552	53.8393	29.747	35.0514	55.9592	40.0092	60.7418	37.7655	68.639	0	0	0	0	0	0	0	0	0	0	0	0	0	0	0	0	0	0	0	0	0	0	0	0	0	0	0	0	0	0	0	0	0
33.605	75.1963	76.3294	74.581	119.024	46.7088	90.0369	25.0237	31.0382	54.697	30.1805	35.3742	56.307	40.1476	58.3913	38.8063	66.3636	0	0	0	0	0	0	0	0	0	0	0	0	0	0	0	0	0	0	0	0	0	0	0	0	0	0	0	0	0	0	0	0	0
36.185	73.9763	74.0435	74.0843	122.354	48.9908	88.2964	27.0105	31.0158	55.0777	30.6588	36.3043	55.224	39.859	60.1607	37.585	69.2846	0	0	0	0	0	0	0	0	0	0	0	0	0	0	0	0	0	0	0	0	0	0	0	0	0	0	0	0	0	0	0	0	0
38.765	75.0395	72.0817	74.6219	123.522	49.2174	87.2925	27.8458	31.0883	53.8142	30.2029	35.9868	55.3689	40.7866	59.0487	38.0725	68.6469	0	0	0	0	0	0	0	0	0	0	0	0	0	0	0	0	0	0	0	0	0	0	0	0	0	0	0	0	0	0	0	0	0
41.345	73.9368	69.6719	73.2635	121.468	50.5231	88.2569	26.5837	30.4848	55.2925	31.3676	35.5797	56.3254	41.7325	60.6258	36.8037	69.8024	0	0	0	0	0	0	0	0	0	0	0	0	0	0	0	0	0	0	0	0	0	0	0	0	0	0	0	0	0	0	0	0	0
43.925	77.7536	69.4308	71.2648	121.318	51.3057	88.2134	29.1291	30.4163	54.4888	29.4427	35.7945	55.9868	43.303	61.2885	37.8933	67.498	0	0	0	0	0	0	0	0	0	0	0	0	0	0	0	0	0	0	0	0	0	0	0	0	0	0	0	0	0	0	0	0	0
46.505	75.1647	70.2859	70.365	121.701	50.4901	87.2358	26.5679	32.3267	55.2148	31.1779	36.224	57.3017	43.1805	61.1423	38.108	67.8709	0	0	0	0	0	0	0	0	0	0	0	0	0	0	0	0	0	0	0	0	0	0	0	0	0	0	0	0	0	0	0	0	0
49.085	76.1436	70.0316	71.8946	123.094	51.6311	86.4242	27.1818	31.1186	56.6324	31.3373	34.7628	56.9618	43.004	62.556	39.747	70.0329	0	0	0	0	0	0	0	0	0	0	0	0	0	0	0	0	0	0	0	0	0	0	0	0	0	0	0	0	0	0	0	0	0
51.665	76.8142	69.9354	71.9974	120.69	48.6324	88.9802	27.4256	31.5204	53.9592	30.2543	34.4993	57.2306	42.6337	64.3294	39.9249	68.4058	0	0	0	0	0	0	0	0	0	0	0	0	0	0	0	0	0	0	0	0	0	0	0	0	0	0	0	0	0	0	0	0	0
54.245	76.8656	69.9723	70.4177	119.9	51.3689	86.2332	27.6219	31.5982	55.913	30.1436	33.9592	57.7339	41.6377	61.4229	40.0791	67.7536	0	0	0	0	0	0	0	0	0	0	0	0	0	0	0	0	0	0	0	0	0	0	0	0	0	0	0	0	0	0	0	0	0
56.84	79.7141	71.3347	71.9038	123.332	50.5191	87.8906	25.5797	30.7708	56.6825	29.0659	35.274	56.4282	42.1238	62.8867	38.3597	67.4216	0	0	0	0	0	0	0	0	0	0	0	0	0	0	0	0	0	0	0	0	0	0	0	0	0	0	0	0	0	0	0	0	0
59.42	79.8406	70.9684	74.3505	122.577	50.8208	89.7378	26.0224	31.1845	54.1028	31.3241	35.2727	57.2701	42.3715	62.7299	40.5362	68.9684	0	0	0	0	0	0	0	0	0	0	0	0	0	0	0	0	0	0	0	0	0	0	0	0	0	0	0	0	0	0	0	0	0
62	75.9578	73.4967	74.4677	120.569	49.0013	88.8722	27.2253	31.9605	52.3913	30.1989	34.9025	58.0764	41.8419	62.0382	40.0856	66.4545	0	0	0	0	0	0	0	0	0	0	0	0	0	0	0	0	0	0	0	0	0	0	0	0	0	0	0	0	0	0	0	0	0
64.58	77.913	71.0053	71.1542	119.705	50.4269	88.3333	27.357	29.7945	54.4308	31.7115	35.9447	59.0975	40.4137	63.2279	39.8959	70.278	0	0	0	0	0	0	0	0	0	0	0	0	0	0	0	0	0	0	0	0	0	0	0	0	0	0	0	0	0	0	0	0	0
67.16	78.0369	74.4177	70.7615	117.823	51.5455	91.4097	26.1383	33.3096	54.0646	31.0224	36.635	58.7444	41.2069	62.5929	39.3254	67.8366	0	0	0	0	0	0	0	0	0	0	0	0	0	0	0	0	0	0	0	0	0	0	0	0	0	0	0	0	0	0	0	0	0
69.75	78.7576	71.1621	71.3162	114.431	51.0356	87.863	26.8142	31.2793	56.0119	30.639	35.9631	57.6034	39.9051	63.9947	41.5626	69.9025	0	0	0	0	0	0	0	0	0	0	0	0	0	0	0	0	0	0	0	0	0	0	0	0	0	0	0	0	0	0	0	0	0
72.33	78.3465	72.8959	70.7549	113.107	50.7022	88.5099	27.3584	31.2609	58.6798	30.9209	34.8432	57.8709	42.0711	63.664	40.8999	66.2213	0	0	0	0	0	0	0	0	0	0	0	0	0	0	0	0	0	0	0	0	0	0	0	0	0	0	0	0	0	0	0	0	0
74.91	78.0764	72.2306	72.0777	111.523	51.3241	88.1845	27.4559	29.3399	58.1884	30.859	35.6746	57.6957	43.6232	62.8933	40.4888	66.6772	0	0	0	0	0	0	0	0	0	0	0	0	0	0	0	0	0	0	0	0	0	0	0	0	0	0	0	0	0	0	0	0	0
77.5	79.9025	72.7352	69.5744	114.258	51.0277	89.2727	27.5191	30.9947	58.8432	30.2358	37.0619	58.7167	42.3241	63.1489	40.8906	68.39	0	0	0	0	0	0	0	0	0	0	0	0	0	0	0	0	0	0	0	0	0	0	0	0	0	0	0	0	0	0	0	0	0
80.08	81.7233	71.0224	71.4058	115.968	54.2477	88.6271	27.004	29.7589	58.365	30.3215	36.7945	59.6509	41.4137	60.5534	41.1673	68.0777	0	0	0	0	0	0	0	0	0	0	0	0	0	0	0	0	0	0	0	0	0	0	0	0	0	0	0	0	0	0	0	0	0
82.66	82.2082	70.8445	70.0593	114.183	52.1278	90.0408	26.4664	29.8353	59.0184	30.2029	37.5731	60.1107	42.5389	61.4611	41.0198	68.7194	0	0	0	0	0	0	0	0	0	0	0	0	0	0	0	0	0	0	0	0	0	0	0	0	0	0	0	0	0	0	0	0	0
85.24	82.4348	72.2055	71.7997	116.495	53.4453	90.3202	26.4783	30.141	59.6917	28.61	38.0817	58.635	43.3149	61.2095	39.996	68.2899	0	0	0	0	0	0	0	0	0	0	0	0	0	0	0	0	0	0	0	0	0	0	0	0	0	0	0	0	0	0	0	0	0
87.83	80.9447	72.5178	72.3267	118.387	51.1673	91.61	26.5375	31.0382	59.365	28.4677	36.8893	59.9302	44.1014	61.5283	41.7444	68.0685	0	0	0	0	0	0	0	0	0	0	0	0	0	0	0	0	0	0	0	0	0	0	0	0	0	0	0	0	0	0	0	0	0
90.41	81.3136	72.502	70.7615	117.917	53.6495	92.3004	24.5494	31.5455	57.307	29.1028	37.5494	60.5718	42.4677	61.4045	41.6087	66.5626	0	0	0	0	0	0	0	0	0	0	0	0	0	0	0	0	0	0	0	0	0	0	0	0	0	0	0	0	0	0	0	0	0
92.99	82.2543	74.3096	71.3794	121.15	53.2991	93.6153	25.7523	29.2266	57.0119	28.8485	35.7444	58.5336	42.9908	60.6851	41.6311	66.0817	0	0	0	0	0	0	0	0	0	0	0	0	0	0	0	0	0	0	0	0	0	0	0	0	0	0	0	0	0	0	0	0	0
95.575	78.6337	70.8551	71.7115	120.045	51.6877	92.5547	25.2398	28.3531	54.5626	28.6403	34.5613	59.5731	41.7589	61.112	41.4203	64.61	0	0	0	0	0	0	0	0	0	0	0	0	0	0	0	0	0	0	0	0	0	0	0	0	0	0	0	0	0	0	0	0	0
98.165	78.3043	72.7022	72.3518	120.881	52.5665	91.9407	25.4124	29.805	56.6245	28.8854	36.6153	60.1568	39.8788	60.8946	41.4242	63.7721	0	0	0	0	0	0	0	0	0	0	0	0	0	0	0	0	0	0	0	0	0	0	0	0	0	0	0	0	0	0	0	0	0
100.745	76.332	71.1621	73.2635	122.057	53.888	90.668	25.8986	30.5731	56.0487	28.3043	35.8458	59.2134	40.8195	61.9895	42.8933	66.6074	0	0	0	0	0	0	0	0	0	0	0	0	0	0	0	0	0	0	0	0	0	0	0	0	0	0	0	0	0	0	0	0	0
103.325	77.1568	76.6996	74.9697	118.399	53.2082	90.0527	25.1028	29.7233	56.4387	29.1594	36.0501	59.6653	39.0026	61.5797	40.5863	62.9157	0	0	0	0	0	0	0	0	0	0	0	0	0	0	0	0	0	0	0	0	0	0	0	0	0	0	0	0	0	0	0	0	0
105.92	77.6364	74.7602	72.8801	117.88	52.2833	93.7694	25.8353	30.5929	54.2292	29.0053	35.8116	58.1765	40.9895	60.2912	41.9578	66.0237	0	0	0	0	0	0	0	0	0	0	0	0	0	0	0	0	0	0	0	0	0	0	0	0	0	0	0	0	0	0	0	0	0
108.5	78.9065	75.249	73.307	116.441	53.2095	91.9552	26.2385	29.5547	55.8063	28.6772	36.3623	60.1186	41.1739	59.5771	41.6311	64.1238	0	0	0	0	0	0	0	0	0	0	0	0	0	0	0	0	0	0	0	0	0	0	0	0	0	0	0	0	0	0	0	0	0
111.08	81.5138	75.4005	72.6206	118.157	53.4664	90.1884	25.2793	30.1212	54.9117	29.2688	36.7773	56.1581	41.336	57.9881	41.7997	65.6179	0	0	0	0	0	0	0	0	0	0	0	0	0	0	0	0	0	0	0	0	0	0	0	0	0	0	0	0	0	0	0	0	0
113.66	77.9763	78.0949	72.9341	117.71	54.8762	94.3096	27.8788	28.9209	56.8788	28.3426	36.1963	59.3188	39.9051	57.8432	40.2279	65.303	0	0	0	0	0	0	0	0	0	0	0	0	0	0	0	0	0	0	0	0	0	0	0	0	0	0	0	0	0	0	0	0	0
116.24	78.892	77.0369	71.5889	114.971	53.0935	94.4387	25.1107	29.7602	57.6047	27.7312	36.0132	60.6877	39.9183	59.0092	42.4335	65.1989	0	0	0	0	0	0	0	0	0	0	0	0	0	0	0	0	0	0	0	0	0	0	0	0	0	0	0	0	0	0	0	0	0
OGG1-GFP deNEDDi 405
time	CELL 1	CELL 2	CELL 3	CELL 4	CELL 5	CELL 6	CELL 7	CELL 8	CELL 9	CELL 10	CELL 11	CELL 12	CELL 13	CELL 14	CELL 15	CELL 16	CELL 17	CELL 18	CELL 19	CELL 20	CELL 21	CELL 22	CELL 23	CELL 24	CELL 25	CELL 26	CELL 27	CELL 28	CELL 29	CELL 30	CELL 31	CELL 32	CELL 33	CELL 34	CELL 35	CELL 36	CELL 37	CELL 38	CELL 39	CELL 40	CELL 41	CELL 42	CELL 43	CELL 44	CELL 45	CELL 46	CELL 47	CELL 48	CELL 49
0	77.2899	64.108	91.5191	38.4862	37.4954	41.7747	52.2964	25.1792	45.1462	76.1739	89.0975	100.593	66.7984	73.5112	120.187	56.8366	0	0	0	0	0	0	0	0	0	0	0	0	0	0	0	0	0	0	0	0	0	0	0	0	0	0	0	0	0	0	0	0	0
2.595	79.0224	70.4796	92.4071	39.0369	37.0053	40.2675	52.8142	25.6588	44.4308	75.9038	87.4124	96.4032	62.9723	71.8195	119.385	55.6443	0	0	0	0	0	0	0	0	0	0	0	0	0	0	0	0	0	0	0	0	0	0	0	0	0	0	0	0	0	0	0	0	0
5.175	76.5165	68.1238	92.5586	40.6772	35.7325	40.9249	52.9354	26.4018	43.4071	74.4335	89.083	95.9183	62.253	71.9605	117.117	57.087	0	0	0	0	0	0	0	0	0	0	0	0	0	0	0	0	0	0	0	0	0	0	0	0	0	0	0	0	0	0	0	0	0
7.755	73.8788	68.585	90.7339	40.2543	38.2622	40.1673	53.6245	26.7721	43.1107	74.0619	88.5507	99.1028	64.6719	71.3215	114.704	57.3307	0	0	0	0	0	0	0	0	0	0	0	0	0	0	0	0	0	0	0	0	0	0	0	0	0	0	0	0	0	0	0	0	0
10.335	72.9855	64.4677	89.3136	39.5296	37.8867	39.8445	52.3452	25.6113	44.6482	73.1607	88.556	99.025	63.1489	74.7233	116.56	57.4058	0	0	0	0	0	0	0	0	0	0	0	0	0	0	0	0	0	0	0	0	0	0	0	0	0	0	0	0	0	0	0	0	0
12.935	0	0	0	0	0	0	0	0	0	0	0	0	0	0	0	0	0	0	0	0	0	0	0	0	0	0	0	0	0	0	0	0	0	0	0	0	0	0	0	0	0	0	0	0	0	0	0	0	0
15.54	62.8999	54.1792	78.4941	33.5507	32.5455	36.7352	46.083	23.0922	40.5626	65.2345	82.4401	92.8406	61.614	66.2306	101.8	50.9407	0	0	0	0	0	0	0	0	0	0	0	0	0	0	0	0	0	0	0	0	0	0	0	0	0	0	0	0	0	0	0	0	0
18.12	67.5665	56.5889	84.1423	37.5613	35.1159	37.5771	47.4242	24.9684	42.9631	68.4137	83.7497	93.3926	59.2622	68.5982	102.402	52.2885	0	0	0	0	0	0	0	0	0	0	0	0	0	0	0	0	0	0	0	0	0	0	0	0	0	0	0	0	0	0	0	0	0
20.7	68.8933	59.6904	86.8287	36.195	35.5152	39.1489	48.6021	25.3241	42.6166	69.61	84.6957	93.8762	62.5257	69.3004	105.202	53.5415	0	0	0	0	0	0	0	0	0	0	0	0	0	0	0	0	0	0	0	0	0	0	0	0	0	0	0	0	0	0	0	0	0
23.28	72.7826	61.7773	88.635	37.5389	35.6337	40.0896	49.386	26.3834	42.8841	70.1963	87.7325	98.3083	61.9565	68.0791	107.349	53.2991	0	0	0	0	0	0	0	0	0	0	0	0	0	0	0	0	0	0	0	0	0	0	0	0	0	0	0	0	0	0	0	0	0
25.86	69.726	62.5507	89.1278	38.0303	35.9144	38.7747	50.3887	26.0435	43.2885	72.2029	87.0777	94.8445	62.3162	67.274	105.69	54.8617	0	0	0	0	0	0	0	0	0	0	0	0	0	0	0	0	0	0	0	0	0	0	0	0	0	0	0	0	0	0	0	0	0
28.44	69.888	64.3215	90.1765	36.9684	34.9407	39.4941	51.8366	27.1779	43.6166	71.3017	84.7339	95.7312	62.5112	69.4453	107.307	56.6548	0	0	0	0	0	0	0	0	0	0	0	0	0	0	0	0	0	0	0	0	0	0	0	0	0	0	0	0	0	0	0	0	0
31.02	72.5731	64.8498	92.1489	35.9065	35.1502	41.0659	50.5296	26.386	45.0949	72.5099	86.5652	95.8419	61.2174	70.6812	107.261	57.0659	0	0	0	0	0	0	0	0	0	0	0	0	0	0	0	0	0	0	0	0	0	0	0	0	0	0	0	0	0	0	0	0	0
33.6	73.9881	65.9051	89.5138	37.1173	37.0619	42.2899	53.4321	27.6733	45.6337	73.9249	86.668	94.8221	59.6812	69.8076	107.066	56.8682	0	0	0	0	0	0	0	0	0	0	0	0	0	0	0	0	0	0	0	0	0	0	0	0	0	0	0	0	0	0	0	0	0
36.18	71.7931	66.5283	92.3979	36.9499	36.0487	43.5758	53.8801	26.4901	45.6561	72.3096	86.502	96.5072	59.469	70.7115	107.465	55.5112	0	0	0	0	0	0	0	0	0	0	0	0	0	0	0	0	0	0	0	0	0	0	0	0	0	0	0	0	0	0	0	0	0
38.76	75.0171	68.0092	90.581	36.3294	37.3478	41.9315	52.664	27.0553	45.5968	70.4862	85.2016	96.9407	59.7457	69.0514	109.208	58.2424	0	0	0	0	0	0	0	0	0	0	0	0	0	0	0	0	0	0	0	0	0	0	0	0	0	0	0	0	0	0	0	0	0
41.34	72.2964	69.4348	89.0145	37.6311	36.8841	44.8999	54.137	27.0119	47.0395	72.5692	86.0237	99.9157	59.2069	69.473	109.671	56.7655	0	0	0	0	0	0	0	0	0	0	0	0	0	0	0	0	0	0	0	0	0	0	0	0	0	0	0	0	0	0	0	0	0
43.92	73.3478	69.5349	90.3333	38.8788	36.6232	42.3874	53.3742	26.2358	46.7022	73.4348	86.8314	97.5072	62.1225	69.4374	106.627	56.6772	0	0	0	0	0	0	0	0	0	0	0	0	0	0	0	0	0	0	0	0	0	0	0	0	0	0	0	0	0	0	0	0	0
46.5	73.0896	69.2635	88.3412	35.9671	38.3874	41.9684	53.0632	26.8524	47.9592	75.8735	89.5389	98.4835	61.5613	69.1555	107.841	57.1014	0	0	0	0	0	0	0	0	0	0	0	0	0	0	0	0	0	0	0	0	0	0	0	0	0	0	0	0	0	0	0	0	0
49.08	71.8472	69.0672	88.6324	37.2016	36.8841	44.9104	52.8472	27.6864	47.4598	77.1212	87.5494	98.5231	61.5349	69.303	110.15	56.809	0	0	0	0	0	0	0	0	0	0	0	0	0	0	0	0	0	0	0	0	0	0	0	0	0	0	0	0	0	0	0	0	0
51.665	71.166	65.913	89.9644	37.9842	37.8155	42.9209	54.498	26.4809	45.7365	76.5929	89.3333	98.888	58.3966	68.1159	107.484	57.9447	0	0	0	0	0	0	0	0	0	0	0	0	0	0	0	0	0	0	0	0	0	0	0	0	0	0	0	0	0	0	0	0	0
54.245	70.913	65.9697	91.3043	38.0751	36.6574	44.2938	52.7576	26.8775	45.9433	77.3083	91.2754	96.2055	61.6522	69.5455	110.697	56.6733	0	0	0	0	0	0	0	0	0	0	0	0	0	0	0	0	0	0	0	0	0	0	0	0	0	0	0	0	0	0	0	0	0
56.84	71.6166	66.7523	90.4875	36.5046	36.8511	44.3623	53.2292	27.5784	45.2134	74.8248	89.6034	95.9499	61.8208	66.8801	110.468	56.8814	0	0	0	0	0	0	0	0	0	0	0	0	0	0	0	0	0	0	0	0	0	0	0	0	0	0	0	0	0	0	0	0	0
59.42	72.4282	66.8511	88.892	39.7286	37.7931	43.1502	51.8037	27.3426	45.5534	77.5507	88.5362	96.17	62.2029	69.1028	108.12	56.2635	0	0	0	0	0	0	0	0	0	0	0	0	0	0	0	0	0	0	0	0	0	0	0	0	0	0	0	0	0	0	0	0	0
62	73.7773	67.6509	89.0053	37.5679	36.9262	43.0619	53.4796	25.8235	43.9091	77.0026	90.6535	91.5837	62.2978	69.4809	108.501	58.2464	0	0	0	0	0	0	0	0	0	0	0	0	0	0	0	0	0	0	0	0	0	0	0	0	0	0	0	0	0	0	0	0	0
64.58	73.5507	70.141	89.5586	36.5138	36.6877	45.357	54.3017	28.1726	45.635	77.6877	92.2306	94.0053	59.4875	69.6535	110.171	54.5626	0	0	0	0	0	0	0	0	0	0	0	0	0	0	0	0	0	0	0	0	0	0	0	0	0	0	0	0	0	0	0	0	0
67.175	72.8709	64.3992	88.8419	38.4967	37.4387	44.0725	52.5191	27.913	45.0264	75.5586	90.9618	95.3505	61.7049	68.4321	108.996	57.0975	0	0	0	0	0	0	0	0	0	0	0	0	0	0	0	0	0	0	0	0	0	0	0	0	0	0	0	0	0	0	0	0	0
69.755	70.5797	65.5059	89.2345	39.2714	36.2029	43.9209	55.1845	27.3531	46.4638	76.9065	92.2701	95.6601	61.4677	68.9895	107.121	55.8353	0	0	0	0	0	0	0	0	0	0	0	0	0	0	0	0	0	0	0	0	0	0	0	0	0	0	0	0	0	0	0	0	0
72.335	71.8314	65.7576	87.4993	37.9974	37.1159	43.751	52.6469	27.336	44.9736	77.1238	94.4914	95.8366	61.8498	70.1278	107.499	55.3439	0	0	0	0	0	0	0	0	0	0	0	0	0	0	0	0	0	0	0	0	0	0	0	0	0	0	0	0	0	0	0	0	0
74.915	72.5942	65.0066	84.4743	36.8722	37.4611	43.2464	51.8379	26.4704	45.3399	73.7839	95.3083	92.5191	62.4124	69.2569	108.776	54.1212	0	0	0	0	0	0	0	0	0	0	0	0	0	0	0	0	0	0	0	0	0	0	0	0	0	0	0	0	0	0	0	0	0
77.495	73.0487	64.5059	86.2266	36.7088	37.0856	42.3913	53.2016	27.9855	45.6192	78.863	94.805	92.0474	61.8103	69.726	105.551	55.7404	0	0	0	0	0	0	0	0	0	0	0	0	0	0	0	0	0	0	0	0	0	0	0	0	0	0	0	0	0	0	0	0	0
80.09	73.5599	67.3043	84.614	37.1884	37.4493	44.2806	52.1515	28.195	45.6614	77.9038	96.4704	91.9433	62.1845	69.3333	107.289	55.5639	0	0	0	0	0	0	0	0	0	0	0	0	0	0	0	0	0	0	0	0	0	0	0	0	0	0	0	0	0	0	0	0	0
82.67	72.2266	68.0817	86.5231	36.8485	37.3162	42.83	54.8867	28.4585	46.2964	76.8393	95.5784	91.5718	61.4993	69.3215	108.024	55.0053	0	0	0	0	0	0	0	0	0	0	0	0	0	0	0	0	0	0	0	0	0	0	0	0	0	0	0	0	0	0	0	0	0
85.25	73.8419	67.4572	85.9763	37.7945	37.3412	44.8986	51.7918	28.2819	46.3465	77.8274	93.6298	95.2016	60.1383	69.9341	105.418	52.2055	0	0	0	0	0	0	0	0	0	0	0	0	0	0	0	0	0	0	0	0	0	0	0	0	0	0	0	0	0	0	0	0	0
87.83	74.693	68.1252	85.834	36.9486	36.8814	43.635	52.9855	28.0474	46.5507	76.1502	95.3689	93.5402	62.1831	68.5349	107.626	53.0158	0	0	0	0	0	0	0	0	0	0	0	0	0	0	0	0	0	0	0	0	0	0	0	0	0	0	0	0	0	0	0	0	0
90.41	73.2819	70.8182	84.6904	37.9618	34.6061	43.3228	53.1067	27.6416	45.8406	75.9592	91.0171	93.5929	59.6311	68.1845	106.02	51.7457	0	0	0	0	0	0	0	0	0	0	0	0	0	0	0	0	0	0	0	0	0	0	0	0	0	0	0	0	0	0	0	0	0
93.005	73.7299	70.7615	83.1146	36.0672	37.0791	43.9947	52.7918	27.8617	45.7721	77.614	93.6627	94.1779	59.83	69.1607	108.793	51.2964	0	0	0	0	0	0	0	0	0	0	0	0	0	0	0	0	0	0	0	0	0	0	0	0	0	0	0	0	0	0	0	0	0
95.585	74.4598	65.8854	84.4111	37.0975	36.3386	42.5217	53.1542	27.8696	45.2925	75.2161	94.087	93.1845	61.4163	67.8524	108.163	51.5072	0	0	0	0	0	0	0	0	0	0	0	0	0	0	0	0	0	0	0	0	0	0	0	0	0	0	0	0	0	0	0	0	0
98.165	74.8538	70.9539	84.8169	38.4743	36.386	43.7484	51.8524	27.3584	46.2846	75.5375	91.6113	94.4295	59.4295	68.1713	106.3	51.747	0	0	0	0	0	0	0	0	0	0	0	0	0	0	0	0	0	0	0	0	0	0	0	0	0	0	0	0	0	0	0	0	0
100.745	72.0079	71.1765	83.776	38.834	36.5086	43.8762	53.4519	28.1858	44.5007	76.6706	93.4387	95.1752	59.112	67.7418	109.152	51.776	0	0	0	0	0	0	0	0	0	0	0	0	0	0	0	0	0	0	0	0	0	0	0	0	0	0	0	0	0	0	0	0	0
103.325	73.058	71.2161	83.2661	36.9842	34.8327	44.4888	52.0975	26.8287	45.498	76.9789	91.7352	93.8999	61.6087	66.8287	110.972	51.3913	0	0	0	0	0	0	0	0	0	0	0	0	0	0	0	0	0	0	0	0	0	0	0	0	0	0	0	0	0	0	0	0	0
105.92	72.1528	68.5072	84.9908	38.3399	36.8959	43.0659	53.39	27.5718	46.307	75.996	90.8617	95.5468	61.6785	66.4045	106.754	51.4677	0	0	0	0	0	0	0	0	0	0	0	0	0	0	0	0	0	0	0	0	0	0	0	0	0	0	0	0	0	0	0	0	0
108.5	72.1805	71.5099	84.0079	38.5468	35.8867	42.2872	52.4058	26.5837	45.2121	76.7141	90.1238	95.4058	60.9592	69.3597	107.35	52.253	0	0	0	0	0	0	0	0	0	0	0	0	0	0	0	0	0	0	0	0	0	0	0	0	0	0	0	0	0	0	0	0	0
111.08	72.4914	69.9657	83.6706	37.1621	35.7391	42.2912	51.9934	26.0817	44.2582	77.7642	90.3162	97.1831	60.971	69.805	109.415	51.639	0	0	0	0	0	0	0	0	0	0	0	0	0	0	0	0	0	0	0	0	0	0	0	0	0	0	0	0	0	0	0	0	0
113.66	73.5942	71.9381	82.9578	38.5244	36.0711	41.2859	53.1199	27.8314	46.7642	77.137	87.6798	95.004	63.7154	70.1107	109.918	51.1107	0	0	0	0	0	0	0	0	0	0	0	0	0	0	0	0	0	0	0	0	0	0	0	0	0	0	0	0	0	0	0	0	0
116.24	73.2701	72.2622	84.3004	39.3202	36.7273	40.9368	52.8432	27.1673	45.1963	77.5112	86.0487	97.9473	60.1568	69.0316	109.469	51.1792	0	0	0	0	0	0	0	0	0	0	0	0	0	0	0	0	0	0	0	0	0	0	0	0	0	0	0	0	0	0	0	0	0
0
time	CELL 1	CELL 2	CELL 3	CELL 4	CELL 5	CELL 6	CELL 7	CELL 8	CELL 9	CELL 10	CELL 11	CELL 12	CELL 13	CELL 14	CELL 15	CELL 16	CELL 17	CELL 18	CELL 19	CELL 20	CELL 21	CELL 22	CELL 23	CELL 24	CELL 25	CELL 26	CELL 27	CELL 28	CELL 29	CELL 30	CELL 31	CELL 32	CELL 33	CELL 34	CELL 35	CELL 36	CELL 37	CELL 38	CELL 39	CELL 40	CELL 41	CELL 42	CELL 43	CELL 44	CELL 45	CELL 46	CELL 47	CELL 48	CELL 49
0	0	0	0	0	0	0	0	0	0	0	0	0	0	0	0	0	0	0	0	0	0	0	0	0	0	0	0	0	0	0	0	0	0	0	0	0	0	0	0	0	0	0	0	0	0	0	0	0	0
0	0	0	0	0	0	0	0	0	0	0	0	0	0	0	0	0	0	0	0	0	0	0	0	0	0	0	0	0	0	0	0	0	0	0	0	0	0	0	0	0	0	0	0	0	0	0	0	0	0
0	0	0	0	0	0	0	0	0	0	0	0	0	0	0	0	0	0	0	0	0	0	0	0	0	0	0	0	0	0	0	0	0	0	0	0	0	0	0	0	0	0	0	0	0	0	0	0	0	0
0	0	0	0	0	0	0	0	0	0	0	0	0	0	0	0	0	0	0	0	0	0	0	0	0	0	0	0	0	0	0	0	0	0	0	0	0	0	0	0	0	0	0	0	0	0	0	0	0	0
0	0	0	0	0	0	0	0	0	0	0	0	0	0	0	0	0	0	0	0	0	0	0	0	0	0	0	0	0	0	0	0	0	0	0	0	0	0	0	0	0	0	0	0	0	0	0	0	0	0
0	0	0	0	0	0	0	0	0	0	0	0	0	0	0	0	0	0	0	0	0	0	0	0	0	0	0	0	0	0	0	0	0	0	0	0	0	0	0	0	0	0	0	0	0	0	0	0	0	0
0	0	0	0	0	0	0	0	0	0	0	0	0	0	0	0	0	0	0	0	0	0	0	0	0	0	0	0	0	0	0	0	0	0	0	0	0	0	0	0	0	0	0	0	0	0	0	0	0	0
0	0	0	0	0	0	0	0	0	0	0	0	0	0	0	0	0	0	0	0	0	0	0	0	0	0	0	0	0	0	0	0	0	0	0	0	0	0	0	0	0	0	0	0	0	0	0	0	0	0
0	0	0	0	0	0	0	0	0	0	0	0	0	0	0	0	0	0	0	0	0	0	0	0	0	0	0	0	0	0	0	0	0	0	0	0	0	0	0	0	0	0	0	0	0	0	0	0	0	0
0	0	0	0	0	0	0	0	0	0	0	0	0	0	0	0	0	0	0	0	0	0	0	0	0	0	0	0	0	0	0	0	0	0	0	0	0	0	0	0	0	0	0	0	0	0	0	0	0	0
0	0	0	0	0	0	0	0	0	0	0	0	0	0	0	0	0	0	0	0	0	0	0	0	0	0	0	0	0	0	0	0	0	0	0	0	0	0	0	0	0	0	0	0	0	0	0	0	0	0
0	0	0	0	0	0	0	0	0	0	0	0	0	0	0	0	0	0	0	0	0	0	0	0	0	0	0	0	0	0	0	0	0	0	0	0	0	0	0	0	0	0	0	0	0	0	0	0	0	0
0	0	0	0	0	0	0	0	0	0	0	0	0	0	0	0	0	0	0	0	0	0	0	0	0	0	0	0	0	0	0	0	0	0	0	0	0	0	0	0	0	0	0	0	0	0	0	0	0	0
0	0	0	0	0	0	0	0	0	0	0	0	0	0	0	0	0	0	0	0	0	0	0	0	0	0	0	0	0	0	0	0	0	0	0	0	0	0	0	0	0	0	0	0	0	0	0	0	0	0
0	0	0	0	0	0	0	0	0	0	0	0	0	0	0	0	0	0	0	0	0	0	0	0	0	0	0	0	0	0	0	0	0	0	0	0	0	0	0	0	0	0	0	0	0	0	0	0	0	0
0	0	0	0	0	0	0	0	0	0	0	0	0	0	0	0	0	0	0	0	0	0	0	0	0	0	0	0	0	0	0	0	0	0	0	0	0	0	0	0	0	0	0	0	0	0	0	0	0	0
0	0	0	0	0	0	0	0	0	0	0	0	0	0	0	0	0	0	0	0	0	0	0	0	0	0	0	0	0	0	0	0	0	0	0	0	0	0	0	0	0	0	0	0	0	0	0	0	0	0
0	0	0	0	0	0	0	0	0	0	0	0	0	0	0	0	0	0	0	0	0	0	0	0	0	0	0	0	0	0	0	0	0	0	0	0	0	0	0	0	0	0	0	0	0	0	0	0	0	0
0	0	0	0	0	0	0	0	0	0	0	0	0	0	0	0	0	0	0	0	0	0	0	0	0	0	0	0	0	0	0	0	0	0	0	0	0	0	0	0	0	0	0	0	0	0	0	0	0	0
0	0	0	0	0	0	0	0	0	0	0	0	0	0	0	0	0	0	0	0	0	0	0	0	0	0	0	0	0	0	0	0	0	0	0	0	0	0	0	0	0	0	0	0	0	0	0	0	0	0
0	0	0	0	0	0	0	0	0	0	0	0	0	0	0	0	0	0	0	0	0	0	0	0	0	0	0	0	0	0	0	0	0	0	0	0	0	0	0	0	0	0	0	0	0	0	0	0	0	0
0	0	0	0	0	0	0	0	0	0	0	0	0	0	0	0	0	0	0	0	0	0	0	0	0	0	0	0	0	0	0	0	0	0	0	0	0	0	0	0	0	0	0	0	0	0	0	0	0	0
0	0	0	0	0	0	0	0	0	0	0	0	0	0	0	0	0	0	0	0	0	0	0	0	0	0	0	0	0	0	0	0	0	0	0	0	0	0	0	0	0	0	0	0	0	0	0	0	0	0
0	0	0	0	0	0	0	0	0	0	0	0	0	0	0	0	0	0	0	0	0	0	0	0	0	0	0	0	0	0	0	0	0	0	0	0	0	0	0	0	0	0	0	0	0	0	0	0	0	0
0	0	0	0	0	0	0	0	0	0	0	0	0	0	0	0	0	0	0	0	0	0	0	0	0	0	0	0	0	0	0	0	0	0	0	0	0	0	0	0	0	0	0	0	0	0	0	0	0	0
0	0	0	0	0	0	0	0	0	0	0	0	0	0	0	0	0	0	0	0	0	0	0	0	0	0	0	0	0	0	0	0	0	0	0	0	0	0	0	0	0	0	0	0	0	0	0	0	0	0
0	0	0	0	0	0	0	0	0	0	0	0	0	0	0	0	0	0	0	0	0	0	0	0	0	0	0	0	0	0	0	0	0	0	0	0	0	0	0	0	0	0	0	0	0	0	0	0	0	0
0	0	0	0	0	0	0	0	0	0	0	0	0	0	0	0	0	0	0	0	0	0	0	0	0	0	0	0	0	0	0	0	0	0	0	0	0	0	0	0	0	0	0	0	0	0	0	0	0	0
0	0	0	0	0	0	0	0	0	0	0	0	0	0	0	0	0	0	0	0	0	0	0	0	0	0	0	0	0	0	0	0	0	0	0	0	0	0	0	0	0	0	0	0	0	0	0	0	0	0
0	0	0	0	0	0	0	0	0	0	0	0	0	0	0	0	0	0	0	0	0	0	0	0	0	0	0	0	0	0	0	0	0	0	0	0	0	0	0	0	0	0	0	0	0	0	0	0	0	0
0	0	0	0	0	0	0	0	0	0	0	0	0	0	0	0	0	0	0	0	0	0	0	0	0	0	0	0	0	0	0	0	0	0	0	0	0	0	0	0	0	0	0	0	0	0	0	0	0	0
0	0	0	0	0	0	0	0	0	0	0	0	0	0	0	0	0	0	0	0	0	0	0	0	0	0	0	0	0	0	0	0	0	0	0	0	0	0	0	0	0	0	0	0	0	0	0	0	0	0
0	0	0	0	0	0	0	0	0	0	0	0	0	0	0	0	0	0	0	0	0	0	0	0	0	0	0	0	0	0	0	0	0	0	0	0	0	0	0	0	0	0	0	0	0	0	0	0	0	0
0	0	0	0	0	0	0	0	0	0	0	0	0	0	0	0	0	0	0	0	0	0	0	0	0	0	0	0	0	0	0	0	0	0	0	0	0	0	0	0	0	0	0	0	0	0	0	0	0	0
0	0	0	0	0	0	0	0	0	0	0	0	0	0	0	0	0	0	0	0	0	0	0	0	0	0	0	0	0	0	0	0	0	0	0	0	0	0	0	0	0	0	0	0	0	0	0	0	0	0
0	0	0	0	0	0	0	0	0	0	0	0	0	0	0	0	0	0	0	0	0	0	0	0	0	0	0	0	0	0	0	0	0	0	0	0	0	0	0	0	0	0	0	0	0	0	0	0	0	0
0	0	0	0	0	0	0	0	0	0	0	0	0	0	0	0	0	0	0	0	0	0	0	0	0	0	0	0	0	0	0	0	0	0	0	0	0	0	0	0	0	0	0	0	0	0	0	0	0	0
0	0	0	0	0	0	0	0	0	0	0	0	0	0	0	0	0	0	0	0	0	0	0	0	0	0	0	0	0	0	0	0	0	0	0	0	0	0	0	0	0	0	0	0	0	0	0	0	0	0
0	0	0	0	0	0	0	0	0	0	0	0	0	0	0	0	0	0	0	0	0	0	0	0	0	0	0	0	0	0	0	0	0	0	0	0	0	0	0	0	0	0	0	0	0	0	0	0	0	0
0	0	0	0	0	0	0	0	0	0	0	0	0	0	0	0	0	0	0	0	0	0	0	0	0	0	0	0	0	0	0	0	0	0	0	0	0	0	0	0	0	0	0	0	0	0	0	0	0	0
0	0	0	0	0	0	0	0	0	0	0	0	0	0	0	0	0	0	0	0	0	0	0	0	0	0	0	0	0	0	0	0	0	0	0	0	0	0	0	0	0	0	0	0	0	0	0	0	0	0
0	0	0	0	0	0	0	0	0	0	0	0	0	0	0	0	0	0	0	0	0	0	0	0	0	0	0	0	0	0	0	0	0	0	0	0	0	0	0	0	0	0	0	0	0	0	0	0	0	0
0	0	0	0	0	0	0	0	0	0	0	0	0	0	0	0	0	0	0	0	0	0	0	0	0	0	0	0	0	0	0	0	0	0	0	0	0	0	0	0	0	0	0	0	0	0	0	0	0	0
0	0	0	0	0	0	0	0	0	0	0	0	0	0	0	0	0	0	0	0	0	0	0	0	0	0	0	0	0	0	0	0	0	0	0	0	0	0	0	0	0	0	0	0	0	0	0	0	0	0
0	0	0	0	0	0	0	0	0	0	0	0	0	0	0	0	0	0	0	0	0	0	0	0	0	0	0	0	0	0	0	0	0	0	0	0	0	0	0	0	0	0	0	0	0	0	0	0	0	0
0	0	0	0	0	0	0	0	0	0	0	0	0	0	0	0	0	0	0	0	0	0	0	0	0	0	0	0	0	0	0	0	0	0	0	0	0	0	0	0	0	0	0	0	0	0	0	0	0	0
0
time	CELL 1	CELL 2	CELL 3	CELL 4	CELL 5	CELL 6	CELL 7	CELL 8	CELL 9	CELL 10	CELL 11	CELL 12	CELL 13	CELL 14	CELL 15	CELL 16	CELL 17	CELL 18	CELL 19	CELL 20	CELL 21	CELL 22	CELL 23	CELL 24	CELL 25	CELL 26	CELL 27	CELL 28	CELL 29	CELL 30	CELL 31	CELL 32	CELL 33	CELL 34	CELL 35	CELL 36	CELL 37	CELL 38	CELL 39	CELL 40	CELL 41	CELL 42	CELL 43	CELL 44	CELL 45	CELL 46	CELL 47	CELL 48	CELL 49
0	0	0	0	0	0	0	0	0	0	0	0	0	0	0	0	0	0	0	0	0	0	0	0	0	0	0	0	0	0	0	0	0	0	0	0	0	0	0	0	0	0	0	0	0	0	0	0	0	0
0	0	0	0	0	0	0	0	0	0	0	0	0	0	0	0	0	0	0	0	0	0	0	0	0	0	0	0	0	0	0	0	0	0	0	0	0	0	0	0	0	0	0	0	0	0	0	0	0	0
0	0	0	0	0	0	0	0	0	0	0	0	0	0	0	0	0	0	0	0	0	0	0	0	0	0	0	0	0	0	0	0	0	0	0	0	0	0	0	0	0	0	0	0	0	0	0	0	0	0
0	0	0	0	0	0	0	0	0	0	0	0	0	0	0	0	0	0	0	0	0	0	0	0	0	0	0	0	0	0	0	0	0	0	0	0	0	0	0	0	0	0	0	0	0	0	0	0	0	0
0	0	0	0	0	0	0	0	0	0	0	0	0	0	0	0	0	0	0	0	0	0	0	0	0	0	0	0	0	0	0	0	0	0	0	0	0	0	0	0	0	0	0	0	0	0	0	0	0	0
0	0	0	0	0	0	0	0	0	0	0	0	0	0	0	0	0	0	0	0	0	0	0	0	0	0	0	0	0	0	0	0	0	0	0	0	0	0	0	0	0	0	0	0	0	0	0	0	0	0
0	0	0	0	0	0	0	0	0	0	0	0	0	0	0	0	0	0	0	0	0	0	0	0	0	0	0	0	0	0	0	0	0	0	0	0	0	0	0	0	0	0	0	0	0	0	0	0	0	0
0	0	0	0	0	0	0	0	0	0	0	0	0	0	0	0	0	0	0	0	0	0	0	0	0	0	0	0	0	0	0	0	0	0	0	0	0	0	0	0	0	0	0	0	0	0	0	0	0	0
0	0	0	0	0	0	0	0	0	0	0	0	0	0	0	0	0	0	0	0	0	0	0	0	0	0	0	0	0	0	0	0	0	0	0	0	0	0	0	0	0	0	0	0	0	0	0	0	0	0
0	0	0	0	0	0	0	0	0	0	0	0	0	0	0	0	0	0	0	0	0	0	0	0	0	0	0	0	0	0	0	0	0	0	0	0	0	0	0	0	0	0	0	0	0	0	0	0	0	0
0	0	0	0	0	0	0	0	0	0	0	0	0	0	0	0	0	0	0	0	0	0	0	0	0	0	0	0	0	0	0	0	0	0	0	0	0	0	0	0	0	0	0	0	0	0	0	0	0	0
0	0	0	0	0	0	0	0	0	0	0	0	0	0	0	0	0	0	0	0	0	0	0	0	0	0	0	0	0	0	0	0	0	0	0	0	0	0	0	0	0	0	0	0	0	0	0	0	0	0
0	0	0	0	0	0	0	0	0	0	0	0	0	0	0	0	0	0	0	0	0	0	0	0	0	0	0	0	0	0	0	0	0	0	0	0	0	0	0	0	0	0	0	0	0	0	0	0	0	0
0	0	0	0	0	0	0	0	0	0	0	0	0	0	0	0	0	0	0	0	0	0	0	0	0	0	0	0	0	0	0	0	0	0	0	0	0	0	0	0	0	0	0	0	0	0	0	0	0	0
0	0	0	0	0	0	0	0	0	0	0	0	0	0	0	0	0	0	0	0	0	0	0	0	0	0	0	0	0	0	0	0	0	0	0	0	0	0	0	0	0	0	0	0	0	0	0	0	0	0
0	0	0	0	0	0	0	0	0	0	0	0	0	0	0	0	0	0	0	0	0	0	0	0	0	0	0	0	0	0	0	0	0	0	0	0	0	0	0	0	0	0	0	0	0	0	0	0	0	0
0	0	0	0	0	0	0	0	0	0	0	0	0	0	0	0	0	0	0	0	0	0	0	0	0	0	0	0	0	0	0	0	0	0	0	0	0	0	0	0	0	0	0	0	0	0	0	0	0	0
0	0	0	0	0	0	0	0	0	0	0	0	0	0	0	0	0	0	0	0	0	0	0	0	0	0	0	0	0	0	0	0	0	0	0	0	0	0	0	0	0	0	0	0	0	0	0	0	0	0
0	0	0	0	0	0	0	0	0	0	0	0	0	0	0	0	0	0	0	0	0	0	0	0	0	0	0	0	0	0	0	0	0	0	0	0	0	0	0	0	0	0	0	0	0	0	0	0	0	0
0	0	0	0	0	0	0	0	0	0	0	0	0	0	0	0	0	0	0	0	0	0	0	0	0	0	0	0	0	0	0	0	0	0	0	0	0	0	0	0	0	0	0	0	0	0	0	0	0	0
0	0	0	0	0	0	0	0	0	0	0	0	0	0	0	0	0	0	0	0	0	0	0	0	0	0	0	0	0	0	0	0	0	0	0	0	0	0	0	0	0	0	0	0	0	0	0	0	0	0
0	0	0	0	0	0	0	0	0	0	0	0	0	0	0	0	0	0	0	0	0	0	0	0	0	0	0	0	0	0	0	0	0	0	0	0	0	0	0	0	0	0	0	0	0	0	0	0	0	0
0	0	0	0	0	0	0	0	0	0	0	0	0	0	0	0	0	0	0	0	0	0	0	0	0	0	0	0	0	0	0	0	0	0	0	0	0	0	0	0	0	0	0	0	0	0	0	0	0	0
0	0	0	0	0	0	0	0	0	0	0	0	0	0	0	0	0	0	0	0	0	0	0	0	0	0	0	0	0	0	0	0	0	0	0	0	0	0	0	0	0	0	0	0	0	0	0	0	0	0
0	0	0	0	0	0	0	0	0	0	0	0	0	0	0	0	0	0	0	0	0	0	0	0	0	0	0	0	0	0	0	0	0	0	0	0	0	0	0	0	0	0	0	0	0	0	0	0	0	0
0	0	0	0	0	0	0	0	0	0	0	0	0	0	0	0	0	0	0	0	0	0	0	0	0	0	0	0	0	0	0	0	0	0	0	0	0	0	0	0	0	0	0	0	0	0	0	0	0	0
0	0	0	0	0	0	0	0	0	0	0	0	0	0	0	0	0	0	0	0	0	0	0	0	0	0	0	0	0	0	0	0	0	0	0	0	0	0	0	0	0	0	0	0	0	0	0	0	0	0
0	0	0	0	0	0	0	0	0	0	0	0	0	0	0	0	0	0	0	0	0	0	0	0	0	0	0	0	0	0	0	0	0	0	0	0	0	0	0	0	0	0	0	0	0	0	0	0	0	0
0	0	0	0	0	0	0	0	0	0	0	0	0	0	0	0	0	0	0	0	0	0	0	0	0	0	0	0	0	0	0	0	0	0	0	0	0	0	0	0	0	0	0	0	0	0	0	0	0	0
0	0	0	0	0	0	0	0	0	0	0	0	0	0	0	0	0	0	0	0	0	0	0	0	0	0	0	0	0	0	0	0	0	0	0	0	0	0	0	0	0	0	0	0	0	0	0	0	0	0
0	0	0	0	0	0	0	0	0	0	0	0	0	0	0	0	0	0	0	0	0	0	0	0	0	0	0	0	0	0	0	0	0	0	0	0	0	0	0	0	0	0	0	0	0	0	0	0	0	0
0	0	0	0	0	0	0	0	0	0	0	0	0	0	0	0	0	0	0	0	0	0	0	0	0	0	0	0	0	0	0	0	0	0	0	0	0	0	0	0	0	0	0	0	0	0	0	0	0	0
0	0	0	0	0	0	0	0	0	0	0	0	0	0	0	0	0	0	0	0	0	0	0	0	0	0	0	0	0	0	0	0	0	0	0	0	0	0	0	0	0	0	0	0	0	0	0	0	0	0
0	0	0	0	0	0	0	0	0	0	0	0	0	0	0	0	0	0	0	0	0	0	0	0	0	0	0	0	0	0	0	0	0	0	0	0	0	0	0	0	0	0	0	0	0	0	0	0	0	0
0	0	0	0	0	0	0	0	0	0	0	0	0	0	0	0	0	0	0	0	0	0	0	0	0	0	0	0	0	0	0	0	0	0	0	0	0	0	0	0	0	0	0	0	0	0	0	0	0	0
0	0	0	0	0	0	0	0	0	0	0	0	0	0	0	0	0	0	0	0	0	0	0	0	0	0	0	0	0	0	0	0	0	0	0	0	0	0	0	0	0	0	0	0	0	0	0	0	0	0
0	0	0	0	0	0	0	0	0	0	0	0	0	0	0	0	0	0	0	0	0	0	0	0	0	0	0	0	0	0	0	0	0	0	0	0	0	0	0	0	0	0	0	0	0	0	0	0	0	0
0	0	0	0	0	0	0	0	0	0	0	0	0	0	0	0	0	0	0	0	0	0	0	0	0	0	0	0	0	0	0	0	0	0	0	0	0	0	0	0	0	0	0	0	0	0	0	0	0	0
0	0	0	0	0	0	0	0	0	0	0	0	0	0	0	0	0	0	0	0	0	0	0	0	0	0	0	0	0	0	0	0	0	0	0	0	0	0	0	0	0	0	0	0	0	0	0	0	0	0
0	0	0	0	0	0	0	0	0	0	0	0	0	0	0	0	0	0	0	0	0	0	0	0	0	0	0	0	0	0	0	0	0	0	0	0	0	0	0	0	0	0	0	0	0	0	0	0	0	0
0	0	0	0	0	0	0	0	0	0	0	0	0	0	0	0	0	0	0	0	0	0	0	0	0	0	0	0	0	0	0	0	0	0	0	0	0	0	0	0	0	0	0	0	0	0	0	0	0	0
0	0	0	0	0	0	0	0	0	0	0	0	0	0	0	0	0	0	0	0	0	0	0	0	0	0	0	0	0	0	0	0	0	0	0	0	0	0	0	0	0	0	0	0	0	0	0	0	0	0
0	0	0	0	0	0	0	0	0	0	0	0	0	0	0	0	0	0	0	0	0	0	0	0	0	0	0	0	0	0	0	0	0	0	0	0	0	0	0	0	0	0	0	0	0	0	0	0	0	0
0	0	0	0	0	0	0	0	0	0	0	0	0	0	0	0	0	0	0	0	0	0	0	0	0	0	0	0	0	0	0	0	0	0	0	0	0	0	0	0	0	0	0	0	0	0	0	0	0	0
0	0	0	0	0	0	0	0	0	0	0	0	0	0	0	0	0	0	0	0	0	0	0	0	0	0	0	0	0	0	0	0	0	0	0	0	0	0	0	0	0	0	0	0	0	0	0	0	0	0
0	0	0	0	0	0	0	0	0	0	0	0	0	0	0	0	0	0	0	0	0	0	0	0	0	0	0	0	0	0	0	0	0	0	0	0	0	0	0	0	0	0	0	0	0	0	0	0	0	0
[truncated: 11 more columns]

## Sheet: Raw nucl-bg
OGG1-GFP 405 RO
time	CELL 1	CELL 2	CELL 3	CELL 4	CELL 5	CELL 6	CELL 7	CELL 8	CELL 9	CELL 10	CELL 11	CELL 12	CELL 13	CELL 14	CELL 15	CELL 16	CELL 17	CELL 18	CELL 19	CELL 20	CELL 21	CELL 22	CELL 23	CELL 24	CELL 25	CELL 26	CELL 27	CELL 28	CELL 29	CELL 30	CELL 31	CELL 32	CELL 33	CELL 34	CELL 35	CELL 36	CELL 37	CELL 38	CELL 39	CELL 40	CELL 41	CELL 42	CELL 43	CELL 44	CELL 45	CELL 46	CELL 47	CELL 48	CELL 49
0	27.5758	50.5494	35.5257	22.6034	47.8327	53.7233	46.8946	41.2978	43.6403	45.9368	25.8946	52.087	31.1542	42.3254	59.4084	0	0	0	0	0	0	0	0	0	0	0	0	0	0	0	0	0	0	0	0	0	0	0	0	0	0	0	0	0	0	0	0	0	0
2.595	27.3821	49.7339	34.9526	22.5217	49.0343	52.2951	48.1146	41.8709	41.1871	47.1858	27.2424	51.3281	31.0224	41.4084	59.3426	0	0	0	0	0	0	0	0	0	0	0	0	0	0	0	0	0	0	0	0	0	0	0	0	0	0	0	0	0	0	0	0	0	0
5.175	25.8366	50.1344	36.3149	22.3755	48.3307	51.3188	46.1344	41.9328	43.0382	47.0066	26.751	50.9987	31.3939	41.7365	58.4045	0	0	0	0	0	0	0	0	0	0	0	0	0	0	0	0	0	0	0	0	0	0	0	0	0	0	0	0	0	0	0	0	0	0
7.755	27.6245	48.7115	34.8353	23.0184	48.6337	51.639	45.8195	43.6983	41.9486	46.2912	25.6693	52.5336	30.8946	40.9381	58.2938	0	0	0	0	0	0	0	0	0	0	0	0	0	0	0	0	0	0	0	0	0	0	0	0	0	0	0	0	0	0	0	0	0	0
10.335	27.0935	49.6746	35.1278	24.3373	48.3584	50.639	45.9262	41.8946	41.5718	46.9368	25.9012	52.5876	31.2899	40.2569	59.6166	0	0	0	0	0	0	0	0	0	0	0	0	0	0	0	0	0	0	0	0	0	0	0	0	0	0	0	0	0	0	0	0	0	0
12.935	0	0	0	0	0	0	0	0	0	0	0	0	0	0	0	0	0	0	0	0	0	0	0	0	0	0	0	0	0	0	0	0	0	0	0	0	0	0	0	0	0	0	0	0	0	0	0	0	0
15.535	25.83	43.8208	32.1107	22.9974	43.9368	45.643	38.6456	39.2899	38.0725	41.4493	24.6166	46.4493	29.4163	35.7062	55.5876	0	0	0	0	0	0	0	0	0	0	0	0	0	0	0	0	0	0	0	0	0	0	0	0	0	0	0	0	0	0	0	0	0	0
18.115	24.2437	44.9051	32.0053	21.7971	42.1041	43.1291	39.8801	39.8511	36.917	39.6653	23.7694	46.0382	27.9157	35.5178	54.4796	0	0	0	0	0	0	0	0	0	0	0	0	0	0	0	0	0	0	0	0	0	0	0	0	0	0	0	0	0	0	0	0	0	0
20.695	23.9592	43.0711	32.6693	22.0843	42.3755	43.9078	38.5178	39.4941	37.0685	41.7931	24.5244	45.0448	27.3544	36.4374	54.3808	0	0	0	0	0	0	0	0	0	0	0	0	0	0	0	0	0	0	0	0	0	0	0	0	0	0	0	0	0	0	0	0	0	0
23.275	24.112	43.1107	31.5283	20.7655	42.0791	42.8485	38.7589	38.1686	36.6957	38.917	24.4058	43.2411	26.4453	36.5968	53.1331	0	0	0	0	0	0	0	0	0	0	0	0	0	0	0	0	0	0	0	0	0	0	0	0	0	0	0	0	0	0	0	0	0	0
25.855	23.5428	42.5507	30.4163	22.498	41.8551	43.1726	40.0119	39.195	36.303	41.3636	24.1976	43.9908	26.1318	35.469	53.4269	0	0	0	0	0	0	0	0	0	0	0	0	0	0	0	0	0	0	0	0	0	0	0	0	0	0	0	0	0	0	0	0	0	0
28.435	24.083	42.6574	30.2227	21.6785	40.2029	44.0448	38.7773	39.1739	35.1383	40.4625	24.1976	44.4901	26.6271	36.6337	52.7497	0	0	0	0	0	0	0	0	0	0	0	0	0	0	0	0	0	0	0	0	0	0	0	0	0	0	0	0	0	0	0	0	0	0
31.015	23.8762	42.498	30.3939	23.4941	39.1001	42.9842	39.5481	39.1621	34.0132	39.7352	23.9473	43.419	27.6113	36.8366	52.1976	0	0	0	0	0	0	0	0	0	0	0	0	0	0	0	0	0	0	0	0	0	0	0	0	0	0	0	0	0	0	0	0	0	0
33.595	23.7404	43.4519	30.5402	22.6456	39.1515	41.7642	38.274	38.6219	33.3254	39.5903	23.7273	42.4717	26.1555	36.4598	51.1199	0	0	0	0	0	0	0	0	0	0	0	0	0	0	0	0	0	0	0	0	0	0	0	0	0	0	0	0	0	0	0	0	0	0
36.175	23.5349	41.8986	30.1041	21.3966	39.4835	40.6719	38.776	39.2411	33.7339	40.4374	22.9144	43.9473	26.1884	37.2767	53.7549	0	0	0	0	0	0	0	0	0	0	0	0	0	0	0	0	0	0	0	0	0	0	0	0	0	0	0	0	0	0	0	0	0	0
38.755	23.2345	41.7523	30.4756	22.0514	37.5099	42.0843	37.415	38.7062	33.5718	40.8235	23.8024	44.1397	24.8314	36.498	54.9223	0	0	0	0	0	0	0	0	0	0	0	0	0	0	0	0	0	0	0	0	0	0	0	0	0	0	0	0	0	0	0	0	0	0
41.335	23.3083	42.0685	29.9829	22.3202	39.1752	41.8142	37.6258	38.5178	33.9947	39.9908	23.4954	42.3307	26.1713	37.527	52.8841	0	0	0	0	0	0	0	0	0	0	0	0	0	0	0	0	0	0	0	0	0	0	0	0	0	0	0	0	0	0	0	0	0	0
43.915	23.2899	41.0843	29.8314	21.5217	38.0738	41.5375	38.4862	37.3768	32.9921	39.473	22.614	42.274	26.0329	36.2582	52.3794	0	0	0	0	0	0	0	0	0	0	0	0	0	0	0	0	0	0	0	0	0	0	0	0	0	0	0	0	0	0	0	0	0	0
46.495	23.5152	40.1278	30.2424	21.5771	36.7391	42.112	37.3254	38.0632	34.1963	39.8538	23.7325	42.9328	26.0935	36.9078	51.2279	0	0	0	0	0	0	0	0	0	0	0	0	0	0	0	0	0	0	0	0	0	0	0	0	0	0	0	0	0	0	0	0	0	0
49.08	23.3017	41.5784	30.0975	22.7879	36.8169	41.1924	37.6403	37.975	34.1871	38.8155	23.4071	42.7602	25.9236	36.9447	53.0171	0	0	0	0	0	0	0	0	0	0	0	0	0	0	0	0	0	0	0	0	0	0	0	0	0	0	0	0	0	0	0	0	0	0
51.66	23.3913	41.2319	32.0698	22.3373	35.2292	40.39	38.9592	39.0224	34.307	39.0092	24.0237	42.6245	27.4032	36.6087	52.4374	0	0	0	0	0	0	0	0	0	0	0	0	0	0	0	0	0	0	0	0	0	0	0	0	0	0	0	0	0	0	0	0	0	0
54.25	22.8221	40.4638	30.4005	22.0909	35.8406	41.2372	37.4756	36.9328	33.1173	39.3939	24.0184	41.8696	26.2754	35.9855	51.7062	0	0	0	0	0	0	0	0	0	0	0	0	0	0	0	0	0	0	0	0	0	0	0	0	0	0	0	0	0	0	0	0	0	0
56.83	22.581	39.5494	29.9539	21.6522	35.22	40.7273	38.6983	36.8893	32.747	40.5797	23.639	42.332	27.3373	36.2029	51.3439	0	0	0	0	0	0	0	0	0	0	0	0	0	0	0	0	0	0	0	0	0	0	0	0	0	0	0	0	0	0	0	0	0	0
59.41	22.9736	41.0593	28.8103	22.4704	34.2675	41.6047	36.639	36.2648	31.9236	38.8603	23.1805	40.7905	26.2819	38.278	50.9513	0	0	0	0	0	0	0	0	0	0	0	0	0	0	0	0	0	0	0	0	0	0	0	0	0	0	0	0	0	0	0	0	0	0
62	23.1963	40.0237	30.8656	20.8524	33.2833	39.9921	37.6812	37.8748	32.4506	39.0843	24.6324	41.5665	27.025	37.78	52.2991	0	0	0	0	0	0	0	0	0	0	0	0	0	0	0	0	0	0	0	0	0	0	0	0	0	0	0	0	0	0	0	0	0	0
64.58	22.7708	40.4532	29.7497	22.0079	34.2227	39.7233	38.2279	36.9368	34.0356	39.8972	23.3175	41.3386	27.2082	36.9315	52.1752	0	0	0	0	0	0	0	0	0	0	0	0	0	0	0	0	0	0	0	0	0	0	0	0	0	0	0	0	0	0	0	0	0	0
67.16	23.1831	40.2543	29.8353	21.0501	34.0764	40.552	37.2398	36.0567	33.5217	38.5613	22.8893	42.9565	25.9065	36.4704	50.4058	0	0	0	0	0	0	0	0	0	0	0	0	0	0	0	0	0	0	0	0	0	0	0	0	0	0	0	0	0	0	0	0	0	0
69.745	23.2951	40.7866	28.2451	20.415	34.7431	39.4401	36.8682	36.4756	33.5889	40.6087	21.9855	42.1858	27.2055	36.0935	50.0632	0	0	0	0	0	0	0	0	0	0	0	0	0	0	0	0	0	0	0	0	0	0	0	0	0	0	0	0	0	0	0	0	0	0
72.325	22.7523	40.5257	28.7207	20.8603	32.9144	39.7668	37.3491	37.5257	34.4559	38.2925	24.2701	41.9249	27.2148	36.4941	51.2899	0	0	0	0	0	0	0	0	0	0	0	0	0	0	0	0	0	0	0	0	0	0	0	0	0	0	0	0	0	0	0	0	0	0
74.92	22.5178	39.0171	28.4809	19.8762	33.4177	38.3636	36.5257	35.1607	32.9038	38.7734	23.2925	42.5178	27.1462	36.2095	51.1173	0	0	0	0	0	0	0	0	0	0	0	0	0	0	0	0	0	0	0	0	0	0	0	0	0	0	0	0	0	0	0	0	0	0
77.5	22.4888	38.6574	28.6588	21.1897	33.2556	38.3399	37.0856	35.4783	33.7628	36.6206	22.9513	41.1634	27.6548	36.502	51.1673	0	0	0	0	0	0	0	0	0	0	0	0	0	0	0	0	0	0	0	0	0	0	0	0	0	0	0	0	0	0	0	0	0	0
80.08	23.3175	38.5059	28.6825	19.643	32.4111	37.9473	35.3768	37.1963	33.1963	38.1831	23.6403	42.2451	27.3992	37.7365	49.6324	0	0	0	0	0	0	0	0	0	0	0	0	0	0	0	0	0	0	0	0	0	0	0	0	0	0	0	0	0	0	0	0	0	0
82.66	22.6074	38.6983	27.7233	19.5797	32.3057	38.7721	36.0856	36.7339	33.7049	38.4256	22.8814	42	28.4361	36.3162	50.4308	0	0	0	0	0	0	0	0	0	0	0	0	0	0	0	0	0	0	0	0	0	0	0	0	0	0	0	0	0	0	0	0	0	0
85.24	21.4664	39.2833	28.751	20.3281	31.5204	36.2661	36.7694	36.83	32.9921	38.4704	23.9368	40.5692	28.1515	36.3267	49.8696	0	0	0	0	0	0	0	0	0	0	0	0	0	0	0	0	0	0	0	0	0	0	0	0	0	0	0	0	0	0	0	0	0	0
87.84	21.3584	38.9908	27.5296	19.7312	31.7009	38.7615	36.7497	36.4032	33.4058	37.6957	22.9605	42.61	27.025	35.8379	51.1555	0	0	0	0	0	0	0	0	0	0	0	0	0	0	0	0	0	0	0	0	0	0	0	0	0	0	0	0	0	0	0	0	0	0
90.42	22.3096	39.0527	28.0777	19.1028	29.8999	38.0962	35.4559	36.9262	34.1462	39.4466	23.3465	43.1713	27.8551	35.4941	50.9104	0	0	0	0	0	0	0	0	0	0	0	0	0	0	0	0	0	0	0	0	0	0	0	0	0	0	0	0	0	0	0	0	0	0
93	21.7971	38.3162	28.1265	19.2253	31.3162	37.3742	35.8366	35.4111	34.6403	40.336	23.4519	43.0988	27.0092	35.7167	50.4335	0	0	0	0	0	0	0	0	0	0	0	0	0	0	0	0	0	0	0	0	0	0	0	0	0	0	0	0	0	0	0	0	0	0
95.58	21.3755	39.5903	26.7036	19.9908	28.9394	37.9592	35.8458	36.7563	32.5191	37.639	23.3834	41.859	26.664	35.2082	52.2701	0	0	0	0	0	0	0	0	0	0	0	0	0	0	0	0	0	0	0	0	0	0	0	0	0	0	0	0	0	0	0	0	0	0
98.16	21.0646	40.0922	26.9499	19.7721	29.6034	37.5191	37.0211	36.8709	33.6258	37.4993	24.9895	41.2319	27.614	36.025	49.8142	0	0	0	0	0	0	0	0	0	0	0	0	0	0	0	0	0	0	0	0	0	0	0	0	0	0	0	0	0	0	0	0	0	0
100.74	21.0382	39.7721	26.5402	19.2306	28.6812	38.0711	35.8946	35.7418	33.3979	38.1713	23.3663	41.7708	26.8327	36.2503	49.6219	0	0	0	0	0	0	0	0	0	0	0	0	0	0	0	0	0	0	0	0	0	0	0	0	0	0	0	0	0	0	0	0	0	0
103.325	21.5086	39.336	26.5257	18.9671	28.0501	36.2319	35.1265	36.6443	33.8709	38.7866	23.9025	40.7484	27.2213	36.3939	51.0725	0	0	0	0	0	0	0	0	0	0	0	0	0	0	0	0	0	0	0	0	0	0	0	0	0	0	0	0	0	0	0	0	0	0
105.905	21.2938	38.7945	27.0277	19.4664	29.0211	36.4256	35.1607	34.9262	32.3017	37.946	23.3439	42.6522	27.2477	35.1858	51.556	0	0	0	0	0	0	0	0	0	0	0	0	0	0	0	0	0	0	0	0	0	0	0	0	0	0	0	0	0	0	0	0	0	0
108.5	20.9921	38.3992	26.5889	18.1845	29.2187	36.527	35.3874	35.7497	33.6864	38.2292	23.5639	43.3083	27.4097	35.0264	49.8643	0	0	0	0	0	0	0	0	0	0	0	0	0	0	0	0	0	0	0	0	0	0	0	0	0	0	0	0	0	0	0	0	0	0
111.08	21.2951	38.5362	27.5099	18.6838	28.3241	35.9552	34.8762	36.0935	33.278	38.1094	23.1462	39.7945	28.025	36.137	50.8169	0	0	0	0	0	0	0	0	0	0	0	0	0	0	0	0	0	0	0	0	0	0	0	0	0	0	0	0	0	0	0	0	0	0
113.66	20.5072	39.7352	26.747	19.1607	25.9895	35.2754	35.726	35.3676	32.4954	38.0619	23.0382	41.4414	27.5165	35.7787	50.108	0	0	0	0	0	0	0	0	0	0	0	0	0	0	0	0	0	0	0	0	0	0	0	0	0	0	0	0	0	0	0	0	0	0
116.24	21.3241	38.6443	26.4704	18.9816	28.0909	35.5072	35.5086	35.4704	35.1805	37.6601	23.4308	42.9209	27.8129	36.1581	49.7352	0	0	0	0	0	0	0	0	0	0	0	0	0	0	0	0	0	0	0	0	0	0	0	0	0	0	0	0	0	0	0	0	0	0
OGG1-GFP NEDDi 405 RO
time	CELL 1	CELL 2	CELL 3	CELL 4	CELL 5	CELL 6	CELL 7	CELL 8	CELL 9	CELL 10	CELL 11	CELL 12	CELL 13	CELL 14	CELL 15	CELL 16	CELL 17	CELL 18	CELL 19	CELL 20	CELL 21	CELL 22	CELL 23	CELL 24	CELL 25	CELL 26	CELL 27	CELL 28	CELL 29	CELL 30	CELL 31	CELL 32	CELL 33	CELL 34	CELL 35	CELL 36	CELL 37	CELL 38	CELL 39	CELL 40	CELL 41	CELL 42	CELL 43	CELL 44	CELL 45	CELL 46	CELL 47	CELL 48	CELL 49
0	20.1304	60.332	45.1976	65.7971	49.448	54.859	61.141	59.2016	61.6772	40.6864	44.9038	55.7628	47.2385	48.6245	46.0501	0	0	0	0	0	0	0	0	0	0	0	0	0	0	0	0	0	0	0	0	0	0	0	0	0	0	0	0	0	0	0	0	0	0
2.58	21.5863	60.39	45.8735	64.4493	47.7945	55.5046	57.834	59.4058	61.1831	40.1568	46.5573	56.0316	47.3083	49.5679	45.5481	0	0	0	0	0	0	0	0	0	0	0	0	0	0	0	0	0	0	0	0	0	0	0	0	0	0	0	0	0	0	0	0	0	0
5.165	21.7747	58.809	43.1225	64.4071	50.4229	53.7589	59.8709	59.7655	64.2029	40.9829	46.6324	54.5665	46.6021	49.726	45.6693	0	0	0	0	0	0	0	0	0	0	0	0	0	0	0	0	0	0	0	0	0	0	0	0	0	0	0	0	0	0	0	0	0	0
7.75	21.7773	58.195	43.5903	63.3373	49.1423	55.2345	60.6772	60.6904	60.6469	41.0685	44.6377	54.9091	47.8959	49.473	43.5679	0	0	0	0	0	0	0	0	0	0	0	0	0	0	0	0	0	0	0	0	0	0	0	0	0	0	0	0	0	0	0	0	0	0
10.33	22.4401	60.3307	43.1159	64.8551	48.2688	52.5046	59.5389	58.4743	61.9671	40.7905	44.415	54.3808	47.448	48.8722	43.9249	0	0	0	0	0	0	0	0	0	0	0	0	0	0	0	0	0	0	0	0	0	0	0	0	0	0	0	0	0	0	0	0	0	0
12.93	0	0	0	0	0	0	0	0	0	0	0	0	0	0	0	0	0	0	0	0	0	0	0	0	0	0	0	0	0	0	0	0	0	0	0	0	0	0	0	0	0	0	0	0	0	0	0	0	0
15.53	20.6008	56.9657	42.8445	61.5586	48.9605	50.2319	57.8261	59.0606	53.5982	33.469	43.8986	52.6706	42.6061	41.8893	37.058	0	0	0	0	0	0	0	0	0	0	0	0	0	0	0	0	0	0	0	0	0	0	0	0	0	0	0	0	0	0	0	0	0	0
18.11	20.6232	58.278	42.6522	63.3254	47.6271	50.7365	56.4018	59.4941	52.6614	32.8603	42.5336	51.5349	42.7642	42.7615	37.2398	0	0	0	0	0	0	0	0	0	0	0	0	0	0	0	0	0	0	0	0	0	0	0	0	0	0	0	0	0	0	0	0	0	0
20.69	20.3768	59	42.8327	62.9183	48.2345	49.3017	56.2609	59.2477	52.7312	32.9921	42.087	51.22	42.61	41.0408	38.7866	0	0	0	0	0	0	0	0	0	0	0	0	0	0	0	0	0	0	0	0	0	0	0	0	0	0	0	0	0	0	0	0	0	0
23.27	20.7958	55.7628	43.6377	62.141	48.4809	49.1186	56.2477	57.9565	52.9091	33.469	42.3874	50.2148	42.4545	40.3768	36.9249	0	0	0	0	0	0	0	0	0	0	0	0	0	0	0	0	0	0	0	0	0	0	0	0	0	0	0	0	0	0	0	0	0	0
25.85	21.0527	55.8221	43.2055	62.7075	47.8735	49.0883	56.9816	57.4638	50.5428	31.8195	40.6495	50.9763	42.3188	40.8762	38.2227	0	0	0	0	0	0	0	0	0	0	0	0	0	0	0	0	0	0	0	0	0	0	0	0	0	0	0	0	0	0	0	0	0	0
28.43	20.8722	57.4651	43.0764	60.17	46.9513	48.9513	55.9657	56.6337	50.5152	31.4453	40.5428	50.029	42.3373	41.2227	37.5257	0	0	0	0	0	0	0	0	0	0	0	0	0	0	0	0	0	0	0	0	0	0	0	0	0	0	0	0	0	0	0	0	0	0
31.01	20.3228	55.3518	45.3202	62.3241	46.5547	48.5389	56.9697	56.8538	53.195	31.4321	40.5837	48.9552	41.303	40.9789	36.5494	0	0	0	0	0	0	0	0	0	0	0	0	0	0	0	0	0	0	0	0	0	0	0	0	0	0	0	0	0	0	0	0	0	0
33.59	20.2938	58.3347	43.8841	62.9565	46.2925	47.7484	53.5441	57.0527	51.3636	32.386	39.0606	47.9486	41.0514	40.7971	37.5468	0	0	0	0	0	0	0	0	0	0	0	0	0	0	0	0	0	0	0	0	0	0	0	0	0	0	0	0	0	0	0	0	0	0
36.17	19.9763	55.8696	42.4401	60.3188	44.83	46.087	53.9289	58.0764	49.8485	31.3241	40.2846	48.6219	42.3386	39.9934	36.7062	0	0	0	0	0	0	0	0	0	0	0	0	0	0	0	0	0	0	0	0	0	0	0	0	0	0	0	0	0	0	0	0	0	0
38.75	19.7181	55.1765	42.1937	60.6574	46.3702	47	55.7497	56.6245	49.8076	30.7536	40.7154	48.2069	41.6943	41.0791	36.1831	0	0	0	0	0	0	0	0	0	0	0	0	0	0	0	0	0	0	0	0	0	0	0	0	0	0	0	0	0	0	0	0	0	0
41.33	20.0329	56.7734	43.2134	59.892	46.3017	46.1041	56.8169	55.4941	49.6772	30.9657	39.5982	47.8735	40.7642	39.1146	37.4032	0	0	0	0	0	0	0	0	0	0	0	0	0	0	0	0	0	0	0	0	0	0	0	0	0	0	0	0	0	0	0	0	0	0
43.91	19.1989	55.7918	41.8116	61.3926	45.0487	47.6232	54.1871	55.7945	50.4242	31.2912	40.5257	47.8458	40.2385	39.1252	36.2213	0	0	0	0	0	0	0	0	0	0	0	0	0	0	0	0	0	0	0	0	0	0	0	0	0	0	0	0	0	0	0	0	0	0
46.495	20.3702	54.834	41.9842	59.3689	45.0303	47.0171	54.3834	54.9578	50.1028	30.6891	40.6232	46.8221	41.9868	39.585	36.2372	0	0	0	0	0	0	0	0	0	0	0	0	0	0	0	0	0	0	0	0	0	0	0	0	0	0	0	0	0	0	0	0	0	0
49.09	18.7365	54.3491	42.614	58.3439	44.8801	46.39	56.1041	56.0685	50.0461	29.7563	39.6943	46.6482	40.8445	39.6746	35.9895	0	0	0	0	0	0	0	0	0	0	0	0	0	0	0	0	0	0	0	0	0	0	0	0	0	0	0	0	0	0	0	0	0	0
51.67	19.2635	55.1989	41.6298	58.4651	46.2003	46.7668	57.8287	55.6206	49.1252	29.6904	39.6838	48.0949	41.1607	39.4414	35.444	0	0	0	0	0	0	0	0	0	0	0	0	0	0	0	0	0	0	0	0	0	0	0	0	0	0	0	0	0	0	0	0	0	0
54.25	20.4374	54.7273	42.108	58.0883	45.5718	45.4743	55.17	55.7404	49.4018	28.9802	40.9012	46.6838	40.2174	38.5349	34.5402	0	0	0	0	0	0	0	0	0	0	0	0	0	0	0	0	0	0	0	0	0	0	0	0	0	0	0	0	0	0	0	0	0	0
56.83	19.6443	54.0593	42.8393	58.776	45.0461	46.0105	57.5257	56.1094	48.6443	29.9921	39.7892	46.2596	39.917	40.0303	35.6232	0	0	0	0	0	0	0	0	0	0	0	0	0	0	0	0	0	0	0	0	0	0	0	0	0	0	0	0	0	0	0	0	0	0
59.41	19.0514	54.191	42.4097	58.6614	46.5402	45.0975	53.863	54.971	49.7378	29.444	39.4401	47.361	40.502	39.6271	35.0514	0	0	0	0	0	0	0	0	0	0	0	0	0	0	0	0	0	0	0	0	0	0	0	0	0	0	0	0	0	0	0	0	0	0
61.995	18.7497	53.6693	42.5204	59.365	45.7879	45.8393	55.2385	54.9736	49.3149	29.7365	39.2279	47.3676	39.6061	39.4862	35.7194	0	0	0	0	0	0	0	0	0	0	0	0	0	0	0	0	0	0	0	0	0	0	0	0	0	0	0	0	0	0	0	0	0	0
64.575	19.083	54.3254	42.5955	56.9934	45.2661	45.1159	57.2609	55.9302	48.4704	29.4717	39.1001	45.8235	41.7101	37.6469	35.1555	0	0	0	0	0	0	0	0	0	0	0	0	0	0	0	0	0	0	0	0	0	0	0	0	0	0	0	0	0	0	0	0	0	0
67.175	20.1462	53.9578	42.1199	57.809	43.469	44.9987	56.6838	54.7115	47.7984	28.2964	40.1252	45.7246	40.2872	38.5626	34.6746	0	0	0	0	0	0	0	0	0	0	0	0	0	0	0	0	0	0	0	0	0	0	0	0	0	0	0	0	0	0	0	0	0	0
69.755	20.1094	52.4993	40.5349	57.975	44.0277	42.5375	55.6509	55.7088	48.195	28.3953	39.3742	45.726	40.8986	38.7299	33.3992	0	0	0	0	0	0	0	0	0	0	0	0	0	0	0	0	0	0	0	0	0	0	0	0	0	0	0	0	0	0	0	0	0	0
72.335	19.9117	54.2029	41.025	58.0988	45.0119	42.2714	53.8116	54.805	47.9776	28.5626	38.9881	45.1594	38.0988	37.7167	33.3887	0	0	0	0	0	0	0	0	0	0	0	0	0	0	0	0	0	0	0	0	0	0	0	0	0	0	0	0	0	0	0	0	0	0
74.915	19.3452	53.2819	42.0646	59.1924	43.2161	42.643	54.2938	54.8946	47.0105	30.1765	38.4625	44.614	39.6653	38.2675	34.9051	0	0	0	0	0	0	0	0	0	0	0	0	0	0	0	0	0	0	0	0	0	0	0	0	0	0	0	0	0	0	0	0	0	0
77.495	19.9895	52.9354	40.8024	56.531	44.9565	42.1594	55.2174	55.2596	47.0527	28.2108	39.4177	44.0619	38.9565	38.4295	34.0422	0	0	0	0	0	0	0	0	0	0	0	0	0	0	0	0	0	0	0	0	0	0	0	0	0	0	0	0	0	0	0	0	0	0
80.075	19.7655	52.1186	41.444	57.0909	44.2213	41.2055	55.1792	55.8748	46.1831	27.5323	39.4901	46.1765	39.8287	37.5441	32.9868	0	0	0	0	0	0	0	0	0	0	0	0	0	0	0	0	0	0	0	0	0	0	0	0	0	0	0	0	0	0	0	0	0	0
82.67	18.9763	53.0356	42.3109	55.6733	44.1515	41.556	53.6087	53.3228	47.3518	25.9025	37.2161	43.6535	39.1858	38.5507	33.726	0	0	0	0	0	0	0	0	0	0	0	0	0	0	0	0	0	0	0	0	0	0	0	0	0	0	0	0	0	0	0	0	0	0
85.25	19.5033	51.336	41.7589	55.6733	42.8472	40.2899	55.2292	55.6364	46.9433	27.5375	37.581	43.9407	39.4295	37.9209	34.2609	0	0	0	0	0	0	0	0	0	0	0	0	0	0	0	0	0	0	0	0	0	0	0	0	0	0	0	0	0	0	0	0	0	0
87.83	19.3505	51.5903	40.8366	56.5125	44.8735	39.3452	54.8169	54.9736	47.1739	27.2806	39.3887	43.0026	39.6021	37.8867	34.307	0	0	0	0	0	0	0	0	0	0	0	0	0	0	0	0	0	0	0	0	0	0	0	0	0	0	0	0	0	0	0	0	0	0
90.41	19.5692	52.9776	40.8498	56.307	44.0079	38.9895	52.2793	53.6443	45.6285	28.9578	40.6443	44.5889	38.2951	37.3992	33.6311	0	0	0	0	0	0	0	0	0	0	0	0	0	0	0	0	0	0	0	0	0	0	0	0	0	0	0	0	0	0	0	0	0	0
92.99	19.3373	51.6561	43.8643	57.3768	43.9868	40.8841	54.6258	53.0329	46.6812	28.7523	39.946	43.751	40.8366	38.4743	33.3913	0	0	0	0	0	0	0	0	0	0	0	0	0	0	0	0	0	0	0	0	0	0	0	0	0	0	0	0	0	0	0	0	0	0
95.575	18.859	51.1528	41.0422	56.8999	44.1067	39.2161	53.7918	53.083	46.9578	26.8854	38.1318	44.1436	39.4242	37.3188	33.7826	0	0	0	0	0	0	0	0	0	0	0	0	0	0	0	0	0	0	0	0	0	0	0	0	0	0	0	0	0	0	0	0	0	0
98.155	19.7708	51.7918	41.7009	55.6482	42.7233	40.2899	55.0171	52.9723	46.8024	27.2648	38.6535	43.9341	38.8063	38.303	32.7694	0	0	0	0	0	0	0	0	0	0	0	0	0	0	0	0	0	0	0	0	0	0	0	0	0	0	0	0	0	0	0	0	0	0
100.75	19.2134	51.6416	40.8551	55.4835	41.8827	41.5191	54.7049	53.8498	46.7207	26.8221	39.1054	43.1462	38.2833	36.9012	33.1357	0	0	0	0	0	0	0	0	0	0	0	0	0	0	0	0	0	0	0	0	0	0	0	0	0	0	0	0	0	0	0	0	0	0
103.33	19.4954	51.6179	41.1779	54.7352	43.0487	40.357	53.0685	52.614	46.3294	27.4796	39.2582	42.3781	38.6311	37.5797	32.6179	0	0	0	0	0	0	0	0	0	0	0	0	0	0	0	0	0	0	0	0	0	0	0	0	0	0	0	0	0	0	0	0	0	0
105.91	20.1094	50.5942	42.3412	56.3333	41.5257	38.3228	53.3597	54.7589	47.8195	26.8063	38.303	42.6061	38.9051	36.6047	33.7931	0	0	0	0	0	0	0	0	0	0	0	0	0	0	0	0	0	0	0	0	0	0	0	0	0	0	0	0	0	0	0	0	0	0
108.49	19.2727	50.5468	41.1779	55.7892	43.5639	39.61	55.1041	52.7549	45.4993	26.4097	38.5217	43.2029	38.2872	37.3729	34.4875	0	0	0	0	0	0	0	0	0	0	0	0	0	0	0	0	0	0	0	0	0	0	0	0	0	0	0	0	0	0	0	0	0	0
111.075	19.2767	51.4005	40.6812	55.1818	41.4822	38.3953	54.0277	52.1989	45.8893	25.6126	37.5876	43.054	38.552	36.9368	33.4229	0	0	0	0	0	0	0	0	0	0	0	0	0	0	0	0	0	0	0	0	0	0	0	0	0	0	0	0	0	0	0	0	0	0
113.655	19.0988	51.2885	41.6456	56.0303	42.1238	37.386	54.8379	52.8603	46.7484	25.2899	38.1449	42.3821	38.6588	37.6535	33.0079	0	0	0	0	0	0	0	0	0	0	0	0	0	0	0	0	0	0	0	0	0	0	0	0	0	0	0	0	0	0	0	0	0	0
116.24	19.22	50.3584	40.3834	56.0646	40.9526	38.1252	55.1502	52.5072	46.3715	25.3267	38.5573	42.0461	37.4269	38.0474	32.9012	0	0	0	0	0	0	0	0	0	0	0	0	0	0	0	0	0	0	0	0	0	0	0	0	0	0	0	0	0	0	0	0	0	0
OGG1-GFP deNEDDi 405 RO
time	CELL 1	CELL 2	CELL 3	CELL 4	CELL 5	CELL 6	CELL 7	CELL 8	CELL 9	CELL 10	CELL 11	CELL 12	CELL 13	CELL 14	CELL 15	CELL 16	CELL 17	CELL 18	CELL 19	CELL 20	CELL 21	CELL 22	CELL 23	CELL 24	CELL 25	CELL 26	CELL 27	CELL 28	CELL 29	CELL 30	CELL 31	CELL 32	CELL 33	CELL 34	CELL 35	CELL 36	CELL 37	CELL 38	CELL 39	CELL 40	CELL 41	CELL 42	CELL 43	CELL 44	CELL 45	CELL 46	CELL 47	CELL 48	CELL 49
0	48.2503	57.0804	46.8709	51.7879	53.6271	51.6851	77.913	54.8748	49.419	54.8445	71.5402	71.888	33.1937	53.8669	57.4005	0	0	0	0	0	0	0	0	0	0	0	0	0	0	0	0	0	0	0	0	0	0	0	0	0	0	0	0	0	0	0	0	0	0
2.58	48.4954	58.7945	45.9552	48.2266	54.5718	51.0817	76.0356	53.8788	47.4295	55.307	67.0738	71.3874	34.9921	52.0909	56.5547	0	0	0	0	0	0	0	0	0	0	0	0	0	0	0	0	0	0	0	0	0	0	0	0	0	0	0	0	0	0	0	0	0	0
5.17	47.6403	59.7036	45.5217	48.5217	55.278	49.7101	72.7642	53.9209	47.3386	55.1107	70.888	70.2266	33.332	53.9644	54.8485	0	0	0	0	0	0	0	0	0	0	0	0	0	0	0	0	0	0	0	0	0	0	0	0	0	0	0	0	0	0	0	0	0	0
7.75	48.6456	58.7312	45.2292	49.4058	54.1436	50.2437	76.8485	54.6851	47.6561	56.7207	70.2082	71.2635	36.004	53.1133	55.8656	0	0	0	0	0	0	0	0	0	0	0	0	0	0	0	0	0	0	0	0	0	0	0	0	0	0	0	0	0	0	0	0	0	0
10.33	48.2279	59.4888	45.8274	49.0013	54.5995	50.3584	77.8788	54.3307	50.4901	55.029	68.0211	69.6772	34.3821	51.2464	57.0329	0	0	0	0	0	0	0	0	0	0	0	0	0	0	0	0	0	0	0	0	0	0	0	0	0	0	0	0	0	0	0	0	0	0
12.93	0	0	0	0	0	0	0	0	0	0	0	0	0	0	0	0	0	0	0	0	0	0	0	0	0	0	0	0	0	0	0	0	0	0	0	0	0	0	0	0	0	0	0	0	0	0	0	0	0
15.53	47.7233	59.1278	44.473	47.3636	49.7312	49.5903	63.6482	54.083	46.083	49.6825	66.3202	70.7141	30.6469	52.0158	53.1726	0	0	0	0	0	0	0	0	0	0	0	0	0	0	0	0	0	0	0	0	0	0	0	0	0	0	0	0	0	0	0	0	0	0
18.11	47.585	57.9565	44.4453	45.3333	48.8208	49.5191	62.498	52.087	45.4269	48.7879	64.7892	68.5046	30.4743	51.9065	53.1634	0	0	0	0	0	0	0	0	0	0	0	0	0	0	0	0	0	0	0	0	0	0	0	0	0	0	0	0	0	0	0	0	0	0
20.69	45.8933	59.0369	44.2635	44.303	47.6377	48.9065	63.2635	52.1449	43.5099	49.083	64.8906	68.3004	30.5652	50.249	51.3729	0	0	0	0	0	0	0	0	0	0	0	0	0	0	0	0	0	0	0	0	0	0	0	0	0	0	0	0	0	0	0	0	0	0
23.27	45.0685	58.5968	43.2082	43.4414	47.6047	50.1291	64.0461	53.4585	43.2661	47.7325	63.5165	68.1436	30.9947	49.9183	51.1449	0	0	0	0	0	0	0	0	0	0	0	0	0	0	0	0	0	0	0	0	0	0	0	0	0	0	0	0	0	0	0	0	0	0
25.85	46.1568	55.913	43.8551	43.9289	46.9447	46.888	61.1462	52.3123	43.4097	46.859	63.3689	67.722	29.8735	50.3663	51.2714	0	0	0	0	0	0	0	0	0	0	0	0	0	0	0	0	0	0	0	0	0	0	0	0	0	0	0	0	0	0	0	0	0	0
28.43	45.1634	56.0448	42.1054	43.4796	47.1752	46.3202	64.7628	53.448	43.054	48.6772	59.448	65.3847	29.6416	48.2174	50.1555	0	0	0	0	0	0	0	0	0	0	0	0	0	0	0	0	0	0	0	0	0	0	0	0	0	0	0	0	0	0	0	0	0	0
31.01	45.9407	54.253	42.2964	41.9723	46.3215	45.141	63.7497	53.5916	42.6469	49.5007	62.8076	65.3689	28.8682	49.0119	48.892	0	0	0	0	0	0	0	0	0	0	0	0	0	0	0	0	0	0	0	0	0	0	0	0	0	0	0	0	0	0	0	0	0	0
33.59	45.1173	53.448	41.9855	44.4308	46.8775	45.2978	63.8854	53.4651	42.4387	48.7286	61.8617	64.8221	29.5929	47.7404	50.1383	0	0	0	0	0	0	0	0	0	0	0	0	0	0	0	0	0	0	0	0	0	0	0	0	0	0	0	0	0	0	0	0	0	0
36.17	46.1924	54.5072	42.7839	42.0725	45.668	45.5929	62.7918	52.361	41.7787	47.2819	60.7022	63.1581	29.253	46.4282	49.6008	0	0	0	0	0	0	0	0	0	0	0	0	0	0	0	0	0	0	0	0	0	0	0	0	0	0	0	0	0	0	0	0	0	0
38.75	44.8682	53.1884	42.357	43.0316	46.054	44.2477	61.2003	53.0066	41.9881	48.5231	60.7312	63.7563	27.8458	46.2688	49.0909	0	0	0	0	0	0	0	0	0	0	0	0	0	0	0	0	0	0	0	0	0	0	0	0	0	0	0	0	0	0	0	0	0	0
41.33	43.7075	52.8366	40.8037	43.7997	47.3254	45.6061	60.863	53.5916	41.6416	47.0026	60.0777	64.1133	27.1858	46.9209	49.1673	0	0	0	0	0	0	0	0	0	0	0	0	0	0	0	0	0	0	0	0	0	0	0	0	0	0	0	0	0	0	0	0	0	0
43.91	43.0474	52.6733	40.9657	42.8603	44.8063	44.3847	57.8248	52.9223	42.0369	48.0764	60.3083	65.6166	27.4111	47.0935	48.8327	0	0	0	0	0	0	0	0	0	0	0	0	0	0	0	0	0	0	0	0	0	0	0	0	0	0	0	0	0	0	0	0	0	0
46.505	44.9671	51.7602	40.0448	42.0514	44.693	44.7299	61.0909	52.3742	39.863	47.5942	62.664	65.195	27.3689	45.4032	48.3491	0	0	0	0	0	0	0	0	0	0	0	0	0	0	0	0	0	0	0	0	0	0	0	0	0	0	0	0	0	0	0	0	0	0
49.085	44.4163	52.2661	41.1858	42.7181	45.3676	42.8327	61.0856	51.6957	42.0316	47.4414	60.0119	64.0013	27.0632	45.6047	48.1212	0	0	0	0	0	0	0	0	0	0	0	0	0	0	0	0	0	0	0	0	0	0	0	0	0	0	0	0	0	0	0	0	0	0
51.665	43.1383	51.9302	40.7497	42.5336	46.1634	43.7325	60.7378	53.2872	40.6232	47.4967	61.087	61.9644	26.6377	43.3939	45.6443	0	0	0	0	0	0	0	0	0	0	0	0	0	0	0	0	0	0	0	0	0	0	0	0	0	0	0	0	0	0	0	0	0	0
54.245	44.4295	51.1225	38.4335	41.9368	46.3307	43.108	59.7839	52.054	41.3267	48.0725	60.8366	63.8538	26.6113	42.5573	47.0856	0	0	0	0	0	0	0	0	0	0	0	0	0	0	0	0	0	0	0	0	0	0	0	0	0	0	0	0	0	0	0	0	0	0
56.83	43.4875	51.552	40.3834	41.1976	43.4783	43.8577	60.6324	52.7339	40.9881	47.6614	59.6021	63.1779	25.7286	44.1331	46.9433	0	0	0	0	0	0	0	0	0	0	0	0	0	0	0	0	0	0	0	0	0	0	0	0	0	0	0	0	0	0	0	0	0	0
59.41	44.0211	50.4374	38.5665	42.5613	45.1594	42.5007	58.7167	53.5863	40.0198	47.6785	59.4783	62.9618	27.552	44.2516	47.3162	0	0	0	0	0	0	0	0	0	0	0	0	0	0	0	0	0	0	0	0	0	0	0	0	0	0	0	0	0	0	0	0	0	0
62.01	44.8748	51.1199	39.3057	41.6746	44.5257	43.3452	59.2398	52.8564	40.805	45.9144	59.9763	62.3307	25.3096	42.6904	46.6443	0	0	0	0	0	0	0	0	0	0	0	0	0	0	0	0	0	0	0	0	0	0	0	0	0	0	0	0	0	0	0	0	0	0
64.59	44.3347	50.581	39.556	43.3267	43.4848	43.6798	59.8248	52.5428	39.4664	45.9368	59.5112	63.8103	25.664	42.8419	46.7694	0	0	0	0	0	0	0	0	0	0	0	0	0	0	0	0	0	0	0	0	0	0	0	0	0	0	0	0	0	0	0	0	0	0
67.17	44.5231	49.975	39.2609	40.9526	44.0962	42.0606	58.7325	52.5995	40.8221	46.6206	59.7549	61.9038	24.5336	42.2714	47.0237	0	0	0	0	0	0	0	0	0	0	0	0	0	0	0	0	0	0	0	0	0	0	0	0	0	0	0	0	0	0	0	0	0	0
69.75	42.8722	50.0224	39.9117	41.7747	43.8182	40.5613	58.4348	53.9025	39.7115	46.527	58.7523	62.6772	25.2174	40.726	45.722	0	0	0	0	0	0	0	0	0	0	0	0	0	0	0	0	0	0	0	0	0	0	0	0	0	0	0	0	0	0	0	0	0	0
72.33	43.7154	48.6785	39.0711	41.1831	43.5889	40.6416	59.195	52.9578	40.5033	46.7892	58.5916	61.8696	25.3887	42.6245	44.4295	0	0	0	0	0	0	0	0	0	0	0	0	0	0	0	0	0	0	0	0	0	0	0	0	0	0	0	0	0	0	0	0	0	0
74.91	43.2161	49.2767	38.0053	40.249	44.4097	41.0791	57.9407	52.4401	40.9117	46.2424	60.2516	62.2437	25.3478	41.3228	46.5375	0	0	0	0	0	0	0	0	0	0	0	0	0	0	0	0	0	0	0	0	0	0	0	0	0	0	0	0	0	0	0	0	0	0
77.505	43.3202	49.025	38.6061	41.2925	44.3057	40.6509	59.4348	51.8551	38.5626	46.5665	58.5007	62.5876	25.3768	41.0685	45.3228	0	0	0	0	0	0	0	0	0	0	0	0	0	0	0	0	0	0	0	0	0	0	0	0	0	0	0	0	0	0	0	0	0	0
80.085	41.9526	48.7365	39.4348	41.6588	44.2477	39.6522	60.39	51.0843	39.1726	47.0105	58.614	61.7708	24.1383	42.3847	44.4769	0	0	0	0	0	0	0	0	0	0	0	0	0	0	0	0	0	0	0	0	0	0	0	0	0	0	0	0	0	0	0	0	0	0
82.665	42.1383	48.946	37.2872	40.6957	43.5178	40.975	58.0646	53.4282	40.0079	46.6509	57.3478	63.1713	25.4229	41.5257	45.1515	0	0	0	0	0	0	0	0	0	0	0	0	0	0	0	0	0	0	0	0	0	0	0	0	0	0	0	0	0	0	0	0	0	0
85.245	43.0198	49.1555	37.6482	41.0672	44.6364	39.2635	56.9104	52.643	38.1818	46.1107	58.2306	62.1462	25.361	41.4229	45.6258	0	0	0	0	0	0	0	0	0	0	0	0	0	0	0	0	0	0	0	0	0	0	0	0	0	0	0	0	0	0	0	0	0	0
87.825	43.0514	49.2029	38.2108	41.17	43.9328	40.4453	57.8801	51.8498	39.2134	44.7721	58.6087	61.3702	23.7075	39.6126	43.9605	0	0	0	0	0	0	0	0	0	0	0	0	0	0	0	0	0	0	0	0	0	0	0	0	0	0	0	0	0	0	0	0	0	0
90.415	42.7325	48.3768	38.6166	40.5692	42.5007	40.5995	58.4796	50.6021	40.1278	45.2885	56.6759	61.9223	24.087	38.1146	43.6772	0	0	0	0	0	0	0	0	0	0	0	0	0	0	0	0	0	0	0	0	0	0	0	0	0	0	0	0	0	0	0	0	0	0
92.995	42.3452	48.4638	37.6324	40.0119	42.3399	40.2451	57.1344	51.8235	40.0119	45.4335	58.3281	60.639	22.9684	39.4335	43.7984	0	0	0	0	0	0	0	0	0	0	0	0	0	0	0	0	0	0	0	0	0	0	0	0	0	0	0	0	0	0	0	0	0	0
95.575	42.6298	48.2503	38.2859	41.4058	43.7457	38.6996	56.0856	51.108	39.1594	46.9868	58.2464	62.2688	24.9249	37.5731	43.303	0	0	0	0	0	0	0	0	0	0	0	0	0	0	0	0	0	0	0	0	0	0	0	0	0	0	0	0	0	0	0	0	0	0
98.155	41.7892	48.274	37.3373	41.6126	43.3505	40.3333	57.2082	50.6719	38.7708	45.4862	56.8406	61.643	24.0988	38.6719	44.191	0	0	0	0	0	0	0	0	0	0	0	0	0	0	0	0	0	0	0	0	0	0	0	0	0	0	0	0	0	0	0	0	0	0
100.745	41.8564	48.3847	37.2437	40.4572	41.9249	37.6113	57.7734	51.7286	38.9776	46.498	57.3123	59.7484	23.2872	38.2675	43.5797	0	0	0	0	0	0	0	0	0	0	0	0	0	0	0	0	0	0	0	0	0	0	0	0	0	0	0	0	0	0	0	0	0	0
103.325	40.9736	45.9328	37.4071	39.4756	43.5231	39.9618	56.1765	51.7721	38.6443	45.1067	56.0935	60.6601	23.6061	39.9104	43.2648	0	0	0	0	0	0	0	0	0	0	0	0	0	0	0	0	0	0	0	0	0	0	0	0	0	0	0	0	0	0	0	0	0	0
105.905	40.888	47.1304	36.6759	39.5296	44.3043	39.9117	54.4177	51.5257	38.4401	45.5283	57.195	60.5231	23.7352	39.1989	42.0026	0	0	0	0	0	0	0	0	0	0	0	0	0	0	0	0	0	0	0	0	0	0	0	0	0	0	0	0	0	0	0	0	0	0
108.495	40.9644	47.17	36.0791	40.1621	42.3663	39.83	56.0224	50.7813	39.2042	44.7009	57.1318	59.693	23.5415	39.9223	43.3676	0	0	0	0	0	0	0	0	0	0	0	0	0	0	0	0	0	0	0	0	0	0	0	0	0	0	0	0	0	0	0	0	0	0
111.075	41.3729	46.8748	36.0237	39.7905	41.5995	38.9526	56.7879	51.2938	38.2385	46.1225	57.3109	60.7154	23.5955	37.83	43.2569	0	0	0	0	0	0	0	0	0	0	0	0	0	0	0	0	0	0	0	0	0	0	0	0	0	0	0	0	0	0	0	0	0	0
113.655	41.1989	46.6074	35.5731	40.7615	42.4677	38.7154	53.9025	51.6285	38.1765	45.2912	55.6891	60.141	24.2042	37.4783	42.5059	0	0	0	0	0	0	0	0	0	0	0	0	0	0	0	0	0	0	0	0	0	0	0	0	0	0	0	0	0	0	0	0	0	0
116.245	42.5112	47.7694	35.6548	39.0922	42.697	39.6706	56.3768	51.0224	37.9552	45.697	58.3623	62	21.9802	38.9394	42.1726	0	0	0	0	0	0	0	0	0	0	0	0	0	0	0	0	0	0	0	0	0	0	0	0	0	0	0	0	0	0	0	0	0	0
XRCC1-YFP 405
time	CELL 1	CELL 2	CELL 3	CELL 4	CELL 5	CELL 6	CELL 7	CELL 8	CELL 9	CELL 10	CELL 11	CELL 12	CELL 13	CELL 14	CELL 15	CELL 16	CELL 17	CELL 18	CELL 19	CELL 20	CELL 21	CELL 22	CELL 23	CELL 24	CELL 25	CELL 26	CELL 27	CELL 28	CELL 29	CELL 30	CELL 31	CELL 32	CELL 33	CELL 34	CELL 35	CELL 36	CELL 37	CELL 38	CELL 39	CELL 40	CELL 41	CELL 42	CELL 43	CELL 44	CELL 45	CELL 46	CELL 47	CELL 48	CELL 49
0	8.82609	15.9947	14.7088	13.7549	29.6798	10.0619	7.95125	14.2727	18.693	18.4071	13.4993	4.6693	10.4282	25.0303	7.30435	9.59816	0	0	0	0	0	0	0	0	0	0	0	0	0	0	0	0	0	0	0	0	0	0	0	0	0	0	0	0	0	0	0	0	0
2.585	8.08696	17.2819	13.9671	14.7207	28.635	10.0527	7.55599	12.4875	18	18.1397	13.9249	4.28327	10.6838	24.6153	6.86825	9.09881	0	0	0	0	0	0	0	0	0	0	0	0	0	0	0	0	0	0	0	0	0	0	0	0	0	0	0	0	0	0	0	0	0
5.165	8.58235	16.1291	15.3136	12.971	29.2385	10.9447	8.61924	13.9552	17.9618	20.1871	12.2424	4.42424	11.0567	25.7497	7.25033	9.36495	0	0	0	0	0	0	0	0	0	0	0	0	0	0	0	0	0	0	0	0	0	0	0	0	0	0	0	0	0	0	0	0	0
7.75	8.23715	16.7154	13.8314	13.3386	29.1357	10.5863	7.27404	11.975	17.3491	19.5428	13.4295	4.37022	10.1713	25.2819	7.07773	8.22925	0	0	0	0	0	0	0	0	0	0	0	0	0	0	0	0	0	0	0	0	0	0	0	0	0	0	0	0	0	0	0	0	0
10.33	8.39394	17.0382	12.4348	12.5428	29.7101	9.41765	8.39789	12.5889	19.4018	19.859	12.5876	4.27009	10.6403	24.5586	7.44005	9.04348	0	0	0	0	0	0	0	0	0	0	0	0	0	0	0	0	0	0	0	0	0	0	0	0	0	0	0	0	0	0	0	0	0
12.93	0	0	0	0	0	0	0	0	0	0	0	0	0	0	0	0	0	0	0	0	0	0	0	0	0	0	0	0	0	0	0	0	0	0	0	0	0	0	0	0	0	0	0	0	0	0	0	0	0
15.53	8.64163	16.0316	13.2069	13.4111	28.444	9.66271	8.49012	11.2569	18.2991	17.0883	12.7128	4.04611	11.2042	23.0711	6.91831	8.69697	0	0	0	0	0	0	0	0	0	0	0	0	0	0	0	0	0	0	0	0	0	0	0	0	0	0	0	0	0	0	0	0	0
18.11	7.93412	16.4177	13.9157	12.1976	27.4045	11.3584	7.62187	13.0843	16.7708	17.2688	12.4585	4.03162	9.96443	24.2701	6.68775	8.14625	0	0	0	0	0	0	0	0	0	0	0	0	0	0	0	0	0	0	0	0	0	0	0	0	0	0	0	0	0	0	0	0	0
20.69	7.62846	16.1779	13.0975	12.2622	28.6957	9.01318	8.05534	12.3821	18.249	17.531	12.1673	4.09486	10.0079	24.0198	6.79974	7.85771	0	0	0	0	0	0	0	0	0	0	0	0	0	0	0	0	0	0	0	0	0	0	0	0	0	0	0	0	0	0	0	0	0
23.27	7.86693	16.3689	12.8643	12.4822	26.6957	9.91173	8.29381	11.3188	16.8682	17.8524	11.6008	3.8274	10.9368	23.1159	6.46772	8.49802	0	0	0	0	0	0	0	0	0	0	0	0	0	0	0	0	0	0	0	0	0	0	0	0	0	0	0	0	0	0	0	0	0
25.85	8.5191	16.2846	13.0171	12.5942	26.9473	9.83794	7.42292	11.7154	16.9605	17.3518	12.0026	3.86693	9.61924	21.7404	6.62451	8.32543	0	0	0	0	0	0	0	0	0	0	0	0	0	0	0	0	0	0	0	0	0	0	0	0	0	0	0	0	0	0	0	0	0
28.43	8.0751	15.5837	13.6798	11.5033	26.3386	9.86298	7.99868	11.7602	18.6153	17.5586	12.1146	3.60474	8.9473	22.2042	7.01186	7.97497	0	0	0	0	0	0	0	0	0	0	0	0	0	0	0	0	0	0	0	0	0	0	0	0	0	0	0	0	0	0	0	0	0
31.01	8.29117	15.8353	12.9644	12.0053	28.025	9.20158	7.68906	12.8682	16.1686	16.3162	11.5613	4.02503	9.75494	23.1225	6.43478	7.67062	0	0	0	0	0	0	0	0	0	0	0	0	0	0	0	0	0	0	0	0	0	0	0	0	0	0	0	0	0	0	0	0	0
33.59	8.43478	15.8617	13.8986	12.6627	28.3663	9.70487	7.19104	11.3347	17.9816	17.2055	11.7404	3.84321	10.7444	23.0343	6.67194	8.48748	0	0	0	0	0	0	0	0	0	0	0	0	0	0	0	0	0	0	0	0	0	0	0	0	0	0	0	0	0	0	0	0	0
36.17	8.50593	16.0988	13.2358	11.8327	28.1594	8.93939	7.00395	11.6733	16.6469	16.639	11.9236	3.29776	9.57971	22.3768	6.48353	7.51779	0	0	0	0	0	0	0	0	0	0	0	0	0	0	0	0	0	0	0	0	0	0	0	0	0	0	0	0	0	0	0	0	0
38.75	8.09881	16.975	12.2688	11.9855	28.2279	8.50329	6.92227	12.0567	16.4862	18.2095	12.2055	3.73913	10.1238	21.3584	6.47958	7.17918	0	0	0	0	0	0	0	0	0	0	0	0	0	0	0	0	0	0	0	0	0	0	0	0	0	0	0	0	0	0	0	0	0
41.33	8.13307	16.6443	11.6034	12.0224	26.9302	8.7892	6.55204	10.7457	16.5072	17.8406	10.5863	3.4361	8.32148	21.7049	6.07905	7.79183	0	0	0	0	0	0	0	0	0	0	0	0	0	0	0	0	0	0	0	0	0	0	0	0	0	0	0	0	0	0	0	0	0
43.92	8.04875	16.2951	12.6904	12.2319	27.3505	8.80237	7.00132	12.195	16.4084	15.8656	12.2016	3.63505	9.55995	21.2767	7.24111	7.49802	0	0	0	0	0	0	0	0	0	0	0	0	0	0	0	0	0	0	0	0	0	0	0	0	0	0	0	0	0	0	0	0	0
46.5	8.1581	16.4216	12.3215	12.635	24.9328	9.28854	7.60474	11.4914	16.7721	15.8419	11.2819	3.4058	8.64559	20.4466	6.35968	7.5191	0	0	0	0	0	0	0	0	0	0	0	0	0	0	0	0	0	0	0	0	0	0	0	0	0	0	0	0	0	0	0	0	0
49.08	8.08564	15.1634	12.5758	12.4071	26.8643	8.67194	6.22266	11.5323	15.8577	15.2266	11.5679	3.55731	8.49407	21.4572	6.1805	7.79447	0	0	0	0	0	0	0	0	0	0	0	0	0	0	0	0	0	0	0	0	0	0	0	0	0	0	0	0	0	0	0	0	0
51.66	8.92358	16.195	12.913	12.1884	25.2464	9.07378	6.67852	10.9723	15.996	15.5362	10.3794	3.50198	8.73913	21.3702	6.15679	8.01318	0	0	0	0	0	0	0	0	0	0	0	0	0	0	0	0	0	0	0	0	0	0	0	0	0	0	0	0	0	0	0	0	0
54.255	8.25033	15.2701	13.2859	11.3847	26.3333	9.23188	7.14888	11.9578	16.0804	16.5534	10.3702	3.64954	9.81159	21.2372	5.93544	7.74572	0	0	0	0	0	0	0	0	0	0	0	0	0	0	0	0	0	0	0	0	0	0	0	0	0	0	0	0	0	0	0	0	0
56.835	7.89855	15.6535	12.415	11.7971	26.7431	9.07378	7.27273	11.5718	16.8366	15.9921	11.7431	3.57839	7.74835	21.1594	5.93808	7.15415	0	0	0	0	0	0	0	0	0	0	0	0	0	0	0	0	0	0	0	0	0	0	0	0	0	0	0	0	0	0	0	0	0
59.415	8.55072	16.1805	12.1673	13.0277	26.9433	8.59816	7.27536	10.8959	16.8524	15.7299	10.4071	3.52437	8.93808	19.5955	5.80105	7.57312	0	0	0	0	0	0	0	0	0	0	0	0	0	0	0	0	0	0	0	0	0	0	0	0	0	0	0	0	0	0	0	0	0
61.995	7.96179	16.776	12.8511	12.141	26.6245	8.61133	6.58366	11.0567	16.5402	15.5231	11.0079	3.14361	7.8419	20.8893	6.15942	7.90382	0	0	0	0	0	0	0	0	0	0	0	0	0	0	0	0	0	0	0	0	0	0	0	0	0	0	0	0	0	0	0	0	0
64.59	8.14625	16.2161	12.4466	12.1489	25.3676	9.45191	7.66271	11.1186	16.2042	15.2306	11.7194	3.29381	9.20685	19.2385	5.94993	7.02503	0	0	0	0	0	0	0	0	0	0	0	0	0	0	0	0	0	0	0	0	0	0	0	0	0	0	0	0	0	0	0	0	0
67.17	7.65613	17.1647	11.4506	12.3913	26.6232	8.0527	6.48353	10.8696	17.6192	16.5534	10.643	3.62055	9.4809	20.4177	6.45982	8.07905	0	0	0	0	0	0	0	0	0	0	0	0	0	0	0	0	0	0	0	0	0	0	0	0	0	0	0	0	0	0	0	0	0
69.75	8.53096	16.2978	12.1647	12.1028	26.8208	7.90777	6.45059	11.3584	16.2279	15.0474	10.8366	3.68248	8.17918	20.9486	5.93676	7.23452	0	0	0	0	0	0	0	0	0	0	0	0	0	0	0	0	0	0	0	0	0	0	0	0	0	0	0	0	0	0	0	0	0
72.33	7.29117	16.6074	12.6693	12.0435	25.5547	8.31884	6.80896	11.6021	15.1528	16.3281	11.3452	3.3083	8.66271	20.1238	6.67984	7.01976	0	0	0	0	0	0	0	0	0	0	0	0	0	0	0	0	0	0	0	0	0	0	0	0	0	0	0	0	0	0	0	0	0
74.91	7.72332	16.4585	11.859	12.6746	26.0171	9.13702	6.89065	12.0474	14.1028	16.5876	10.9209	3.34124	8.37286	20.5599	6.08169	6.69829	0	0	0	0	0	0	0	0	0	0	0	0	0	0	0	0	0	0	0	0	0	0	0	0	0	0	0	0	0	0	0	0	0
77.495	7.7141	15.9328	12.3636	11.502	25.8801	8.0224	6.09618	11.3742	16.17	16.7813	10.6061	3.42819	8.16469	19.8235	6.06192	7.4137	0	0	0	0	0	0	0	0	0	0	0	0	0	0	0	0	0	0	0	0	0	0	0	0	0	0	0	0	0	0	0	0	0
80.075	8.00264	16.8867	11.8841	12.863	27.3808	8.15415	6.52174	11.8129	14.7945	16.3215	11.1542	3.40184	7.04084	19.6759	6.47958	7.52964	0	0	0	0	0	0	0	0	0	0	0	0	0	0	0	0	0	0	0	0	0	0	0	0	0	0	0	0	0	0	0	0	0
82.67	7.6469	15.4835	12.7484	11.8221	25.6983	8.45323	7.69697	10.9025	14.8735	15.8011	12.1449	3.39657	8.42424	19.4941	5.97497	7.67852	0	0	0	0	0	0	0	0	0	0	0	0	0	0	0	0	0	0	0	0	0	0	0	0	0	0	0	0	0	0	0	0	0
85.25	7.92622	16.9592	11.7339	12.5389	25.585	8.45059	7.06061	11.1278	15.2912	16.9209	10.4229	3.0303	8.53228	19.6482	5.88406	6.58366	0	0	0	0	0	0	0	0	0	0	0	0	0	0	0	0	0	0	0	0	0	0	0	0	0	0	0	0	0	0	0	0	0
87.83	7.90646	16.6047	12.2213	12.3926	25.6061	8.06456	7.18709	10.6495	14.6061	15.5929	10.2582	3.30303	9.10013	19.8617	6.32411	7.28458	0	0	0	0	0	0	0	0	0	0	0	0	0	0	0	0	0	0	0	0	0	0	0	0	0	0	0	0	0	0	0	0	0
90.41	8.09223	15.6983	12.7958	12.5903	26.2688	7.83004	7.07642	10.4993	14.9644	15.7062	9.52306	3.6693	8.99605	20.0698	5.917	7.34519	0	0	0	0	0	0	0	0	0	0	0	0	0	0	0	0	0	0	0	0	0	0	0	0	0	0	0	0	0	0	0	0	0
92.99	7.6996	16.1713	11.4967	13.2464	25.8762	8.51779	6.46377	10.7589	15.6943	16.7128	10.1476	3.78788	8.28854	19.9078	6.13175	7.12516	0	0	0	0	0	0	0	0	0	0	0	0	0	0	0	0	0	0	0	0	0	0	0	0	0	0	0	0	0	0	0	0	0
95.58	8.10145	16.639	10.5441	12.7141	25.8946	7.8274	7.20685	10.6047	13.9921	15.7207	10.1041	3.17391	9.13307	19.1502	5.63373	7.48485	0	0	0	0	0	0	0	0	0	0	0	0	0	0	0	0	0	0	0	0	0	0	0	0	0	0	0	0	0	0	0	0	0
98.16	7.81555	15.8801	12.5112	13.0962	26.6074	7.68906	6.25165	10.7905	15.5731	15.5204	10.3267	3.38076	8.4361	19.8011	6.02372	7.15283	0	0	0	0	0	0	0	0	0	0	0	0	0	0	0	0	0	0	0	0	0	0	0	0	0	0	0	0	0	0	0	0	0
100.74	7.49275	16.9723	11.6996	11.8406	27.1304	7.03426	7.35968	11.1252	14.664	15.6825	10.4901	3.23847	8.26482	19.8327	5.75099	7.1054	0	0	0	0	0	0	0	0	0	0	0	0	0	0	0	0	0	0	0	0	0	0	0	0	0	0	0	0	0	0	0	0	0
103.33	7.63768	15.8472	12.1963	13.1845	27.2398	7.26614	7.05402	10.3096	15.7194	14.6693	9.78524	3.20817	8.35705	18.8511	5.78524	7.26219	0	0	0	0	0	0	0	0	0	0	0	0	0	0	0	0	0	0	0	0	0	0	0	0	0	0	0	0	0	0	0	0	0
105.91	7.76416	16.0804	11.3821	11.3426	26.6179	6.66535	6.62978	10.4229	16.1489	14.4018	11.2292	3.4888	8.35441	17.3109	5.61397	7.80896	0	0	0	0	0	0	0	0	0	0	0	0	0	0	0	0	0	0	0	0	0	0	0	0	0	0	0	0	0	0	0	0	0
108.49	7.88011	16.6693	11.8946	12.1831	26.9657	7.61001	6.95916	9.77339	14.0593	14.6706	10.5072	3.08432	8.38999	18.4387	5.86298	7.11199	0	0	0	0	0	0	0	0	0	0	0	0	0	0	0	0	0	0	0	0	0	0	0	0	0	0	0	0	0	0	0	0	0
111.075	7.16864	17.029	12.3847	13.1739	27.9447	7.93017	6.93017	9.5942	13.8327	14.7905	10.3808	3.34651	8.21739	18.0053	5.77602	7.66667	0	0	0	0	0	0	0	0	0	0	0	0	0	0	0	0	0	0	0	0	0	0	0	0	0	0	0	0	0	0	0	0	0
113.655	8.00659	15.8696	11.444	12.8682	24.5982	6.85771	7.27273	11.2372	15.9315	14.5876	10.7787	3.22266	7.83531	17.8274	5.92885	7.02635	0	0	0	0	0	0	0	0	0	0	0	0	0	0	0	0	0	0	0	0	0	0	0	0	0	0	0	0	0	0	0	0	0
116.25	8.21871	16.141	11.8076	11.747	25.9697	7.35837	7.34783	11.1054	14.1397	13.6061	9.74704	3.31621	7.99605	18.6653	5.6469	6.97365	0	0	0	0	0	0	0	0	0	0	0	0	0	0	0	0	0	0	0	0	0	0	0	0	0	0	0	0	0	0	0	0	0
OGG1-GFP 405
time	CELL 1	CELL 2	CELL 3	CELL 4	CELL 5	CELL 6	CELL 7	CELL 8	CELL 9	CELL 10	CELL 11	CELL 12	CELL 13	CELL 14	CELL 15	CELL 16	CELL 17	CELL 18	CELL 19	CELL 20	CELL 21	CELL 22	CELL 23	CELL 24	CELL 25	CELL 26	CELL 27	CELL 28	CELL 29	CELL 30	CELL 31	CELL 32	CELL 33	CELL 34	CELL 35	CELL 36	CELL 37	CELL 38	CELL 39	CELL 40	CELL 41	CELL 42	CELL 43	CELL 44	CELL 45	CELL 46	CELL 47	CELL 48	CELL 49
0	30.0777	31.6416	23.2714	23.3096	55.1752	36.5705	35.635	37.4664	24.635	26.4664	22.1344	107.162	73.7115	118.007	104.295	0	0	0	0	0	0	0	0	0	0	0	0	0	0	0	0	0	0	0	0	0	0	0	0	0	0	0	0	0	0	0	0	0	0
2.595	26.3597	31.2754	22.2503	23.3465	55.2688	36.2095	35.6166	39.8643	24.1647	26.8393	22.6825	106.161	74.3452	116.041	104.593	0	0	0	0	0	0	0	0	0	0	0	0	0	0	0	0	0	0	0	0	0	0	0	0	0	0	0	0	0	0	0	0	0	0
5.175	28.1462	30.0698	22.2345	23.0935	54.8274	36.531	35.1318	39.4756	23.9868	25.8972	22.5534	105.025	73.9157	116.237	104.469	0	0	0	0	0	0	0	0	0	0	0	0	0	0	0	0	0	0	0	0	0	0	0	0	0	0	0	0	0	0	0	0	0	0
7.755	28.2398	31.1436	21.6798	22.9736	54.3439	35.2029	35.1014	39.527	23.4848	25.863	22.7273	105.872	74.3215	118.66	103.137	0	0	0	0	0	0	0	0	0	0	0	0	0	0	0	0	0	0	0	0	0	0	0	0	0	0	0	0	0	0	0	0	0	0
10.335	27.3452	31.3439	21.5244	23.8906	53.1067	34.0896	33.7101	40.8076	24.4097	27.2003	22.2964	105.963	76.2437	118.588	107.682	0	0	0	0	0	0	0	0	0	0	0	0	0	0	0	0	0	0	0	0	0	0	0	0	0	0	0	0	0	0	0	0	0	0
12.935	0	0	0	0	0	0	0	0	0	0	0	0	0	0	0	0	0	0	0	0	0	0	0	0	0	0	0	0	0	0	0	0	0	0	0	0	0	0	0	0	0	0	0	0	0	0	0	0	0
15.54	22.2042	21.8103	16.2385	18.8959	48.8841	34.0013	33.8643	37.9644	23.1462	25.5349	21.1344	98.4717	65.643	102.386	105.278	0	0	0	0	0	0	0	0	0	0	0	0	0	0	0	0	0	0	0	0	0	0	0	0	0	0	0	0	0	0	0	0	0	0
18.12	22.9051	25	17.8485	19.7918	47.6561	33.5231	33.8867	38.3636	22.7813	25.4572	21.0672	95.0751	67.7642	102.061	103.202	0	0	0	0	0	0	0	0	0	0	0	0	0	0	0	0	0	0	0	0	0	0	0	0	0	0	0	0	0	0	0	0	0	0
20.7	23.2978	25.3083	18.39	19.7905	49.5863	34.4466	32.1133	39.2345	23.8696	25.5296	21.8169	94.1858	68.1831	104.227	104.025	0	0	0	0	0	0	0	0	0	0	0	0	0	0	0	0	0	0	0	0	0	0	0	0	0	0	0	0	0	0	0	0	0	0
23.28	23.9328	27.3254	17.3149	19.9447	48.6733	35.025	33.1318	39.1423	22.9921	24.8142	21.3465	93.5573	68.6653	104.513	101.41	0	0	0	0	0	0	0	0	0	0	0	0	0	0	0	0	0	0	0	0	0	0	0	0	0	0	0	0	0	0	0	0	0	0
25.86	23.6271	27.7787	18.8524	20.6706	48.9486	35.6825	33.5244	39.4519	23.2292	26.4756	22.3781	91.6153	68.2701	105.86	98.0672	0	0	0	0	0	0	0	0	0	0	0	0	0	0	0	0	0	0	0	0	0	0	0	0	0	0	0	0	0	0	0	0	0	0
28.44	24.3465	28.7339	19.1186	19.5152	48.5586	35.6917	32.4611	38.5468	22.357	24.3544	21.9974	95.2793	69.5191	113.964	100.646	0	0	0	0	0	0	0	0	0	0	0	0	0	0	0	0	0	0	0	0	0	0	0	0	0	0	0	0	0	0	0	0	0	0
31.02	24.2648	27.6443	18.552	20.3096	47.1423	32.8577	34.4677	40.1897	22.9802	22.7444	20.747	95.9605	69.8182	113.19	101.883	0	0	0	0	0	0	0	0	0	0	0	0	0	0	0	0	0	0	0	0	0	0	0	0	0	0	0	0	0	0	0	0	0	0
33.6	24.6996	27.78	20.1186	20.6258	49.357	34.8314	33.3874	38.4177	23.2978	24.5916	20.5415	97.5336	69.8221	110.863	103.634	0	0	0	0	0	0	0	0	0	0	0	0	0	0	0	0	0	0	0	0	0	0	0	0	0	0	0	0	0	0	0	0	0	0
36.18	24.0593	28.3478	18.9025	21.0264	50.3478	33.8248	32.9697	39.6706	23.274	25.1014	21.1594	98.1845	70.1845	112.132	99.3254	0	0	0	0	0	0	0	0	0	0	0	0	0	0	0	0	0	0	0	0	0	0	0	0	0	0	0	0	0	0	0	0	0	0
38.76	24.8248	26.9763	19.1502	21.1594	49.8867	34.552	33.6548	38.0909	23.1265	25.357	20.2227	100.489	70.5072	111.904	99.473	0	0	0	0	0	0	0	0	0	0	0	0	0	0	0	0	0	0	0	0	0	0	0	0	0	0	0	0	0	0	0	0	0	0
41.34	24.3518	28.4203	19.9183	22.1673	48.9513	35.6337	33.3939	38.2306	23.5942	24.6864	20.2042	98.2411	70.2846	112.513	96.4321	0	0	0	0	0	0	0	0	0	0	0	0	0	0	0	0	0	0	0	0	0	0	0	0	0	0	0	0	0	0	0	0	0	0
43.92	24.9697	28.1304	20.0382	21.5903	50.0408	35.3623	32.0132	38.7931	24.4493	24.9697	21.0777	98.1291	70.2411	113.536	97.9723	0	0	0	0	0	0	0	0	0	0	0	0	0	0	0	0	0	0	0	0	0	0	0	0	0	0	0	0	0	0	0	0	0	0
46.5	25.6377	27.4453	20.4242	20.7681	48.6008	35.5705	34.4954	39.4559	23.448	25.7312	20.2292	98.6166	71.6825	112.796	99.0461	0	0	0	0	0	0	0	0	0	0	0	0	0	0	0	0	0	0	0	0	0	0	0	0	0	0	0	0	0	0	0	0	0	0
49.08	24.4321	28.2385	20.9829	20.7022	47.0909	35.8406	33.9868	37.9881	24.1107	24.7194	20.4704	97.3544	71.6074	115.938	97.6983	0	0	0	0	0	0	0	0	0	0	0	0	0	0	0	0	0	0	0	0	0	0	0	0	0	0	0	0	0	0	0	0	0	0
51.665	25.9381	29.0066	19.5257	22.1989	47.7734	35.1765	32.0672	39.444	23.3215	25.3307	18.9539	96.498	71.8841	113.925	97.2016	0	0	0	0	0	0	0	0	0	0	0	0	0	0	0	0	0	0	0	0	0	0	0	0	0	0	0	0	0	0	0	0	0	0
54.245	24.2187	28.3755	19.6772	21.5455	46.8696	34.9842	33.3874	39.0408	23.7734	24.9183	19.7273	98.7273	71.6416	114.959	98.2108	0	0	0	0	0	0	0	0	0	0	0	0	0	0	0	0	0	0	0	0	0	0	0	0	0	0	0	0	0	0	0	0	0	0
56.835	23.9236	28.6416	19.5758	21.2938	47.0988	35.1502	33.498	38.0896	23.7418	24.3333	19.6126	96.0685	72	116.03	96.0422	0	0	0	0	0	0	0	0	0	0	0	0	0	0	0	0	0	0	0	0	0	0	0	0	0	0	0	0	0	0	0	0	0	0
59.415	25.2437	29.7115	20.3584	21.6509	47.336	36.3294	33.4374	38.2187	24.7905	24.5283	20.9855	95.805	73.4203	116.237	98.2503	0	0	0	0	0	0	0	0	0	0	0	0	0	0	0	0	0	0	0	0	0	0	0	0	0	0	0	0	0	0	0	0	0	0
61.995	24.9684	30.1594	20.191	21.3781	48.6917	35.6179	33.2688	37.3979	24.8814	24.527	21.0738	96.5705	73.4256	116.66	97.2635	0	0	0	0	0	0	0	0	0	0	0	0	0	0	0	0	0	0	0	0	0	0	0	0	0	0	0	0	0	0	0	0	0	0
64.595	24.9407	29.0487	21.1568	21.5138	47.3096	34.5455	34.2661	39.0804	24.5323	23.7787	20.0132	96.5191	74.029	116.045	93.7708	0	0	0	0	0	0	0	0	0	0	0	0	0	0	0	0	0	0	0	0	0	0	0	0	0	0	0	0	0	0	0	0	0	0
67.175	25.1871	29.5244	21.8564	22.4822	46.0211	35.5494	34.1014	37.8498	23.8116	24.1897	20.1976	95.7128	73.2661	119.71	94.3794	0	0	0	0	0	0	0	0	0	0	0	0	0	0	0	0	0	0	0	0	0	0	0	0	0	0	0	0	0	0	0	0	0	0
69.755	25.4361	30.1462	20.639	22.5415	48.8261	36.1924	35.1383	37.6232	24.6443	22.2951	20.6904	96.6192	75.8024	120.206	96.9552	0	0	0	0	0	0	0	0	0	0	0	0	0	0	0	0	0	0	0	0	0	0	0	0	0	0	0	0	0	0	0	0	0	0
72.335	24.2055	30.8353	21.0909	21.4651	47.2688	35.9209	35.6403	36.693	24.8116	22.5942	22.0659	95.6192	77.2635	116.522	91.2964	0	0	0	0	0	0	0	0	0	0	0	0	0	0	0	0	0	0	0	0	0	0	0	0	0	0	0	0	0	0	0	0	0	0
74.915	25.8748	31.1897	20.8893	21.4717	47.9407	35.3979	33.7681	37.5718	25.8827	24.0382	20.0527	99.1041	77.1423	120.912	92.9078	0	0	0	0	0	0	0	0	0	0	0	0	0	0	0	0	0	0	0	0	0	0	0	0	0	0	0	0	0	0	0	0	0	0
77.495	25.2569	29.2174	22.0171	21.9078	47.3939	36.6443	34.3518	36.9499	26.0751	23.0026	20.6495	98.1238	75.7207	120.358	94.5823	0	0	0	0	0	0	0	0	0	0	0	0	0	0	0	0	0	0	0	0	0	0	0	0	0	0	0	0	0	0	0	0	0	0
80.09	26.5402	30.1357	23.3426	21.4506	46.8221	37.1489	34.9526	36.3505	25.3702	23.9539	20.0738	99.1989	77.9671	117.933	91.7721	0	0	0	0	0	0	0	0	0	0	0	0	0	0	0	0	0	0	0	0	0	0	0	0	0	0	0	0	0	0	0	0	0	0
82.67	25.2148	30.5771	22.3162	21.0501	47.6627	36.83	34.0119	36.0132	24.6851	22.8617	20.8827	98.1146	77.2688	118.539	95.9644	0	0	0	0	0	0	0	0	0	0	0	0	0	0	0	0	0	0	0	0	0	0	0	0	0	0	0	0	0	0	0	0	0	0
85.25	25.6851	30.6166	21.3742	21.4005	47.9513	37.7905	34.0356	35.1989	25.0158	22.6495	19.7312	97.863	77.1041	118.401	99.5626	0	0	0	0	0	0	0	0	0	0	0	0	0	0	0	0	0	0	0	0	0	0	0	0	0	0	0	0	0	0	0	0	0	0
87.83	25.4321	30.1713	21.7945	20.7997	46.0514	35.2451	34.834	34.7787	26.3979	21.639	19.5573	99.5204	80.0711	117.868	96.9473	0	0	0	0	0	0	0	0	0	0	0	0	0	0	0	0	0	0	0	0	0	0	0	0	0	0	0	0	0	0	0	0	0	0
90.41	23.6219	29.7536	21.3426	20.7668	45.5349	36.4796	34.7602	35.5547	25.8498	21.8169	20.6192	98.4466	79.4638	118.942	101.208	0	0	0	0	0	0	0	0	0	0	0	0	0	0	0	0	0	0	0	0	0	0	0	0	0	0	0	0	0	0	0	0	0	0
93	24.9025	29.726	21.4559	20.9776	44.7615	37.1265	35.0817	34.4664	24.6588	22.253	20.0026	98.4124	77.9934	118.721	99.2754	0	0	0	0	0	0	0	0	0	0	0	0	0	0	0	0	0	0	0	0	0	0	0	0	0	0	0	0	0	0	0	0	0	0
95.58	25.7576	28.7931	21.1199	21.7523	45.3412	37.8946	36.303	35.7299	25.9513	20.8287	20.8419	98.7602	79.6719	117.863	99.5995	0	0	0	0	0	0	0	0	0	0	0	0	0	0	0	0	0	0	0	0	0	0	0	0	0	0	0	0	0	0	0	0	0	0
98.16	25.8551	29.1028	21.8129	21.3663	46.1291	37.2227	36.9394	36.029	25.4848	20.2187	19.8445	99.2767	78.2134	119.85	99.9236	0	0	0	0	0	0	0	0	0	0	0	0	0	0	0	0	0	0	0	0	0	0	0	0	0	0	0	0	0	0	0	0	0	0
100.75	25.3386	29.029	21.1805	21.4664	45.0026	37.6206	35.7681	36.6047	24.5231	20.9065	21.1278	98.7931	77.5929	118.428	100.868	0	0	0	0	0	0	0	0	0	0	0	0	0	0	0	0	0	0	0	0	0	0	0	0	0	0	0	0	0	0	0	0	0	0
103.33	24.7905	30.2648	20.5995	20.7497	46.3597	35.7549	34.2082	36.1792	24.7549	19.7787	20.2411	98.6482	78.9552	118.949	103.954	0	0	0	0	0	0	0	0	0	0	0	0	0	0	0	0	0	0	0	0	0	0	0	0	0	0	0	0	0	0	0	0	0	0
105.91	24.7773	28.3544	22.2279	20.751	45.7708	36.9394	35.3781	36.2213	26.0356	19.9565	20.9539	101.025	80.4862	120.856	100.458	0	0	0	0	0	0	0	0	0	0	0	0	0	0	0	0	0	0	0	0	0	0	0	0	0	0	0	0	0	0	0	0	0	0
108.49	25.1897	30.3175	21.3874	21.3228	47.0303	37.108	35.2846	34.0909	25.3755	20.444	21.0487	100.045	78.5402	116.539	97.6785	0	0	0	0	0	0	0	0	0	0	0	0	0	0	0	0	0	0	0	0	0	0	0	0	0	0	0	0	0	0	0	0	0	0
111.085	24.7378	29.6891	22.2846	21.805	43.946	37.7536	34.6561	36.4783	26.1383	20.1515	20.6219	100.31	80.3953	118.916	100.112	0	0	0	0	0	0	0	0	0	0	0	0	0	0	0	0	0	0	0	0	0	0	0	0	0	0	0	0	0	0	0	0	0	0
113.665	25.747	30.1186	21.5968	21.7365	47.0422	38.0329	34.9565	35.4493	26.1989	20.9144	20.6825	102.001	78.5099	117.788	103.727	0	0	0	0	0	0	0	0	0	0	0	0	0	0	0	0	0	0	0	0	0	0	0	0	0	0	0	0	0	0	0	0	0	0
116.245	24.9315	30.112	21.5837	20.2477	46.4005	36.7194	35.7154	33.7589	26.7892	20.0079	20.4335	102.112	80.1779	118.058	101.465	0	0	0	0	0	0	0	0	0	0	0	0	0	0	0	0	0	0	0	0	0	0	0	0	0	0	0	0	0	0	0	0	0	0
OGG1-GFP NEDDi 405
time	CELL 1	CELL 2	CELL 3	CELL 4	CELL 5	CELL 6	CELL 7	CELL 8	CELL 9	CELL 10	CELL 11	CELL 12	CELL 13	CELL 14	CELL 15	CELL 16	CELL 17	CELL 18	CELL 19	CELL 20	CELL 21	CELL 22	CELL 23	CELL 24	CELL 25	CELL 26	CELL 27	CELL 28	CELL 29	CELL 30	CELL 31	CELL 32	CELL 33	CELL 34	CELL 35	CELL 36	CELL 37	CELL 38	CELL 39	CELL 40	CELL 41	CELL 42	CELL 43	CELL 44	CELL 45	CELL 46	CELL 47	CELL 48	CELL 49
0	83.1621	79.1871	84.9065	94.2187	52.0053	93.5033	28.4572	31.7813	59.747	33.6983	35.531	55.6798	38.3386	62.2938	44.527	64.3544	0	0	0	0	0	0	0	0	0	0	0	0	0	0	0	0	0	0	0	0	0	0	0	0	0	0	0	0	0	0	0	0	0
2.585	85.6377	76.9987	84.3386	91.9657	51.3887	95.9065	27.9499	31.1845	57.444	34.2675	35.4572	54.0448	38.3939	59.7655	44.3294	62.249	0	0	0	0	0	0	0	0	0	0	0	0	0	0	0	0	0	0	0	0	0	0	0	0	0	0	0	0	0	0	0	0	0
5.165	80.9513	79.8314	85.2148	89.4295	52.7036	94.2358	27.5415	31.1397	58.1212	33.5837	36.3834	53.971	38.7576	59.8696	43.3465	60.614	0	0	0	0	0	0	0	0	0	0	0	0	0	0	0	0	0	0	0	0	0	0	0	0	0	0	0	0	0	0	0	0	0
7.76	84.6443	79.5995	82.722	89.7194	53.0329	94.9789	30.0461	31.1278	57.3518	32.3136	35.5468	54.5402	37.5731	62.3228	43.8379	61.5599	0	0	0	0	0	0	0	0	0	0	0	0	0	0	0	0	0	0	0	0	0	0	0	0	0	0	0	0	0	0	0	0	0
10.34	90.1054	79.5889	83.8208	88.2003	52.8538	95.2899	26.4216	30.5178	59.4651	33.7325	35.0804	54.6785	37.3202	61.5599	43.0949	60.7839	0	0	0	0	0	0	0	0	0	0	0	0	0	0	0	0	0	0	0	0	0	0	0	0	0	0	0	0	0	0	0	0	0
12.94	0	0	0	0	0	0	0	0	0	0	0	0	0	0	0	0	0	0	0	0	0	0	0	0	0	0	0	0	0	0	0	0	0	0	0	0	0	0	0	0	0	0	0	0	0	0	0	0	0
15.545	79.0632	78.8748	79.913	78.8498	46.8986	94.6324	25.0659	28.6087	57.448	33.0053	32.8314	48.3188	32.5771	54.1199	41.2108	53.1779	0	0	0	0	0	0	0	0	0	0	0	0	0	0	0	0	0	0	0	0	0	0	0	0	0	0	0	0	0	0	0	0	0
18.125	80.6324	78.2372	80.8235	80.1318	47.6877	94.6733	24.6983	30.6061	55.1831	32.7181	31.8103	50.8379	34.3584	55.7181	41.6074	56.7009	0	0	0	0	0	0	0	0	0	0	0	0	0	0	0	0	0	0	0	0	0	0	0	0	0	0	0	0	0	0	0	0	0
20.705	81.0659	77.9565	79.8551	80.9631	46.5573	94.4018	26.2912	28.5494	57.1739	33.7207	32.1133	52.2464	36.0132	58.5165	39.7945	54.747	0	0	0	0	0	0	0	0	0	0	0	0	0	0	0	0	0	0	0	0	0	0	0	0	0	0	0	0	0	0	0	0	0
23.285	83.3399	79.2266	78.4111	82.1423	48.2042	94.5059	27.5428	29.6917	57.2951	31.7879	32.8959	50.4427	35.4835	60.3478	40.1212	56.4783	0	0	0	0	0	0	0	0	0	0	0	0	0	0	0	0	0	0	0	0	0	0	0	0	0	0	0	0	0	0	0	0	0
25.865	81.5007	77.5823	78.693	81.8827	48.9947	94.2424	28.2095	28.1594	55.1489	33.2372	32.3623	51.8287	36.0685	62.4545	40.8933	53.8551	0	0	0	0	0	0	0	0	0	0	0	0	0	0	0	0	0	0	0	0	0	0	0	0	0	0	0	0	0	0	0	0	0
28.445	82.7299	78.8762	79.1871	80.0593	49.7497	95.3347	29.1634	27.888	56.1054	31.996	33.3109	52.0843	37.0698	60.4875	42.278	54.9802	0	0	0	0	0	0	0	0	0	0	0	0	0	0	0	0	0	0	0	0	0	0	0	0	0	0	0	0	0	0	0	0	0
31.025	79.8037	80.2701	82.8564	83.6983	50.3887	95.6337	27.0698	29.78	56.5573	32.4928	31.9921	51.7404	37.1462	62.8208	41.4809	55.7444	0	0	0	0	0	0	0	0	0	0	0	0	0	0	0	0	0	0	0	0	0	0	0	0	0	0	0	0	0	0	0	0	0
33.605	75.4163	76.4545	78.913	82.3439	48.6838	94.2951	27.7497	28.7589	56.8458	32.7826	33.3729	51.5744	38.1186	61.917	39.9433	55.9433	0	0	0	0	0	0	0	0	0	0	0	0	0	0	0	0	0	0	0	0	0	0	0	0	0	0	0	0	0	0	0	0	0
36.185	79.4783	79.9947	81.2108	81.5349	50.054	95.7931	27.7642	28.0856	56.2042	32.1765	33.4321	51.1476	37.6113	60.4638	39.4625	58.3004	0	0	0	0	0	0	0	0	0	0	0	0	0	0	0	0	0	0	0	0	0	0	0	0	0	0	0	0	0	0	0	0	0
38.765	78.0026	81.5784	77.2121	80.7088	50.7971	96.7549	28.1107	29.0725	54.8748	34.7088	33.5494	52.4756	38.0777	61.1054	40.1713	57.3386	0	0	0	0	0	0	0	0	0	0	0	0	0	0	0	0	0	0	0	0	0	0	0	0	0	0	0	0	0	0	0	0	0
41.345	77.4018	83.0685	76.3887	79.556	50.8709	94.6653	29.2451	29.3834	54.1291	32.5244	33.2227	52.7576	37.4058	61.2833	40.1146	57.1094	0	0	0	0	0	0	0	0	0	0	0	0	0	0	0	0	0	0	0	0	0	0	0	0	0	0	0	0	0	0	0	0	0
43.925	77.5204	81.5507	79.8617	79.9723	52.2095	94.5863	28.3386	28.8314	54.5547	32.726	33.9671	52.6548	38.8603	60.0303	41.3781	58.0553	0	0	0	0	0	0	0	0	0	0	0	0	0	0	0	0	0	0	0	0	0	0	0	0	0	0	0	0	0	0	0	0	0
46.505	80.0751	83.5389	77.6522	80.4506	52.7549	93.0264	28.8682	28.722	56.2385	32.1976	34.2148	55.253	40.2622	58.6061	39.3979	56.6943	0	0	0	0	0	0	0	0	0	0	0	0	0	0	0	0	0	0	0	0	0	0	0	0	0	0	0	0	0	0	0	0	0
49.085	78.5415	83.9486	73.1989	80.0448	54.1805	93.913	28.4414	30.5731	54.4361	33.5428	34.2556	55.0408	39.0264	58	40.6179	57.3557	0	0	0	0	0	0	0	0	0	0	0	0	0	0	0	0	0	0	0	0	0	0	0	0	0	0	0	0	0	0	0	0	0
51.665	78.6232	81.6706	74.859	82.0369	53.2161	93.888	26.8986	28.3702	55.3399	34.1858	33.4796	54.942	38.0553	56.2925	41.0184	57.9104	0	0	0	0	0	0	0	0	0	0	0	0	0	0	0	0	0	0	0	0	0	0	0	0	0	0	0	0	0	0	0	0	0
54.245	76.5916	83.5547	76.2846	80.3939	54.0685	92.3636	27.913	28.6509	53.6653	33.3992	33.4414	53.1555	38.3755	57.664	40.4203	57.4084	0	0	0	0	0	0	0	0	0	0	0	0	0	0	0	0	0	0	0	0	0	0	0	0	0	0	0	0	0	0	0	0	0
56.84	77.7378	83.9723	75.7747	83.2978	52.137	95.5652	29.8577	29.1383	54.3518	33.2793	34.5257	54.0962	38.7628	56.3531	41.5349	56.8485	0	0	0	0	0	0	0	0	0	0	0	0	0	0	0	0	0	0	0	0	0	0	0	0	0	0	0	0	0	0	0	0	0
59.42	74.7773	81.5547	74.1107	84.5296	54.5481	96.1621	28.5112	27.6996	53.2411	33.7984	35.4071	55.5349	37.6271	59.5362	41.249	56.7721	0	0	0	0	0	0	0	0	0	0	0	0	0	0	0	0	0	0	0	0	0	0	0	0	0	0	0	0	0	0	0	0	0
62	77.4822	81.5613	76.2754	84.4084	54.9592	94.2069	30.7484	28.8551	54.9499	33.4229	34.4111	55.8775	41.054	58.5784	39.448	56.2543	0	0	0	0	0	0	0	0	0	0	0	0	0	0	0	0	0	0	0	0	0	0	0	0	0	0	0	0	0	0	0	0	0
64.58	73.8524	83.419	75.1621	85.3689	54.7642	93.7589	28.0356	28.9433	54.8235	33.6588	34.7536	55.0791	38.8524	57.913	39.6601	55.9539	0	0	0	0	0	0	0	0	0	0	0	0	0	0	0	0	0	0	0	0	0	0	0	0	0	0	0	0	0	0	0	0	0
67.16	76.2964	85.6535	76.7325	85.7497	55.3729	94.6627	27.859	29.3136	57.7075	31.8116	34.7181	54.4954	39.7694	59.361	40.3887	56.9407	0	0	0	0	0	0	0	0	0	0	0	0	0	0	0	0	0	0	0	0	0	0	0	0	0	0	0	0	0	0	0	0	0
69.75	76.6535	84.9605	76.1423	87.5889	55.7233	96.6232	28.2622	29.0105	56.0606	32.9302	33.8551	53.8248	38.1963	58.2819	40.3584	56.5968	0	0	0	0	0	0	0	0	0	0	0	0	0	0	0	0	0	0	0	0	0	0	0	0	0	0	0	0	0	0	0	0	0
72.33	78.2978	85.0422	76.4401	90.0988	54.4796	94.5099	28.7997	28.0211	59.0092	33.1607	35.8696	55.4743	38.166	60.1199	40.2964	56.7167	0	0	0	0	0	0	0	0	0	0	0	0	0	0	0	0	0	0	0	0	0	0	0	0	0	0	0	0	0	0	0	0	0
74.91	76.3043	84.8551	74.6166	87.556	51.9196	94.2055	29.7312	27.1291	57.6271	33.7418	35.1278	54.1581	39.7721	60.859	40.3399	56.3294	0	0	0	0	0	0	0	0	0	0	0	0	0	0	0	0	0	0	0	0	0	0	0	0	0	0	0	0	0	0	0	0	0
77.5	74.3465	82.4585	76.4941	88.3202	53.614	93.9236	28.1673	28.332	57.3412	34.3188	34.6838	53.5349	39.556	60.5112	40.112	56.8867	0	0	0	0	0	0	0	0	0	0	0	0	0	0	0	0	0	0	0	0	0	0	0	0	0	0	0	0	0	0	0	0	0
80.08	78	86.942	76.4005	87.6192	53.0856	95.4335	28.6509	28.1845	57.7207	33.3702	33.83	54.913	39.6258	59.726	40.8458	54.5929	0	0	0	0	0	0	0	0	0	0	0	0	0	0	0	0	0	0	0	0	0	0	0	0	0	0	0	0	0	0	0	0	0
82.66	76.4519	81.6851	74.4111	87.6601	54.4295	93.5652	29.448	28.5072	58.0329	32.2635	36.0224	54.747	40.9816	59.469	40.1502	55.1542	0	0	0	0	0	0	0	0	0	0	0	0	0	0	0	0	0	0	0	0	0	0	0	0	0	0	0	0	0	0	0	0	0
85.24	80.1028	84.5823	78.1752	89.2437	54.4967	94.9183	28.1094	27.7918	56.7444	32.9829	35.6482	53.8788	41.0935	60.0474	39.7971	55.2846	0	0	0	0	0	0	0	0	0	0	0	0	0	0	0	0	0	0	0	0	0	0	0	0	0	0	0	0	0	0	0	0	0
87.83	78.3742	82.8933	76.7062	89.1831	52.8103	94.1054	27.7154	28.0962	56.6574	33.3136	34.7404	56.4598	40.9328	60.6443	40.2266	54.2596	0	0	0	0	0	0	0	0	0	0	0	0	0	0	0	0	0	0	0	0	0	0	0	0	0	0	0	0	0	0	0	0	0
90.41	76.7088	83.6838	76.1014	88.9513	53.4071	95.5178	29.3663	30.4809	58.4914	32.0988	33.9816	53.5837	40.863	59.8577	40.8314	55.1634	0	0	0	0	0	0	0	0	0	0	0	0	0	0	0	0	0	0	0	0	0	0	0	0	0	0	0	0	0	0	0	0	0
92.99	79.2951	81.9183	77.3175	89.5072	56.2082	94.0079	26.1779	28.7826	59.6851	32.253	35.9881	55.2358	39.6601	61.8011	40.2477	53.7523	0	0	0	0	0	0	0	0	0	0	0	0	0	0	0	0	0	0	0	0	0	0	0	0	0	0	0	0	0	0	0	0	0
95.575	79.3715	83.5349	74.7207	88.4954	54.4045	93.4045	27.8867	30.4756	57.0013	32.2451	34.0237	53.7787	39.3926	59.975	40.1041	54.5889	0	0	0	0	0	0	0	0	0	0	0	0	0	0	0	0	0	0	0	0	0	0	0	0	0	0	0	0	0	0	0	0	0
98.165	77.8248	86.6996	77.4954	89.7615	56.9539	96.4163	28.1924	28.7444	56.8946	31.9328	33.7602	56.0119	40.6166	59.8314	38.5296	55.8076	0	0	0	0	0	0	0	0	0	0	0	0	0	0	0	0	0	0	0	0	0	0	0	0	0	0	0	0	0	0	0	0	0
100.745	80.0922	82.2543	75.9657	90.0935	55.2187	93.2925	28.5942	28.8814	55.6877	32.1528	32.859	55.1436	41.2451	62.1792	38.5692	54.8063	0	0	0	0	0	0	0	0	0	0	0	0	0	0	0	0	0	0	0	0	0	0	0	0	0	0	0	0	0	0	0	0	0
103.325	78.8485	83.3926	75.5626	93.141	54.5494	95.7549	28.4651	28.8735	55.7075	32.585	35.0079	53.9539	39.1937	58.8432	39.747	56.3452	0	0	0	0	0	0	0	0	0	0	0	0	0	0	0	0	0	0	0	0	0	0	0	0	0	0	0	0	0	0	0	0	0
105.92	79.2648	82.0369	76.4598	92.9684	55.7036	95.5362	28.4401	29.0725	58.0066	30.7181	32.9657	51.8564	40.9394	59.7879	38.5468	53.39	0	0	0	0	0	0	0	0	0	0	0	0	0	0	0	0	0	0	0	0	0	0	0	0	0	0	0	0	0	0	0	0	0
108.5	82.7088	81.2582	74.9657	92.8564	58.8393	95.3821	26.6179	27.137	56.2332	33.0237	33.5165	53.2174	41.83	62.0184	37.8696	56.502	0	0	0	0	0	0	0	0	0	0	0	0	0	0	0	0	0	0	0	0	0	0	0	0	0	0	0	0	0	0	0	0	0
111.08	79.7945	82.8445	75.0527	94.9736	56.3729	94.6772	26.5626	27.8722	54.6509	30.7273	32.3939	55.2213	40.5679	59.7866	38.8366	55.5402	0	0	0	0	0	0	0	0	0	0	0	0	0	0	0	0	0	0	0	0	0	0	0	0	0	0	0	0	0	0	0	0	0
113.66	78.2701	80.8643	74.2806	94.7773	55.5626	95.4097	26.5336	26.3966	54.6693	30.6522	32.5402	51.8801	40.9209	58.2859	38.5494	53.4005	0	0	0	0	0	0	0	0	0	0	0	0	0	0	0	0	0	0	0	0	0	0	0	0	0	0	0	0	0	0	0	0	0
116.24	78.1186	81.1515	75.0079	93.527	57.9104	92.5349	26.7036	28.5389	57.7879	31.3992	32.6206	54.6996	40.2477	57.3333	38.5296	55.8551	0	0	0	0	0	0	0	0	0	0	0	0	0	0	0	0	0	0	0	0	0	0	0	0	0	0	0	0	0	0	0	0	0
OGG1-GFP deNEDDi 405
time	CELL 1	CELL 2	CELL 3	CELL 4	CELL 5	CELL 6	CELL 7	CELL 8	CELL 9	CELL 10	CELL 11	CELL 12	CELL 13	CELL 14	CELL 15	CELL 16	CELL 17	CELL 18	CELL 19	CELL 20	CELL 21	CELL 22	CELL 23	CELL 24	CELL 25	CELL 26	CELL 27	CELL 28	CELL 29	CELL 30	CELL 31	CELL 32	CELL 33	CELL 34	CELL 35	CELL 36	CELL 37	CELL 38	CELL 39	CELL 40	CELL 41	CELL 42	CELL 43	CELL 44	CELL 45	CELL 46	CELL 47	CELL 48	CELL 49
0	68.502	72.058	86.5481	39.4124	38.5784	40.1173	55.7523	27.4954	49.2477	74.2938	99.4967	96.141	54.2833	69.0408	94.0145	56.8037	0	0	0	0	0	0	0	0	0	0	0	0	0	0	0	0	0	0	0	0	0	0	0	0	0	0	0	0	0	0	0	0	0
2.595	66.4401	69.4071	86.3557	41.4783	38.6877	39.2477	55.6047	27.9051	50.8182	76.3623	102.159	100.017	53.9816	70.639	96.5217	56.415	0	0	0	0	0	0	0	0	0	0	0	0	0	0	0	0	0	0	0	0	0	0	0	0	0	0	0	0	0	0	0	0	0
5.175	67.2556	70.2055	85.1502	39.664	38.635	41.635	55.0698	28.1278	50.1976	74.3017	99.3478	97.8195	53.4361	70.2688	95.8538	55.3597	0	0	0	0	0	0	0	0	0	0	0	0	0	0	0	0	0	0	0	0	0	0	0	0	0	0	0	0	0	0	0	0	0
7.755	67.6008	71.1937	85.5876	39.9341	37.5099	41.6877	56.3109	28.4256	50.0738	73.2582	97.2029	93.4308	54.2661	68.386	93.7484	56.8406	0	0	0	0	0	0	0	0	0	0	0	0	0	0	0	0	0	0	0	0	0	0	0	0	0	0	0	0	0	0	0	0	0
10.335	68.3742	70.5679	86.8946	40.8287	36.9895	41.6653	56.8617	28.2108	49.2451	73.8551	96.0461	91.1014	54.8103	69.0105	93.4321	55.0448	0	0	0	0	0	0	0	0	0	0	0	0	0	0	0	0	0	0	0	0	0	0	0	0	0	0	0	0	0	0	0	0	0
12.935	0	0	0	0	0	0	0	0	0	0	0	0	0	0	0	0	0	0	0	0	0	0	0	0	0	0	0	0	0	0	0	0	0	0	0	0	0	0	0	0	0	0	0	0	0	0	0	0	0
15.54	61.5586	68.9433	84.0619	36.0896	33.5889	39.0224	52	26.9921	43.0593	68.8208	86.7642	85.8682	53.0777	65.6838	85.8986	54.2029	0	0	0	0	0	0	0	0	0	0	0	0	0	0	0	0	0	0	0	0	0	0	0	0	0	0	0	0	0	0	0	0	0
18.12	63.5033	66.0975	86.0935	36.0659	36.722	39.8538	51.2714	26.7484	47.4005	71.2266	88.4796	88.9499	54.0975	64.2675	87.6812	52.7576	0	0	0	0	0	0	0	0	0	0	0	0	0	0	0	0	0	0	0	0	0	0	0	0	0	0	0	0	0	0	0	0	0
20.7	64.2411	69.6785	86.2016	38.2477	36.6904	40.336	52.2372	27.2819	48.0264	70.4018	90.3412	86.9354	52.7879	66.0026	91.0408	53.6324	0	0	0	0	0	0	0	0	0	0	0	0	0	0	0	0	0	0	0	0	0	0	0	0	0	0	0	0	0	0	0	0	0
23.28	65.4638	69.8682	84.3412	35.415	36.5428	37.8682	52.9262	27.3017	48.0303	73.2793	91.0422	90.5389	54.3188	64.7694	89.0395	51.8867	0	0	0	0	0	0	0	0	0	0	0	0	0	0	0	0	0	0	0	0	0	0	0	0	0	0	0	0	0	0	0	0	0
25.86	65.2424	69.7536	88.0105	38.4993	37.7484	38.917	52.3149	28.3597	45.4005	72.6482	91.3689	89.249	53.5178	68.3979	91.0527	52.2885	0	0	0	0	0	0	0	0	0	0	0	0	0	0	0	0	0	0	0	0	0	0	0	0	0	0	0	0	0	0	0	0	0
28.44	66.1739	67.3439	86.2516	37.361	37.1318	38.5837	53.8735	27.9275	46.1397	72.2582	89.6206	89.6179	53.083	67.6917	90.054	52.6495	0	0	0	0	0	0	0	0	0	0	0	0	0	0	0	0	0	0	0	0	0	0	0	0	0	0	0	0	0	0	0	0	0
31.02	68.9526	65.8155	90.7536	37.0487	36.4769	39.1383	53.8155	28.4163	48.8155	72.6324	90.7088	88.7931	54.8551	65.8933	90.419	52.6798	0	0	0	0	0	0	0	0	0	0	0	0	0	0	0	0	0	0	0	0	0	0	0	0	0	0	0	0	0	0	0	0	0
33.6	65.3979	66.9433	91.0514	37.7194	36.8037	39.1502	52.2253	26.9947	47.1989	70.4256	90.4216	89.971	53.0211	64.5929	91.3083	54.2398	0	0	0	0	0	0	0	0	0	0	0	0	0	0	0	0	0	0	0	0	0	0	0	0	0	0	0	0	0	0	0	0	0
36.18	65.9117	65.4256	93.6179	37.6403	36.1067	39.419	52.0408	28.3557	46.6364	73.7431	91.3123	92.6456	54.3729	68.3518	95.3491	54.4519	0	0	0	0	0	0	0	0	0	0	0	0	0	0	0	0	0	0	0	0	0	0	0	0	0	0	0	0	0	0	0	0	0
38.76	66.8498	66.7457	92.3505	37.4005	36.336	39.9895	53.0685	27.4203	48.8445	73.5389	92.6416	92.3663	53.3452	67.9895	94.4163	54.552	0	0	0	0	0	0	0	0	0	0	0	0	0	0	0	0	0	0	0	0	0	0	0	0	0	0	0	0	0	0	0	0	0
41.34	66.3505	67.1318	93.1397	37.8906	37.9723	39.7431	54.7418	28.3373	49.8261	73.4124	91.2306	92.9671	52.6864	67.8906	97.1515	53.2082	0	0	0	0	0	0	0	0	0	0	0	0	0	0	0	0	0	0	0	0	0	0	0	0	0	0	0	0	0	0	0	0	0
43.92	68.2503	65.2279	94.6008	38.9091	36.9895	40.9394	52.8511	27.498	50.8564	72.6377	91.9618	92.8353	53.7444	66.191	95.6904	52.8511	0	0	0	0	0	0	0	0	0	0	0	0	0	0	0	0	0	0	0	0	0	0	0	0	0	0	0	0	0	0	0	0	0
46.5	65.6482	66.2885	94.7484	38.498	37.4993	40.1054	53.3518	27.3939	50.5099	74.4295	94.469	91.6311	54.4387	65.7154	96.6456	52.697	0	0	0	0	0	0	0	0	0	0	0	0	0	0	0	0	0	0	0	0	0	0	0	0	0	0	0	0	0	0	0	0	0
49.08	67.2069	65.3979	92.8024	38.5995	36.5007	41.498	53.5534	28.1924	51.3386	72.7852	93.0461	93.3755	55.805	66.4704	95.8116	55.108	0	0	0	0	0	0	0	0	0	0	0	0	0	0	0	0	0	0	0	0	0	0	0	0	0	0	0	0	0	0	0	0	0
51.665	65.2292	65.3781	92.7194	39.0026	37.0369	40.747	52.9223	27.5916	49.834	73.776	94.3175	93.83	54.1805	67.4914	94.556	52.9486	0	0	0	0	0	0	0	0	0	0	0	0	0	0	0	0	0	0	0	0	0	0	0	0	0	0	0	0	0	0	0	0	0
54.245	71.2332	66.3821	93.2688	40.0949	37.556	39.5178	53.0277	28.7022	48.4242	74.6008	95.0856	92.2253	56.6601	66.2187	92.4177	50.4941	0	0	0	0	0	0	0	0	0	0	0	0	0	0	0	0	0	0	0	0	0	0	0	0	0	0	0	0	0	0	0	0	0
56.84	70.6192	64.3136	93.585	39.3333	38.9394	40.809	52.3294	27.6166	47.6232	73.6957	96.4374	92.4967	56.1884	68.2437	93.2635	51.3913	0	0	0	0	0	0	0	0	0	0	0	0	0	0	0	0	0	0	0	0	0	0	0	0	0	0	0	0	0	0	0	0	0
59.42	70.1528	66.1133	92.224	38.6166	38.0474	41.3281	53.1963	27.9947	46.6495	73.7154	97.1462	94.971	58.4084	66.4348	95.5876	54.0593	0	0	0	0	0	0	0	0	0	0	0	0	0	0	0	0	0	0	0	0	0	0	0	0	0	0	0	0	0	0	0	0	0
62	67.4203	65.3123	88.8735	38.5191	37.4387	40.0553	53.249	27.9829	45.2121	74.9223	98.8063	93.7523	57.2253	68.7378	95.9578	53.8643	0	0	0	0	0	0	0	0	0	0	0	0	0	0	0	0	0	0	0	0	0	0	0	0	0	0	0	0	0	0	0	0	0
64.58	65.249	65.2385	89.4756	38.7773	36.058	41.5455	52.9262	27.108	44.5863	74.7273	97.2174	95.3834	55.4124	65.0474	95.1449	54.78	0	0	0	0	0	0	0	0	0	0	0	0	0	0	0	0	0	0	0	0	0	0	0	0	0	0	0	0	0	0	0	0	0
67.175	64.9921	64.0672	89.8498	39.531	36.9051	40.1713	51.9947	27.3109	43.9157	74.2582	98.8933	95.8393	58.4611	64.3452	92.5455	55.6561	0	0	0	0	0	0	0	0	0	0	0	0	0	0	0	0	0	0	0	0	0	0	0	0	0	0	0	0	0	0	0	0	0
69.755	65.2569	65.9433	88.3518	39.2266	37.2227	40.5204	51.585	28.4506	44.1963	75.5468	100.775	92.8524	57.5138	65.3333	96.1515	54.8103	0	0	0	0	0	0	0	0	0	0	0	0	0	0	0	0	0	0	0	0	0	0	0	0	0	0	0	0	0	0	0	0	0
72.335	68.7022	65.4308	87.5586	38.1133	35.8762	40.9776	53.5639	27.7484	42.112	74.5323	100.806	94.1107	55.1779	66.892	94.6469	54.1884	0	0	0	0	0	0	0	0	0	0	0	0	0	0	0	0	0	0	0	0	0	0	0	0	0	0	0	0	0	0	0	0	0
74.915	67.6798	66.8682	85.6522	39.5507	37.7246	39.9025	53.166	27.2437	42.4374	76.0672	104.46	93.3149	56.7668	68.278	95.6377	55.6456	0	0	0	0	0	0	0	0	0	0	0	0	0	0	0	0	0	0	0	0	0	0	0	0	0	0	0	0	0	0	0	0	0
77.495	67.7484	64.9921	86.4071	39.3162	37.336	38.9592	53.8986	28.083	46.0501	74.6179	102.37	92.361	58.2754	71.2938	98.8485	53.9987	0	0	0	0	0	0	0	0	0	0	0	0	0	0	0	0	0	0	0	0	0	0	0	0	0	0	0	0	0	0	0	0	0
80.09	67.5731	65.6864	85.336	40.3715	37.0382	40.4848	53.9802	26.9289	47.1423	76.9565	102.328	89.8445	56.6851	70.6403	97.3808	53.4203	0	0	0	0	0	0	0	0	0	0	0	0	0	0	0	0	0	0	0	0	0	0	0	0	0	0	0	0	0	0	0	0	0
82.67	65.7484	66.5929	85.0949	40.0422	37.2661	40.6377	52.7747	28.2951	47.5007	75.2675	103.556	92.7681	57.4532	69.7497	100.676	56.2701	0	0	0	0	0	0	0	0	0	0	0	0	0	0	0	0	0	0	0	0	0	0	0	0	0	0	0	0	0	0	0	0	0
85.25	69.1423	64.2596	85.2424	39.6219	36.8432	39.5415	53.9302	27.4493	47.6008	75.6047	103.366	94.3294	56.0593	69.3584	96.332	54.3834	0	0	0	0	0	0	0	0	0	0	0	0	0	0	0	0	0	0	0	0	0	0	0	0	0	0	0	0	0	0	0	0	0
87.83	66.7905	63.2227	84.0606	39.3742	37.0343	39.6034	54.0777	28.4809	48.4585	75.9855	102.473	94.6364	56.3149	70.8063	99.9209	53.1568	0	0	0	0	0	0	0	0	0	0	0	0	0	0	0	0	0	0	0	0	0	0	0	0	0	0	0	0	0	0	0	0	0
90.41	66.8722	64.6904	81.4875	41.2793	35.8274	40.0751	54.4256	27.6759	47.639	75.1278	102.897	96.0698	56.4704	70.3887	97.8498	54.8511	0	0	0	0	0	0	0	0	0	0	0	0	0	0	0	0	0	0	0	0	0	0	0	0	0	0	0	0	0	0	0	0	0
93.005	66.9947	64.2055	80.6469	41.5599	35.8617	38.6812	53.913	27.0461	48.3202	74.6416	101.863	96.0567	55.357	70.6864	97.0435	55.3136	0	0	0	0	0	0	0	0	0	0	0	0	0	0	0	0	0	0	0	0	0	0	0	0	0	0	0	0	0	0	0	0	0
95.585	67.6495	65.3202	80.3689	41.6983	36.4124	38.9104	52.5323	26.4769	48.3043	76.4335	101.29	97.9223	57.2069	68.4216	97.8669	55.4941	0	0	0	0	0	0	0	0	0	0	0	0	0	0	0	0	0	0	0	0	0	0	0	0	0	0	0	0	0	0	0	0	0
98.165	66.1146	68.2121	80.0698	40.278	37.5942	37.7207	53.6456	26.3676	47.8893	74.2385	101.939	93.7839	55.473	68.4651	94.1594	55.3175	0	0	0	0	0	0	0	0	0	0	0	0	0	0	0	0	0	0	0	0	0	0	0	0	0	0	0	0	0	0	0	0	0
100.745	69.946	68.7971	81.5823	40.7404	36.9723	37.5744	54.7787	27.0382	48.5929	74.5441	99.585	93.6311	56.9091	71.0949	96.6522	54.9736	0	0	0	0	0	0	0	0	0	0	0	0	0	0	0	0	0	0	0	0	0	0	0	0	0	0	0	0	0	0	0	0	0
103.325	68.4717	69.6706	80.5613	39.9078	37.0606	38.863	54.8762	27.0777	46.469	73.5402	101.596	94.7352	56.8735	70.2964	97.0606	53.975	0	0	0	0	0	0	0	0	0	0	0	0	0	0	0	0	0	0	0	0	0	0	0	0	0	0	0	0	0	0	0	0	0
105.92	68.693	67.4453	80.1014	40.8564	34.8129	38.751	54.2451	27.1383	46.5586	73.2543	96.7088	96.8603	56.5903	72.942	94.0119	53.5296	0	0	0	0	0	0	0	0	0	0	0	0	0	0	0	0	0	0	0	0	0	0	0	0	0	0	0	0	0	0	0	0	0
108.5	68.5059	68.4769	82.8669	39.1238	36.6798	36.6983	53.4466	28.0843	49.7207	73.8893	97.3926	94.6126	57.8445	69.5257	92.6759	55.4848	0	0	0	0	0	0	0	0	0	0	0	0	0	0	0	0	0	0	0	0	0	0	0	0	0	0	0	0	0	0	0	0	0
111.08	68.1568	68.6706	82.3057	40.5639	35.6021	38.585	53.0079	29.0619	46.3768	72.2095	93.2846	96.0435	57.8748	71.166	93.5929	53.9934	0	0	0	0	0	0	0	0	0	0	0	0	0	0	0	0	0	0	0	0	0	0	0	0	0	0	0	0	0	0	0	0	0
113.66	68.4638	68.7839	82.2042	39.4506	36.3702	38.0013	51.1607	27.3228	47.7009	71.1238	92.8538	93.0158	56.8221	71.5033	93.5191	52.8485	0	0	0	0	0	0	0	0	0	0	0	0	0	0	0	0	0	0	0	0	0	0	0	0	0	0	0	0	0	0	0	0	0
116.24	67.7181	70.1173	83.6785	39.9539	37.1265	38.2042	51.4572	28.8182	47.4493	71.1173	90.2635	96.0474	54.7694	72.1726	95.6192	54.552	0	0	0	0	0	0	0	0	0	0	0	0	0	0	0	0	0	0	0	0	0	0	0	0	0	0	0	0	0	0	0	0	0
0
time	CELL 1	CELL 2	CELL 3	CELL 4	CELL 5	CELL 6	CELL 7	CELL 8	CELL 9	CELL 10	CELL 11	CELL 12	CELL 13	CELL 14	CELL 15	CELL 16	CELL 17	CELL 18	CELL 19	CELL 20	CELL 21	CELL 22	CELL 23	CELL 24	CELL 25	CELL 26	CELL 27	CELL 28	CELL 29	CELL 30	CELL 31	CELL 32	CELL 33	CELL 34	CELL 35	CELL 36	CELL 37	CELL 38	CELL 39	CELL 40	CELL 41	CELL 42	CELL 43	CELL 44	CELL 45	CELL 46	CELL 47	CELL 48	CELL 49
0	0	0	0	0	0	0	0	0	0	0	0	0	0	0	0	0	0	0	0	0	0	0	0	0	0	0	0	0	0	0	0	0	0	0	0	0	0	0	0	0	0	0	0	0	0	0	0	0	0
0	0	0	0	0	0	0	0	0	0	0	0	0	0	0	0	0	0	0	0	0	0	0	0	0	0	0	0	0	0	0	0	0	0	0	0	0	0	0	0	0	0	0	0	0	0	0	0	0	0
0	0	0	0	0	0	0	0	0	0	0	0	0	0	0	0	0	0	0	0	0	0	0	0	0	0	0	0	0	0	0	0	0	0	0	0	0	0	0	0	0	0	0	0	0	0	0	0	0	0
0	0	0	0	0	0	0	0	0	0	0	0	0	0	0	0	0	0	0	0	0	0	0	0	0	0	0	0	0	0	0	0	0	0	0	0	0	0	0	0	0	0	0	0	0	0	0	0	0	0
0	0	0	0	0	0	0	0	0	0	0	0	0	0	0	0	0	0	0	0	0	0	0	0	0	0	0	0	0	0	0	0	0	0	0	0	0	0	0	0	0	0	0	0	0	0	0	0	0	0
0	0	0	0	0	0	0	0	0	0	0	0	0	0	0	0	0	0	0	0	0	0	0	0	0	0	0	0	0	0	0	0	0	0	0	0	0	0	0	0	0	0	0	0	0	0	0	0	0	0
0	0	0	0	0	0	0	0	0	0	0	0	0	0	0	0	0	0	0	0	0	0	0	0	0	0	0	0	0	0	0	0	0	0	0	0	0	0	0	0	0	0	0	0	0	0	0	0	0	0
0	0	0	0	0	0	0	0	0	0	0	0	0	0	0	0	0	0	0	0	0	0	0	0	0	0	0	0	0	0	0	0	0	0	0	0	0	0	0	0	0	0	0	0	0	0	0	0	0	0
0	0	0	0	0	0	0	0	0	0	0	0	0	0	0	0	0	0	0	0	0	0	0	0	0	0	0	0	0	0	0	0	0	0	0	0	0	0	0	0	0	0	0	0	0	0	0	0	0	0
0	0	0	0	0	0	0	0	0	0	0	0	0	0	0	0	0	0	0	0	0	0	0	0	0	0	0	0	0	0	0	0	0	0	0	0	0	0	0	0	0	0	0	0	0	0	0	0	0	0
0	0	0	0	0	0	0	0	0	0	0	0	0	0	0	0	0	0	0	0	0	0	0	0	0	0	0	0	0	0	0	0	0	0	0	0	0	0	0	0	0	0	0	0	0	0	0	0	0	0
0	0	0	0	0	0	0	0	0	0	0	0	0	0	0	0	0	0	0	0	0	0	0	0	0	0	0	0	0	0	0	0	0	0	0	0	0	0	0	0	0	0	0	0	0	0	0	0	0	0
0	0	0	0	0	0	0	0	0	0	0	0	0	0	0	0	0	0	0	0	0	0	0	0	0	0	0	0	0	0	0	0	0	0	0	0	0	0	0	0	0	0	0	0	0	0	0	0	0	0
0	0	0	0	0	0	0	0	0	0	0	0	0	0	0	0	0	0	0	0	0	0	0	0	0	0	0	0	0	0	0	0	0	0	0	0	0	0	0	0	0	0	0	0	0	0	0	0	0	0
0	0	0	0	0	0	0	0	0	0	0	0	0	0	0	0	0	0	0	0	0	0	0	0	0	0	0	0	0	0	0	0	0	0	0	0	0	0	0	0	0	0	0	0	0	0	0	0	0	0
0	0	0	0	0	0	0	0	0	0	0	0	0	0	0	0	0	0	0	0	0	0	0	0	0	0	0	0	0	0	0	0	0	0	0	0	0	0	0	0	0	0	0	0	0	0	0	0	0	0
0	0	0	0	0	0	0	0	0	0	0	0	0	0	0	0	0	0	0	0	0	0	0	0	0	0	0	0	0	0	0	0	0	0	0	0	0	0	0	0	0	0	0	0	0	0	0	0	0	0
0	0	0	0	0	0	0	0	0	0	0	0	0	0	0	0	0	0	0	0	0	0	0	0	0	0	0	0	0	0	0	0	0	0	0	0	0	0	0	0	0	0	0	0	0	0	0	0	0	0
0	0	0	0	0	0	0	0	0	0	0	0	0	0	0	0	0	0	0	0	0	0	0	0	0	0	0	0	0	0	0	0	0	0	0	0	0	0	0	0	0	0	0	0	0	0	0	0	0	0
0	0	0	0	0	0	0	0	0	0	0	0	0	0	0	0	0	0	0	0	0	0	0	0	0	0	0	0	0	0	0	0	0	0	0	0	0	0	0	0	0	0	0	0	0	0	0	0	0	0
0	0	0	0	0	0	0	0	0	0	0	0	0	0	0	0	0	0	0	0	0	0	0	0	0	0	0	0	0	0	0	0	0	0	0	0	0	0	0	0	0	0	0	0	0	0	0	0	0	0
0	0	0	0	0	0	0	0	0	0	0	0	0	0	0	0	0	0	0	0	0	0	0	0	0	0	0	0	0	0	0	0	0	0	0	0	0	0	0	0	0	0	0	0	0	0	0	0	0	0
0	0	0	0	0	0	0	0	0	0	0	0	0	0	0	0	0	0	0	0	0	0	0	0	0	0	0	0	0	0	0	0	0	0	0	0	0	0	0	0	0	0	0	0	0	0	0	0	0	0
0	0	0	0	0	0	0	0	0	0	0	0	0	0	0	0	0	0	0	0	0	0	0	0	0	0	0	0	0	0	0	0	0	0	0	0	0	0	0	0	0	0	0	0	0	0	0	0	0	0
0	0	0	0	0	0	0	0	0	0	0	0	0	0	0	0	0	0	0	0	0	0	0	0	0	0	0	0	0	0	0	0	0	0	0	0	0	0	0	0	0	0	0	0	0	0	0	0	0	0
0	0	0	0	0	0	0	0	0	0	0	0	0	0	0	0	0	0	0	0	0	0	0	0	0	0	0	0	0	0	0	0	0	0	0	0	0	0	0	0	0	0	0	0	0	0	0	0	0	0
0	0	0	0	0	0	0	0	0	0	0	0	0	0	0	0	0	0	0	0	0	0	0	0	0	0	0	0	0	0	0	0	0	0	0	0	0	0	0	0	0	0	0	0	0	0	0	0	0	0
0	0	0	0	0	0	0	0	0	0	0	0	0	0	0	0	0	0	0	0	0	0	0	0	0	0	0	0	0	0	0	0	0	0	0	0	0	0	0	0	0	0	0	0	0	0	0	0	0	0
0	0	0	0	0	0	0	0	0	0	0	0	0	0	0	0	0	0	0	0	0	0	0	0	0	0	0	0	0	0	0	0	0	0	0	0	0	0	0	0	0	0	0	0	0	0	0	0	0	0
0	0	0	0	0	0	0	0	0	0	0	0	0	0	0	0	0	0	0	0	0	0	0	0	0	0	0	0	0	0	0	0	0	0	0	0	0	0	0	0	0	0	0	0	0	0	0	0	0	0
0	0	0	0	0	0	0	0	0	0	0	0	0	0	0	0	0	0	0	0	0	0	0	0	0	0	0	0	0	0	0	0	0	0	0	0	0	0	0	0	0	0	0	0	0	0	0	0	0	0
0	0	0	0	0	0	0	0	0	0	0	0	0	0	0	0	0	0	0	0	0	0	0	0	0	0	0	0	0	0	0	0	0	0	0	0	0	0	0	0	0	0	0	0	0	0	0	0	0	0
0	0	0	0	0	0	0	0	0	0	0	0	0	0	0	0	0	0	0	0	0	0	0	0	0	0	0	0	0	0	0	0	0	0	0	0	0	0	0	0	0	0	0	0	0	0	0	0	0	0
0	0	0	0	0	0	0	0	0	0	0	0	0	0	0	0	0	0	0	0	0	0	0	0	0	0	0	0	0	0	0	0	0	0	0	0	0	0	0	0	0	0	0	0	0	0	0	0	0	0
0	0	0	0	0	0	0	0	0	0	0	0	0	0	0	0	0	0	0	0	0	0	0	0	0	0	0	0	0	0	0	0	0	0	0	0	0	0	0	0	0	0	0	0	0	0	0	0	0	0
0	0	0	0	0	0	0	0	0	0	0	0	0	0	0	0	0	0	0	0	0	0	0	0	0	0	0	0	0	0	0	0	0	0	0	0	0	0	0	0	0	0	0	0	0	0	0	0	0	0
0	0	0	0	0	0	0	0	0	0	0	0	0	0	0	0	0	0	0	0	0	0	0	0	0	0	0	0	0	0	0	0	0	0	0	0	0	0	0	0	0	0	0	0	0	0	0	0	0	0
0	0	0	0	0	0	0	0	0	0	0	0	0	0	0	0	0	0	0	0	0	0	0	0	0	0	0	0	0	0	0	0	0	0	0	0	0	0	0	0	0	0	0	0	0	0	0	0	0	0
0	0	0	0	0	0	0	0	0	0	0	0	0	0	0	0	0	0	0	0	0	0	0	0	0	0	0	0	0	0	0	0	0	0	0	0	0	0	0	0	0	0	0	0	0	0	0	0	0	0
0	0	0	0	0	0	0	0	0	0	0	0	0	0	0	0	0	0	0	0	0	0	0	0	0	0	0	0	0	0	0	0	0	0	0	0	0	0	0	0	0	0	0	0	0	0	0	0	0	0
0	0	0	0	0	0	0	0	0	0	0	0	0	0	0	0	0	0	0	0	0	0	0	0	0	0	0	0	0	0	0	0	0	0	0	0	0	0	0	0	0	0	0	0	0	0	0	0	0	0
0	0	0	0	0	0	0	0	0	0	0	0	0	0	0	0	0	0	0	0	0	0	0	0	0	0	0	0	0	0	0	0	0	0	0	0	0	0	0	0	0	0	0	0	0	0	0	0	0	0
0	0	0	0	0	0	0	0	0	0	0	0	0	0	0	0	0	0	0	0	0	0	0	0	0	0	0	0	0	0	0	0	0	0	0	0	0	0	0	0	0	0	0	0	0	0	0	0	0	0
0	0	0	0	0	0	0	0	0	0	0	0	0	0	0	0	0	0	0	0	0	0	0	0	0	0	0	0	0	0	0	0	0	0	0	0	0	0	0	0	0	0	0	0	0	0	0	0	0	0
0	0	0	0	0	0	0	0	0	0	0	0	0	0	0	0	0	0	0	0	0	0	0	0	0	0	0	0	0	0	0	0	0	0	0	0	0	0	0	0	0	0	0	0	0	0	0	0	0	0
0	0	0	0	0	0	0	0	0	0	0	0	0	0	0	0	0	0	0	0	0	0	0	0	0	0	0	0	0	0	0	0	0	0	0	0	0	0	0	0	0	0	0	0	0	0	0	0	0	0
0
time	CELL 1	CELL 2	CELL 3	CELL 4	CELL 5	CELL 6	CELL 7	CELL 8	CELL 9	CELL 10	CELL 11	CELL 12	CELL 13	CELL 14	CELL 15	CELL 16	CELL 17	CELL 18	CELL 19	CELL 20	CELL 21	CELL 22	CELL 23	CELL 24	CELL 25	CELL 26	CELL 27	CELL 28	CELL 29	CELL 30	CELL 31	CELL 32	CELL 33	CELL 34	CELL 35	CELL 36	CELL 37	CELL 38	CELL 39	CELL 40	CELL 41	CELL 42	CELL 43	CELL 44	CELL 45	CELL 46	CELL 47	CELL 48	CELL 49
0	0	0	0	0	0	0	0	0	0	0	0	0	0	0	0	0	0	0	0	0	0	0	0	0	0	0	0	0	0	0	0	0	0	0	0	0	0	0	0	0	0	0	0	0	0	0	0	0	0
0	0	0	0	0	0	0	0	0	0	0	0	0	0	0	0	0	0	0	0	0	0	0	0	0	0	0	0	0	0	0	0	0	0	0	0	0	0	0	0	0	0	0	0	0	0	0	0	0	0
0	0	0	0	0	0	0	0	0	0	0	0	0	0	0	0	0	0	0	0	0	0	0	0	0	0	0	0	0	0	0	0	0	0	0	0	0	0	0	0	0	0	0	0	0	0	0	0	0	0
0	0	0	0	0	0	0	0	0	0	0	0	0	0	0	0	0	0	0	0	0	0	0	0	0	0	0	0	0	0	0	0	0	0	0	0	0	0	0	0	0	0	0	0	0	0	0	0	0	0
0	0	0	0	0	0	0	0	0	0	0	0	0	0	0	0	0	0	0	0	0	0	0	0	0	0	0	0	0	0	0	0	0	0	0	0	0	0	0	0	0	0	0	0	0	0	0	0	0	0
0	0	0	0	0	0	0	0	0	0	0	0	0	0	0	0	0	0	0	0	0	0	0	0	0	0	0	0	0	0	0	0	0	0	0	0	0	0	0	0	0	0	0	0	0	0	0	0	0	0
0	0	0	0	0	0	0	0	0	0	0	0	0	0	0	0	0	0	0	0	0	0	0	0	0	0	0	0	0	0	0	0	0	0	0	0	0	0	0	0	0	0	0	0	0	0	0	0	0	0
0	0	0	0	0	0	0	0	0	0	0	0	0	0	0	0	0	0	0	0	0	0	0	0	0	0	0	0	0	0	0	0	0	0	0	0	0	0	0	0	0	0	0	0	0	0	0	0	0	0
0	0	0	0	0	0	0	0	0	0	0	0	0	0	0	0	0	0	0	0	0	0	0	0	0	0	0	0	0	0	0	0	0	0	0	0	0	0	0	0	0	0	0	0	0	0	0	0	0	0
0	0	0	0	0	0	0	0	0	0	0	0	0	0	0	0	0	0	0	0	0	0	0	0	0	0	0	0	0	0	0	0	0	0	0	0	0	0	0	0	0	0	0	0	0	0	0	0	0	0
0	0	0	0	0	0	0	0	0	0	0	0	0	0	0	0	0	0	0	0	0	0	0	0	0	0	0	0	0	0	0	0	0	0	0	0	0	0	0	0	0	0	0	0	0	0	0	0	0	0
0	0	0	0	0	0	0	0	0	0	0	0	0	0	0	0	0	0	0	0	0	0	0	0	0	0	0	0	0	0	0	0	0	0	0	0	0	0	0	0	0	0	0	0	0	0	0	0	0	0
0	0	0	0	0	0	0	0	0	0	0	0	0	0	0	0	0	0	0	0	0	0	0	0	0	0	0	0	0	0	0	0	0	0	0	0	0	0	0	0	0	0	0	0	0	0	0	0	0	0
0	0	0	0	0	0	0	0	0	0	0	0	0	0	0	0	0	0	0	0	0	0	0	0	0	0	0	0	0	0	0	0	0	0	0	0	0	0	0	0	0	0	0	0	0	0	0	0	0	0
0	0	0	0	0	0	0	0	0	0	0	0	0	0	0	0	0	0	0	0	0	0	0	0	0	0	0	0	0	0	0	0	0	0	0	0	0	0	0	0	0	0	0	0	0	0	0	0	0	0
0	0	0	0	0	0	0	0	0	0	0	0	0	0	0	0	0	0	0	0	0	0	0	0	0	0	0	0	0	0	0	0	0	0	0	0	0	0	0	0	0	0	0	0	0	0	0	0	0	0
0	0	0	0	0	0	0	0	0	0	0	0	0	0	0	0	0	0	0	0	0	0	0	0	0	0	0	0	0	0	0	0	0	0	0	0	0	0	0	0	0	0	0	0	0	0	0	0	0	0
0	0	0	0	0	0	0	0	0	0	0	0	0	0	0	0	0	0	0	0	0	0	0	0	0	0	0	0	0	0	0	0	0	0	0	0	0	0	0	0	0	0	0	0	0	0	0	0	0	0
0	0	0	0	0	0	0	0	0	0	0	0	0	0	0	0	0	0	0	0	0	0	0	0	0	0	0	0	0	0	0	0	0	0	0	0	0	0	0	0	0	0	0	0	0	0	0	0	0	0
0	0	0	0	0	0	0	0	0	0	0	0	0	0	0	0	0	0	0	0	0	0	0	0	0	0	0	0	0	0	0	0	0	0	0	0	0	0	0	0	0	0	0	0	0	0	0	0	0	0
0	0	0	0	0	0	0	0	0	0	0	0	0	0	0	0	0	0	0	0	0	0	0	0	0	0	0	0	0	0	0	0	0	0	0	0	0	0	0	0	0	0	0	0	0	0	0	0	0	0
0	0	0	0	0	0	0	0	0	0	0	0	0	0	0	0	0	0	0	0	0	0	0	0	0	0	0	0	0	0	0	0	0	0	0	0	0	0	0	0	0	0	0	0	0	0	0	0	0	0
0	0	0	0	0	0	0	0	0	0	0	0	0	0	0	0	0	0	0	0	0	0	0	0	0	0	0	0	0	0	0	0	0	0	0	0	0	0	0	0	0	0	0	0	0	0	0	0	0	0
0	0	0	0	0	0	0	0	0	0	0	0	0	0	0	0	0	0	0	0	0	0	0	0	0	0	0	0	0	0	0	0	0	0	0	0	0	0	0	0	0	0	0	0	0	0	0	0	0	0
0	0	0	0	0	0	0	0	0	0	0	0	0	0	0	0	0	0	0	0	0	0	0	0	0	0	0	0	0	0	0	0	0	0	0	0	0	0	0	0	0	0	0	0	0	0	0	0	0	0
0	0	0	0	0	0	0	0	0	0	0	0	0	0	0	0	0	0	0	0	0	0	0	0	0	0	0	0	0	0	0	0	0	0	0	0	0	0	0	0	0	0	0	0	0	0	0	0	0	0
0	0	0	0	0	0	0	0	0	0	0	0	0	0	0	0	0	0	0	0	0	0	0	0	0	0	0	0	0	0	0	0	0	0	0	0	0	0	0	0	0	0	0	0	0	0	0	0	0	0
0	0	0	0	0	0	0	0	0	0	0	0	0	0	0	0	0	0	0	0	0	0	0	0	0	0	0	0	0	0	0	0	0	0	0	0	0	0	0	0	0	0	0	0	0	0	0	0	0	0
0	0	0	0	0	0	0	0	0	0	0	0	0	0	0	0	0	0	0	0	0	0	0	0	0	0	0	0	0	0	0	0	0	0	0	0	0	0	0	0	0	0	0	0	0	0	0	0	0	0
0	0	0	0	0	0	0	0	0	0	0	0	0	0	0	0	0	0	0	0	0	0	0	0	0	0	0	0	0	0	0	0	0	0	0	0	0	0	0	0	0	0	0	0	0	0	0	0	0	0
0	0	0	0	0	0	0	0	0	0	0	0	0	0	0	0	0	0	0	0	0	0	0	0	0	0	0	0	0	0	0	0	0	0	0	0	0	0	0	0	0	0	0	0	0	0	0	0	0	0
0	0	0	0	0	0	0	0	0	0	0	0	0	0	0	0	0	0	0	0	0	0	0	0	0	0	0	0	0	0	0	0	0	0	0	0	0	0	0	0	0	0	0	0	0	0	0	0	0	0
0	0	0	0	0	0	0	0	0	0	0	0	0	0	0	0	0	0	0	0	0	0	0	0	0	0	0	0	0	0	0	0	0	0	0	0	0	0	0	0	0	0	0	0	0	0	0	0	0	0
0	0	0	0	0	0	0	0	0	0	0	0	0	0	0	0	0	0	0	0	0	0	0	0	0	0	0	0	0	0	0	0	0	0	0	0	0	0	0	0	0	0	0	0	0	0	0	0	0	0
0	0	0	0	0	0	0	0	0	0	0	0	0	0	0	0	0	0	0	0	0	0	0	0	0	0	0	0	0	0	0	0	0	0	0	0	0	0	0	0	0	0	0	0	0	0	0	0	0	0
0	0	0	0	0	0	0	0	0	0	0	0	0	0	0	0	0	0	0	0	0	0	0	0	0	0	0	0	0	0	0	0	0	0	0	0	0	0	0	0	0	0	0	0	0	0	0	0	0	0
0	0	0	0	0	0	0	0	0	0	0	0	0	0	0	0	0	0	0	0	0	0	0	0	0	0	0	0	0	0	0	0	0	0	0	0	0	0	0	0	0	0	0	0	0	0	0	0	0	0
0	0	0	0	0	0	0	0	0	0	0	0	0	0	0	0	0	0	0	0	0	0	0	0	0	0	0	0	0	0	0	0	0	0	0	0	0	0	0	0	0	0	0	0	0	0	0	0	0	0
0	0	0	0	0	0	0	0	0	0	0	0	0	0	0	0	0	0	0	0	0	0	0	0	0	0	0	0	0	0	0	0	0	0	0	0	0	0	0	0	0	0	0	0	0	0	0	0	0	0
0	0	0	0	0	0	0	0	0	0	0	0	0	0	0	0	0	0	0	0	0	0	0	0	0	0	0	0	0	0	0	0	0	0	0	0	0	0	0	0	0	0	0	0	0	0	0	0	0	0
0	0	0	0	0	0	0	0	0	0	0	0	0	0	0	0	0	0	0	0	0	0	0	0	0	0	0	0	0	0	0	0	0	0	0	0	0	0	0	0	0	0	0	0	0	0	0	0	0	0
0	0	0	0	0	0	0	0	0	0	0	0	0	0	0	0	0	0	0	0	0	0	0	0	0	0	0	0	0	0	0	0	0	0	0	0	0	0	0	0	0	0	0	0	0	0	0	0	0	0
0	0	0	0	0	0	0	0	0	0	0	0	0	0	0	0	0	0	0	0	0	0	0	0	0	0	0	0	0	0	0	0	0	0	0	0	0	0	0	0	0	0	0	0	0	0	0	0	0	0
0	0	0	0	0	0	0	0	0	0	0	0	0	0	0	0	0	0	0	0	0	0	0	0	0	0	0	0	0	0	0	0	0	0	0	0	0	0	0	0	0	0	0	0	0	0	0	0	0	0
0	0	0	0	0	0	0	0	0	0	0	0	0	0	0	0	0	0	0	0	0	0	0	0	0	0	0	0	0	0	0	0	0	0	0	0	0	0	0	0	0	0	0	0	0	0	0	0	0	0
0	0	0	0	0	0	0	0	0	0	0	0	0	0	0	0	0	0	0	0	0	0	0	0	0	0	0	0	0	0	0	0	0	0	0	0	0	0	0	0	0	0	0	0	0	0	0	0	0	0
[truncated: 11 more columns]

## Sheet: Norm raw spot
OGG1-GFP 405 RO
time	CELL 1	CELL 2	CELL 3	CELL 4	CELL 5	CELL 6	CELL 7	CELL 8	CELL 9	CELL 10	CELL 11	CELL 12	CELL 13	CELL 14	CELL 15	CELL 16	CELL 17	CELL 18	CELL 19	CELL 20	CELL 21	CELL 22	CELL 23	CELL 24	CELL 25	CELL 26	CELL 27	CELL 28	CELL 29	CELL 30	CELL 31	CELL 32	CELL 33	CELL 34	CELL 35	CELL 36	CELL 37	CELL 38	CELL 39	CELL 40	CELL 41	CELL 42	CELL 43	CELL 44	CELL 45	CELL 46	CELL 47	CELL 48	CELL 49
0	100.811	105.058	106.347	101.517	102.493	101.215	103.14	100.041	98.3844	102.946	100.276	103.674	98.3872	102.649	102.45	#DIV/0!	#DIV/0!	#DIV/0!	#DIV/0!	#DIV/0!	#DIV/0!	#DIV/0!	#DIV/0!	#DIV/0!	#DIV/0!	#DIV/0!	#DIV/0!	#DIV/0!	#DIV/0!	#DIV/0!	#DIV/0!	#DIV/0!	#DIV/0!	#DIV/0!	#DIV/0!	#DIV/0!	#DIV/0!	#DIV/0!	#DIV/0!	#DIV/0!	#DIV/0!	#DIV/0!	#DIV/0!	#DIV/0!	#DIV/0!	#DIV/0!	#DIV/0!	#DIV/0!	#DIV/0!
2.595	98.8919	98.9717	100.481	99.5735	98.4772	99.8698	99.0865	101.782	101.137	102.447	99.7403	97.0296	101.682	98.8658	97.9502	#DIV/0!	#DIV/0!	#DIV/0!	#DIV/0!	#DIV/0!	#DIV/0!	#DIV/0!	#DIV/0!	#DIV/0!	#DIV/0!	#DIV/0!	#DIV/0!	#DIV/0!	#DIV/0!	#DIV/0!	#DIV/0!	#DIV/0!	#DIV/0!	#DIV/0!	#DIV/0!	#DIV/0!	#DIV/0!	#DIV/0!	#DIV/0!	#DIV/0!	#DIV/0!	#DIV/0!	#DIV/0!	#DIV/0!	#DIV/0!	#DIV/0!	#DIV/0!	#DIV/0!	#DIV/0!
5.175	100.394	99.1165	96.9466	103.994	100.905	98.1692	99.5484	102.658	99.8447	99.8062	100.168	99.8281	98.4607	99.5364	100.795	#DIV/0!	#DIV/0!	#DIV/0!	#DIV/0!	#DIV/0!	#DIV/0!	#DIV/0!	#DIV/0!	#DIV/0!	#DIV/0!	#DIV/0!	#DIV/0!	#DIV/0!	#DIV/0!	#DIV/0!	#DIV/0!	#DIV/0!	#DIV/0!	#DIV/0!	#DIV/0!	#DIV/0!	#DIV/0!	#DIV/0!	#DIV/0!	#DIV/0!	#DIV/0!	#DIV/0!	#DIV/0!	#DIV/0!	#DIV/0!	#DIV/0!	#DIV/0!	#DIV/0!	#DIV/0!
7.755	99.1436	95.8277	99.2908	97.3299	98.6595	99.985	98.1856	97.1326	99.8447	97.5776	99.1837	98.5074	99.8314	99.3085	100.448	#DIV/0!	#DIV/0!	#DIV/0!	#DIV/0!	#DIV/0!	#DIV/0!	#DIV/0!	#DIV/0!	#DIV/0!	#DIV/0!	#DIV/0!	#DIV/0!	#DIV/0!	#DIV/0!	#DIV/0!	#DIV/0!	#DIV/0!	#DIV/0!	#DIV/0!	#DIV/0!	#DIV/0!	#DIV/0!	#DIV/0!	#DIV/0!	#DIV/0!	#DIV/0!	#DIV/0!	#DIV/0!	#DIV/0!	#DIV/0!	#DIV/0!	#DIV/0!	#DIV/0!	#DIV/0!
10.335	100.76	101.026	96.9347	97.586	99.4653	100.761	100.039	98.3868	100.789	97.2232	100.632	100.961	101.639	99.6406	98.3567	#DIV/0!	#DIV/0!	#DIV/0!	#DIV/0!	#DIV/0!	#DIV/0!	#DIV/0!	#DIV/0!	#DIV/0!	#DIV/0!	#DIV/0!	#DIV/0!	#DIV/0!	#DIV/0!	#DIV/0!	#DIV/0!	#DIV/0!	#DIV/0!	#DIV/0!	#DIV/0!	#DIV/0!	#DIV/0!	#DIV/0!	#DIV/0!	#DIV/0!	#DIV/0!	#DIV/0!	#DIV/0!	#DIV/0!	#DIV/0!	#DIV/0!	#DIV/0!	#DIV/0!	#DIV/0!
12.935	0	0	0	0	0	0	0	0	0	0	0	0	0	0	0	#DIV/0!	#DIV/0!	#DIV/0!	#DIV/0!	#DIV/0!	#DIV/0!	#DIV/0!	#DIV/0!	#DIV/0!	#DIV/0!	#DIV/0!	#DIV/0!	#DIV/0!	#DIV/0!	#DIV/0!	#DIV/0!	#DIV/0!	#DIV/0!	#DIV/0!	#DIV/0!	#DIV/0!	#DIV/0!	#DIV/0!	#DIV/0!	#DIV/0!	#DIV/0!	#DIV/0!	#DIV/0!	#DIV/0!	#DIV/0!	#DIV/0!	#DIV/0!	#DIV/0!	#DIV/0!
15.535	123.669	139.362	150.073	176.014	177.566	142.208	118.017	181.015	186.243	156.466	189.731	162.963	193.359	176.206	174.379	#DIV/0!	#DIV/0!	#DIV/0!	#DIV/0!	#DIV/0!	#DIV/0!	#DIV/0!	#DIV/0!	#DIV/0!	#DIV/0!	#DIV/0!	#DIV/0!	#DIV/0!	#DIV/0!	#DIV/0!	#DIV/0!	#DIV/0!	#DIV/0!	#DIV/0!	#DIV/0!	#DIV/0!	#DIV/0!	#DIV/0!	#DIV/0!	#DIV/0!	#DIV/0!	#DIV/0!	#DIV/0!	#DIV/0!	#DIV/0!	#DIV/0!	#DIV/0!	#DIV/0!	#DIV/0!
18.115	151.883	173.267	189.814	215.265	192.3	161.551	145.233	204.657	216.848	187.055	210.823	181.985	206.892	192.161	202.395	#DIV/0!	#DIV/0!	#DIV/0!	#DIV/0!	#DIV/0!	#DIV/0!	#DIV/0!	#DIV/0!	#DIV/0!	#DIV/0!	#DIV/0!	#DIV/0!	#DIV/0!	#DIV/0!	#DIV/0!	#DIV/0!	#DIV/0!	#DIV/0!	#DIV/0!	#DIV/0!	#DIV/0!	#DIV/0!	#DIV/0!	#DIV/0!	#DIV/0!	#DIV/0!	#DIV/0!	#DIV/0!	#DIV/0!	#DIV/0!	#DIV/0!	#DIV/0!	#DIV/0!	#DIV/0!
20.695	158.528	176.305	197.36	228.437	192.062	166.129	158.666	204.675	217.209	196.581	215.316	185.577	206.127	190.823	206.2	#DIV/0!	#DIV/0!	#DIV/0!	#DIV/0!	#DIV/0!	#DIV/0!	#DIV/0!	#DIV/0!	#DIV/0!	#DIV/0!	#DIV/0!	#DIV/0!	#DIV/0!	#DIV/0!	#DIV/0!	#DIV/0!	#DIV/0!	#DIV/0!	#DIV/0!	#DIV/0!	#DIV/0!	#DIV/0!	#DIV/0!	#DIV/0!	#DIV/0!	#DIV/0!	#DIV/0!	#DIV/0!	#DIV/0!	#DIV/0!	#DIV/0!	#DIV/0!	#DIV/0!	#DIV/0!
23.275	157.852	174.912	199.835	234.472	189.362	170.209	162.089	205.55	224.914	195.352	218.712	183.27	210.278	196.586	206.193	#DIV/0!	#DIV/0!	#DIV/0!	#DIV/0!	#DIV/0!	#DIV/0!	#DIV/0!	#DIV/0!	#DIV/0!	#DIV/0!	#DIV/0!	#DIV/0!	#DIV/0!	#DIV/0!	#DIV/0!	#DIV/0!	#DIV/0!	#DIV/0!	#DIV/0!	#DIV/0!	#DIV/0!	#DIV/0!	#DIV/0!	#DIV/0!	#DIV/0!	#DIV/0!	#DIV/0!	#DIV/0!	#DIV/0!	#DIV/0!	#DIV/0!	#DIV/0!	#DIV/0!	#DIV/0!
25.855	166.318	175.484	201.254	230.436	179.679	174.204	166.771	197.928	217.299	195.969	221.67	183.093	202.313	191.774	204.51	#DIV/0!	#DIV/0!	#DIV/0!	#DIV/0!	#DIV/0!	#DIV/0!	#DIV/0!	#DIV/0!	#DIV/0!	#DIV/0!	#DIV/0!	#DIV/0!	#DIV/0!	#DIV/0!	#DIV/0!	#DIV/0!	#DIV/0!	#DIV/0!	#DIV/0!	#DIV/0!	#DIV/0!	#DIV/0!	#DIV/0!	#DIV/0!	#DIV/0!	#DIV/0!	#DIV/0!	#DIV/0!	#DIV/0!	#DIV/0!	#DIV/0!	#DIV/0!	#DIV/0!	#DIV/0!
28.435	161.092	176.601	195.585	235.77	180.736	174.762	170.69	196.318	216.886	197.694	215.043	184.814	210.965	191.139	202.896	#DIV/0!	#DIV/0!	#DIV/0!	#DIV/0!	#DIV/0!	#DIV/0!	#DIV/0!	#DIV/0!	#DIV/0!	#DIV/0!	#DIV/0!	#DIV/0!	#DIV/0!	#DIV/0!	#DIV/0!	#DIV/0!	#DIV/0!	#DIV/0!	#DIV/0!	#DIV/0!	#DIV/0!	#DIV/0!	#DIV/0!	#DIV/0!	#DIV/0!	#DIV/0!	#DIV/0!	#DIV/0!	#DIV/0!	#DIV/0!	#DIV/0!	#DIV/0!	#DIV/0!	#DIV/0!
31.015	160.931	169.578	200.534	241.409	182.11	174.532	172.07	192.799	210.545	190.886	222.655	174.961	206.637	185.269	200.268	#DIV/0!	#DIV/0!	#DIV/0!	#DIV/0!	#DIV/0!	#DIV/0!	#DIV/0!	#DIV/0!	#DIV/0!	#DIV/0!	#DIV/0!	#DIV/0!	#DIV/0!	#DIV/0!	#DIV/0!	#DIV/0!	#DIV/0!	#DIV/0!	#DIV/0!	#DIV/0!	#DIV/0!	#DIV/0!	#DIV/0!	#DIV/0!	#DIV/0!	#DIV/0!	#DIV/0!	#DIV/0!	#DIV/0!	#DIV/0!	#DIV/0!	#DIV/0!	#DIV/0!	#DIV/0!
33.595	162.468	171.334	200.27	234.294	176.118	173.577	173.665	194.403	208.454	189.552	225.752	177.389	202.054	190.654	199.923	#DIV/0!	#DIV/0!	#DIV/0!	#DIV/0!	#DIV/0!	#DIV/0!	#DIV/0!	#DIV/0!	#DIV/0!	#DIV/0!	#DIV/0!	#DIV/0!	#DIV/0!	#DIV/0!	#DIV/0!	#DIV/0!	#DIV/0!	#DIV/0!	#DIV/0!	#DIV/0!	#DIV/0!	#DIV/0!	#DIV/0!	#DIV/0!	#DIV/0!	#DIV/0!	#DIV/0!	#DIV/0!	#DIV/0!	#DIV/0!	#DIV/0!	#DIV/0!	#DIV/0!	#DIV/0!
36.175	155.713	167.509	201.096	231.588	175.603	170.006	172.756	193.842	204.766	191.625	214.214	175.557	198.18	187.428	193.06	#DIV/0!	#DIV/0!	#DIV/0!	#DIV/0!	#DIV/0!	#DIV/0!	#DIV/0!	#DIV/0!	#DIV/0!	#DIV/0!	#DIV/0!	#DIV/0!	#DIV/0!	#DIV/0!	#DIV/0!	#DIV/0!	#DIV/0!	#DIV/0!	#DIV/0!	#DIV/0!	#DIV/0!	#DIV/0!	#DIV/0!	#DIV/0!	#DIV/0!	#DIV/0!	#DIV/0!	#DIV/0!	#DIV/0!	#DIV/0!	#DIV/0!	#DIV/0!	#DIV/0!	#DIV/0!
38.755	165.999	168.796	194.696	225.036	178.29	172.756	170.75	186.74	195.483	190.568	214.667	175.27	195.784	187.978	194.782	#DIV/0!	#DIV/0!	#DIV/0!	#DIV/0!	#DIV/0!	#DIV/0!	#DIV/0!	#DIV/0!	#DIV/0!	#DIV/0!	#DIV/0!	#DIV/0!	#DIV/0!	#DIV/0!	#DIV/0!	#DIV/0!	#DIV/0!	#DIV/0!	#DIV/0!	#DIV/0!	#DIV/0!	#DIV/0!	#DIV/0!	#DIV/0!	#DIV/0!	#DIV/0!	#DIV/0!	#DIV/0!	#DIV/0!	#DIV/0!	#DIV/0!	#DIV/0!	#DIV/0!	#DIV/0!
41.335	159.409	163.883	193.577	233.125	174.052	173.723	172.171	191.868	199.767	188.137	219.521	172.236	197.769	183.433	186.974	#DIV/0!	#DIV/0!	#DIV/0!	#DIV/0!	#DIV/0!	#DIV/0!	#DIV/0!	#DIV/0!	#DIV/0!	#DIV/0!	#DIV/0!	#DIV/0!	#DIV/0!	#DIV/0!	#DIV/0!	#DIV/0!	#DIV/0!	#DIV/0!	#DIV/0!	#DIV/0!	#DIV/0!	#DIV/0!	#DIV/0!	#DIV/0!	#DIV/0!	#DIV/0!	#DIV/0!	#DIV/0!	#DIV/0!	#DIV/0!	#DIV/0!	#DIV/0!	#DIV/0!	#DIV/0!
43.915	160.081	168.81	194.107	228.142	170.544	172.085	170.283	189.671	197.412	186.996	212.554	172.986	192.014	184.859	187.609	#DIV/0!	#DIV/0!	#DIV/0!	#DIV/0!	#DIV/0!	#DIV/0!	#DIV/0!	#DIV/0!	#DIV/0!	#DIV/0!	#DIV/0!	#DIV/0!	#DIV/0!	#DIV/0!	#DIV/0!	#DIV/0!	#DIV/0!	#DIV/0!	#DIV/0!	#DIV/0!	#DIV/0!	#DIV/0!	#DIV/0!	#DIV/0!	#DIV/0!	#DIV/0!	#DIV/0!	#DIV/0!	#DIV/0!	#DIV/0!	#DIV/0!	#DIV/0!	#DIV/0!	#DIV/0!
46.495	158.921	166.149	194.067	231.778	171.379	171.025	171.109	187.339	188.629	180.457	216.898	169.962	191.115	188.209	184.713	#DIV/0!	#DIV/0!	#DIV/0!	#DIV/0!	#DIV/0!	#DIV/0!	#DIV/0!	#DIV/0!	#DIV/0!	#DIV/0!	#DIV/0!	#DIV/0!	#DIV/0!	#DIV/0!	#DIV/0!	#DIV/0!	#DIV/0!	#DIV/0!	#DIV/0!	#DIV/0!	#DIV/0!	#DIV/0!	#DIV/0!	#DIV/0!	#DIV/0!	#DIV/0!	#DIV/0!	#DIV/0!	#DIV/0!	#DIV/0!	#DIV/0!	#DIV/0!	#DIV/0!	#DIV/0!
49.08	158.465	167.073	193.316	232.936	168.417	169.988	172.3	186.672	189.726	184.067	209.936	165.072	186.596	185.761	186.585	#DIV/0!	#DIV/0!	#DIV/0!	#DIV/0!	#DIV/0!	#DIV/0!	#DIV/0!	#DIV/0!	#DIV/0!	#DIV/0!	#DIV/0!	#DIV/0!	#DIV/0!	#DIV/0!	#DIV/0!	#DIV/0!	#DIV/0!	#DIV/0!	#DIV/0!	#DIV/0!	#DIV/0!	#DIV/0!	#DIV/0!	#DIV/0!	#DIV/0!	#DIV/0!	#DIV/0!	#DIV/0!	#DIV/0!	#DIV/0!	#DIV/0!	#DIV/0!	#DIV/0!	#DIV/0!
51.66	157.691	163.124	193.502	223.471	165.012	168.518	169.333	182.903	190.816	181.894	207.932	166.831	191.59	181.301	187.686	#DIV/0!	#DIV/0!	#DIV/0!	#DIV/0!	#DIV/0!	#DIV/0!	#DIV/0!	#DIV/0!	#DIV/0!	#DIV/0!	#DIV/0!	#DIV/0!	#DIV/0!	#DIV/0!	#DIV/0!	#DIV/0!	#DIV/0!	#DIV/0!	#DIV/0!	#DIV/0!	#DIV/0!	#DIV/0!	#DIV/0!	#DIV/0!	#DIV/0!	#DIV/0!	#DIV/0!	#DIV/0!	#DIV/0!	#DIV/0!	#DIV/0!	#DIV/0!	#DIV/0!	#DIV/0!
54.25	152.693	158.822	189.177	227.691	166.587	168.325	170.664	181.394	184.472	177.406	214.013	162.522	187.292	183.208	187.809	#DIV/0!	#DIV/0!	#DIV/0!	#DIV/0!	#DIV/0!	#DIV/0!	#DIV/0!	#DIV/0!	#DIV/0!	#DIV/0!	#DIV/0!	#DIV/0!	#DIV/0!	#DIV/0!	#DIV/0!	#DIV/0!	#DIV/0!	#DIV/0!	#DIV/0!	#DIV/0!	#DIV/0!	#DIV/0!	#DIV/0!	#DIV/0!	#DIV/0!	#DIV/0!	#DIV/0!	#DIV/0!	#DIV/0!	#DIV/0!	#DIV/0!	#DIV/0!	#DIV/0!	#DIV/0!
56.83	155.839	157.176	191.189	222.007	162.943	170.129	172.021	182.169	183.723	180.632	206.891	162.471	191.811	178.716	182.275	#DIV/0!	#DIV/0!	#DIV/0!	#DIV/0!	#DIV/0!	#DIV/0!	#DIV/0!	#DIV/0!	#DIV/0!	#DIV/0!	#DIV/0!	#DIV/0!	#DIV/0!	#DIV/0!	#DIV/0!	#DIV/0!	#DIV/0!	#DIV/0!	#DIV/0!	#DIV/0!	#DIV/0!	#DIV/0!	#DIV/0!	#DIV/0!	#DIV/0!	#DIV/0!	#DIV/0!	#DIV/0!	#DIV/0!	#DIV/0!	#DIV/0!	#DIV/0!	#DIV/0!	#DIV/0!
59.41	153.998	159.291	191.581	221.667	160.254	173.542	167.152	177.46	179.728	176.584	207.963	166.182	188.43	183.801	181.919	#DIV/0!	#DIV/0!	#DIV/0!	#DIV/0!	#DIV/0!	#DIV/0!	#DIV/0!	#DIV/0!	#DIV/0!	#DIV/0!	#DIV/0!	#DIV/0!	#DIV/0!	#DIV/0!	#DIV/0!	#DIV/0!	#DIV/0!	#DIV/0!	#DIV/0!	#DIV/0!	#DIV/0!	#DIV/0!	#DIV/0!	#DIV/0!	#DIV/0!	#DIV/0!	#DIV/0!	#DIV/0!	#DIV/0!	#DIV/0!	#DIV/0!	#DIV/0!	#DIV/0!	#DIV/0!
62	155.044	159.44	187.683	218.21	157.818	166.928	166.034	180.28	179.802	178.162	206.7	161.622	194.085	180.558	183.055	#DIV/0!	#DIV/0!	#DIV/0!	#DIV/0!	#DIV/0!	#DIV/0!	#DIV/0!	#DIV/0!	#DIV/0!	#DIV/0!	#DIV/0!	#DIV/0!	#DIV/0!	#DIV/0!	#DIV/0!	#DIV/0!	#DIV/0!	#DIV/0!	#DIV/0!	#DIV/0!	#DIV/0!	#DIV/0!	#DIV/0!	#DIV/0!	#DIV/0!	#DIV/0!	#DIV/0!	#DIV/0!	#DIV/0!	#DIV/0!	#DIV/0!	#DIV/0!	#DIV/0!	#DIV/0!
64.58	154.596	155.2	188.383	209.157	158.677	171.952	166.286	174.435	177.037	178.137	209.607	159.473	195.975	176.56	180.97	#DIV/0!	#DIV/0!	#DIV/0!	#DIV/0!	#DIV/0!	#DIV/0!	#DIV/0!	#DIV/0!	#DIV/0!	#DIV/0!	#DIV/0!	#DIV/0!	#DIV/0!	#DIV/0!	#DIV/0!	#DIV/0!	#DIV/0!	#DIV/0!	#DIV/0!	#DIV/0!	#DIV/0!	#DIV/0!	#DIV/0!	#DIV/0!	#DIV/0!	#DIV/0!	#DIV/0!	#DIV/0!	#DIV/0!	#DIV/0!	#DIV/0!	#DIV/0!	#DIV/0!	#DIV/0!
67.16	148.485	156.845	189.802	210.917	156.756	164.376	167.795	176.362	172.734	175.95	203.603	159.774	190.38	176.844	176.167	#DIV/0!	#DIV/0!	#DIV/0!	#DIV/0!	#DIV/0!	#DIV/0!	#DIV/0!	#DIV/0!	#DIV/0!	#DIV/0!	#DIV/0!	#DIV/0!	#DIV/0!	#DIV/0!	#DIV/0!	#DIV/0!	#DIV/0!	#DIV/0!	#DIV/0!	#DIV/0!	#DIV/0!	#DIV/0!	#DIV/0!	#DIV/0!	#DIV/0!	#DIV/0!	#DIV/0!	#DIV/0!	#DIV/0!	#DIV/0!	#DIV/0!	#DIV/0!	#DIV/0!	#DIV/0!
69.745	151.147	155.393	185.999	215.682	156.151	161.503	163.71	175.025	167.241	174.729	211.065	155.536	186.7	177.915	179.447	#DIV/0!	#DIV/0!	#DIV/0!	#DIV/0!	#DIV/0!	#DIV/0!	#DIV/0!	#DIV/0!	#DIV/0!	#DIV/0!	#DIV/0!	#DIV/0!	#DIV/0!	#DIV/0!	#DIV/0!	#DIV/0!	#DIV/0!	#DIV/0!	#DIV/0!	#DIV/0!	#DIV/0!	#DIV/0!	#DIV/0!	#DIV/0!	#DIV/0!	#DIV/0!	#DIV/0!	#DIV/0!	#DIV/0!	#DIV/0!	#DIV/0!	#DIV/0!	#DIV/0!	#DIV/0!
72.325	149.417	151.513	185.979	208.779	156.445	161.849	167.087	170.74	172.265	174.422	198.342	154.413	183.544	175.844	175.835	#DIV/0!	#DIV/0!	#DIV/0!	#DIV/0!	#DIV/0!	#DIV/0!	#DIV/0!	#DIV/0!	#DIV/0!	#DIV/0!	#DIV/0!	#DIV/0!	#DIV/0!	#DIV/0!	#DIV/0!	#DIV/0!	#DIV/0!	#DIV/0!	#DIV/0!	#DIV/0!	#DIV/0!	#DIV/0!	#DIV/0!	#DIV/0!	#DIV/0!	#DIV/0!	#DIV/0!	#DIV/0!	#DIV/0!	#DIV/0!	#DIV/0!	#DIV/0!	#DIV/0!	#DIV/0!
74.92	152.697	158.119	176.072	202.694	148.461	163.387	163.893	168.748	169.074	172.027	204.479	155.229	181.922	180.581	175.189	#DIV/0!	#DIV/0!	#DIV/0!	#DIV/0!	#DIV/0!	#DIV/0!	#DIV/0!	#DIV/0!	#DIV/0!	#DIV/0!	#DIV/0!	#DIV/0!	#DIV/0!	#DIV/0!	#DIV/0!	#DIV/0!	#DIV/0!	#DIV/0!	#DIV/0!	#DIV/0!	#DIV/0!	#DIV/0!	#DIV/0!	#DIV/0!	#DIV/0!	#DIV/0!	#DIV/0!	#DIV/0!	#DIV/0!	#DIV/0!	#DIV/0!	#DIV/0!	#DIV/0!	#DIV/0!
77.5	147.844	149.806	182.947	195.461	153.858	160.364	167.646	168.76	166.866	172.858	208.561	154.464	188.002	173.243	174.719	#DIV/0!	#DIV/0!	#DIV/0!	#DIV/0!	#DIV/0!	#DIV/0!	#DIV/0!	#DIV/0!	#DIV/0!	#DIV/0!	#DIV/0!	#DIV/0!	#DIV/0!	#DIV/0!	#DIV/0!	#DIV/0!	#DIV/0!	#DIV/0!	#DIV/0!	#DIV/0!	#DIV/0!	#DIV/0!	#DIV/0!	#DIV/0!	#DIV/0!	#DIV/0!	#DIV/0!	#DIV/0!	#DIV/0!	#DIV/0!	#DIV/0!	#DIV/0!	#DIV/0!	#DIV/0!
80.08	147.081	151.796	180.041	194.749	149.808	160.419	161.036	169.421	165.84	166.402	206.077	156.058	180.197	175.434	175.526	#DIV/0!	#DIV/0!	#DIV/0!	#DIV/0!	#DIV/0!	#DIV/0!	#DIV/0!	#DIV/0!	#DIV/0!	#DIV/0!	#DIV/0!	#DIV/0!	#DIV/0!	#DIV/0!	#DIV/0!	#DIV/0!	#DIV/0!	#DIV/0!	#DIV/0!	#DIV/0!	#DIV/0!	#DIV/0!	#DIV/0!	#DIV/0!	#DIV/0!	#DIV/0!	#DIV/0!	#DIV/0!	#DIV/0!	#DIV/0!	#DIV/0!	#DIV/0!	#DIV/0!	#DIV/0!
82.66	143.303	148.132	178.946	198.251	143.003	159.75	166.157	165.502	164.79	168.672	204.747	156.382	184.344	177.557	173.777	#DIV/0!	#DIV/0!	#DIV/0!	#DIV/0!	#DIV/0!	#DIV/0!	#DIV/0!	#DIV/0!	#DIV/0!	#DIV/0!	#DIV/0!	#DIV/0!	#DIV/0!	#DIV/0!	#DIV/0!	#DIV/0!	#DIV/0!	#DIV/0!	#DIV/0!	#DIV/0!	#DIV/0!	#DIV/0!	#DIV/0!	#DIV/0!	#DIV/0!	#DIV/0!	#DIV/0!	#DIV/0!	#DIV/0!	#DIV/0!	#DIV/0!	#DIV/0!	#DIV/0!	#DIV/0!
85.24	140.924	150.311	181.67	201.502	147.602	156.224	163.271	165.931	162.612	169.707	202.779	154.988	180.902	174.477	176.736	#DIV/0!	#DIV/0!	#DIV/0!	#DIV/0!	#DIV/0!	#DIV/0!	#DIV/0!	#DIV/0!	#DIV/0!	#DIV/0!	#DIV/0!	#DIV/0!	#DIV/0!	#DIV/0!	#DIV/0!	#DIV/0!	#DIV/0!	#DIV/0!	#DIV/0!	#DIV/0!	#DIV/0!	#DIV/0!	#DIV/0!	#DIV/0!	#DIV/0!	#DIV/0!	#DIV/0!	#DIV/0!	#DIV/0!	#DIV/0!	#DIV/0!	#DIV/0!	#DIV/0!	#DIV/0!
87.84	141.392	148.856	188.28	197.009	144.974	159.765	159.641	164.824	161.13	163.932	207.901	153.7	181.33	172.966	171.094	#DIV/0!	#DIV/0!	#DIV/0!	#DIV/0!	#DIV/0!	#DIV/0!	#DIV/0!	#DIV/0!	#DIV/0!	#DIV/0!	#DIV/0!	#DIV/0!	#DIV/0!	#DIV/0!	#DIV/0!	#DIV/0!	#DIV/0!	#DIV/0!	#DIV/0!	#DIV/0!	#DIV/0!	#DIV/0!	#DIV/0!	#DIV/0!	#DIV/0!	#DIV/0!	#DIV/0!	#DIV/0!	#DIV/0!	#DIV/0!	#DIV/0!	#DIV/0!	#DIV/0!	#DIV/0!
90.42	142.485	148.132	178.638	193.669	143.523	157.153	164.367	166.492	162.062	169.818	201.001	152.071	178.762	174.591	173.102	#DIV/0!	#DIV/0!	#DIV/0!	#DIV/0!	#DIV/0!	#DIV/0!	#DIV/0!	#DIV/0!	#DIV/0!	#DIV/0!	#DIV/0!	#DIV/0!	#DIV/0!	#DIV/0!	#DIV/0!	#DIV/0!	#DIV/0!	#DIV/0!	#DIV/0!	#DIV/0!	#DIV/0!	#DIV/0!	#DIV/0!	#DIV/0!	#DIV/0!	#DIV/0!	#DIV/0!	#DIV/0!	#DIV/0!	#DIV/0!	#DIV/0!	#DIV/0!	#DIV/0!	#DIV/0!
93	135.297	140.589	177.99	192.7	143.78	156.108	160.393	162.929	164.952	166.576	201.166	153.201	174.46	177.544	169.989	#DIV/0!	#DIV/0!	#DIV/0!	#DIV/0!	#DIV/0!	#DIV/0!	#DIV/0!	#DIV/0!	#DIV/0!	#DIV/0!	#DIV/0!	#DIV/0!	#DIV/0!	#DIV/0!	#DIV/0!	#DIV/0!	#DIV/0!	#DIV/0!	#DIV/0!	#DIV/0!	#DIV/0!	#DIV/0!	#DIV/0!	#DIV/0!	#DIV/0!	#DIV/0!	#DIV/0!	#DIV/0!	#DIV/0!	#DIV/0!	#DIV/0!	#DIV/0!	#DIV/0!	#DIV/0!
95.58	135.91	148.509	174.167	193.752	133.545	156.685	161.449	159.049	161.547	170.092	203.541	148.433	176.885	171.374	172.617	#DIV/0!	#DIV/0!	#DIV/0!	#DIV/0!	#DIV/0!	#DIV/0!	#DIV/0!	#DIV/0!	#DIV/0!	#DIV/0!	#DIV/0!	#DIV/0!	#DIV/0!	#DIV/0!	#DIV/0!	#DIV/0!	#DIV/0!	#DIV/0!	#DIV/0!	#DIV/0!	#DIV/0!	#DIV/0!	#DIV/0!	#DIV/0!	#DIV/0!	#DIV/0!	#DIV/0!	#DIV/0!	#DIV/0!	#DIV/0!	#DIV/0!	#DIV/0!	#DIV/0!	#DIV/0!
98.16	135.619	144.388	177.488	182.122	137.883	159.289	159.088	162.151	156.886	166.792	199.28	149.741	170.43	170.339	168.647	#DIV/0!	#DIV/0!	#DIV/0!	#DIV/0!	#DIV/0!	#DIV/0!	#DIV/0!	#DIV/0!	#DIV/0!	#DIV/0!	#DIV/0!	#DIV/0!	#DIV/0!	#DIV/0!	#DIV/0!	#DIV/0!	#DIV/0!	#DIV/0!	#DIV/0!	#DIV/0!	#DIV/0!	#DIV/0!	#DIV/0!	#DIV/0!	#DIV/0!	#DIV/0!	#DIV/0!	#DIV/0!	#DIV/0!	#DIV/0!	#DIV/0!	#DIV/0!	#DIV/0!	#DIV/0!
100.74	132.277	143.54	178.867	184.143	138.184	154.042	155.229	156.309	157.943	169.433	197.698	145.452	172.09	169.392	166.694	#DIV/0!	#DIV/0!	#DIV/0!	#DIV/0!	#DIV/0!	#DIV/0!	#DIV/0!	#DIV/0!	#DIV/0!	#DIV/0!	#DIV/0!	#DIV/0!	#DIV/0!	#DIV/0!	#DIV/0!	#DIV/0!	#DIV/0!	#DIV/0!	#DIV/0!	#DIV/0!	#DIV/0!	#DIV/0!	#DIV/0!	#DIV/0!	#DIV/0!	#DIV/0!	#DIV/0!	#DIV/0!	#DIV/0!	#DIV/0!	#DIV/0!	#DIV/0!	#DIV/0!	#DIV/0!
103.325	133.114	145.099	174.1	185.073	132.42	154.22	158.436	156.814	155.653	166.701	199.372	149.85	172.043	171.814	170.756	#DIV/0!	#DIV/0!	#DIV/0!	#DIV/0!	#DIV/0!	#DIV/0!	#DIV/0!	#DIV/0!	#DIV/0!	#DIV/0!	#DIV/0!	#DIV/0!	#DIV/0!	#DIV/0!	#DIV/0!	#DIV/0!	#DIV/0!	#DIV/0!	#DIV/0!	#DIV/0!	#DIV/0!	#DIV/0!	#DIV/0!	#DIV/0!	#DIV/0!	#DIV/0!	#DIV/0!	#DIV/0!	#DIV/0!	#DIV/0!	#DIV/0!	#DIV/0!	#DIV/0!	#DIV/0!
105.905	129.646	138.174	166.826	188.708	134.34	154.924	160.172	160.524	155.004	166.817	200.681	148.03	171.584	166.247	168.737	#DIV/0!	#DIV/0!	#DIV/0!	#DIV/0!	#DIV/0!	#DIV/0!	#DIV/0!	#DIV/0!	#DIV/0!	#DIV/0!	#DIV/0!	#DIV/0!	#DIV/0!	#DIV/0!	#DIV/0!	#DIV/0!	#DIV/0!	#DIV/0!	#DIV/0!	#DIV/0!	#DIV/0!	#DIV/0!	#DIV/0!	#DIV/0!	#DIV/0!	#DIV/0!	#DIV/0!	#DIV/0!	#DIV/0!	#DIV/0!	#DIV/0!	#DIV/0!	#DIV/0!	#DIV/0!
108.5	131.05	139.918	168.332	180.201	132.377	152.637	156.741	156.038	151.574	164.143	201.521	148.162	174.434	167.64	167.781	#DIV/0!	#DIV/0!	#DIV/0!	#DIV/0!	#DIV/0!	#DIV/0!	#DIV/0!	#DIV/0!	#DIV/0!	#DIV/0!	#DIV/0!	#DIV/0!	#DIV/0!	#DIV/0!	#DIV/0!	#DIV/0!	#DIV/0!	#DIV/0!	#DIV/0!	#DIV/0!	#DIV/0!	#DIV/0!	#DIV/0!	#DIV/0!	#DIV/0!	#DIV/0!	#DIV/0!	#DIV/0!	#DIV/0!	#DIV/0!	#DIV/0!	#DIV/0!	#DIV/0!	#DIV/0!
111.08	127.566	139.401	170.194	177.807	134.776	150.353	158.62	155.906	153.696	165.034	196.198	150.017	173.059	169.756	167.647	#DIV/0!	#DIV/0!	#DIV/0!	#DIV/0!	#DIV/0!	#DIV/0!	#DIV/0!	#DIV/0!	#DIV/0!	#DIV/0!	#DIV/0!	#DIV/0!	#DIV/0!	#DIV/0!	#DIV/0!	#DIV/0!	#DIV/0!	#DIV/0!	#DIV/0!	#DIV/0!	#DIV/0!	#DIV/0!	#DIV/0!	#DIV/0!	#DIV/0!	#DIV/0!	#DIV/0!	#DIV/0!	#DIV/0!	#DIV/0!	#DIV/0!	#DIV/0!	#DIV/0!	#DIV/0!
113.66	127.475	135.616	169.89	181.264	128.079	152.357	158.187	153.768	148.302	166.034	198.62	145.074	173.318	167.21	164.517	#DIV/0!	#DIV/0!	#DIV/0!	#DIV/0!	#DIV/0!	#DIV/0!	#DIV/0!	#DIV/0!	#DIV/0!	#DIV/0!	#DIV/0!	#DIV/0!	#DIV/0!	#DIV/0!	#DIV/0!	#DIV/0!	#DIV/0!	#DIV/0!	#DIV/0!	#DIV/0!	#DIV/0!	#DIV/0!	#DIV/0!	#DIV/0!	#DIV/0!	#DIV/0!	#DIV/0!	#DIV/0!	#DIV/0!	#DIV/0!	#DIV/0!	#DIV/0!	#DIV/0!	#DIV/0!
116.24	122.808	136.248	165.988	171.026	132.496	154.591	157.842	153.662	150.026	166.715	203.351	144.975	170.516	165.579	167.379	#DIV/0!	#DIV/0!	#DIV/0!	#DIV/0!	#DIV/0!	#DIV/0!	#DIV/0!	#DIV/0!	#DIV/0!	#DIV/0!	#DIV/0!	#DIV/0!	#DIV/0!	#DIV/0!	#DIV/0!	#DIV/0!	#DIV/0!	#DIV/0!	#DIV/0!	#DIV/0!	#DIV/0!	#DIV/0!	#DIV/0!	#DIV/0!	#DIV/0!	#DIV/0!	#DIV/0!	#DIV/0!	#DIV/0!	#DIV/0!	#DIV/0!	#DIV/0!	#DIV/0!	#DIV/0!
OGG1-GFP NEDDi 405 RO
time	CELL 1	CELL 2	CELL 3	CELL 4	CELL 5	CELL 6	CELL 7	CELL 8	CELL 9	CELL 10	CELL 11	CELL 12	CELL 13	CELL 14	CELL 15	CELL 16	CELL 17	CELL 18	CELL 19	CELL 20	CELL 21	CELL 22	CELL 23	CELL 24	CELL 25	CELL 26	CELL 27	CELL 28	CELL 29	CELL 30	CELL 31	CELL 32	CELL 33	CELL 34	CELL 35	CELL 36	CELL 37	CELL 38	CELL 39	CELL 40	CELL 41	CELL 42	CELL 43	CELL 44	CELL 45	CELL 46	CELL 47	CELL 48	CELL 49
0	101.032	105.036	103.061	100.875	97.9179	103.418	102.018	100.745	99.7062	100.359	100.411	100.049	98.5717	100.681	98.8781	#DIV/0!	#DIV/0!	#DIV/0!	#DIV/0!	#DIV/0!	#DIV/0!	#DIV/0!	#DIV/0!	#DIV/0!	#DIV/0!	#DIV/0!	#DIV/0!	#DIV/0!	#DIV/0!	#DIV/0!	#DIV/0!	#DIV/0!	#DIV/0!	#DIV/0!	#DIV/0!	#DIV/0!	#DIV/0!	#DIV/0!	#DIV/0!	#DIV/0!	#DIV/0!	#DIV/0!	#DIV/0!	#DIV/0!	#DIV/0!	#DIV/0!	#DIV/0!	#DIV/0!	#DIV/0!
2.58	96.5959	100.637	102.096	99.2351	98.4473	100.342	98.0023	99.211	102.118	100.525	97.7063	101.787	100.374	99.3506	101.311	#DIV/0!	#DIV/0!	#DIV/0!	#DIV/0!	#DIV/0!	#DIV/0!	#DIV/0!	#DIV/0!	#DIV/0!	#DIV/0!	#DIV/0!	#DIV/0!	#DIV/0!	#DIV/0!	#DIV/0!	#DIV/0!	#DIV/0!	#DIV/0!	#DIV/0!	#DIV/0!	#DIV/0!	#DIV/0!	#DIV/0!	#DIV/0!	#DIV/0!	#DIV/0!	#DIV/0!	#DIV/0!	#DIV/0!	#DIV/0!	#DIV/0!	#DIV/0!	#DIV/0!	#DIV/0!
5.165	100.446	99.2354	98.8121	99.3737	99.8627	97.8128	97.9395	101.281	97.922	96.5948	99.3232	97.8744	101.283	102.167	100.083	#DIV/0!	#DIV/0!	#DIV/0!	#DIV/0!	#DIV/0!	#DIV/0!	#DIV/0!	#DIV/0!	#DIV/0!	#DIV/0!	#DIV/0!	#DIV/0!	#DIV/0!	#DIV/0!	#DIV/0!	#DIV/0!	#DIV/0!	#DIV/0!	#DIV/0!	#DIV/0!	#DIV/0!	#DIV/0!	#DIV/0!	#DIV/0!	#DIV/0!	#DIV/0!	#DIV/0!	#DIV/0!	#DIV/0!	#DIV/0!	#DIV/0!	#DIV/0!	#DIV/0!	#DIV/0!
7.75	100.109	97.7065	97.266	99.5826	101.719	99.0243	101.906	100.449	100.467	100.173	99.5568	101.333	98.3651	98.9615	100.256	#DIV/0!	#DIV/0!	#DIV/0!	#DIV/0!	#DIV/0!	#DIV/0!	#DIV/0!	#DIV/0!	#DIV/0!	#DIV/0!	#DIV/0!	#DIV/0!	#DIV/0!	#DIV/0!	#DIV/0!	#DIV/0!	#DIV/0!	#DIV/0!	#DIV/0!	#DIV/0!	#DIV/0!	#DIV/0!	#DIV/0!	#DIV/0!	#DIV/0!	#DIV/0!	#DIV/0!	#DIV/0!	#DIV/0!	#DIV/0!	#DIV/0!	#DIV/0!	#DIV/0!	#DIV/0!
10.33	101.817	97.3854	98.7642	100.934	102.053	99.4025	100.135	98.3136	99.787	102.348	103.002	98.9558	101.406	98.8396	99.4718	#DIV/0!	#DIV/0!	#DIV/0!	#DIV/0!	#DIV/0!	#DIV/0!	#DIV/0!	#DIV/0!	#DIV/0!	#DIV/0!	#DIV/0!	#DIV/0!	#DIV/0!	#DIV/0!	#DIV/0!	#DIV/0!	#DIV/0!	#DIV/0!	#DIV/0!	#DIV/0!	#DIV/0!	#DIV/0!	#DIV/0!	#DIV/0!	#DIV/0!	#DIV/0!	#DIV/0!	#DIV/0!	#DIV/0!	#DIV/0!	#DIV/0!	#DIV/0!	#DIV/0!	#DIV/0!
12.93	0	0	0	0	0	0	0	0	0	0	0	0	0	0	0	#DIV/0!	#DIV/0!	#DIV/0!	#DIV/0!	#DIV/0!	#DIV/0!	#DIV/0!	#DIV/0!	#DIV/0!	#DIV/0!	#DIV/0!	#DIV/0!	#DIV/0!	#DIV/0!	#DIV/0!	#DIV/0!	#DIV/0!	#DIV/0!	#DIV/0!	#DIV/0!	#DIV/0!	#DIV/0!	#DIV/0!	#DIV/0!	#DIV/0!	#DIV/0!	#DIV/0!	#DIV/0!	#DIV/0!	#DIV/0!	#DIV/0!	#DIV/0!	#DIV/0!	#DIV/0!
15.53	186.005	129.881	197.873	139.827	185.213	127.783	122.164	156.646	154.95	149.667	160.977	172.753	163.723	164.102	167.849	#DIV/0!	#DIV/0!	#DIV/0!	#DIV/0!	#DIV/0!	#DIV/0!	#DIV/0!	#DIV/0!	#DIV/0!	#DIV/0!	#DIV/0!	#DIV/0!	#DIV/0!	#DIV/0!	#DIV/0!	#DIV/0!	#DIV/0!	#DIV/0!	#DIV/0!	#DIV/0!	#DIV/0!	#DIV/0!	#DIV/0!	#DIV/0!	#DIV/0!	#DIV/0!	#DIV/0!	#DIV/0!	#DIV/0!	#DIV/0!	#DIV/0!	#DIV/0!	#DIV/0!	#DIV/0!
18.11	204.063	142.469	215.436	151.477	200.14	146.63	142.487	171.428	170.359	161.852	180.68	181.916	175.3	177.913	171.148	#DIV/0!	#DIV/0!	#DIV/0!	#DIV/0!	#DIV/0!	#DIV/0!	#DIV/0!	#DIV/0!	#DIV/0!	#DIV/0!	#DIV/0!	#DIV/0!	#DIV/0!	#DIV/0!	#DIV/0!	#DIV/0!	#DIV/0!	#DIV/0!	#DIV/0!	#DIV/0!	#DIV/0!	#DIV/0!	#DIV/0!	#DIV/0!	#DIV/0!	#DIV/0!	#DIV/0!	#DIV/0!	#DIV/0!	#DIV/0!	#DIV/0!	#DIV/0!	#DIV/0!	#DIV/0!
20.69	200.779	148.805	208.23	158.49	195.446	146.199	147.569	177.622	164.772	169.137	184.396	183.056	181.724	177.27	168.563	#DIV/0!	#DIV/0!	#DIV/0!	#DIV/0!	#DIV/0!	#DIV/0!	#DIV/0!	#DIV/0!	#DIV/0!	#DIV/0!	#DIV/0!	#DIV/0!	#DIV/0!	#DIV/0!	#DIV/0!	#DIV/0!	#DIV/0!	#DIV/0!	#DIV/0!	#DIV/0!	#DIV/0!	#DIV/0!	#DIV/0!	#DIV/0!	#DIV/0!	#DIV/0!	#DIV/0!	#DIV/0!	#DIV/0!	#DIV/0!	#DIV/0!	#DIV/0!	#DIV/0!	#DIV/0!
23.27	193.149	150.723	209.037	159.393	198.257	151.852	152.849	179.466	164.424	174.272	184.126	181.587	180.866	176.451	168.747	#DIV/0!	#DIV/0!	#DIV/0!	#DIV/0!	#DIV/0!	#DIV/0!	#DIV/0!	#DIV/0!	#DIV/0!	#DIV/0!	#DIV/0!	#DIV/0!	#DIV/0!	#DIV/0!	#DIV/0!	#DIV/0!	#DIV/0!	#DIV/0!	#DIV/0!	#DIV/0!	#DIV/0!	#DIV/0!	#DIV/0!	#DIV/0!	#DIV/0!	#DIV/0!	#DIV/0!	#DIV/0!	#DIV/0!	#DIV/0!	#DIV/0!	#DIV/0!	#DIV/0!	#DIV/0!
25.85	186.329	148.544	200.742	160.262	195.213	155.321	152.896	183.812	159.525	174.036	186.001	181.582	179.747	176.308	166.691	#DIV/0!	#DIV/0!	#DIV/0!	#DIV/0!	#DIV/0!	#DIV/0!	#DIV/0!	#DIV/0!	#DIV/0!	#DIV/0!	#DIV/0!	#DIV/0!	#DIV/0!	#DIV/0!	#DIV/0!	#DIV/0!	#DIV/0!	#DIV/0!	#DIV/0!	#DIV/0!	#DIV/0!	#DIV/0!	#DIV/0!	#DIV/0!	#DIV/0!	#DIV/0!	#DIV/0!	#DIV/0!	#DIV/0!	#DIV/0!	#DIV/0!	#DIV/0!	#DIV/0!	#DIV/0!
28.43	172.169	146.755	205.897	158.476	192.733	157.888	149.773	184.526	161.026	172.789	181.258	182.797	182.594	173.6	168.662	#DIV/0!	#DIV/0!	#DIV/0!	#DIV/0!	#DIV/0!	#DIV/0!	#DIV/0!	#DIV/0!	#DIV/0!	#DIV/0!	#DIV/0!	#DIV/0!	#DIV/0!	#DIV/0!	#DIV/0!	#DIV/0!	#DIV/0!	#DIV/0!	#DIV/0!	#DIV/0!	#DIV/0!	#DIV/0!	#DIV/0!	#DIV/0!	#DIV/0!	#DIV/0!	#DIV/0!	#DIV/0!	#DIV/0!	#DIV/0!	#DIV/0!	#DIV/0!	#DIV/0!	#DIV/0!
31.01	168.67	145.59	202.542	162.978	187.472	157.364	154.934	185.227	154.768	173.773	183.895	181.394	181.136	173.1	163.36	#DIV/0!	#DIV/0!	#DIV/0!	#DIV/0!	#DIV/0!	#DIV/0!	#DIV/0!	#DIV/0!	#DIV/0!	#DIV/0!	#DIV/0!	#DIV/0!	#DIV/0!	#DIV/0!	#DIV/0!	#DIV/0!	#DIV/0!	#DIV/0!	#DIV/0!	#DIV/0!	#DIV/0!	#DIV/0!	#DIV/0!	#DIV/0!	#DIV/0!	#DIV/0!	#DIV/0!	#DIV/0!	#DIV/0!	#DIV/0!	#DIV/0!	#DIV/0!	#DIV/0!	#DIV/0!
33.59	168.347	152.828	199.272	159.175	182.949	159.936	151.217	187.557	152.841	173.846	182.629	180.254	181.641	169.393	168.49	#DIV/0!	#DIV/0!	#DIV/0!	#DIV/0!	#DIV/0!	#DIV/0!	#DIV/0!	#DIV/0!	#DIV/0!	#DIV/0!	#DIV/0!	#DIV/0!	#DIV/0!	#DIV/0!	#DIV/0!	#DIV/0!	#DIV/0!	#DIV/0!	#DIV/0!	#DIV/0!	#DIV/0!	#DIV/0!	#DIV/0!	#DIV/0!	#DIV/0!	#DIV/0!	#DIV/0!	#DIV/0!	#DIV/0!	#DIV/0!	#DIV/0!	#DIV/0!	#DIV/0!	#DIV/0!
36.17	163.682	149.739	203.431	158.833	181.044	158.107	153.663	188.009	152.928	172.13	182.669	178.626	184.659	167.002	160.675	#DIV/0!	#DIV/0!	#DIV/0!	#DIV/0!	#DIV/0!	#DIV/0!	#DIV/0!	#DIV/0!	#DIV/0!	#DIV/0!	#DIV/0!	#DIV/0!	#DIV/0!	#DIV/0!	#DIV/0!	#DIV/0!	#DIV/0!	#DIV/0!	#DIV/0!	#DIV/0!	#DIV/0!	#DIV/0!	#DIV/0!	#DIV/0!	#DIV/0!	#DIV/0!	#DIV/0!	#DIV/0!	#DIV/0!	#DIV/0!	#DIV/0!	#DIV/0!	#DIV/0!	#DIV/0!
38.75	155.015	146.849	205.251	157.461	178.679	158.826	149.78	187.798	151.255	166.717	179.521	178.699	179.598	169.596	160.976	#DIV/0!	#DIV/0!	#DIV/0!	#DIV/0!	#DIV/0!	#DIV/0!	#DIV/0!	#DIV/0!	#DIV/0!	#DIV/0!	#DIV/0!	#DIV/0!	#DIV/0!	#DIV/0!	#DIV/0!	#DIV/0!	#DIV/0!	#DIV/0!	#DIV/0!	#DIV/0!	#DIV/0!	#DIV/0!	#DIV/0!	#DIV/0!	#DIV/0!	#DIV/0!	#DIV/0!	#DIV/0!	#DIV/0!	#DIV/0!	#DIV/0!	#DIV/0!	#DIV/0!	#DIV/0!
41.33	146.51	147.78	199.106	159.093	172.038	155.036	148.739	190.162	146.121	169.822	178.608	176.727	181.5	164.445	164.635	#DIV/0!	#DIV/0!	#DIV/0!	#DIV/0!	#DIV/0!	#DIV/0!	#DIV/0!	#DIV/0!	#DIV/0!	#DIV/0!	#DIV/0!	#DIV/0!	#DIV/0!	#DIV/0!	#DIV/0!	#DIV/0!	#DIV/0!	#DIV/0!	#DIV/0!	#DIV/0!	#DIV/0!	#DIV/0!	#DIV/0!	#DIV/0!	#DIV/0!	#DIV/0!	#DIV/0!	#DIV/0!	#DIV/0!	#DIV/0!	#DIV/0!	#DIV/0!	#DIV/0!	#DIV/0!
43.91	145.777	147.893	200.378	158.611	175.544	160.394	147.974	185.121	146.413	167.152	181.279	175.914	178.496	167.083	159.184	#DIV/0!	#DIV/0!	#DIV/0!	#DIV/0!	#DIV/0!	#DIV/0!	#DIV/0!	#DIV/0!	#DIV/0!	#DIV/0!	#DIV/0!	#DIV/0!	#DIV/0!	#DIV/0!	#DIV/0!	#DIV/0!	#DIV/0!	#DIV/0!	#DIV/0!	#DIV/0!	#DIV/0!	#DIV/0!	#DIV/0!	#DIV/0!	#DIV/0!	#DIV/0!	#DIV/0!	#DIV/0!	#DIV/0!	#DIV/0!	#DIV/0!	#DIV/0!	#DIV/0!	#DIV/0!
46.495	146.043	148.34	195.418	157.311	174.153	159.039	148.655	189.049	145.913	166.391	178.501	174.92	182.051	159.434	159.877	#DIV/0!	#DIV/0!	#DIV/0!	#DIV/0!	#DIV/0!	#DIV/0!	#DIV/0!	#DIV/0!	#DIV/0!	#DIV/0!	#DIV/0!	#DIV/0!	#DIV/0!	#DIV/0!	#DIV/0!	#DIV/0!	#DIV/0!	#DIV/0!	#DIV/0!	#DIV/0!	#DIV/0!	#DIV/0!	#DIV/0!	#DIV/0!	#DIV/0!	#DIV/0!	#DIV/0!	#DIV/0!	#DIV/0!	#DIV/0!	#DIV/0!	#DIV/0!	#DIV/0!	#DIV/0!
49.09	143.768	144.036	191.414	156.272	171.112	163.848	148.352	190.597	144.357	167.791	182.355	176.404	178.347	160.814	158.619	#DIV/0!	#DIV/0!	#DIV/0!	#DIV/0!	#DIV/0!	#DIV/0!	#DIV/0!	#DIV/0!	#DIV/0!	#DIV/0!	#DIV/0!	#DIV/0!	#DIV/0!	#DIV/0!	#DIV/0!	#DIV/0!	#DIV/0!	#DIV/0!	#DIV/0!	#DIV/0!	#DIV/0!	#DIV/0!	#DIV/0!	#DIV/0!	#DIV/0!	#DIV/0!	#DIV/0!	#DIV/0!	#DIV/0!	#DIV/0!	#DIV/0!	#DIV/0!	#DIV/0!	#DIV/0!
51.67	143.069	146.806	198.569	156.067	171.11	158.24	151.302	188.754	145.895	162.497	178.906	174.261	180.579	160.609	155.475	#DIV/0!	#DIV/0!	#DIV/0!	#DIV/0!	#DIV/0!	#DIV/0!	#DIV/0!	#DIV/0!	#DIV/0!	#DIV/0!	#DIV/0!	#DIV/0!	#DIV/0!	#DIV/0!	#DIV/0!	#DIV/0!	#DIV/0!	#DIV/0!	#DIV/0!	#DIV/0!	#DIV/0!	#DIV/0!	#DIV/0!	#DIV/0!	#DIV/0!	#DIV/0!	#DIV/0!	#DIV/0!	#DIV/0!	#DIV/0!	#DIV/0!	#DIV/0!	#DIV/0!	#DIV/0!
54.25	142.678	147.4	193.364	154.349	168.549	160.586	148.185	187.888	140.754	160.209	176.309	173.768	176.674	158.314	155.209	#DIV/0!	#DIV/0!	#DIV/0!	#DIV/0!	#DIV/0!	#DIV/0!	#DIV/0!	#DIV/0!	#DIV/0!	#DIV/0!	#DIV/0!	#DIV/0!	#DIV/0!	#DIV/0!	#DIV/0!	#DIV/0!	#DIV/0!	#DIV/0!	#DIV/0!	#DIV/0!	#DIV/0!	#DIV/0!	#DIV/0!	#DIV/0!	#DIV/0!	#DIV/0!	#DIV/0!	#DIV/0!	#DIV/0!	#DIV/0!	#DIV/0!	#DIV/0!	#DIV/0!	#DIV/0!
56.83	140.075	146.33	190.762	149.785	163.362	160.959	150.352	186.543	139.546	161.502	174.665	175.264	181.575	155.126	153.612	#DIV/0!	#DIV/0!	#DIV/0!	#DIV/0!	#DIV/0!	#DIV/0!	#DIV/0!	#DIV/0!	#DIV/0!	#DIV/0!	#DIV/0!	#DIV/0!	#DIV/0!	#DIV/0!	#DIV/0!	#DIV/0!	#DIV/0!	#DIV/0!	#DIV/0!	#DIV/0!	#DIV/0!	#DIV/0!	#DIV/0!	#DIV/0!	#DIV/0!	#DIV/0!	#DIV/0!	#DIV/0!	#DIV/0!	#DIV/0!	#DIV/0!	#DIV/0!	#DIV/0!	#DIV/0!
59.41	143.15	145.684	189.481	152.442	164.011	158.732	143.069	188.952	140.872	162.254	180.659	172.914	180.935	159.512	153.39	#DIV/0!	#DIV/0!	#DIV/0!	#DIV/0!	#DIV/0!	#DIV/0!	#DIV/0!	#DIV/0!	#DIV/0!	#DIV/0!	#DIV/0!	#DIV/0!	#DIV/0!	#DIV/0!	#DIV/0!	#DIV/0!	#DIV/0!	#DIV/0!	#DIV/0!	#DIV/0!	#DIV/0!	#DIV/0!	#DIV/0!	#DIV/0!	#DIV/0!	#DIV/0!	#DIV/0!	#DIV/0!	#DIV/0!	#DIV/0!	#DIV/0!	#DIV/0!	#DIV/0!	#DIV/0!
61.995	139.87	144.37	187.566	149.834	162.768	162.546	147.447	190.2	137.386	159.969	174.637	170.151	172.87	155.704	154.884	#DIV/0!	#DIV/0!	#DIV/0!	#DIV/0!	#DIV/0!	#DIV/0!	#DIV/0!	#DIV/0!	#DIV/0!	#DIV/0!	#DIV/0!	#DIV/0!	#DIV/0!	#DIV/0!	#DIV/0!	#DIV/0!	#DIV/0!	#DIV/0!	#DIV/0!	#DIV/0!	#DIV/0!	#DIV/0!	#DIV/0!	#DIV/0!	#DIV/0!	#DIV/0!	#DIV/0!	#DIV/0!	#DIV/0!	#DIV/0!	#DIV/0!	#DIV/0!	#DIV/0!	#DIV/0!
64.575	144.568	141.969	183.819	149.74	158.028	154.712	143.158	185.74	134.087	158.317	172.495	170.397	175.257	153.98	154.335	#DIV/0!	#DIV/0!	#DIV/0!	#DIV/0!	#DIV/0!	#DIV/0!	#DIV/0!	#DIV/0!	#DIV/0!	#DIV/0!	#DIV/0!	#DIV/0!	#DIV/0!	#DIV/0!	#DIV/0!	#DIV/0!	#DIV/0!	#DIV/0!	#DIV/0!	#DIV/0!	#DIV/0!	#DIV/0!	#DIV/0!	#DIV/0!	#DIV/0!	#DIV/0!	#DIV/0!	#DIV/0!	#DIV/0!	#DIV/0!	#DIV/0!	#DIV/0!	#DIV/0!	#DIV/0!
67.175	142.098	138.624	186.279	150.345	153.835	164.37	143.901	188.657	137.55	156.967	174.769	168.994	177.165	157.424	150.743	#DIV/0!	#DIV/0!	#DIV/0!	#DIV/0!	#DIV/0!	#DIV/0!	#DIV/0!	#DIV/0!	#DIV/0!	#DIV/0!	#DIV/0!	#DIV/0!	#DIV/0!	#DIV/0!	#DIV/0!	#DIV/0!	#DIV/0!	#DIV/0!	#DIV/0!	#DIV/0!	#DIV/0!	#DIV/0!	#DIV/0!	#DIV/0!	#DIV/0!	#DIV/0!	#DIV/0!	#DIV/0!	#DIV/0!	#DIV/0!	#DIV/0!	#DIV/0!	#DIV/0!	#DIV/0!
69.755	146.534	142.071	184.456	149.473	153.651	160.176	145.332	185.203	134.626	152.497	172.823	165.921	175.662	154.039	151.199	#DIV/0!	#DIV/0!	#DIV/0!	#DIV/0!	#DIV/0!	#DIV/0!	#DIV/0!	#DIV/0!	#DIV/0!	#DIV/0!	#DIV/0!	#DIV/0!	#DIV/0!	#DIV/0!	#DIV/0!	#DIV/0!	#DIV/0!	#DIV/0!	#DIV/0!	#DIV/0!	#DIV/0!	#DIV/0!	#DIV/0!	#DIV/0!	#DIV/0!	#DIV/0!	#DIV/0!	#DIV/0!	#DIV/0!	#DIV/0!	#DIV/0!	#DIV/0!	#DIV/0!	#DIV/0!
72.335	145.705	142.326	185.009	148.44	157.809	159.979	146.227	191.248	135.845	152.58	171.741	166.226	173.464	153.606	148.07	#DIV/0!	#DIV/0!	#DIV/0!	#DIV/0!	#DIV/0!	#DIV/0!	#DIV/0!	#DIV/0!	#DIV/0!	#DIV/0!	#DIV/0!	#DIV/0!	#DIV/0!	#DIV/0!	#DIV/0!	#DIV/0!	#DIV/0!	#DIV/0!	#DIV/0!	#DIV/0!	#DIV/0!	#DIV/0!	#DIV/0!	#DIV/0!	#DIV/0!	#DIV/0!	#DIV/0!	#DIV/0!	#DIV/0!	#DIV/0!	#DIV/0!	#DIV/0!	#DIV/0!	#DIV/0!
74.915	144.339	140.77	182.349	146.4	156.619	154.648	140.623	191.683	135.008	154.542	172.516	166.087	173.363	154.75	148.433	#DIV/0!	#DIV/0!	#DIV/0!	#DIV/0!	#DIV/0!	#DIV/0!	#DIV/0!	#DIV/0!	#DIV/0!	#DIV/0!	#DIV/0!	#DIV/0!	#DIV/0!	#DIV/0!	#DIV/0!	#DIV/0!	#DIV/0!	#DIV/0!	#DIV/0!	#DIV/0!	#DIV/0!	#DIV/0!	#DIV/0!	#DIV/0!	#DIV/0!	#DIV/0!	#DIV/0!	#DIV/0!	#DIV/0!	#DIV/0!	#DIV/0!	#DIV/0!	#DIV/0!	#DIV/0!
77.495	146.153	139.464	184.188	147.534	151.859	158.743	144.832	186.151	134.829	155.347	172.522	164.739	175.358	153.015	146.125	#DIV/0!	#DIV/0!	#DIV/0!	#DIV/0!	#DIV/0!	#DIV/0!	#DIV/0!	#DIV/0!	#DIV/0!	#DIV/0!	#DIV/0!	#DIV/0!	#DIV/0!	#DIV/0!	#DIV/0!	#DIV/0!	#DIV/0!	#DIV/0!	#DIV/0!	#DIV/0!	#DIV/0!	#DIV/0!	#DIV/0!	#DIV/0!	#DIV/0!	#DIV/0!	#DIV/0!	#DIV/0!	#DIV/0!	#DIV/0!	#DIV/0!	#DIV/0!	#DIV/0!	#DIV/0!
80.075	140.275	138.477	185.207	147.997	153.319	158.73	143.667	191.151	135.474	148.331	171.929	168.308	170.973	151.516	146.192	#DIV/0!	#DIV/0!	#DIV/0!	#DIV/0!	#DIV/0!	#DIV/0!	#DIV/0!	#DIV/0!	#DIV/0!	#DIV/0!	#DIV/0!	#DIV/0!	#DIV/0!	#DIV/0!	#DIV/0!	#DIV/0!	#DIV/0!	#DIV/0!	#DIV/0!	#DIV/0!	#DIV/0!	#DIV/0!	#DIV/0!	#DIV/0!	#DIV/0!	#DIV/0!	#DIV/0!	#DIV/0!	#DIV/0!	#DIV/0!	#DIV/0!	#DIV/0!	#DIV/0!	#DIV/0!
82.67	145.658	137.429	183.844	145.369	151.848	160.005	143.875	190.304	136.062	151.034	170.158	163.55	172.511	150.686	147.231	#DIV/0!	#DIV/0!	#DIV/0!	#DIV/0!	#DIV/0!	#DIV/0!	#DIV/0!	#DIV/0!	#DIV/0!	#DIV/0!	#DIV/0!	#DIV/0!	#DIV/0!	#DIV/0!	#DIV/0!	#DIV/0!	#DIV/0!	#DIV/0!	#DIV/0!	#DIV/0!	#DIV/0!	#DIV/0!	#DIV/0!	#DIV/0!	#DIV/0!	#DIV/0!	#DIV/0!	#DIV/0!	#DIV/0!	#DIV/0!	#DIV/0!	#DIV/0!	#DIV/0!	#DIV/0!
85.25	147.519	137.059	182.825	145.334	151.933	158.493	138.606	190.805	134.939	149.405	171.419	157.712	173.917	150.569	144.517	#DIV/0!	#DIV/0!	#DIV/0!	#DIV/0!	#DIV/0!	#DIV/0!	#DIV/0!	#DIV/0!	#DIV/0!	#DIV/0!	#DIV/0!	#DIV/0!	#DIV/0!	#DIV/0!	#DIV/0!	#DIV/0!	#DIV/0!	#DIV/0!	#DIV/0!	#DIV/0!	#DIV/0!	#DIV/0!	#DIV/0!	#DIV/0!	#DIV/0!	#DIV/0!	#DIV/0!	#DIV/0!	#DIV/0!	#DIV/0!	#DIV/0!	#DIV/0!	#DIV/0!	#DIV/0!
87.83	146.519	140.24	184.089	141.482	146.754	160.178	141.676	187.569	133.64	148.168	170.727	159.259	167.751	148.222	144.654	#DIV/0!	#DIV/0!	#DIV/0!	#DIV/0!	#DIV/0!	#DIV/0!	#DIV/0!	#DIV/0!	#DIV/0!	#DIV/0!	#DIV/0!	#DIV/0!	#DIV/0!	#DIV/0!	#DIV/0!	#DIV/0!	#DIV/0!	#DIV/0!	#DIV/0!	#DIV/0!	#DIV/0!	#DIV/0!	#DIV/0!	#DIV/0!	#DIV/0!	#DIV/0!	#DIV/0!	#DIV/0!	#DIV/0!	#DIV/0!	#DIV/0!	#DIV/0!	#DIV/0!	#DIV/0!
90.41	142.231	133.489	182.109	141.744	148.335	156.922	139.622	186.986	135.277	151.915	169.986	158.295	171.605	149.135	143.902	#DIV/0!	#DIV/0!	#DIV/0!	#DIV/0!	#DIV/0!	#DIV/0!	#DIV/0!	#DIV/0!	#DIV/0!	#DIV/0!	#DIV/0!	#DIV/0!	#DIV/0!	#DIV/0!	#DIV/0!	#DIV/0!	#DIV/0!	#DIV/0!	#DIV/0!	#DIV/0!	#DIV/0!	#DIV/0!	#DIV/0!	#DIV/0!	#DIV/0!	#DIV/0!	#DIV/0!	#DIV/0!	#DIV/0!	#DIV/0!	#DIV/0!	#DIV/0!	#DIV/0!	#DIV/0!
92.99	143.145	133.85	178.963	143.911	146.639	158.277	141.167	182.339	131.099	148.534	173.721	163.699	164.552	147.48	145.479	#DIV/0!	#DIV/0!	#DIV/0!	#DIV/0!	#DIV/0!	#DIV/0!	#DIV/0!	#DIV/0!	#DIV/0!	#DIV/0!	#DIV/0!	#DIV/0!	#DIV/0!	#DIV/0!	#DIV/0!	#DIV/0!	#DIV/0!	#DIV/0!	#DIV/0!	#DIV/0!	#DIV/0!	#DIV/0!	#DIV/0!	#DIV/0!	#DIV/0!	#DIV/0!	#DIV/0!	#DIV/0!	#DIV/0!	#DIV/0!	#DIV/0!	#DIV/0!	#DIV/0!	#DIV/0!
95.575	139.337	136.428	182.639	140.37	143.163	157.018	140.518	187.249	133.205	145.867	172.399	159.393	170.833	146.884	144.338	#DIV/0!	#DIV/0!	#DIV/0!	#DIV/0!	#DIV/0!	#DIV/0!	#DIV/0!	#DIV/0!	#DIV/0!	#DIV/0!	#DIV/0!	#DIV/0!	#DIV/0!	#DIV/0!	#DIV/0!	#DIV/0!	#DIV/0!	#DIV/0!	#DIV/0!	#DIV/0!	#DIV/0!	#DIV/0!	#DIV/0!	#DIV/0!	#DIV/0!	#DIV/0!	#DIV/0!	#DIV/0!	#DIV/0!	#DIV/0!	#DIV/0!	#DIV/0!	#DIV/0!	#DIV/0!
98.155	143.906	136.355	181.257	140.555	142.364	158.722	137.851	187.339	132.757	150.815	167.291	161.498	169.042	144.152	144.581	#DIV/0!	#DIV/0!	#DIV/0!	#DIV/0!	#DIV/0!	#DIV/0!	#DIV/0!	#DIV/0!	#DIV/0!	#DIV/0!	#DIV/0!	#DIV/0!	#DIV/0!	#DIV/0!	#DIV/0!	#DIV/0!	#DIV/0!	#DIV/0!	#DIV/0!	#DIV/0!	#DIV/0!	#DIV/0!	#DIV/0!	#DIV/0!	#DIV/0!	#DIV/0!	#DIV/0!	#DIV/0!	#DIV/0!	#DIV/0!	#DIV/0!	#DIV/0!	#DIV/0!	#DIV/0!
100.75	141.693	134.888	177.335	141.129	145.088	156.347	140.138	186.562	128.068	142.162	172.138	158.024	168.382	143.875	144.678	#DIV/0!	#DIV/0!	#DIV/0!	#DIV/0!	#DIV/0!	#DIV/0!	#DIV/0!	#DIV/0!	#DIV/0!	#DIV/0!	#DIV/0!	#DIV/0!	#DIV/0!	#DIV/0!	#DIV/0!	#DIV/0!	#DIV/0!	#DIV/0!	#DIV/0!	#DIV/0!	#DIV/0!	#DIV/0!	#DIV/0!	#DIV/0!	#DIV/0!	#DIV/0!	#DIV/0!	#DIV/0!	#DIV/0!	#DIV/0!	#DIV/0!	#DIV/0!	#DIV/0!	#DIV/0!
103.33	145.12	132.904	175.98	139.954	141.081	158.088	138.299	186.676	130.072	143.988	168.904	157.997	168.847	151.347	138.866	#DIV/0!	#DIV/0!	#DIV/0!	#DIV/0!	#DIV/0!	#DIV/0!	#DIV/0!	#DIV/0!	#DIV/0!	#DIV/0!	#DIV/0!	#DIV/0!	#DIV/0!	#DIV/0!	#DIV/0!	#DIV/0!	#DIV/0!	#DIV/0!	#DIV/0!	#DIV/0!	#DIV/0!	#DIV/0!	#DIV/0!	#DIV/0!	#DIV/0!	#DIV/0!	#DIV/0!	#DIV/0!	#DIV/0!	#DIV/0!	#DIV/0!	#DIV/0!	#DIV/0!	#DIV/0!
105.91	145.948	133.948	178.85	137.882	145.079	151.498	141.228	189.673	133.169	141.231	168.13	159.035	166.572	146.725	146.21	#DIV/0!	#DIV/0!	#DIV/0!	#DIV/0!	#DIV/0!	#DIV/0!	#DIV/0!	#DIV/0!	#DIV/0!	#DIV/0!	#DIV/0!	#DIV/0!	#DIV/0!	#DIV/0!	#DIV/0!	#DIV/0!	#DIV/0!	#DIV/0!	#DIV/0!	#DIV/0!	#DIV/0!	#DIV/0!	#DIV/0!	#DIV/0!	#DIV/0!	#DIV/0!	#DIV/0!	#DIV/0!	#DIV/0!	#DIV/0!	#DIV/0!	#DIV/0!	#DIV/0!	#DIV/0!
108.49	143.211	135.235	180.805	138.538	140.173	151.159	136.641	190.362	128.748	140.596	170.807	160.255	165.353	148.261	144.47	#DIV/0!	#DIV/0!	#DIV/0!	#DIV/0!	#DIV/0!	#DIV/0!	#DIV/0!	#DIV/0!	#DIV/0!	#DIV/0!	#DIV/0!	#DIV/0!	#DIV/0!	#DIV/0!	#DIV/0!	#DIV/0!	#DIV/0!	#DIV/0!	#DIV/0!	#DIV/0!	#DIV/0!	#DIV/0!	#DIV/0!	#DIV/0!	#DIV/0!	#DIV/0!	#DIV/0!	#DIV/0!	#DIV/0!	#DIV/0!	#DIV/0!	#DIV/0!	#DIV/0!	#DIV/0!
111.075	146.21	133.585	174.987	139.034	144.743	152.294	137.807	186.737	131.47	140.22	167.915	156.062	170.242	143.481	141.852	#DIV/0!	#DIV/0!	#DIV/0!	#DIV/0!	#DIV/0!	#DIV/0!	#DIV/0!	#DIV/0!	#DIV/0!	#DIV/0!	#DIV/0!	#DIV/0!	#DIV/0!	#DIV/0!	#DIV/0!	#DIV/0!	#DIV/0!	#DIV/0!	#DIV/0!	#DIV/0!	#DIV/0!	#DIV/0!	#DIV/0!	#DIV/0!	#DIV/0!	#DIV/0!	#DIV/0!	#DIV/0!	#DIV/0!	#DIV/0!	#DIV/0!	#DIV/0!	#DIV/0!	#DIV/0!
113.655	145.829	133.727	177.58	135.63	139.289	150.451	136.029	182.564	128.853	137.191	165.357	159.733	167.857	144.383	137.205	#DIV/0!	#DIV/0!	#DIV/0!	#DIV/0!	#DIV/0!	#DIV/0!	#DIV/0!	#DIV/0!	#DIV/0!	#DIV/0!	#DIV/0!	#DIV/0!	#DIV/0!	#DIV/0!	#DIV/0!	#DIV/0!	#DIV/0!	#DIV/0!	#DIV/0!	#DIV/0!	#DIV/0!	#DIV/0!	#DIV/0!	#DIV/0!	#DIV/0!	#DIV/0!	#DIV/0!	#DIV/0!	#DIV/0!	#DIV/0!	#DIV/0!	#DIV/0!	#DIV/0!	#DIV/0!
116.24	144.544	127.771	175.571	136.971	139.21	150.118	139.39	179.049	128.248	139.878	168.074	156.574	166.724	147.573	138.398	#DIV/0!	#DIV/0!	#DIV/0!	#DIV/0!	#DIV/0!	#DIV/0!	#DIV/0!	#DIV/0!	#DIV/0!	#DIV/0!	#DIV/0!	#DIV/0!	#DIV/0!	#DIV/0!	#DIV/0!	#DIV/0!	#DIV/0!	#DIV/0!	#DIV/0!	#DIV/0!	#DIV/0!	#DIV/0!	#DIV/0!	#DIV/0!	#DIV/0!	#DIV/0!	#DIV/0!	#DIV/0!	#DIV/0!	#DIV/0!	#DIV/0!	#DIV/0!	#DIV/0!	#DIV/0!
OGG1-GFP deNEDDi 405 RO
time	CELL 1	CELL 2	CELL 3	CELL 4	CELL 5	CELL 6	CELL 7	CELL 8	CELL 9	CELL 10	CELL 11	CELL 12	CELL 13	CELL 14	CELL 15	CELL 16	CELL 17	CELL 18	CELL 19	CELL 20	CELL 21	CELL 22	CELL 23	CELL 24	CELL 25	CELL 26	CELL 27	CELL 28	CELL 29	CELL 30	CELL 31	CELL 32	CELL 33	CELL 34	CELL 35	CELL 36	CELL 37	CELL 38	CELL 39	CELL 40	CELL 41	CELL 42	CELL 43	CELL 44	CELL 45	CELL 46	CELL 47	CELL 48	CELL 49
0	100.651	102.11	102.057	100.944	101.804	102.028	102.051	100.21	96.4189	101.414	99.0972	100.677	98.5571	98.3481	101.173	#DIV/0!	#DIV/0!	#DIV/0!	#DIV/0!	#DIV/0!	#DIV/0!	#DIV/0!	#DIV/0!	#DIV/0!	#DIV/0!	#DIV/0!	#DIV/0!	#DIV/0!	#DIV/0!	#DIV/0!	#DIV/0!	#DIV/0!	#DIV/0!	#DIV/0!	#DIV/0!	#DIV/0!	#DIV/0!	#DIV/0!	#DIV/0!	#DIV/0!	#DIV/0!	#DIV/0!	#DIV/0!	#DIV/0!	#DIV/0!	#DIV/0!	#DIV/0!	#DIV/0!	#DIV/0!
2.58	98.5133	101.327	101.109	101.102	101.496	100.552	97.6726	99.8404	99.0722	101.899	100.426	101.52	99.6031	100.795	101.249	#DIV/0!	#DIV/0!	#DIV/0!	#DIV/0!	#DIV/0!	#DIV/0!	#DIV/0!	#DIV/0!	#DIV/0!	#DIV/0!	#DIV/0!	#DIV/0!	#DIV/0!	#DIV/0!	#DIV/0!	#DIV/0!	#DIV/0!	#DIV/0!	#DIV/0!	#DIV/0!	#DIV/0!	#DIV/0!	#DIV/0!	#DIV/0!	#DIV/0!	#DIV/0!	#DIV/0!	#DIV/0!	#DIV/0!	#DIV/0!	#DIV/0!	#DIV/0!	#DIV/0!	#DIV/0!
5.17	100.119	99.3753	99.5143	99.2028	98.5418	99.9564	98.3436	101.439	103.318	96.5511	101.502	99.5037	101.588	99.1128	99.4173	#DIV/0!	#DIV/0!	#DIV/0!	#DIV/0!	#DIV/0!	#DIV/0!	#DIV/0!	#DIV/0!	#DIV/0!	#DIV/0!	#DIV/0!	#DIV/0!	#DIV/0!	#DIV/0!	#DIV/0!	#DIV/0!	#DIV/0!	#DIV/0!	#DIV/0!	#DIV/0!	#DIV/0!	#DIV/0!	#DIV/0!	#DIV/0!	#DIV/0!	#DIV/0!	#DIV/0!	#DIV/0!	#DIV/0!	#DIV/0!	#DIV/0!	#DIV/0!	#DIV/0!	#DIV/0!
7.75	101.065	98.7328	97.3427	99.9372	99.1242	97.9822	101.788	100.233	103.267	98.7578	98.1786	97.0391	102.441	100.867	98.8708	#DIV/0!	#DIV/0!	#DIV/0!	#DIV/0!	#DIV/0!	#DIV/0!	#DIV/0!	#DIV/0!	#DIV/0!	#DIV/0!	#DIV/0!	#DIV/0!	#DIV/0!	#DIV/0!	#DIV/0!	#DIV/0!	#DIV/0!	#DIV/0!	#DIV/0!	#DIV/0!	#DIV/0!	#DIV/0!	#DIV/0!	#DIV/0!	#DIV/0!	#DIV/0!	#DIV/0!	#DIV/0!	#DIV/0!	#DIV/0!	#DIV/0!	#DIV/0!	#DIV/0!	#DIV/0!
10.33	99.6518	98.4549	99.9771	98.8136	99.0342	99.4823	100.145	98.2777	97.9231	101.378	100.797	101.26	97.8115	100.877	99.289	#DIV/0!	#DIV/0!	#DIV/0!	#DIV/0!	#DIV/0!	#DIV/0!	#DIV/0!	#DIV/0!	#DIV/0!	#DIV/0!	#DIV/0!	#DIV/0!	#DIV/0!	#DIV/0!	#DIV/0!	#DIV/0!	#DIV/0!	#DIV/0!	#DIV/0!	#DIV/0!	#DIV/0!	#DIV/0!	#DIV/0!	#DIV/0!	#DIV/0!	#DIV/0!	#DIV/0!	#DIV/0!	#DIV/0!	#DIV/0!	#DIV/0!	#DIV/0!	#DIV/0!	#DIV/0!
12.93	0	0	0	0	0	0	0	0	0	0	0	0	0	0	0	#DIV/0!	#DIV/0!	#DIV/0!	#DIV/0!	#DIV/0!	#DIV/0!	#DIV/0!	#DIV/0!	#DIV/0!	#DIV/0!	#DIV/0!	#DIV/0!	#DIV/0!	#DIV/0!	#DIV/0!	#DIV/0!	#DIV/0!	#DIV/0!	#DIV/0!	#DIV/0!	#DIV/0!	#DIV/0!	#DIV/0!	#DIV/0!	#DIV/0!	#DIV/0!	#DIV/0!	#DIV/0!	#DIV/0!	#DIV/0!	#DIV/0!	#DIV/0!	#DIV/0!	#DIV/0!
15.53	135.349	147.007	202.557	156.445	146.894	124.298	119.077	158.129	152.191	129.044	178.803	155.237	152.316	129.224	149.471	#DIV/0!	#DIV/0!	#DIV/0!	#DIV/0!	#DIV/0!	#DIV/0!	#DIV/0!	#DIV/0!	#DIV/0!	#DIV/0!	#DIV/0!	#DIV/0!	#DIV/0!	#DIV/0!	#DIV/0!	#DIV/0!	#DIV/0!	#DIV/0!	#DIV/0!	#DIV/0!	#DIV/0!	#DIV/0!	#DIV/0!	#DIV/0!	#DIV/0!	#DIV/0!	#DIV/0!	#DIV/0!	#DIV/0!	#DIV/0!	#DIV/0!	#DIV/0!	#DIV/0!	#DIV/0!
18.11	173.286	158.198	219.238	186.336	163.716	141.799	137.588	172.61	175.966	163.289	185.341	178.251	172.31	147.386	171.1	#DIV/0!	#DIV/0!	#DIV/0!	#DIV/0!	#DIV/0!	#DIV/0!	#DIV/0!	#DIV/0!	#DIV/0!	#DIV/0!	#DIV/0!	#DIV/0!	#DIV/0!	#DIV/0!	#DIV/0!	#DIV/0!	#DIV/0!	#DIV/0!	#DIV/0!	#DIV/0!	#DIV/0!	#DIV/0!	#DIV/0!	#DIV/0!	#DIV/0!	#DIV/0!	#DIV/0!	#DIV/0!	#DIV/0!	#DIV/0!	#DIV/0!	#DIV/0!	#DIV/0!	#DIV/0!
20.69	187.321	161.208	212.066	191.568	171.891	142.158	144.594	177.329	178.242	170.796	185.171	178.259	168.059	159.452	177.882	#DIV/0!	#DIV/0!	#DIV/0!	#DIV/0!	#DIV/0!	#DIV/0!	#DIV/0!	#DIV/0!	#DIV/0!	#DIV/0!	#DIV/0!	#DIV/0!	#DIV/0!	#DIV/0!	#DIV/0!	#DIV/0!	#DIV/0!	#DIV/0!	#DIV/0!	#DIV/0!	#DIV/0!	#DIV/0!	#DIV/0!	#DIV/0!	#DIV/0!	#DIV/0!	#DIV/0!	#DIV/0!	#DIV/0!	#DIV/0!	#DIV/0!	#DIV/0!	#DIV/0!	#DIV/0!
23.27	191.954	159.201	212.524	196.436	169.939	150.623	148.902	180.924	178.495	174.394	182.217	181.589	174.572	156.248	179.752	#DIV/0!	#DIV/0!	#DIV/0!	#DIV/0!	#DIV/0!	#DIV/0!	#DIV/0!	#DIV/0!	#DIV/0!	#DIV/0!	#DIV/0!	#DIV/0!	#DIV/0!	#DIV/0!	#DIV/0!	#DIV/0!	#DIV/0!	#DIV/0!	#DIV/0!	#DIV/0!	#DIV/0!	#DIV/0!	#DIV/0!	#DIV/0!	#DIV/0!	#DIV/0!	#DIV/0!	#DIV/0!	#DIV/0!	#DIV/0!	#DIV/0!	#DIV/0!	#DIV/0!	#DIV/0!
25.85	191.233	155.417	203.877	196.706	177.968	153.505	148.322	185.488	179.792	179.427	176.083	180.724	175.767	157.762	174.938	#DIV/0!	#DIV/0!	#DIV/0!	#DIV/0!	#DIV/0!	#DIV/0!	#DIV/0!	#DIV/0!	#DIV/0!	#DIV/0!	#DIV/0!	#DIV/0!	#DIV/0!	#DIV/0!	#DIV/0!	#DIV/0!	#DIV/0!	#DIV/0!	#DIV/0!	#DIV/0!	#DIV/0!	#DIV/0!	#DIV/0!	#DIV/0!	#DIV/0!	#DIV/0!	#DIV/0!	#DIV/0!	#DIV/0!	#DIV/0!	#DIV/0!	#DIV/0!	#DIV/0!	#DIV/0!
28.43	186.981	153.107	208.841	190.522	177.428	157.06	146.801	185.24	173.39	173.287	173.125	179.511	172.358	159.769	175.135	#DIV/0!	#DIV/0!	#DIV/0!	#DIV/0!	#DIV/0!	#DIV/0!	#DIV/0!	#DIV/0!	#DIV/0!	#DIV/0!	#DIV/0!	#DIV/0!	#DIV/0!	#DIV/0!	#DIV/0!	#DIV/0!	#DIV/0!	#DIV/0!	#DIV/0!	#DIV/0!	#DIV/0!	#DIV/0!	#DIV/0!	#DIV/0!	#DIV/0!	#DIV/0!	#DIV/0!	#DIV/0!	#DIV/0!	#DIV/0!	#DIV/0!	#DIV/0!	#DIV/0!	#DIV/0!
31.01	183.466	149.461	204.72	187.445	177.135	155.646	152.221	186.176	171.006	176.85	174.202	172.496	173.482	160.632	169.665	#DIV/0!	#DIV/0!	#DIV/0!	#DIV/0!	#DIV/0!	#DIV/0!	#DIV/0!	#DIV/0!	#DIV/0!	#DIV/0!	#DIV/0!	#DIV/0!	#DIV/0!	#DIV/0!	#DIV/0!	#DIV/0!	#DIV/0!	#DIV/0!	#DIV/0!	#DIV/0!	#DIV/0!	#DIV/0!	#DIV/0!	#DIV/0!	#DIV/0!	#DIV/0!	#DIV/0!	#DIV/0!	#DIV/0!	#DIV/0!	#DIV/0!	#DIV/0!	#DIV/0!	#DIV/0!
33.59	181.609	157.04	201.512	187.792	180.782	159.101	148.324	187.77	167.201	175.972	169.295	177.285	172.31	159.315	169.22	#DIV/0!	#DIV/0!	#DIV/0!	#DIV/0!	#DIV/0!	#DIV/0!	#DIV/0!	#DIV/0!	#DIV/0!	#DIV/0!	#DIV/0!	#DIV/0!	#DIV/0!	#DIV/0!	#DIV/0!	#DIV/0!	#DIV/0!	#DIV/0!	#DIV/0!	#DIV/0!	#DIV/0!	#DIV/0!	#DIV/0!	#DIV/0!	#DIV/0!	#DIV/0!	#DIV/0!	#DIV/0!	#DIV/0!	#DIV/0!	#DIV/0!	#DIV/0!	#DIV/0!	#DIV/0!
36.17	183.883	153.838	204.669	183.814	179.84	153.588	149.617	188.575	171.579	173.407	169.86	173.206	168.393	162.578	168.115	#DIV/0!	#DIV/0!	#DIV/0!	#DIV/0!	#DIV/0!	#DIV/0!	#DIV/0!	#DIV/0!	#DIV/0!	#DIV/0!	#DIV/0!	#DIV/0!	#DIV/0!	#DIV/0!	#DIV/0!	#DIV/0!	#DIV/0!	#DIV/0!	#DIV/0!	#DIV/0!	#DIV/0!	#DIV/0!	#DIV/0!	#DIV/0!	#DIV/0!	#DIV/0!	#DIV/0!	#DIV/0!	#DIV/0!	#DIV/0!	#DIV/0!	#DIV/0!	#DIV/0!	#DIV/0!
38.75	180.407	146.675	205.512	179.097	183.127	157.873	146.49	188.587	162.796	172.695	163.778	172.796	164.06	161.495	165.782	#DIV/0!	#DIV/0!	#DIV/0!	#DIV/0!	#DIV/0!	#DIV/0!	#DIV/0!	#DIV/0!	#DIV/0!	#DIV/0!	#DIV/0!	#DIV/0!	#DIV/0!	#DIV/0!	#DIV/0!	#DIV/0!	#DIV/0!	#DIV/0!	#DIV/0!	#DIV/0!	#DIV/0!	#DIV/0!	#DIV/0!	#DIV/0!	#DIV/0!	#DIV/0!	#DIV/0!	#DIV/0!	#DIV/0!	#DIV/0!	#DIV/0!	#DIV/0!	#DIV/0!	#DIV/0!
41.33	177.901	151.019	198.648	181.185	178.255	153.216	145.447	190.548	159.564	168.561	166.301	169.555	165.637	163.314	163.322	#DIV/0!	#DIV/0!	#DIV/0!	#DIV/0!	#DIV/0!	#DIV/0!	#DIV/0!	#DIV/0!	#DIV/0!	#DIV/0!	#DIV/0!	#DIV/0!	#DIV/0!	#DIV/0!	#DIV/0!	#DIV/0!	#DIV/0!	#DIV/0!	#DIV/0!	#DIV/0!	#DIV/0!	#DIV/0!	#DIV/0!	#DIV/0!	#DIV/0!	#DIV/0!	#DIV/0!	#DIV/0!	#DIV/0!	#DIV/0!	#DIV/0!	#DIV/0!	#DIV/0!	#DIV/0!
43.91	168.163	149.941	200.603	185.029	178.273	156.561	144.62	186.079	161.636	167.875	161.504	172.83	164.405	157.24	162.11	#DIV/0!	#DIV/0!	#DIV/0!	#DIV/0!	#DIV/0!	#DIV/0!	#DIV/0!	#DIV/0!	#DIV/0!	#DIV/0!	#DIV/0!	#DIV/0!	#DIV/0!	#DIV/0!	#DIV/0!	#DIV/0!	#DIV/0!	#DIV/0!	#DIV/0!	#DIV/0!	#DIV/0!	#DIV/0!	#DIV/0!	#DIV/0!	#DIV/0!	#DIV/0!	#DIV/0!	#DIV/0!	#DIV/0!	#DIV/0!	#DIV/0!	#DIV/0!	#DIV/0!	#DIV/0!
46.505	172.389	149.016	195.351	181.64	173.174	157.526	146.129	190.364	161.066	169.025	160.57	169.206	160.006	152.564	161.008	#DIV/0!	#DIV/0!	#DIV/0!	#DIV/0!	#DIV/0!	#DIV/0!	#DIV/0!	#DIV/0!	#DIV/0!	#DIV/0!	#DIV/0!	#DIV/0!	#DIV/0!	#DIV/0!	#DIV/0!	#DIV/0!	#DIV/0!	#DIV/0!	#DIV/0!	#DIV/0!	#DIV/0!	#DIV/0!	#DIV/0!	#DIV/0!	#DIV/0!	#DIV/0!	#DIV/0!	#DIV/0!	#DIV/0!	#DIV/0!	#DIV/0!	#DIV/0!	#DIV/0!	#DIV/0!
49.085	168.396	146.953	189.728	178.152	175.651	161.73	145.395	191.501	157.264	170.072	159.514	166.293	165.195	156.685	158.955	#DIV/0!	#DIV/0!	#DIV/0!	#DIV/0!	#DIV/0!	#DIV/0!	#DIV/0!	#DIV/0!	#DIV/0!	#DIV/0!	#DIV/0!	#DIV/0!	#DIV/0!	#DIV/0!	#DIV/0!	#DIV/0!	#DIV/0!	#DIV/0!	#DIV/0!	#DIV/0!	#DIV/0!	#DIV/0!	#DIV/0!	#DIV/0!	#DIV/0!	#DIV/0!	#DIV/0!	#DIV/0!	#DIV/0!	#DIV/0!	#DIV/0!	#DIV/0!	#DIV/0!	#DIV/0!
51.665	166.734	147.278	196.788	179.699	178.318	157.017	148.214	190.376	158.17	165.637	157.151	165.526	156.122	153.918	155.775	#DIV/0!	#DIV/0!	#DIV/0!	#DIV/0!	#DIV/0!	#DIV/0!	#DIV/0!	#DIV/0!	#DIV/0!	#DIV/0!	#DIV/0!	#DIV/0!	#DIV/0!	#DIV/0!	#DIV/0!	#DIV/0!	#DIV/0!	#DIV/0!	#DIV/0!	#DIV/0!	#DIV/0!	#DIV/0!	#DIV/0!	#DIV/0!	#DIV/0!	#DIV/0!	#DIV/0!	#DIV/0!	#DIV/0!	#DIV/0!	#DIV/0!	#DIV/0!	#DIV/0!	#DIV/0!
54.245	167.886	148.085	191.577	173.966	176.665	160.83	146.081	189.173	158.195	165.783	156.731	165.731	155.106	157.511	155.894	#DIV/0!	#DIV/0!	#DIV/0!	#DIV/0!	#DIV/0!	#DIV/0!	#DIV/0!	#DIV/0!	#DIV/0!	#DIV/0!	#DIV/0!	#DIV/0!	#DIV/0!	#DIV/0!	#DIV/0!	#DIV/0!	#DIV/0!	#DIV/0!	#DIV/0!	#DIV/0!	#DIV/0!	#DIV/0!	#DIV/0!	#DIV/0!	#DIV/0!	#DIV/0!	#DIV/0!	#DIV/0!	#DIV/0!	#DIV/0!	#DIV/0!	#DIV/0!	#DIV/0!	#DIV/0!
56.83	163.446	147.244	191.102	174.044	171.486	160.208	148.398	186.541	157.869	164.253	154.019	165.439	157.918	154.264	154.955	#DIV/0!	#DIV/0!	#DIV/0!	#DIV/0!	#DIV/0!	#DIV/0!	#DIV/0!	#DIV/0!	#DIV/0!	#DIV/0!	#DIV/0!	#DIV/0!	#DIV/0!	#DIV/0!	#DIV/0!	#DIV/0!	#DIV/0!	#DIV/0!	#DIV/0!	#DIV/0!	#DIV/0!	#DIV/0!	#DIV/0!	#DIV/0!	#DIV/0!	#DIV/0!	#DIV/0!	#DIV/0!	#DIV/0!	#DIV/0!	#DIV/0!	#DIV/0!	#DIV/0!	#DIV/0!
59.41	161.199	144.559	188.694	174.436	171.819	156.462	139.774	188.849	154.468	165.668	157.226	165.627	153.077	154.93	155.321	#DIV/0!	#DIV/0!	#DIV/0!	#DIV/0!	#DIV/0!	#DIV/0!	#DIV/0!	#DIV/0!	#DIV/0!	#DIV/0!	#DIV/0!	#DIV/0!	#DIV/0!	#DIV/0!	#DIV/0!	#DIV/0!	#DIV/0!	#DIV/0!	#DIV/0!	#DIV/0!	#DIV/0!	#DIV/0!	#DIV/0!	#DIV/0!	#DIV/0!	#DIV/0!	#DIV/0!	#DIV/0!	#DIV/0!	#DIV/0!	#DIV/0!	#DIV/0!	#DIV/0!	#DIV/0!
62.01	160.828	144.072	186.185	172.552	173.116	159.643	146.337	189.402	152.447	161.664	151.556	164.963	153.051	153.45	153.251	#DIV/0!	#DIV/0!	#DIV/0!	#DIV/0!	#DIV/0!	#DIV/0!	#DIV/0!	#DIV/0!	#DIV/0!	#DIV/0!	#DIV/0!	#DIV/0!	#DIV/0!	#DIV/0!	#DIV/0!	#DIV/0!	#DIV/0!	#DIV/0!	#DIV/0!	#DIV/0!	#DIV/0!	#DIV/0!	#DIV/0!	#DIV/0!	#DIV/0!	#DIV/0!	#DIV/0!	#DIV/0!	#DIV/0!	#DIV/0!	#DIV/0!	#DIV/0!	#DIV/0!	#DIV/0!
64.59	158.061	142.418	180.239	172.565	178.827	150.695	142.653	184.635	154.855	163.368	150.828	162.748	153.581	155.46	153.299	#DIV/0!	#DIV/0!	#DIV/0!	#DIV/0!	#DIV/0!	#DIV/0!	#DIV/0!	#DIV/0!	#DIV/0!	#DIV/0!	#DIV/0!	#DIV/0!	#DIV/0!	#DIV/0!	#DIV/0!	#DIV/0!	#DIV/0!	#DIV/0!	#DIV/0!	#DIV/0!	#DIV/0!	#DIV/0!	#DIV/0!	#DIV/0!	#DIV/0!	#DIV/0!	#DIV/0!	#DIV/0!	#DIV/0!	#DIV/0!	#DIV/0!	#DIV/0!	#DIV/0!	#DIV/0!
67.17	156.938	138.283	183.656	172.658	172.476	162.255	142.865	189.309	150.391	164.949	151.603	161.751	152.398	151.448	150.115	#DIV/0!	#DIV/0!	#DIV/0!	#DIV/0!	#DIV/0!	#DIV/0!	#DIV/0!	#DIV/0!	#DIV/0!	#DIV/0!	#DIV/0!	#DIV/0!	#DIV/0!	#DIV/0!	#DIV/0!	#DIV/0!	#DIV/0!	#DIV/0!	#DIV/0!	#DIV/0!	#DIV/0!	#DIV/0!	#DIV/0!	#DIV/0!	#DIV/0!	#DIV/0!	#DIV/0!	#DIV/0!	#DIV/0!	#DIV/0!	#DIV/0!	#DIV/0!	#DIV/0!	#DIV/0!
69.75	155.644	140.622	182.608	166.433	172.574	156.583	142.936	185.629	150.824	162.706	152.815	160.755	151.838	149.98	152.27	#DIV/0!	#DIV/0!	#DIV/0!	#DIV/0!	#DIV/0!	#DIV/0!	#DIV/0!	#DIV/0!	#DIV/0!	#DIV/0!	#DIV/0!	#DIV/0!	#DIV/0!	#DIV/0!	#DIV/0!	#DIV/0!	#DIV/0!	#DIV/0!	#DIV/0!	#DIV/0!	#DIV/0!	#DIV/0!	#DIV/0!	#DIV/0!	#DIV/0!	#DIV/0!	#DIV/0!	#DIV/0!	#DIV/0!	#DIV/0!	#DIV/0!	#DIV/0!	#DIV/0!	#DIV/0!
72.33	155.393	141.24	180.736	167.762	169.964	157.31	145.261	190.643	149.815	164.795	149.325	161.453	152.528	152.825	152.491	#DIV/0!	#DIV/0!	#DIV/0!	#DIV/0!	#DIV/0!	#DIV/0!	#DIV/0!	#DIV/0!	#DIV/0!	#DIV/0!	#DIV/0!	#DIV/0!	#DIV/0!	#DIV/0!	#DIV/0!	#DIV/0!	#DIV/0!	#DIV/0!	#DIV/0!	#DIV/0!	#DIV/0!	#DIV/0!	#DIV/0!	#DIV/0!	#DIV/0!	#DIV/0!	#DIV/0!	#DIV/0!	#DIV/0!	#DIV/0!	#DIV/0!	#DIV/0!	#DIV/0!	#DIV/0!
74.91	155.382	138.543	178.453	167.606	169.104	150.615	140.184	190.931	153.324	161.264	148.879	158.938	149.486	150.352	152.893	#DIV/0!	#DIV/0!	#DIV/0!	#DIV/0!	#DIV/0!	#DIV/0!	#DIV/0!	#DIV/0!	#DIV/0!	#DIV/0!	#DIV/0!	#DIV/0!	#DIV/0!	#DIV/0!	#DIV/0!	#DIV/0!	#DIV/0!	#DIV/0!	#DIV/0!	#DIV/0!	#DIV/0!	#DIV/0!	#DIV/0!	#DIV/0!	#DIV/0!	#DIV/0!	#DIV/0!	#DIV/0!	#DIV/0!	#DIV/0!	#DIV/0!	#DIV/0!	#DIV/0!	#DIV/0!
77.505	151.347	136.082	179.756	164.71	168.01	155.454	142.264	184.769	146.86	162.943	150.178	158.763	149.675	152.763	150.977	#DIV/0!	#DIV/0!	#DIV/0!	#DIV/0!	#DIV/0!	#DIV/0!	#DIV/0!	#DIV/0!	#DIV/0!	#DIV/0!	#DIV/0!	#DIV/0!	#DIV/0!	#DIV/0!	#DIV/0!	#DIV/0!	#DIV/0!	#DIV/0!	#DIV/0!	#DIV/0!	#DIV/0!	#DIV/0!	#DIV/0!	#DIV/0!	#DIV/0!	#DIV/0!	#DIV/0!	#DIV/0!	#DIV/0!	#DIV/0!	#DIV/0!	#DIV/0!	#DIV/0!	#DIV/0!
80.085	153.248	136.293	181.593	163.283	170.129	154.932	141.834	190.6	146.473	157.767	147.908	158.851	149.156	150.828	150.894	#DIV/0!	#DIV/0!	#DIV/0!	#DIV/0!	#DIV/0!	#DIV/0!	#DIV/0!	#DIV/0!	#DIV/0!	#DIV/0!	#DIV/0!	#DIV/0!	#DIV/0!	#DIV/0!	#DIV/0!	#DIV/0!	#DIV/0!	#DIV/0!	#DIV/0!	#DIV/0!	#DIV/0!	#DIV/0!	#DIV/0!	#DIV/0!	#DIV/0!	#DIV/0!	#DIV/0!	#DIV/0!	#DIV/0!	#DIV/0!	#DIV/0!	#DIV/0!	#DIV/0!	#DIV/0!
82.665	151.047	135.053	177.924	164.015	169.254	155.888	141.843	189.576	146.425	160.1	147.791	159.41	142.398	149.19	147.978	#DIV/0!	#DIV/0!	#DIV/0!	#DIV/0!	#DIV/0!	#DIV/0!	#DIV/0!	#DIV/0!	#DIV/0!	#DIV/0!	#DIV/0!	#DIV/0!	#DIV/0!	#DIV/0!	#DIV/0!	#DIV/0!	#DIV/0!	#DIV/0!	#DIV/0!	#DIV/0!	#DIV/0!	#DIV/0!	#DIV/0!	#DIV/0!	#DIV/0!	#DIV/0!	#DIV/0!	#DIV/0!	#DIV/0!	#DIV/0!	#DIV/0!	#DIV/0!	#DIV/0!	#DIV/0!
85.245	152.064	136.798	176.539	159.307	171.996	155.075	136.864	190.448	146.793	161.436	148.231	157.529	141.953	150.148	147.926	#DIV/0!	#DIV/0!	#DIV/0!	#DIV/0!	#DIV/0!	#DIV/0!	#DIV/0!	#DIV/0!	#DIV/0!	#DIV/0!	#DIV/0!	#DIV/0!	#DIV/0!	#DIV/0!	#DIV/0!	#DIV/0!	#DIV/0!	#DIV/0!	#DIV/0!	#DIV/0!	#DIV/0!	#DIV/0!	#DIV/0!	#DIV/0!	#DIV/0!	#DIV/0!	#DIV/0!	#DIV/0!	#DIV/0!	#DIV/0!	#DIV/0!	#DIV/0!	#DIV/0!	#DIV/0!
87.825	148.867	137.647	182.105	159.336	166.757	153.181	140.685	187.794	142.867	157.614	148.267	157.449	143.373	152.293	146.614	#DIV/0!	#DIV/0!	#DIV/0!	#DIV/0!	#DIV/0!	#DIV/0!	#DIV/0!	#DIV/0!	#DIV/0!	#DIV/0!	#DIV/0!	#DIV/0!	#DIV/0!	#DIV/0!	#DIV/0!	#DIV/0!	#DIV/0!	#DIV/0!	#DIV/0!	#DIV/0!	#DIV/0!	#DIV/0!	#DIV/0!	#DIV/0!	#DIV/0!	#DIV/0!	#DIV/0!	#DIV/0!	#DIV/0!	#DIV/0!	#DIV/0!	#DIV/0!	#DIV/0!	#DIV/0!
90.415	143.667	132.692	178.039	163.906	164.485	156.518	138.73	185.347	144.315	161.322	146.715	157.778	138.829	145.333	147.135	#DIV/0!	#DIV/0!	#DIV/0!	#DIV/0!	#DIV/0!	#DIV/0!	#DIV/0!	#DIV/0!	#DIV/0!	#DIV/0!	#DIV/0!	#DIV/0!	#DIV/0!	#DIV/0!	#DIV/0!	#DIV/0!	#DIV/0!	#DIV/0!	#DIV/0!	#DIV/0!	#DIV/0!	#DIV/0!	#DIV/0!	#DIV/0!	#DIV/0!	#DIV/0!	#DIV/0!	#DIV/0!	#DIV/0!	#DIV/0!	#DIV/0!	#DIV/0!	#DIV/0!	#DIV/0!
92.995	148.564	132.918	173.273	158.83	165.03	156.359	139.24	183.408	145.779	153.992	146.999	158.754	136.478	147.237	144.618	#DIV/0!	#DIV/0!	#DIV/0!	#DIV/0!	#DIV/0!	#DIV/0!	#DIV/0!	#DIV/0!	#DIV/0!	#DIV/0!	#DIV/0!	#DIV/0!	#DIV/0!	#DIV/0!	#DIV/0!	#DIV/0!	#DIV/0!	#DIV/0!	#DIV/0!	#DIV/0!	#DIV/0!	#DIV/0!	#DIV/0!	#DIV/0!	#DIV/0!	#DIV/0!	#DIV/0!	#DIV/0!	#DIV/0!	#DIV/0!	#DIV/0!	#DIV/0!	#DIV/0!	#DIV/0!
95.575	148.155	133.356	175.081	160.602	165.118	151.441	140.23	185.993	147.509	154.422	149.692	153.861	138.955	143.656	146.476	#DIV/0!	#DIV/0!	#DIV/0!	#DIV/0!	#DIV/0!	#DIV/0!	#DIV/0!	#DIV/0!	#DIV/0!	#DIV/0!	#DIV/0!	#DIV/0!	#DIV/0!	#DIV/0!	#DIV/0!	#DIV/0!	#DIV/0!	#DIV/0!	#DIV/0!	#DIV/0!	#DIV/0!	#DIV/0!	#DIV/0!	#DIV/0!	#DIV/0!	#DIV/0!	#DIV/0!	#DIV/0!	#DIV/0!	#DIV/0!	#DIV/0!	#DIV/0!	#DIV/0!	#DIV/0!
98.155	146.511	132.752	174.904	159.886	166.62	152.117	136.881	187.618	141.293	155.526	147.15	157.134	135.895	144.961	147.408	#DIV/0!	#DIV/0!	#DIV/0!	#DIV/0!	#DIV/0!	#DIV/0!	#DIV/0!	#DIV/0!	#DIV/0!	#DIV/0!	#DIV/0!	#DIV/0!	#DIV/0!	#DIV/0!	#DIV/0!	#DIV/0!	#DIV/0!	#DIV/0!	#DIV/0!	#DIV/0!	#DIV/0!	#DIV/0!	#DIV/0!	#DIV/0!	#DIV/0!	#DIV/0!	#DIV/0!	#DIV/0!	#DIV/0!	#DIV/0!	#DIV/0!	#DIV/0!	#DIV/0!	#DIV/0!
100.745	144.943	132.792	169.921	156.798	165.123	149.957	138.977	185.695	144.04	155.904	144.632	156.195	134.311	144.697	146.859	#DIV/0!	#DIV/0!	#DIV/0!	#DIV/0!	#DIV/0!	#DIV/0!	#DIV/0!	#DIV/0!	#DIV/0!	#DIV/0!	#DIV/0!	#DIV/0!	#DIV/0!	#DIV/0!	#DIV/0!	#DIV/0!	#DIV/0!	#DIV/0!	#DIV/0!	#DIV/0!	#DIV/0!	#DIV/0!	#DIV/0!	#DIV/0!	#DIV/0!	#DIV/0!	#DIV/0!	#DIV/0!	#DIV/0!	#DIV/0!	#DIV/0!	#DIV/0!	#DIV/0!	#DIV/0!
103.325	143.011	128.581	168.475	154.439	163.893	149.271	136.137	185.555	146.774	157.2	147.428	156.363	134.189	143.33	143.504	#DIV/0!	#DIV/0!	#DIV/0!	#DIV/0!	#DIV/0!	#DIV/0!	#DIV/0!	#DIV/0!	#DIV/0!	#DIV/0!	#DIV/0!	#DIV/0!	#DIV/0!	#DIV/0!	#DIV/0!	#DIV/0!	#DIV/0!	#DIV/0!	#DIV/0!	#DIV/0!	#DIV/0!	#DIV/0!	#DIV/0!	#DIV/0!	#DIV/0!	#DIV/0!	#DIV/0!	#DIV/0!	#DIV/0!	#DIV/0!	#DIV/0!	#DIV/0!	#DIV/0!	#DIV/0!
105.905	144.203	129.915	170.755	157.161	166.33	148.395	140.011	187.884	141.974	156.139	142.834	151.531	132.624	143.731	144.882	#DIV/0!	#DIV/0!	#DIV/0!	#DIV/0!	#DIV/0!	#DIV/0!	#DIV/0!	#DIV/0!	#DIV/0!	#DIV/0!	#DIV/0!	#DIV/0!	#DIV/0!	#DIV/0!	#DIV/0!	#DIV/0!	#DIV/0!	#DIV/0!	#DIV/0!	#DIV/0!	#DIV/0!	#DIV/0!	#DIV/0!	#DIV/0!	#DIV/0!	#DIV/0!	#DIV/0!	#DIV/0!	#DIV/0!	#DIV/0!	#DIV/0!	#DIV/0!	#DIV/0!	#DIV/0!
108.495	145.598	130.924	172.196	158.965	163.908	144.978	135.942	190.164	142.582	156.82	145.615	155.258	133.807	142.253	144.86	#DIV/0!	#DIV/0!	#DIV/0!	#DIV/0!	#DIV/0!	#DIV/0!	#DIV/0!	#DIV/0!	#DIV/0!	#DIV/0!	#DIV/0!	#DIV/0!	#DIV/0!	#DIV/0!	#DIV/0!	#DIV/0!	#DIV/0!	#DIV/0!	#DIV/0!	#DIV/0!	#DIV/0!	#DIV/0!	#DIV/0!	#DIV/0!	#DIV/0!	#DIV/0!	#DIV/0!	#DIV/0!	#DIV/0!	#DIV/0!	#DIV/0!	#DIV/0!	#DIV/0!	#DIV/0!
111.075	141.761	130.044	168.575	155.659	165.218	148.196	134.968	185.902	143.785	155.703	142.855	156.221	129.908	141.961	144.844	#DIV/0!	#DIV/0!	#DIV/0!	#DIV/0!	#DIV/0!	#DIV/0!	#DIV/0!	#DIV/0!	#DIV/0!	#DIV/0!	#DIV/0!	#DIV/0!	#DIV/0!	#DIV/0!	#DIV/0!	#DIV/0!	#DIV/0!	#DIV/0!	#DIV/0!	#DIV/0!	#DIV/0!	#DIV/0!	#DIV/0!	#DIV/0!	#DIV/0!	#DIV/0!	#DIV/0!	#DIV/0!	#DIV/0!	#DIV/0!	#DIV/0!	#DIV/0!	#DIV/0!	#DIV/0!
113.655	142.976	128.476	169.433	157	162.733	147.531	134.658	182.558	140.063	150.683	141.545	158.381	128.94	145.126	145.685	#DIV/0!	#DIV/0!	#DIV/0!	#DIV/0!	#DIV/0!	#DIV/0!	#DIV/0!	#DIV/0!	#DIV/0!	#DIV/0!	#DIV/0!	#DIV/0!	#DIV/0!	#DIV/0!	#DIV/0!	#DIV/0!	#DIV/0!	#DIV/0!	#DIV/0!	#DIV/0!	#DIV/0!	#DIV/0!	#DIV/0!	#DIV/0!	#DIV/0!	#DIV/0!	#DIV/0!	#DIV/0!	#DIV/0!	#DIV/0!	#DIV/0!	#DIV/0!	#DIV/0!	#DIV/0!
116.245	142.391	123.481	169.073	156.051	162.306	147.294	137.351	179.049	140.889	151.713	142.755	152.487	126.028	141.289	142.574	#DIV/0!	#DIV/0!	#DIV/0!	#DIV/0!	#DIV/0!	#DIV/0!	#DIV/0!	#DIV/0!	#DIV/0!	#DIV/0!	#DIV/0!	#DIV/0!	#DIV/0!	#DIV/0!	#DIV/0!	#DIV/0!	#DIV/0!	#DIV/0!	#DIV/0!	#DIV/0!	#DIV/0!	#DIV/0!	#DIV/0!	#DIV/0!	#DIV/0!	#DIV/0!	#DIV/0!	#DIV/0!	#DIV/0!	#DIV/0!	#DIV/0!	#DIV/0!	#DIV/0!	#DIV/0!
XRCC1-YFP 405
time	CELL 1	CELL 2	CELL 3	CELL 4	CELL 5	CELL 6	CELL 7	CELL 8	CELL 9	CELL 10	CELL 11	CELL 12	CELL 13	CELL 14	CELL 15	CELL 16	CELL 17	CELL 18	CELL 19	CELL 20	CELL 21	CELL 22	CELL 23	CELL 24	CELL 25	CELL 26	CELL 27	CELL 28	CELL 29	CELL 30	CELL 31	CELL 32	CELL 33	CELL 34	CELL 35	CELL 36	CELL 37	CELL 38	CELL 39	CELL 40	CELL 41	CELL 42	CELL 43	CELL 44	CELL 45	CELL 46	CELL 47	CELL 48	CELL 49
0	100.191	105.716	104.572	93.5648	101.841	91.8594	98.765	103.3	99.6992	99.0334	102.178	97.9394	100.849	100.401	98.4789	95.1209	#DIV/0!	#DIV/0!	#DIV/0!	#DIV/0!	#DIV/0!	#DIV/0!	#DIV/0!	#DIV/0!	#DIV/0!	#DIV/0!	#DIV/0!	#DIV/0!	#DIV/0!	#DIV/0!	#DIV/0!	#DIV/0!	#DIV/0!	#DIV/0!	#DIV/0!	#DIV/0!	#DIV/0!	#DIV/0!	#DIV/0!	#DIV/0!	#DIV/0!	#DIV/0!	#DIV/0!	#DIV/0!	#DIV/0!	#DIV/0!	#DIV/0!	#DIV/0!	#DIV/0!
2.585	98.1587	94.8023	102.283	104.306	101.481	102.013	103.503	103.367	100.488	94.9133	99.9461	99.5531	104.811	98.5674	104.85	107.278	#DIV/0!	#DIV/0!	#DIV/0!	#DIV/0!	#DIV/0!	#DIV/0!	#DIV/0!	#DIV/0!	#DIV/0!	#DIV/0!	#DIV/0!	#DIV/0!	#DIV/0!	#DIV/0!	#DIV/0!	#DIV/0!	#DIV/0!	#DIV/0!	#DIV/0!	#DIV/0!	#DIV/0!	#DIV/0!	#DIV/0!	#DIV/0!	#DIV/0!	#DIV/0!	#DIV/0!	#DIV/0!	#DIV/0!	#DIV/0!	#DIV/0!	#DIV/0!	#DIV/0!
5.165	101.347	101.111	96.1198	106.569	97.6598	104.67	94.1063	98.28	100.712	95.7488	102.572	98.498	98.4878	97.4795	99.2305	98.3529	#DIV/0!	#DIV/0!	#DIV/0!	#DIV/0!	#DIV/0!	#DIV/0!	#DIV/0!	#DIV/0!	#DIV/0!	#DIV/0!	#DIV/0!	#DIV/0!	#DIV/0!	#DIV/0!	#DIV/0!	#DIV/0!	#DIV/0!	#DIV/0!	#DIV/0!	#DIV/0!	#DIV/0!	#DIV/0!	#DIV/0!	#DIV/0!	#DIV/0!	#DIV/0!	#DIV/0!	#DIV/0!	#DIV/0!	#DIV/0!	#DIV/0!	#DIV/0!	#DIV/0!
7.75	96.5957	100.133	103.935	102.58	99.7354	103.236	97.17	96.6509	97.8675	102.412	96.32	106.722	99.555	100.865	99.1231	95.7565	#DIV/0!	#DIV/0!	#DIV/0!	#DIV/0!	#DIV/0!	#DIV/0!	#DIV/0!	#DIV/0!	#DIV/0!	#DIV/0!	#DIV/0!	#DIV/0!	#DIV/0!	#DIV/0!	#DIV/0!	#DIV/0!	#DIV/0!	#DIV/0!	#DIV/0!	#DIV/0!	#DIV/0!	#DIV/0!	#DIV/0!	#DIV/0!	#DIV/0!	#DIV/0!	#DIV/0!	#DIV/0!	#DIV/0!	#DIV/0!	#DIV/0!	#DIV/0!	#DIV/0!
10.33	103.708	98.2378	93.0903	92.9798	99.283	98.2212	106.456	98.4019	101.233	107.893	98.9843	97.2877	96.2966	102.687	98.3178	103.492	#DIV/0!	#DIV/0!	#DIV/0!	#DIV/0!	#DIV/0!	#DIV/0!	#DIV/0!	#DIV/0!	#DIV/0!	#DIV/0!	#DIV/0!	#DIV/0!	#DIV/0!	#DIV/0!	#DIV/0!	#DIV/0!	#DIV/0!	#DIV/0!	#DIV/0!	#DIV/0!	#DIV/0!	#DIV/0!	#DIV/0!	#DIV/0!	#DIV/0!	#DIV/0!	#DIV/0!	#DIV/0!	#DIV/0!	#DIV/0!	#DIV/0!	#DIV/0!	#DIV/0!
12.93	0	0	0	0	0	0	0	0	0	0	0	0	0	0	0	0	#DIV/0!	#DIV/0!	#DIV/0!	#DIV/0!	#DIV/0!	#DIV/0!	#DIV/0!	#DIV/0!	#DIV/0!	#DIV/0!	#DIV/0!	#DIV/0!	#DIV/0!	#DIV/0!	#DIV/0!	#DIV/0!	#DIV/0!	#DIV/0!	#DIV/0!	#DIV/0!	#DIV/0!	#DIV/0!	#DIV/0!	#DIV/0!	#DIV/0!	#DIV/0!	#DIV/0!	#DIV/0!	#DIV/0!	#DIV/0!	#DIV/0!	#DIV/0!	#DIV/0!
15.53	96.6426	102.532	94.879	92.2509	98.5094	92.6952	165.298	106.825	103.504	103.622	100.552	99.8324	89.235	110.695	121.421	96.8789	#DIV/0!	#DIV/0!	#DIV/0!	#DIV/0!	#DIV/0!	#DIV/0!	#DIV/0!	#DIV/0!	#DIV/0!	#DIV/0!	#DIV/0!	#DIV/0!	#DIV/0!	#DIV/0!	#DIV/0!	#DIV/0!	#DIV/0!	#DIV/0!	#DIV/0!	#DIV/0!	#DIV/0!	#DIV/0!	#DIV/0!	#DIV/0!	#DIV/0!	#DIV/0!	#DIV/0!	#DIV/0!	#DIV/0!	#DIV/0!	#DIV/0!	#DIV/0!	#DIV/0!
18.11	114.399	108.715	115.722	97.1133	102.217	123.868	226.335	133.345	106.743	139.852	133.707	138.468	134.852	160.227	156.657	119.99	#DIV/0!	#DIV/0!	#DIV/0!	#DIV/0!	#DIV/0!	#DIV/0!	#DIV/0!	#DIV/0!	#DIV/0!	#DIV/0!	#DIV/0!	#DIV/0!	#DIV/0!	#DIV/0!	#DIV/0!	#DIV/0!	#DIV/0!	#DIV/0!	#DIV/0!	#DIV/0!	#DIV/0!	#DIV/0!	#DIV/0!	#DIV/0!	#DIV/0!	#DIV/0!	#DIV/0!	#DIV/0!	#DIV/0!	#DIV/0!	#DIV/0!	#DIV/0!	#DIV/0!
20.69	132.264	122.323	121.008	102.215	114.776	128.346	280.834	162.514	117.346	174.117	180.357	169.998	192.502	194.004	196.725	141.234	#DIV/0!	#DIV/0!	#DIV/0!	#DIV/0!	#DIV/0!	#DIV/0!	#DIV/0!	#DIV/0!	#DIV/0!	#DIV/0!	#DIV/0!	#DIV/0!	#DIV/0!	#DIV/0!	#DIV/0!	#DIV/0!	#DIV/0!	#DIV/0!	#DIV/0!	#DIV/0!	#DIV/0!	#DIV/0!	#DIV/0!	#DIV/0!	#DIV/0!	#DIV/0!	#DIV/0!	#DIV/0!	#DIV/0!	#DIV/0!	#DIV/0!	#DIV/0!	#DIV/0!
23.27	141.174	105.405	141.658	115.805	114.937	146.571	317.788	179.471	136.891	217.342	215.484	204.165	239.084	239.891	237.491	162.533	#DIV/0!	#DIV/0!	#DIV/0!	#DIV/0!	#DIV/0!	#DIV/0!	#DIV/0!	#DIV/0!	#DIV/0!	#DIV/0!	#DIV/0!	#DIV/0!	#DIV/0!	#DIV/0!	#DIV/0!	#DIV/0!	#DIV/0!	#DIV/0!	#DIV/0!	#DIV/0!	#DIV/0!	#DIV/0!	#DIV/0!	#DIV/0!	#DIV/0!	#DIV/0!	#DIV/0!	#DIV/0!	#DIV/0!	#DIV/0!	#DIV/0!	#DIV/0!	#DIV/0!
25.85	139.61	123.064	139.732	122.25	120.686	159.07	370.377	221.141	127.762	243.827	250.178	234.701	287.562	274.65	262.312	183.156	#DIV/0!	#DIV/0!	#DIV/0!	#DIV/0!	#DIV/0!	#DIV/0!	#DIV/0!	#DIV/0!	#DIV/0!	#DIV/0!	#DIV/0!	#DIV/0!	#DIV/0!	#DIV/0!	#DIV/0!	#DIV/0!	#DIV/0!	#DIV/0!	#DIV/0!	#DIV/0!	#DIV/0!	#DIV/0!	#DIV/0!	#DIV/0!	#DIV/0!	#DIV/0!	#DIV/0!	#DIV/0!	#DIV/0!	#DIV/0!	#DIV/0!	#DIV/0!	#DIV/0!
28.43	154.194	118.51	147.572	121.483	125.59	179.44	375.683	226.782	139.862	261.726	281.736	269.085	329.67	320.747	309.646	209.309	#DIV/0!	#DIV/0!	#DIV/0!	#DIV/0!	#DIV/0!	#DIV/0!	#DIV/0!	#DIV/0!	#DIV/0!	#DIV/0!	#DIV/0!	#DIV/0!	#DIV/0!	#DIV/0!	#DIV/0!	#DIV/0!	#DIV/0!	#DIV/0!	#DIV/0!	#DIV/0!	#DIV/0!	#DIV/0!	#DIV/0!	#DIV/0!	#DIV/0!	#DIV/0!	#DIV/0!	#DIV/0!	#DIV/0!	#DIV/0!	#DIV/0!	#DIV/0!	#DIV/0!
31.01	162.165	125.033	159.48	124.638	129.432	194.347	436.704	267.189	147.605	296.92	306.754	291.801	345.871	343.523	339.263	233.488	#DIV/0!	#DIV/0!	#DIV/0!	#DIV/0!	#DIV/0!	#DIV/0!	#DIV/0!	#DIV/0!	#DIV/0!	#DIV/0!	#DIV/0!	#DIV/0!	#DIV/0!	#DIV/0!	#DIV/0!	#DIV/0!	#DIV/0!	#DIV/0!	#DIV/0!	#DIV/0!	#DIV/0!	#DIV/0!	#DIV/0!	#DIV/0!	#DIV/0!	#DIV/0!	#DIV/0!	#DIV/0!	#DIV/0!	#DIV/0!	#DIV/0!	#DIV/0!	#DIV/0!
33.59	160.039	126.699	152.986	130.603	134.514	195.382	459.24	272.453	157.709	332.704	343.18	349.615	395.2	366.419	381.675	271.461	#DIV/0!	#DIV/0!	#DIV/0!	#DIV/0!	#DIV/0!	#DIV/0!	#DIV/0!	#DIV/0!	#DIV/0!	#DIV/0!	#DIV/0!	#DIV/0!	#DIV/0!	#DIV/0!	#DIV/0!	#DIV/0!	#DIV/0!	#DIV/0!	#DIV/0!	#DIV/0!	#DIV/0!	#DIV/0!	#DIV/0!	#DIV/0!	#DIV/0!	#DIV/0!	#DIV/0!	#DIV/0!	#DIV/0!	#DIV/0!	#DIV/0!	#DIV/0!	#DIV/0!
36.17	187.189	129.587	153.751	135.542	138.631	196.467	469.347	311.918	151.976	366.191	336.581	352.377	442.361	410.987	408.089	280.251	#DIV/0!	#DIV/0!	#DIV/0!	#DIV/0!	#DIV/0!	#DIV/0!	#DIV/0!	#DIV/0!	#DIV/0!	#DIV/0!	#DIV/0!	#DIV/0!	#DIV/0!	#DIV/0!	#DIV/0!	#DIV/0!	#DIV/0!	#DIV/0!	#DIV/0!	#DIV/0!	#DIV/0!	#DIV/0!	#DIV/0!	#DIV/0!	#DIV/0!	#DIV/0!	#DIV/0!	#DIV/0!	#DIV/0!	#DIV/0!	#DIV/0!	#DIV/0!	#DIV/0!
38.75	183.594	135.466	151.254	147.089	139.197	226.181	526.499	331.102	165.863	382.066	387.357	383.131	454.44	409.264	476.646	329.001	#DIV/0!	#DIV/0!	#DIV/0!	#DIV/0!	#DIV/0!	#DIV/0!	#DIV/0!	#DIV/0!	#DIV/0!	#DIV/0!	#DIV/0!	#DIV/0!	#DIV/0!	#DIV/0!	#DIV/0!	#DIV/0!	#DIV/0!	#DIV/0!	#DIV/0!	#DIV/0!	#DIV/0!	#DIV/0!	#DIV/0!	#DIV/0!	#DIV/0!	#DIV/0!	#DIV/0!	#DIV/0!	#DIV/0!	#DIV/0!	#DIV/0!	#DIV/0!	#DIV/0!
41.33	178.389	139.323	157.159	149.909	143.213	242.746	524.589	326.47	170.717	402.278	399.717	399.795	495.345	440.77	496.242	352.275	#DIV/0!	#DIV/0!	#DIV/0!	#DIV/0!	#DIV/0!	#DIV/0!	#DIV/0!	#DIV/0!	#DIV/0!	#DIV/0!	#DIV/0!	#DIV/0!	#DIV/0!	#DIV/0!	#DIV/0!	#DIV/0!	#DIV/0!	#DIV/0!	#DIV/0!	#DIV/0!	#DIV/0!	#DIV/0!	#DIV/0!	#DIV/0!	#DIV/0!	#DIV/0!	#DIV/0!	#DIV/0!	#DIV/0!	#DIV/0!	#DIV/0!	#DIV/0!	#DIV/0!
43.92	189.909	135.14	164.499	148.94	147.957	263.977	545.829	335.391	168.923	423.152	423.427	462.854	514.645	485.785	520.544	378.59	#DIV/0!	#DIV/0!	#DIV/0!	#DIV/0!	#DIV/0!	#DIV/0!	#DIV/0!	#DIV/0!	#DIV/0!	#DIV/0!	#DIV/0!	#DIV/0!	#DIV/0!	#DIV/0!	#DIV/0!	#DIV/0!	#DIV/0!	#DIV/0!	#DIV/0!	#DIV/0!	#DIV/0!	#DIV/0!	#DIV/0!	#DIV/0!	#DIV/0!	#DIV/0!	#DIV/0!	#DIV/0!	#DIV/0!	#DIV/0!	#DIV/0!	#DIV/0!	#DIV/0!
46.5	195.411	145.002	166.554	145.507	148.016	287.167	579.009	379.921	172.34	454.153	460.189	494.818	560.171	488.949	540.211	408.3	#DIV/0!	#DIV/0!	#DIV/0!	#DIV/0!	#DIV/0!	#DIV/0!	#DIV/0!	#DIV/0!	#DIV/0!	#DIV/0!	#DIV/0!	#DIV/0!	#DIV/0!	#DIV/0!	#DIV/0!	#DIV/0!	#DIV/0!	#DIV/0!	#DIV/0!	#DIV/0!	#DIV/0!	#DIV/0!	#DIV/0!	#DIV/0!	#DIV/0!	#DIV/0!	#DIV/0!	#DIV/0!	#DIV/0!	#DIV/0!	#DIV/0!	#DIV/0!	#DIV/0!
49.08	182.25	145.632	186.495	159.346	151.951	295.125	627.965	373.692	175.713	464.641	476.973	566.162	570.695	544.335	606.8	428.274	#DIV/0!	#DIV/0!	#DIV/0!	#DIV/0!	#DIV/0!	#DIV/0!	#DIV/0!	#DIV/0!	#DIV/0!	#DIV/0!	#DIV/0!	#DIV/0!	#DIV/0!	#DIV/0!	#DIV/0!	#DIV/0!	#DIV/0!	#DIV/0!	#DIV/0!	#DIV/0!	#DIV/0!	#DIV/0!	#DIV/0!	#DIV/0!	#DIV/0!	#DIV/0!	#DIV/0!	#DIV/0!	#DIV/0!	#DIV/0!	#DIV/0!	#DIV/0!	#DIV/0!
51.66	193.567	147.327	169.092	148.94	152.027	305.591	630.902	408.713	168.632	502.701	492.921	571.003	614.223	534.389	616.625	467.829	#DIV/0!	#DIV/0!	#DIV/0!	#DIV/0!	#DIV/0!	#DIV/0!	#DIV/0!	#DIV/0!	#DIV/0!	#DIV/0!	#DIV/0!	#DIV/0!	#DIV/0!	#DIV/0!	#DIV/0!	#DIV/0!	#DIV/0!	#DIV/0!	#DIV/0!	#DIV/0!	#DIV/0!	#DIV/0!	#DIV/0!	#DIV/0!	#DIV/0!	#DIV/0!	#DIV/0!	#DIV/0!	#DIV/0!	#DIV/0!	#DIV/0!	#DIV/0!	#DIV/0!
54.255	212.62	154.391	182.91	170.269	150.725	317.541	643.236	417.712	178.185	508.463	519.689	591.267	604.709	565.559	651.843	497.322	#DIV/0!	#DIV/0!	#DIV/0!	#DIV/0!	#DIV/0!	#DIV/0!	#DIV/0!	#DIV/0!	#DIV/0!	#DIV/0!	#DIV/0!	#DIV/0!	#DIV/0!	#DIV/0!	#DIV/0!	#DIV/0!	#DIV/0!	#DIV/0!	#DIV/0!	#DIV/0!	#DIV/0!	#DIV/0!	#DIV/0!	#DIV/0!	#DIV/0!	#DIV/0!	#DIV/0!	#DIV/0!	#DIV/0!	#DIV/0!	#DIV/0!	#DIV/0!	#DIV/0!
56.835	202.21	147.586	191.039	160.104	155.722	328.281	693.929	406.208	197.448	493.51	566.156	583.261	623.896	583.877	680.082	508.411	#DIV/0!	#DIV/0!	#DIV/0!	#DIV/0!	#DIV/0!	#DIV/0!	#DIV/0!	#DIV/0!	#DIV/0!	#DIV/0!	#DIV/0!	#DIV/0!	#DIV/0!	#DIV/0!	#DIV/0!	#DIV/0!	#DIV/0!	#DIV/0!	#DIV/0!	#DIV/0!	#DIV/0!	#DIV/0!	#DIV/0!	#DIV/0!	#DIV/0!	#DIV/0!	#DIV/0!	#DIV/0!	#DIV/0!	#DIV/0!	#DIV/0!	#DIV/0!	#DIV/0!
59.415	207.79	151.955	183.03	163.46	161.809	330.04	646.884	442.094	190.084	556.565	569.6	616.156	644.717	595.547	690.014	543.314	#DIV/0!	#DIV/0!	#DIV/0!	#DIV/0!	#DIV/0!	#DIV/0!	#DIV/0!	#DIV/0!	#DIV/0!	#DIV/0!	#DIV/0!	#DIV/0!	#DIV/0!	#DIV/0!	#DIV/0!	#DIV/0!	#DIV/0!	#DIV/0!	#DIV/0!	#DIV/0!	#DIV/0!	#DIV/0!	#DIV/0!	#DIV/0!	#DIV/0!	#DIV/0!	#DIV/0!	#DIV/0!	#DIV/0!	#DIV/0!	#DIV/0!	#DIV/0!	#DIV/0!
61.995	209.51	154.879	197.477	173.76	170.247	369.708	687.36	471.806	187.15	571.482	601.543	662.457	644.956	622.486	700.537	570.604	#DIV/0!	#DIV/0!	#DIV/0!	#DIV/0!	#DIV/0!	#DIV/0!	#DIV/0!	#DIV/0!	#DIV/0!	#DIV/0!	#DIV/0!	#DIV/0!	#DIV/0!	#DIV/0!	#DIV/0!	#DIV/0!	#DIV/0!	#DIV/0!	#DIV/0!	#DIV/0!	#DIV/0!	#DIV/0!	#DIV/0!	#DIV/0!	#DIV/0!	#DIV/0!	#DIV/0!	#DIV/0!	#DIV/0!	#DIV/0!	#DIV/0!	#DIV/0!	#DIV/0!
64.59	230.642	160.64	203.817	165.359	169.195	382.943	688.939	492.63	202.838	588.784	585.364	703.451	693.343	646.415	731.55	600.097	#DIV/0!	#DIV/0!	#DIV/0!	#DIV/0!	#DIV/0!	#DIV/0!	#DIV/0!	#DIV/0!	#DIV/0!	#DIV/0!	#DIV/0!	#DIV/0!	#DIV/0!	#DIV/0!	#DIV/0!	#DIV/0!	#DIV/0!	#DIV/0!	#DIV/0!	#DIV/0!	#DIV/0!	#DIV/0!	#DIV/0!	#DIV/0!	#DIV/0!	#DIV/0!	#DIV/0!	#DIV/0!	#DIV/0!	#DIV/0!	#DIV/0!	#DIV/0!	#DIV/0!
67.17	219.31	169.547	192.771	167.133	179.59	396.789	702.615	485.238	208.81	613.727	586.115	710.588	686.406	667.175	772.709	609.523	#DIV/0!	#DIV/0!	#DIV/0!	#DIV/0!	#DIV/0!	#DIV/0!	#DIV/0!	#DIV/0!	#DIV/0!	#DIV/0!	#DIV/0!	#DIV/0!	#DIV/0!	#DIV/0!	#DIV/0!	#DIV/0!	#DIV/0!	#DIV/0!	#DIV/0!	#DIV/0!	#DIV/0!	#DIV/0!	#DIV/0!	#DIV/0!	#DIV/0!	#DIV/0!	#DIV/0!	#DIV/0!	#DIV/0!	#DIV/0!	#DIV/0!	#DIV/0!	#DIV/0!
69.75	231.095	168.547	196.727	167.018	173.249	411.01	723.745	507.747	208.11	628.803	588.019	749.566	673.18	681.406	797.262	639.936	#DIV/0!	#DIV/0!	#DIV/0!	#DIV/0!	#DIV/0!	#DIV/0!	#DIV/0!	#DIV/0!	#DIV/0!	#DIV/0!	#DIV/0!	#DIV/0!	#DIV/0!	#DIV/0!	#DIV/0!	#DIV/0!	#DIV/0!	#DIV/0!	#DIV/0!	#DIV/0!	#DIV/0!	#DIV/0!	#DIV/0!	#DIV/0!	#DIV/0!	#DIV/0!	#DIV/0!	#DIV/0!	#DIV/0!	#DIV/0!	#DIV/0!	#DIV/0!	#DIV/0!
72.33	228.375	178.084	212.076	165.388	171.832	416.423	698.983	512.534	195.817	650.967	625.599	754.872	708.181	678.419	789.442	667.456	#DIV/0!	#DIV/0!	#DIV/0!	#DIV/0!	#DIV/0!	#DIV/0!	#DIV/0!	#DIV/0!	#DIV/0!	#DIV/0!	#DIV/0!	#DIV/0!	#DIV/0!	#DIV/0!	#DIV/0!	#DIV/0!	#DIV/0!	#DIV/0!	#DIV/0!	#DIV/0!	#DIV/0!	#DIV/0!	#DIV/0!	#DIV/0!	#DIV/0!	#DIV/0!	#DIV/0!	#DIV/0!	#DIV/0!	#DIV/0!	#DIV/0!	#DIV/0!	#DIV/0!
74.91	228.032	174.211	204.406	181.02	179.78	440.112	743.565	514.042	211.676	670.047	641.2	813.928	710.599	659.482	801.396	671.905	#DIV/0!	#DIV/0!	#DIV/0!	#DIV/0!	#DIV/0!	#DIV/0!	#DIV/0!	#DIV/0!	#DIV/0!	#DIV/0!	#DIV/0!	#DIV/0!	#DIV/0!	#DIV/0!	#DIV/0!	#DIV/0!	#DIV/0!	#DIV/0!	#DIV/0!	#DIV/0!	#DIV/0!	#DIV/0!	#DIV/0!	#DIV/0!	#DIV/0!	#DIV/0!	#DIV/0!	#DIV/0!	#DIV/0!	#DIV/0!	#DIV/0!	#DIV/0!	#DIV/0!
77.495	215.48	179.387	220.705	180.742	184.476	435.309	743.407	541.183	210.105	665.228	632.38	812.19	702.47	695.323	825.447	711.838	#DIV/0!	#DIV/0!	#DIV/0!	#DIV/0!	#DIV/0!	#DIV/0!	#DIV/0!	#DIV/0!	#DIV/0!	#DIV/0!	#DIV/0!	#DIV/0!	#DIV/0!	#DIV/0!	#DIV/0!	#DIV/0!	#DIV/0!	#DIV/0!	#DIV/0!	#DIV/0!	#DIV/0!	#DIV/0!	#DIV/0!	#DIV/0!	#DIV/0!	#DIV/0!	#DIV/0!	#DIV/0!	#DIV/0!	#DIV/0!	#DIV/0!	#DIV/0!	#DIV/0!
80.075	223.561	183.296	216.684	188.232	181.957	443.555	770.159	561.708	224.401	659.056	646.788	826.961	701.369	695.268	870.669	711.811	#DIV/0!	#DIV/0!	#DIV/0!	#DIV/0!	#DIV/0!	#DIV/0!	#DIV/0!	#DIV/0!	#DIV/0!	#DIV/0!	#DIV/0!	#DIV/0!	#DIV/0!	#DIV/0!	#DIV/0!	#DIV/0!	#DIV/0!	#DIV/0!	#DIV/0!	#DIV/0!	#DIV/0!	#DIV/0!	#DIV/0!	#DIV/0!	#DIV/0!	#DIV/0!	#DIV/0!	#DIV/0!	#DIV/0!	#DIV/0!	#DIV/0!	#DIV/0!	#DIV/0!
82.67	241.646	185.91	227.674	181.884	175.485	449.417	738.606	590.101	211.49	663.997	697.218	867.149	722.418	714.465	860.773	720.844	#DIV/0!	#DIV/0!	#DIV/0!	#DIV/0!	#DIV/0!	#DIV/0!	#DIV/0!	#DIV/0!	#DIV/0!	#DIV/0!	#DIV/0!	#DIV/0!	#DIV/0!	#DIV/0!	#DIV/0!	#DIV/0!	#DIV/0!	#DIV/0!	#DIV/0!	#DIV/0!	#DIV/0!	#DIV/0!	#DIV/0!	#DIV/0!	#DIV/0!	#DIV/0!	#DIV/0!	#DIV/0!	#DIV/0!	#DIV/0!	#DIV/0!	#DIV/0!	#DIV/0!
85.25	218.825	173.789	223.863	184.31	185.157	465.621	735.763	570.917	224.923	662.707	738.645	830.127	740.81	733.567	882.105	742.752	#DIV/0!	#DIV/0!	#DIV/0!	#DIV/0!	#DIV/0!	#DIV/0!	#DIV/0!	#DIV/0!	#DIV/0!	#DIV/0!	#DIV/0!	#DIV/0!	#DIV/0!	#DIV/0!	#DIV/0!	#DIV/0!	#DIV/0!	#DIV/0!	#DIV/0!	#DIV/0!	#DIV/0!	#DIV/0!	#DIV/0!	#DIV/0!	#DIV/0!	#DIV/0!	#DIV/0!	#DIV/0!	#DIV/0!	#DIV/0!	#DIV/0!	#DIV/0!	#DIV/0!
87.83	242.255	179.935	237.101	186.621	183.707	452.985	770.222	564.301	225.094	690.59	717.148	809.521	723.462	715.387	880.44	774.558	#DIV/0!	#DIV/0!	#DIV/0!	#DIV/0!	#DIV/0!	#DIV/0!	#DIV/0!	#DIV/0!	#DIV/0!	#DIV/0!	#DIV/0!	#DIV/0!	#DIV/0!	#DIV/0!	#DIV/0!	#DIV/0!	#DIV/0!	#DIV/0!	#DIV/0!	#DIV/0!	#DIV/0!	#DIV/0!	#DIV/0!	#DIV/0!	#DIV/0!	#DIV/0!	#DIV/0!	#DIV/0!	#DIV/0!	#DIV/0!	#DIV/0!	#DIV/0!	#DIV/0!
90.41	237.941	186.28	221.784	178.786	171.651	486.041	783.898	576.691	227.678	688.537	766.51	871.617	739.856	748.473	891.679	761.346	#DIV/0!	#DIV/0!	#DIV/0!	#DIV/0!	#DIV/0!	#DIV/0!	#DIV/0!	#DIV/0!	#DIV/0!	#DIV/0!	#DIV/0!	#DIV/0!	#DIV/0!	#DIV/0!	#DIV/0!	#DIV/0!	#DIV/0!	#DIV/0!	#DIV/0!	#DIV/0!	#DIV/0!	#DIV/0!	#DIV/0!	#DIV/0!	#DIV/0!	#DIV/0!	#DIV/0!	#DIV/0!	#DIV/0!	#DIV/0!	#DIV/0!	#DIV/0!	#DIV/0!
92.99	225.249	190.36	226.603	179.265	179.382	510.428	797.685	573.843	224.58	680.254	706.577	883.565	719.886	734.44	904.563	768.026	#DIV/0!	#DIV/0!	#DIV/0!	#DIV/0!	#DIV/0!	#DIV/0!	#DIV/0!	#DIV/0!	#DIV/0!	#DIV/0!	#DIV/0!	#DIV/0!	#DIV/0!	#DIV/0!	#DIV/0!	#DIV/0!	#DIV/0!	#DIV/0!	#DIV/0!	#DIV/0!	#DIV/0!	#DIV/0!	#DIV/0!	#DIV/0!	#DIV/0!	#DIV/0!	#DIV/0!	#DIV/0!	#DIV/0!	#DIV/0!	#DIV/0!	#DIV/0!	#DIV/0!
95.58	226.171	198.26	220.181	192.922	179.412	541.888	799.217	573.023	223.374	677.077	759.402	906.467	735.758	746.871	908.912	791.069	#DIV/0!	#DIV/0!	#DIV/0!	#DIV/0!	#DIV/0!	#DIV/0!	#DIV/0!	#DIV/0!	#DIV/0!	#DIV/0!	#DIV/0!	#DIV/0!	#DIV/0!	#DIV/0!	#DIV/0!	#DIV/0!	#DIV/0!	#DIV/0!	#DIV/0!	#DIV/0!	#DIV/0!	#DIV/0!	#DIV/0!	#DIV/0!	#DIV/0!	#DIV/0!	#DIV/0!	#DIV/0!	#DIV/0!	#DIV/0!	#DIV/0!	#DIV/0!	#DIV/0!
98.16	241.192	201.918	229.157	192.855	183.246	525.485	801.649	588.594	236.888	681.219	790.941	961.116	748.768	732.667	916.464	773.233	#DIV/0!	#DIV/0!	#DIV/0!	#DIV/0!	#DIV/0!	#DIV/0!	#DIV/0!	#DIV/0!	#DIV/0!	#DIV/0!	#DIV/0!	#DIV/0!	#DIV/0!	#DIV/0!	#DIV/0!	#DIV/0!	#DIV/0!	#DIV/0!	#DIV/0!	#DIV/0!	#DIV/0!	#DIV/0!	#DIV/0!	#DIV/0!	#DIV/0!	#DIV/0!	#DIV/0!	#DIV/0!	#DIV/0!	#DIV/0!	#DIV/0!	#DIV/0!	#DIV/0!
100.74	230.439	184.229	238.422	179.898	191.443	517.776	829.949	579.03	242.614	685.296	759.931	917.856	738.255	743.232	925.644	801.496	#DIV/0!	#DIV/0!	#DIV/0!	#DIV/0!	#DIV/0!	#DIV/0!	#DIV/0!	#DIV/0!	#DIV/0!	#DIV/0!	#DIV/0!	#DIV/0!	#DIV/0!	#DIV/0!	#DIV/0!	#DIV/0!	#DIV/0!	#DIV/0!	#DIV/0!	#DIV/0!	#DIV/0!	#DIV/0!	#DIV/0!	#DIV/0!	#DIV/0!	#DIV/0!	#DIV/0!	#DIV/0!	#DIV/0!	#DIV/0!	#DIV/0!	#DIV/0!	#DIV/0!
103.33	225.89	187.272	251.491	179.122	197.699	517.788	828.48	568.878	241.594	684.41	772.551	933.993	761.904	763.682	907.248	815.627	#DIV/0!	#DIV/0!	#DIV/0!	#DIV/0!	#DIV/0!	#DIV/0!	#DIV/0!	#DIV/0!	#DIV/0!	#DIV/0!	#DIV/0!	#DIV/0!	#DIV/0!	#DIV/0!	#DIV/0!	#DIV/0!	#DIV/0!	#DIV/0!	#DIV/0!	#DIV/0!	#DIV/0!	#DIV/0!	#DIV/0!	#DIV/0!	#DIV/0!	#DIV/0!	#DIV/0!	#DIV/0!	#DIV/0!	#DIV/0!	#DIV/0!	#DIV/0!	#DIV/0!
105.91	223.702	202.91	243.345	184.118	199.572	546.591	804.491	560.189	242.107	716.175	769.492	959.006	766.842	730.215	954.993	802.632	#DIV/0!	#DIV/0!	#DIV/0!	#DIV/0!	#DIV/0!	#DIV/0!	#DIV/0!	#DIV/0!	#DIV/0!	#DIV/0!	#DIV/0!	#DIV/0!	#DIV/0!	#DIV/0!	#DIV/0!	#DIV/0!	#DIV/0!	#DIV/0!	#DIV/0!	#DIV/0!	#DIV/0!	#DIV/0!	#DIV/0!	#DIV/0!	#DIV/0!	#DIV/0!	#DIV/0!	#DIV/0!	#DIV/0!	#DIV/0!	#DIV/0!	#DIV/0!	#DIV/0!
108.49	232.955	195.432	255.011	168.553	207.82	552.204	805.518	544.906	234.766	705.702	812.429	942.807	793.136	732.468	921.492	806.986	#DIV/0!	#DIV/0!	#DIV/0!	#DIV/0!	#DIV/0!	#DIV/0!	#DIV/0!	#DIV/0!	#DIV/0!	#DIV/0!	#DIV/0!	#DIV/0!	#DIV/0!	#DIV/0!	#DIV/0!	#DIV/0!	#DIV/0!	#DIV/0!	#DIV/0!	#DIV/0!	#DIV/0!	#DIV/0!	#DIV/0!	#DIV/0!	#DIV/0!	#DIV/0!	#DIV/0!	#DIV/0!	#DIV/0!	#DIV/0!	#DIV/0!	#DIV/0!	#DIV/0!
111.075	241.286	195.706	253.932	185.988	205.051	544.932	846.483	578.874	247.468	736.3	821.692	933.155	785.734	751.466	922.566	802.064	#DIV/0!	#DIV/0!	#DIV/0!	#DIV/0!	#DIV/0!	#DIV/0!	#DIV/0!	#DIV/0!	#DIV/0!	#DIV/0!	#DIV/0!	#DIV/0!	#DIV/0!	#DIV/0!	#DIV/0!	#DIV/0!	#DIV/0!	#DIV/0!	#DIV/0!	#DIV/0!	#DIV/0!	#DIV/0!	#DIV/0!	#DIV/0!	#DIV/0!	#DIV/0!	#DIV/0!	#DIV/0!	#DIV/0!	#DIV/0!	#DIV/0!	#DIV/0!	#DIV/0!
113.655	231.47	202.036	248.703	187.024	211.121	517.065	803.796	577.511	241.75	704.175	826.001	917.794	771.452	768.542	931.174	809.542	#DIV/0!	#DIV/0!	#DIV/0!	#DIV/0!	#DIV/0!	#DIV/0!	#DIV/0!	#DIV/0!	#DIV/0!	#DIV/0!	#DIV/0!	#DIV/0!	#DIV/0!	#DIV/0!	#DIV/0!	#DIV/0!	#DIV/0!	#DIV/0!	#DIV/0!	#DIV/0!	#DIV/0!	#DIV/0!	#DIV/0!	#DIV/0!	#DIV/0!	#DIV/0!	#DIV/0!	#DIV/0!	#DIV/0!	#DIV/0!	#DIV/0!	#DIV/0!	#DIV/0!
116.25	223.124	185.991	258.903	187.935	203.504	563.231	837.008	591.775	260.886	697.39	819.152	903.954	747.69	766.101	901.718	821.848	#DIV/0!	#DIV/0!	#DIV/0!	#DIV/0!	#DIV/0!	#DIV/0!	#DIV/0!	#DIV/0!	#DIV/0!	#DIV/0!	#DIV/0!	#DIV/0!	#DIV/0!	#DIV/0!	#DIV/0!	#DIV/0!	#DIV/0!	#DIV/0!	#DIV/0!	#DIV/0!	#DIV/0!	#DIV/0!	#DIV/0!	#DIV/0!	#DIV/0!	#DIV/0!	#DIV/0!	#DIV/0!	#DIV/0!	#DIV/0!	#DIV/0!	#DIV/0!	#DIV/0!
OGG1-GFP 405
time	CELL 1	CELL 2	CELL 3	CELL 4	CELL 5	CELL 6	CELL 7	CELL 8	CELL 9	CELL 10	CELL 11	CELL 12	CELL 13	CELL 14	CELL 15	CELL 16	CELL 17	CELL 18	CELL 19	CELL 20	CELL 21	CELL 22	CELL 23	CELL 24	CELL 25	CELL 26	CELL 27	CELL 28	CELL 29	CELL 30	CELL 31	CELL 32	CELL 33	CELL 34	CELL 35	CELL 36	CELL 37	CELL 38	CELL 39	CELL 40	CELL 41	CELL 42	CELL 43	CELL 44	CELL 45	CELL 46	CELL 47	CELL 48	CELL 49
0	101.61	102.711	103.891	104.06	101.512	103.209	98.688	102.078	97.9498	102.752	97.2177	102.785	100.672	100.813	99.6105	#DIV/0!	#DIV/0!	#DIV/0!	#DIV/0!	#DIV/0!	#DIV/0!	#DIV/0!	#DIV/0!	#DIV/0!	#DIV/0!	#DIV/0!	#DIV/0!	#DIV/0!	#DIV/0!	#DIV/0!	#DIV/0!	#DIV/0!	#DIV/0!	#DIV/0!	#DIV/0!	#DIV/0!	#DIV/0!	#DIV/0!	#DIV/0!	#DIV/0!	#DIV/0!	#DIV/0!	#DIV/0!	#DIV/0!	#DIV/0!	#DIV/0!	#DIV/0!	#DIV/0!	#DIV/0!
2.595	99.3802	96.973	100.83	99.4213	100.336	98.0451	99.2686	99.2433	98.0019	100.377	98.2048	97.9793	101.543	97.8345	101.203	#DIV/0!	#DIV/0!	#DIV/0!	#DIV/0!	#DIV/0!	#DIV/0!	#DIV/0!	#DIV/0!	#DIV/0!	#DIV/0!	#DIV/0!	#DIV/0!	#DIV/0!	#DIV/0!	#DIV/0!	#DIV/0!	#DIV/0!	#DIV/0!	#DIV/0!	#DIV/0!	#DIV/0!	#DIV/0!	#DIV/0!	#DIV/0!	#DIV/0!	#DIV/0!	#DIV/0!	#DIV/0!	#DIV/0!	#DIV/0!	#DIV/0!	#DIV/0!	#DIV/0!	#DIV/0!
5.175	100.548	96.1068	95.3251	97.3587	100.233	97.491	98.8323	98.7489	100.986	103.46	98.7707	98.855	100.252	99.9105	99.427	#DIV/0!	#DIV/0!	#DIV/0!	#DIV/0!	#DIV/0!	#DIV/0!	#DIV/0!	#DIV/0!	#DIV/0!	#DIV/0!	#DIV/0!	#DIV/0!	#DIV/0!	#DIV/0!	#DIV/0!	#DIV/0!	#DIV/0!	#DIV/0!	#DIV/0!	#DIV/0!	#DIV/0!	#DIV/0!	#DIV/0!	#DIV/0!	#DIV/0!	#DIV/0!	#DIV/0!	#DIV/0!	#DIV/0!	#DIV/0!	#DIV/0!	#DIV/0!	#DIV/0!	#DIV/0!
7.755	100.944	101.458	101.07	99.0534	97.7726	99.662	101.501	99.0719	99.6593	98.2876	104.496	101.044	97.7441	99.5572	98.756	#DIV/0!	#DIV/0!	#DIV/0!	#DIV/0!	#DIV/0!	#DIV/0!	#DIV/0!	#DIV/0!	#DIV/0!	#DIV/0!	#DIV/0!	#DIV/0!	#DIV/0!	#DIV/0!	#DIV/0!	#DIV/0!	#DIV/0!	#DIV/0!	#DIV/0!	#DIV/0!	#DIV/0!	#DIV/0!	#DIV/0!	#DIV/0!	#DIV/0!	#DIV/0!	#DIV/0!	#DIV/0!	#DIV/0!	#DIV/0!	#DIV/0!	#DIV/0!	#DIV/0!	#DIV/0!
10.335	97.5171	102.751	98.8839	100.107	100.147	101.593	101.71	100.858	103.403	95.1229	101.311	99.3366	99.7892	101.885	101.004	#DIV/0!	#DIV/0!	#DIV/0!	#DIV/0!	#DIV/0!	#DIV/0!	#DIV/0!	#DIV/0!	#DIV/0!	#DIV/0!	#DIV/0!	#DIV/0!	#DIV/0!	#DIV/0!	#DIV/0!	#DIV/0!	#DIV/0!	#DIV/0!	#DIV/0!	#DIV/0!	#DIV/0!	#DIV/0!	#DIV/0!	#DIV/0!	#DIV/0!	#DIV/0!	#DIV/0!	#DIV/0!	#DIV/0!	#DIV/0!	#DIV/0!	#DIV/0!	#DIV/0!	#DIV/0!
12.935	0	0	0	0	0	0	0	0	0	0	0	0	0	0	0	#DIV/0!	#DIV/0!	#DIV/0!	#DIV/0!	#DIV/0!	#DIV/0!	#DIV/0!	#DIV/0!	#DIV/0!	#DIV/0!	#DIV/0!	#DIV/0!	#DIV/0!	#DIV/0!	#DIV/0!	#DIV/0!	#DIV/0!	#DIV/0!	#DIV/0!	#DIV/0!	#DIV/0!	#DIV/0!	#DIV/0!	#DIV/0!	#DIV/0!	#DIV/0!	#DIV/0!	#DIV/0!	#DIV/0!	#DIV/0!	#DIV/0!	#DIV/0!	#DIV/0!	#DIV/0!
15.54	60.2344	72.6743	66.7855	72.0936	68.3134	84.3642	89.0735	87.062	82.6689	78.3449	82.0161	63.5359	81.0604	79.5381	70.623	#DIV/0!	#DIV/0!	#DIV/0!	#DIV/0!	#DIV/0!	#DIV/0!	#DIV/0!	#DIV/0!	#DIV/0!	#DIV/0!	#DIV/0!	#DIV/0!	#DIV/0!	#DIV/0!	#DIV/0!	#DIV/0!	#DIV/0!	#DIV/0!	#DIV/0!	#DIV/0!	#DIV/0!	#DIV/0!	#DIV/0!	#DIV/0!	#DIV/0!	#DIV/0!	#DIV/0!	#DIV/0!	#DIV/0!	#DIV/0!	#DIV/0!	#DIV/0!	#DIV/0!	#DIV/0!
18.12	74.8501	83.9773	81.4301	75.182	79.6551	90.3997	96.1491	95.9475	94.1136	87.8281	93.7628	79.4494	87.5739	89.2561	82.8516	#DIV/0!	#DIV/0!	#DIV/0!	#DIV/0!	#DIV/0!	#DIV/0!	#DIV/0!	#DIV/0!	#DIV/0!	#DIV/0!	#DIV/0!	#DIV/0!	#DIV/0!	#DIV/0!	#DIV/0!	#DIV/0!	#DIV/0!	#DIV/0!	#DIV/0!	#DIV/0!	#DIV/0!	#DIV/0!	#DIV/0!	#DIV/0!	#DIV/0!	#DIV/0!	#DIV/0!	#DIV/0!	#DIV/0!	#DIV/0!	#DIV/0!	#DIV/0!	#DIV/0!	#DIV/0!
20.7	86.7821	86.0892	85.5242	88.6285	81.9786	95.8741	97.4186	97.7964	96.6344	89.8301	97.1124	85.2382	95.7956	92.2866	87.2472	#DIV/0!	#DIV/0!	#DIV/0!	#DIV/0!	#DIV/0!	#DIV/0!	#DIV/0!	#DIV/0!	#DIV/0!	#DIV/0!	#DIV/0!	#DIV/0!	#DIV/0!	#DIV/0!	#DIV/0!	#DIV/0!	#DIV/0!	#DIV/0!	#DIV/0!	#DIV/0!	#DIV/0!	#DIV/0!	#DIV/0!	#DIV/0!	#DIV/0!	#DIV/0!	#DIV/0!	#DIV/0!	#DIV/0!	#DIV/0!	#DIV/0!	#DIV/0!	#DIV/0!	#DIV/0!
23.28	90.2044	91.8435	90.2483	86.7832	86.1047	94.2991	95.6515	96.5045	98.4713	89.9782	99.5143	91.7766	94.5051	97.2647	91.2785	#DIV/0!	#DIV/0!	#DIV/0!	#DIV/0!	#DIV/0!	#DIV/0!	#DIV/0!	#DIV/0!	#DIV/0!	#DIV/0!	#DIV/0!	#DIV/0!	#DIV/0!	#DIV/0!	#DIV/0!	#DIV/0!	#DIV/0!	#DIV/0!	#DIV/0!	#DIV/0!	#DIV/0!	#DIV/0!	#DIV/0!	#DIV/0!	#DIV/0!	#DIV/0!	#DIV/0!	#DIV/0!	#DIV/0!	#DIV/0!	#DIV/0!	#DIV/0!	#DIV/0!	#DIV/0!
25.86	92.5164	89.3638	87.7918	90.4403	86.1351	94.658	100.314	98.1754	100.187	90.7296	99.0537	92.3723	96.9994	98.9366	91.9187	#DIV/0!	#DIV/0!	#DIV/0!	#DIV/0!	#DIV/0!	#DIV/0!	#DIV/0!	#DIV/0!	#DIV/0!	#DIV/0!	#DIV/0!	#DIV/0!	#DIV/0!	#DIV/0!	#DIV/0!	#DIV/0!	#DIV/0!	#DIV/0!	#DIV/0!	#DIV/0!	#DIV/0!	#DIV/0!	#DIV/0!	#DIV/0!	#DIV/0!	#DIV/0!	#DIV/0!	#DIV/0!	#DIV/0!	#DIV/0!	#DIV/0!	#DIV/0!	#DIV/0!	#DIV/0!
28.44	91.3001	92.3221	85.0329	86.4933	89.2094	93.515	98.8287	98.772	102.284	93.6969	102.212	91.2923	96.0103	103.76	90.9808	#DIV/0!	#DIV/0!	#DIV/0!	#DIV/0!	#DIV/0!	#DIV/0!	#DIV/0!	#DIV/0!	#DIV/0!	#DIV/0!	#DIV/0!	#DIV/0!	#DIV/0!	#DIV/0!	#DIV/0!	#DIV/0!	#DIV/0!	#DIV/0!	#DIV/0!	#DIV/0!	#DIV/0!	#DIV/0!	#DIV/0!	#DIV/0!	#DIV/0!	#DIV/0!	#DIV/0!	#DIV/0!	#DIV/0!	#DIV/0!	#DIV/0!	#DIV/0!	#DIV/0!	#DIV/0!
31.02	96.0738	89.8226	90.6451	91.4326	92.4709	97.052	101.937	100.318	97.5094	96.346	95.9278	93.0755	99.1292	106.909	94.3513	#DIV/0!	#DIV/0!	#DIV/0!	#DIV/0!	#DIV/0!	#DIV/0!	#DIV/0!	#DIV/0!	#DIV/0!	#DIV/0!	#DIV/0!	#DIV/0!	#DIV/0!	#DIV/0!	#DIV/0!	#DIV/0!	#DIV/0!	#DIV/0!	#DIV/0!	#DIV/0!	#DIV/0!	#DIV/0!	#DIV/0!	#DIV/0!	#DIV/0!	#DIV/0!	#DIV/0!	#DIV/0!	#DIV/0!	#DIV/0!	#DIV/0!	#DIV/0!	#DIV/0!	#DIV/0!
33.6	91.3194	90.1943	93.2276	86.6271	92.6504	96.1215	103.47	97.6778	101.027	91.2616	96.9084	94.519	102.54	106.242	93.2877	#DIV/0!	#DIV/0!	#DIV/0!	#DIV/0!	#DIV/0!	#DIV/0!	#DIV/0!	#DIV/0!	#DIV/0!	#DIV/0!	#DIV/0!	#DIV/0!	#DIV/0!	#DIV/0!	#DIV/0!	#DIV/0!	#DIV/0!	#DIV/0!	#DIV/0!	#DIV/0!	#DIV/0!	#DIV/0!	#DIV/0!	#DIV/0!	#DIV/0!	#DIV/0!	#DIV/0!	#DIV/0!	#DIV/0!	#DIV/0!	#DIV/0!	#DIV/0!	#DIV/0!	#DIV/0!
36.18	97.5412	94.4537	96.1439	89.972	94.2229	93.9854	99.3732	100.212	103.501	95.7317	100.712	97.2416	101.954	105.178	92.0765	#DIV/0!	#DIV/0!	#DIV/0!	#DIV/0!	#DIV/0!	#DIV/0!	#DIV/0!	#DIV/0!	#DIV/0!	#DIV/0!	#DIV/0!	#DIV/0!	#DIV/0!	#DIV/0!	#DIV/0!	#DIV/0!	#DIV/0!	#DIV/0!	#DIV/0!	#DIV/0!	#DIV/0!	#DIV/0!	#DIV/0!	#DIV/0!	#DIV/0!	#DIV/0!	#DIV/0!	#DIV/0!	#DIV/0!	#DIV/0!	#DIV/0!	#DIV/0!	#DIV/0!	#DIV/0!
38.76	96.6144	87.3745	98.2036	92.9824	95.6034	97.2366	101.865	97.9414	96.3099	92.2598	96.7438	97.1129	103.192	109.599	95.9372	#DIV/0!	#DIV/0!	#DIV/0!	#DIV/0!	#DIV/0!	#DIV/0!	#DIV/0!	#DIV/0!	#DIV/0!	#DIV/0!	#DIV/0!	#DIV/0!	#DIV/0!	#DIV/0!	#DIV/0!	#DIV/0!	#DIV/0!	#DIV/0!	#DIV/0!	#DIV/0!	#DIV/0!	#DIV/0!	#DIV/0!	#DIV/0!	#DIV/0!	#DIV/0!	#DIV/0!	#DIV/0!	#DIV/0!	#DIV/0!	#DIV/0!	#DIV/0!	#DIV/0!	#DIV/0!
41.34	95.4126	95.2803	92.7741	93.9301	93.8665	98.4284	103.737	96.9725	100.384	94.9748	99.1458	96.4707	101.091	108.95	94.9056	#DIV/0!	#DIV/0!	#DIV/0!	#DIV/0!	#DIV/0!	#DIV/0!	#DIV/0!	#DIV/0!	#DIV/0!	#DIV/0!	#DIV/0!	#DIV/0!	#DIV/0!	#DIV/0!	#DIV/0!	#DIV/0!	#DIV/0!	#DIV/0!	#DIV/0!	#DIV/0!	#DIV/0!	#DIV/0!	#DIV/0!	#DIV/0!	#DIV/0!	#DIV/0!	#DIV/0!	#DIV/0!	#DIV/0!	#DIV/0!	#DIV/0!	#DIV/0!	#DIV/0!	#DIV/0!
43.92	99.3802	93.73	93.3284	92.8765	95.7829	96.6721	100.066	93.3735	100.326	93.4117	94.3813	100.565	104.464	113.192	96.4619	#DIV/0!	#DIV/0!	#DIV/0!	#DIV/0!	#DIV/0!	#DIV/0!	#DIV/0!	#DIV/0!	#DIV/0!	#DIV/0!	#DIV/0!	#DIV/0!	#DIV/0!	#DIV/0!	#DIV/0!	#DIV/0!	#DIV/0!	#DIV/0!	#DIV/0!	#DIV/0!	#DIV/0!	#DIV/0!	#DIV/0!	#DIV/0!	#DIV/0!	#DIV/0!	#DIV/0!	#DIV/0!	#DIV/0!	#DIV/0!	#DIV/0!	#DIV/0!	#DIV/0!	#DIV/0!
46.5	100.235	94.8136	99.2303	90.2842	93.6819	95.8219	100.823	96.4287	103.536	94.9968	99.4617	99.2265	100.605	113.949	96.9623	#DIV/0!	#DIV/0!	#DIV/0!	#DIV/0!	#DIV/0!	#DIV/0!	#DIV/0!	#DIV/0!	#DIV/0!	#DIV/0!	#DIV/0!	#DIV/0!	#DIV/0!	#DIV/0!	#DIV/0!	#DIV/0!	#DIV/0!	#DIV/0!	#DIV/0!	#DIV/0!	#DIV/0!	#DIV/0!	#DIV/0!	#DIV/0!	#DIV/0!	#DIV/0!	#DIV/0!	#DIV/0!	#DIV/0!	#DIV/0!	#DIV/0!	#DIV/0!	#DIV/0!	#DIV/0!
49.08	95.0023	98.547	94.437	88.9574	90.9817	96.1773	100.534	96.7253	101.206	94.026	103.384	99.797	102.922	114.4	96.1809	#DIV/0!	#DIV/0!	#DIV/0!	#DIV/0!	#DIV/0!	#DIV/0!	#DIV/0!	#DIV/0!	#DIV/0!	#DIV/0!	#DIV/0!	#DIV/0!	#DIV/0!	#DIV/0!	#DIV/0!	#DIV/0!	#DIV/0!	#DIV/0!	#DIV/0!	#DIV/0!	#DIV/0!	#DIV/0!	#DIV/0!	#DIV/0!	#DIV/0!	#DIV/0!	#DIV/0!	#DIV/0!	#DIV/0!	#DIV/0!	#DIV/0!	#DIV/0!	#DIV/0!	#DIV/0!
51.665	100.124	93.0972	98.7012	89.5929	96.511	92.0305	98.4428	99.4443	98.0251	91.8759	98.3298	100.991	102.532	115.889	98.729	#DIV/0!	#DIV/0!	#DIV/0!	#DIV/0!	#DIV/0!	#DIV/0!	#DIV/0!	#DIV/0!	#DIV/0!	#DIV/0!	#DIV/0!	#DIV/0!	#DIV/0!	#DIV/0!	#DIV/0!	#DIV/0!	#DIV/0!	#DIV/0!	#DIV/0!	#DIV/0!	#DIV/0!	#DIV/0!	#DIV/0!	#DIV/0!	#DIV/0!	#DIV/0!	#DIV/0!	#DIV/0!	#DIV/0!	#DIV/0!	#DIV/0!	#DIV/0!	#DIV/0!	#DIV/0!
54.245	100.92	95.7153	97.7816	89.225	94.769	93.9715	101.14	95.1796	105.095	86.5173	99.9553	100.974	106.504	117.233	100.729	#DIV/0!	#DIV/0!	#DIV/0!	#DIV/0!	#DIV/0!	#DIV/0!	#DIV/0!	#DIV/0!	#DIV/0!	#DIV/0!	#DIV/0!	#DIV/0!	#DIV/0!	#DIV/0!	#DIV/0!	#DIV/0!	#DIV/0!	#DIV/0!	#DIV/0!	#DIV/0!	#DIV/0!	#DIV/0!	#DIV/0!	#DIV/0!	#DIV/0!	#DIV/0!	#DIV/0!	#DIV/0!	#DIV/0!	#DIV/0!	#DIV/0!	#DIV/0!	#DIV/0!	#DIV/0!
56.835	96.6868	100.208	96.4022	93.1441	94.9486	94.7242	101.321	95.0345	99.6419	90.0001	98.7576	101.259	103.611	117.208	102.591	#DIV/0!	#DIV/0!	#DIV/0!	#DIV/0!	#DIV/0!	#DIV/0!	#DIV/0!	#DIV/0!	#DIV/0!	#DIV/0!	#DIV/0!	#DIV/0!	#DIV/0!	#DIV/0!	#DIV/0!	#DIV/0!	#DIV/0!	#DIV/0!	#DIV/0!	#DIV/0!	#DIV/0!	#DIV/0!	#DIV/0!	#DIV/0!	#DIV/0!	#DIV/0!	#DIV/0!	#DIV/0!	#DIV/0!	#DIV/0!	#DIV/0!	#DIV/0!	#DIV/0!	#DIV/0!
59.415	98.3183	91.1277	94.2228	88.4334	96.8523	95.9543	99.8529	98.0766	100.523	93.2032	102.713	101.684	105.887	117.938	100.891	#DIV/0!	#DIV/0!	#DIV/0!	#DIV/0!	#DIV/0!	#DIV/0!	#DIV/0!	#DIV/0!	#DIV/0!	#DIV/0!	#DIV/0!	#DIV/0!	#DIV/0!	#DIV/0!	#DIV/0!	#DIV/0!	#DIV/0!	#DIV/0!	#DIV/0!	#DIV/0!	#DIV/0!	#DIV/0!	#DIV/0!	#DIV/0!	#DIV/0!	#DIV/0!	#DIV/0!	#DIV/0!	#DIV/0!	#DIV/0!	#DIV/0!	#DIV/0!	#DIV/0!	#DIV/0!
61.995	103.387	96.3165	94.0527	89.5483	93.8892	94.198	100.614	99.3784	98.0483	87.8556	98.4088	104.42	105.721	118.194	100.022	#DIV/0!	#DIV/0!	#DIV/0!	#DIV/0!	#DIV/0!	#DIV/0!	#DIV/0!	#DIV/0!	#DIV/0!	#DIV/0!	#DIV/0!	#DIV/0!	#DIV/0!	#DIV/0!	#DIV/0!	#DIV/0!	#DIV/0!	#DIV/0!	#DIV/0!	#DIV/0!	#DIV/0!	#DIV/0!	#DIV/0!	#DIV/0!	#DIV/0!	#DIV/0!	#DIV/0!	#DIV/0!	#DIV/0!	#DIV/0!	#DIV/0!	#DIV/0!	#DIV/0!	#DIV/0!
64.595	100.934	102.921	97.8761	89.972	98.1544	95.1737	102.19	98.9302	96.4547	86.424	99.4551	104.937	105.853	116.473	100.444	#DIV/0!	#DIV/0!	#DIV/0!	#DIV/0!	#DIV/0!	#DIV/0!	#DIV/0!	#DIV/0!	#DIV/0!	#DIV/0!	#DIV/0!	#DIV/0!	#DIV/0!	#DIV/0!	#DIV/0!	#DIV/0!	#DIV/0!	#DIV/0!	#DIV/0!	#DIV/0!	#DIV/0!	#DIV/0!	#DIV/0!	#DIV/0!	#DIV/0!	#DIV/0!	#DIV/0!	#DIV/0!	#DIV/0!	#DIV/0!	#DIV/0!	#DIV/0!	#DIV/0!	#DIV/0!
67.175	98.912	92.9271	102.21	93.0828	95.0775	90.1279	103.102	101.728	103.843	89.8794	102.219	104.481	107.42	119.674	101.852	#DIV/0!	#DIV/0!	#DIV/0!	#DIV/0!	#DIV/0!	#DIV/0!	#DIV/0!	#DIV/0!	#DIV/0!	#DIV/0!	#DIV/0!	#DIV/0!	#DIV/0!	#DIV/0!	#DIV/0!	#DIV/0!	#DIV/0!	#DIV/0!	#DIV/0!	#DIV/0!	#DIV/0!	#DIV/0!	#DIV/0!	#DIV/0!	#DIV/0!	#DIV/0!	#DIV/0!	#DIV/0!	#DIV/0!	#DIV/0!	#DIV/0!	#DIV/0!	#DIV/0!	#DIV/0!
69.755	101.938	98.2108	103.671	89.7936	94.3443	95.7208	104.887	95.5322	98.3786	83.9504	99.7907	104.864	111.08	118.184	98.5122	#DIV/0!	#DIV/0!	#DIV/0!	#DIV/0!	#DIV/0!	#DIV/0!	#DIV/0!	#DIV/0!	#DIV/0!	#DIV/0!	#DIV/0!	#DIV/0!	#DIV/0!	#DIV/0!	#DIV/0!	#DIV/0!	#DIV/0!	#DIV/0!	#DIV/0!	#DIV/0!	#DIV/0!	#DIV/0!	#DIV/0!	#DIV/0!	#DIV/0!	#DIV/0!	#DIV/0!	#DIV/0!	#DIV/0!	#DIV/0!	#DIV/0!	#DIV/0!	#DIV/0!	#DIV/0!
72.335	96.9475	99.5001	100.263	86.3484	96.9585	94.4977	100.607	95.9804	96.3968	82.5901	97.9481	104.761	108.797	118.411	97.8258	#DIV/0!	#DIV/0!	#DIV/0!	#DIV/0!	#DIV/0!	#DIV/0!	#DIV/0!	#DIV/0!	#DIV/0!	#DIV/0!	#DIV/0!	#DIV/0!	#DIV/0!	#DIV/0!	#DIV/0!	#DIV/0!	#DIV/0!	#DIV/0!	#DIV/0!	#DIV/0!	#DIV/0!	#DIV/0!	#DIV/0!	#DIV/0!	#DIV/0!	#DIV/0!	#DIV/0!	#DIV/0!	#DIV/0!	#DIV/0!	#DIV/0!	#DIV/0!	#DIV/0!	#DIV/0!
74.915	105.283	98.2978	96.5974	85.7129	97.6538	98.6061	101.472	95.4795	98.6394	83.7529	102.719	102.975	107.097	117.506	97.5897	#DIV/0!	#DIV/0!	#DIV/0!	#DIV/0!	#DIV/0!	#DIV/0!	#DIV/0!	#DIV/0!	#DIV/0!	#DIV/0!	#DIV/0!	#DIV/0!	#DIV/0!	#DIV/0!	#DIV/0!	#DIV/0!	#DIV/0!	#DIV/0!	#DIV/0!	#DIV/0!	#DIV/0!	#DIV/0!	#DIV/0!	#DIV/0!	#DIV/0!	#DIV/0!	#DIV/0!	#DIV/0!	#DIV/0!	#DIV/0!	#DIV/0!	#DIV/0!	#DIV/0!	#DIV/0!
77.495	99.6119	99.156	99.0728	89.1748	94.2432	97.1948	102.269	94.8566	98.3496	81.1367	103.548	103.642	112.058	116.096	95.9923	#DIV/0!	#DIV/0!	#DIV/0!	#DIV/0!	#DIV/0!	#DIV/0!	#DIV/0!	#DIV/0!	#DIV/0!	#DIV/0!	#DIV/0!	#DIV/0!	#DIV/0!	#DIV/0!	#DIV/0!	#DIV/0!	#DIV/0!	#DIV/0!	#DIV/0!	#DIV/0!	#DIV/0!	#DIV/0!	#DIV/0!	#DIV/0!	#DIV/0!	#DIV/0!	#DIV/0!	#DIV/0!	#DIV/0!	#DIV/0!	#DIV/0!	#DIV/0!	#DIV/0!	#DIV/0!
80.09	102.233	96.9413	100.71	89.2752	92.5037	92.6125	103.044	97.8854	98.3033	85.9139	99.9618	106.223	112.586	116.565	93.8843	#DIV/0!	#DIV/0!	#DIV/0!	#DIV/0!	#DIV/0!	#DIV/0!	#DIV/0!	#DIV/0!	#DIV/0!	#DIV/0!	#DIV/0!	#DIV/0!	#DIV/0!	#DIV/0!	#DIV/0!	#DIV/0!	#DIV/0!	#DIV/0!	#DIV/0!	#DIV/0!	#DIV/0!	#DIV/0!	#DIV/0!	#DIV/0!	#DIV/0!	#DIV/0!	#DIV/0!	#DIV/0!	#DIV/0!	#DIV/0!	#DIV/0!	#DIV/0!	#DIV/0!	#DIV/0!
82.67	103.411	92.5435	101.107	86.4376	93.2597	97.6792	101.227	95.1631	97.9962	80.5443	111.123	103.592	110.684	118.468	95.3534	#DIV/0!	#DIV/0!	#DIV/0!	#DIV/0!	#DIV/0!	#DIV/0!	#DIV/0!	#DIV/0!	#DIV/0!	#DIV/0!	#DIV/0!	#DIV/0!	#DIV/0!	#DIV/0!	#DIV/0!	#DIV/0!	#DIV/0!	#DIV/0!	#DIV/0!	#DIV/0!	#DIV/0!	#DIV/0!	#DIV/0!	#DIV/0!	#DIV/0!	#DIV/0!	#DIV/0!	#DIV/0!	#DIV/0!	#DIV/0!	#DIV/0!	#DIV/0!	#DIV/0!	#DIV/0!
85.25	103.3	93.995	103.261	86.3651	96.6804	90.7795	100.928	92.978	97.8281	79.0415	103.022	103.282	113.287	119.519	97.6025	#DIV/0!	#DIV/0!	#DIV/0!	#DIV/0!	#DIV/0!	#DIV/0!	#DIV/0!	#DIV/0!	#DIV/0!	#DIV/0!	#DIV/0!	#DIV/0!	#DIV/0!	#DIV/0!	#DIV/0!	#DIV/0!	#DIV/0!	#DIV/0!	#DIV/0!	#DIV/0!	#DIV/0!	#DIV/0!	#DIV/0!	#DIV/0!	#DIV/0!	#DIV/0!	#DIV/0!	#DIV/0!	#DIV/0!	#DIV/0!	#DIV/0!	#DIV/0!	#DIV/0!	#DIV/0!
87.83	100.833	94.513	99.0854	89.9107	94.2583	92.3337	96.9353	96.1584	101.774	75.3118	108.227	102.52	114.197	120.179	98.2171	#DIV/0!	#DIV/0!	#DIV/0!	#DIV/0!	#DIV/0!	#DIV/0!	#DIV/0!	#DIV/0!	#DIV/0!	#DIV/0!	#DIV/0!	#DIV/0!	#DIV/0!	#DIV/0!	#DIV/0!	#DIV/0!	#DIV/0!	#DIV/0!	#DIV/0!	#DIV/0!	#DIV/0!	#DIV/0!	#DIV/0!	#DIV/0!	#DIV/0!	#DIV/0!	#DIV/0!	#DIV/0!	#DIV/0!	#DIV/0!	#DIV/0!	#DIV/0!	#DIV/0!	#DIV/0!
90.41	104.019	99.8363	101.101	86.9728	92.0562	94.5813	98.0713	93.4822	96.4142	77.9555	106.865	101.191	116.696	121.847	99.776	#DIV/0!	#DIV/0!	#DIV/0!	#DIV/0!	#DIV/0!	#DIV/0!	#DIV/0!	#DIV/0!	#DIV/0!	#DIV/0!	#DIV/0!	#DIV/0!	#DIV/0!	#DIV/0!	#DIV/0!	#DIV/0!	#DIV/0!	#DIV/0!	#DIV/0!	#DIV/0!	#DIV/0!	#DIV/0!	#DIV/0!	#DIV/0!	#DIV/0!	#DIV/0!	#DIV/0!	#DIV/0!	#DIV/0!	#DIV/0!	#DIV/0!	#DIV/0!	#DIV/0!	#DIV/0!
93	104.197	97.8707	102.758	86.839	93.6667	99.2264	99.0234	92.0683	101.543	79.6283	107.925	101.684	114.761	118.512	99.9146	#DIV/0!	#DIV/0!	#DIV/0!	#DIV/0!	#DIV/0!	#DIV/0!	#DIV/0!	#DIV/0!	#DIV/0!	#DIV/0!	#DIV/0!	#DIV/0!	#DIV/0!	#DIV/0!	#DIV/0!	#DIV/0!	#DIV/0!	#DIV/0!	#DIV/0!	#DIV/0!	#DIV/0!	#DIV/0!	#DIV/0!	#DIV/0!	#DIV/0!	#DIV/0!	#DIV/0!	#DIV/0!	#DIV/0!	#DIV/0!	#DIV/0!	#DIV/0!	#DIV/0!	#DIV/0!
95.58	102.296	101.723	101.309	90.457	96.8346	93.3408	99.0631	96.0398	97.718	76.2168	105.404	100.999	112.379	122.613	100.704	#DIV/0!	#DIV/0!	#DIV/0!	#DIV/0!	#DIV/0!	#DIV/0!	#DIV/0!	#DIV/0!	#DIV/0!	#DIV/0!	#DIV/0!	#DIV/0!	#DIV/0!	#DIV/0!	#DIV/0!	#DIV/0!	#DIV/0!	#DIV/0!	#DIV/0!	#DIV/0!	#DIV/0!	#DIV/0!	#DIV/0!	#DIV/0!	#DIV/0!	#DIV/0!	#DIV/0!	#DIV/0!	#DIV/0!	#DIV/0!	#DIV/0!	#DIV/0!	#DIV/0!	#DIV/0!
98.16	102.349	96.0317	103.935	94.4096	92.3697	96.0449	102.976	98.4061	101.351	74.6536	101.212	102.501	115.159	119.991	101.098	#DIV/0!	#DIV/0!	#DIV/0!	#DIV/0!	#DIV/0!	#DIV/0!	#DIV/0!	#DIV/0!	#DIV/0!	#DIV/0!	#DIV/0!	#DIV/0!	#DIV/0!	#DIV/0!	#DIV/0!	#DIV/0!	#DIV/0!	#DIV/0!	#DIV/0!	#DIV/0!	#DIV/0!	#DIV/0!	#DIV/0!	#DIV/0!	#DIV/0!	#DIV/0!	#DIV/0!	#DIV/0!	#DIV/0!	#DIV/0!	#DIV/0!	#DIV/0!	#DIV/0!	#DIV/0!
100.75	97.2854	98.982	98.317	88.4278	94.314	92.4034	100.091	95.8288	98.6684	76.6885	107.339	100.897	115.949	118.984	99.1306	#DIV/0!	#DIV/0!	#DIV/0!	#DIV/0!	#DIV/0!	#DIV/0!	#DIV/0!	#DIV/0!	#DIV/0!	#DIV/0!	#DIV/0!	#DIV/0!	#DIV/0!	#DIV/0!	#DIV/0!	#DIV/0!	#DIV/0!	#DIV/0!	#DIV/0!	#DIV/0!	#DIV/0!	#DIV/0!	#DIV/0!	#DIV/0!	#DIV/0!	#DIV/0!	#DIV/0!	#DIV/0!	#DIV/0!	#DIV/0!	#DIV/0!	#DIV/0!	#DIV/0!	#DIV/0!
103.33	98.0915	98.3255	96.9502	90.7079	91.1309	97.2053	97.7467	92.7209	100.036	72.9917	109.655	102.168	114.235	121.474	99.4296	#DIV/0!	#DIV/0!	#DIV/0!	#DIV/0!	#DIV/0!	#DIV/0!	#DIV/0!	#DIV/0!	#DIV/0!	#DIV/0!	#DIV/0!	#DIV/0!	#DIV/0!	#DIV/0!	#DIV/0!	#DIV/0!	#DIV/0!	#DIV/0!	#DIV/0!	#DIV/0!	#DIV/0!	#DIV/0!	#DIV/0!	#DIV/0!	#DIV/0!	#DIV/0!	#DIV/0!	#DIV/0!	#DIV/0!	#DIV/0!	#DIV/0!	#DIV/0!	#DIV/0!	#DIV/0!
105.91	100.577	95.1616	108.666	91.2598	95.0168	92.6752	102.323	94.5369	98.7031	75.2515	104.996	104.66	118.565	121.885	99.4616	#DIV/0!	#DIV/0!	#DIV/0!	#DIV/0!	#DIV/0!	#DIV/0!	#DIV/0!	#DIV/0!	#DIV/0!	#DIV/0!	#DIV/0!	#DIV/0!	#DIV/0!	#DIV/0!	#DIV/0!	#DIV/0!	#DIV/0!	#DIV/0!	#DIV/0!	#DIV/0!	#DIV/0!	#DIV/0!	#DIV/0!	#DIV/0!	#DIV/0!	#DIV/0!	#DIV/0!	#DIV/0!	#DIV/0!	#DIV/0!	#DIV/0!	#DIV/0!	#DIV/0!	#DIV/0!
108.49	100.852	97.9894	98.9469	98.206	89.4294	92.6787	102.374	95.7827	95.0987	76.5843	111.004	102.335	116.642	121.774	100.774	#DIV/0!	#DIV/0!	#DIV/0!	#DIV/0!	#DIV/0!	#DIV/0!	#DIV/0!	#DIV/0!	#DIV/0!	#DIV/0!	#DIV/0!	#DIV/0!	#DIV/0!	#DIV/0!	#DIV/0!	#DIV/0!	#DIV/0!	#DIV/0!	#DIV/0!	#DIV/0!	#DIV/0!	#DIV/0!	#DIV/0!	#DIV/0!	#DIV/0!	#DIV/0!	#DIV/0!	#DIV/0!	#DIV/0!	#DIV/0!	#DIV/0!	#DIV/0!	#DIV/0!	#DIV/0!
111.085	100.775	96.5419	105.157	89.0577	91.8439	96.4874	104.274	94.5632	94.3338	75.1857	112.149	101.546	116.489	120.92	103.141	#DIV/0!	#DIV/0!	#DIV/0!	#DIV/0!	#DIV/0!	#DIV/0!	#DIV/0!	#DIV/0!	#DIV/0!	#DIV/0!	#DIV/0!	#DIV/0!	#DIV/0!	#DIV/0!	#DIV/0!	#DIV/0!	#DIV/0!	#DIV/0!	#DIV/0!	#DIV/0!	#DIV/0!	#DIV/0!	#DIV/0!	#DIV/0!	#DIV/0!	#DIV/0!	#DIV/0!	#DIV/0!	#DIV/0!	#DIV/0!	#DIV/0!	#DIV/0!	#DIV/0!	#DIV/0!
113.665	96.5131	94.9797	104.893	88.8403	92.4279	93.6439	101.761	94.4017	98.0251	76.3868	112.143	100.498	115.864	120.387	103.508	#DIV/0!	#DIV/0!	#DIV/0!	#DIV/0!	#DIV/0!	#DIV/0!	#DIV/0!	#DIV/0!	#DIV/0!	#DIV/0!	#DIV/0!	#DIV/0!	#DIV/0!	#DIV/0!	#DIV/0!	#DIV/0!	#DIV/0!	#DIV/0!	#DIV/0!	#DIV/0!	#DIV/0!	#DIV/0!	#DIV/0!	#DIV/0!	#DIV/0!	#DIV/0!	#DIV/0!	#DIV/0!	#DIV/0!	#DIV/0!	#DIV/0!	#DIV/0!	#DIV/0!	#DIV/0!
116.245	101.625	96.4746	105.554	92.4974	92.6731	94.6963	101.566	95.9541	102.985	78.2242	111.195	100.498	113.977	123.062	101.584	#DIV/0!	#DIV/0!	#DIV/0!	#DIV/0!	#DIV/0!	#DIV/0!	#DIV/0!	#DIV/0!	#DIV/0!	#DIV/0!	#DIV/0!	#DIV/0!	#DIV/0!	#DIV/0!	#DIV/0!	#DIV/0!	#DIV/0!	#DIV/0!	#DIV/0!	#DIV/0!	#DIV/0!	#DIV/0!	#DIV/0!	#DIV/0!	#DIV/0!	#DIV/0!	#DIV/0!	#DIV/0!	#DIV/0!	#DIV/0!	#DIV/0!	#DIV/0!	#DIV/0!	#DIV/0!
OGG1-GFP NEDDi 405
time	CELL 1	CELL 2	CELL 3	CELL 4	CELL 5	CELL 6	CELL 7	CELL 8	CELL 9	CELL 10	CELL 11	CELL 12	CELL 13	CELL 14	CELL 15	CELL 16	CELL 17	CELL 18	CELL 19	CELL 20	CELL 21	CELL 22	CELL 23	CELL 24	CELL 25	CELL 26	CELL 27	CELL 28	CELL 29	CELL 30	CELL 31	CELL 32	CELL 33	CELL 34	CELL 35	CELL 36	CELL 37	CELL 38	CELL 39	CELL 40	CELL 41	CELL 42	CELL 43	CELL 44	CELL 45	CELL 46	CELL 47	CELL 48	CELL 49
0	102.785	100.698	99.1988	98.8332	101.824	100.704	100.492	102.415	99.4343	101.226	99.7128	101.293	98.1696	101.079	99.4107	99.75	#DIV/0!	#DIV/0!	#DIV/0!	#DIV/0!	#DIV/0!	#DIV/0!	#DIV/0!	#DIV/0!	#DIV/0!	#DIV/0!	#DIV/0!	#DIV/0!	#DIV/0!	#DIV/0!	#DIV/0!	#DIV/0!	#DIV/0!	#DIV/0!	#DIV/0!	#DIV/0!	#DIV/0!	#DIV/0!	#DIV/0!	#DIV/0!	#DIV/0!	#DIV/0!	#DIV/0!	#DIV/0!	#DIV/0!	#DIV/0!	#DIV/0!	#DIV/0!	#DIV/0!
2.585	99.7875	101.324	96.7987	99.6348	101.476	97.6449	103.309	97.5524	99.8156	101.267	101.228	99.2862	102.668	99.3646	96.7413	100.47	#DIV/0!	#DIV/0!	#DIV/0!	#DIV/0!	#DIV/0!	#DIV/0!	#DIV/0!	#DIV/0!	#DIV/0!	#DIV/0!	#DIV/0!	#DIV/0!	#DIV/0!	#DIV/0!	#DIV/0!	#DIV/0!	#DIV/0!	#DIV/0!	#DIV/0!	#DIV/0!	#DIV/0!	#DIV/0!	#DIV/0!	#DIV/0!	#DIV/0!	#DIV/0!	#DIV/0!	#DIV/0!	#DIV/0!	#DIV/0!	#DIV/0!	#DIV/0!	#DIV/0!
5.165	103.001	103.028	98.7983	101.925	99.7998	100.412	99.7687	97.6905	99.5198	100.864	101.673	100.654	99.6315	101.086	99.3141	98.9389	#DIV/0!	#DIV/0!	#DIV/0!	#DIV/0!	#DIV/0!	#DIV/0!	#DIV/0!	#DIV/0!	#DIV/0!	#DIV/0!	#DIV/0!	#DIV/0!	#DIV/0!	#DIV/0!	#DIV/0!	#DIV/0!	#DIV/0!	#DIV/0!	#DIV/0!	#DIV/0!	#DIV/0!	#DIV/0!	#DIV/0!	#DIV/0!	#DIV/0!	#DIV/0!	#DIV/0!	#DIV/0!	#DIV/0!	#DIV/0!	#DIV/0!	#DIV/0!	#DIV/0!
7.76	98.3096	97.9879	102.423	101.295	98.2227	101.392	97.2818	100.471	102.408	99.6802	98.7463	98.8815	97.9182	98.4912	102.57	100.159	#DIV/0!	#DIV/0!	#DIV/0!	#DIV/0!	#DIV/0!	#DIV/0!	#DIV/0!	#DIV/0!	#DIV/0!	#DIV/0!	#DIV/0!	#DIV/0!	#DIV/0!	#DIV/0!	#DIV/0!	#DIV/0!	#DIV/0!	#DIV/0!	#DIV/0!	#DIV/0!	#DIV/0!	#DIV/0!	#DIV/0!	#DIV/0!	#DIV/0!	#DIV/0!	#DIV/0!	#DIV/0!	#DIV/0!	#DIV/0!	#DIV/0!	#DIV/0!	#DIV/0!
10.34	96.1164	96.9618	102.781	98.3125	98.678	99.8468	99.1481	101.871	98.8219	96.9623	98.6393	99.8849	101.613	99.979	101.964	100.682	#DIV/0!	#DIV/0!	#DIV/0!	#DIV/0!	#DIV/0!	#DIV/0!	#DIV/0!	#DIV/0!	#DIV/0!	#DIV/0!	#DIV/0!	#DIV/0!	#DIV/0!	#DIV/0!	#DIV/0!	#DIV/0!	#DIV/0!	#DIV/0!	#DIV/0!	#DIV/0!	#DIV/0!	#DIV/0!	#DIV/0!	#DIV/0!	#DIV/0!	#DIV/0!	#DIV/0!	#DIV/0!	#DIV/0!	#DIV/0!	#DIV/0!	#DIV/0!	#DIV/0!
12.94	0	0	0	0	0	0	0	0	0	0	0	0	0	0	0	0	#DIV/0!	#DIV/0!	#DIV/0!	#DIV/0!	#DIV/0!	#DIV/0!	#DIV/0!	#DIV/0!	#DIV/0!	#DIV/0!	#DIV/0!	#DIV/0!	#DIV/0!	#DIV/0!	#DIV/0!	#DIV/0!	#DIV/0!	#DIV/0!	#DIV/0!	#DIV/0!	#DIV/0!	#DIV/0!	#DIV/0!	#DIV/0!	#DIV/0!	#DIV/0!	#DIV/0!	#DIV/0!	#DIV/0!	#DIV/0!	#DIV/0!	#DIV/0!	#DIV/0!
15.545	80.5626	82.8614	87.2276	92.7253	89.2183	83.5541	82.0608	82.1475	87.4545	85.285	88.125	94.4422	77.9601	85.4926	90.2689	89.6079	#DIV/0!	#DIV/0!	#DIV/0!	#DIV/0!	#DIV/0!	#DIV/0!	#DIV/0!	#DIV/0!	#DIV/0!	#DIV/0!	#DIV/0!	#DIV/0!	#DIV/0!	#DIV/0!	#DIV/0!	#DIV/0!	#DIV/0!	#DIV/0!	#DIV/0!	#DIV/0!	#DIV/0!	#DIV/0!	#DIV/0!	#DIV/0!	#DIV/0!	#DIV/0!	#DIV/0!	#DIV/0!	#DIV/0!	#DIV/0!	#DIV/0!	#DIV/0!	#DIV/0!
18.125	86.9363	87.1012	94.8469	96.4762	95.8448	91.3328	85.789	86.0835	91.7274	87.7059	90.3031	99.2768	85.7429	92.51	92.6678	93.5461	#DIV/0!	#DIV/0!	#DIV/0!	#DIV/0!	#DIV/0!	#DIV/0!	#DIV/0!	#DIV/0!	#DIV/0!	#DIV/0!	#DIV/0!	#DIV/0!	#DIV/0!	#DIV/0!	#DIV/0!	#DIV/0!	#DIV/0!	#DIV/0!	#DIV/0!	#DIV/0!	#DIV/0!	#DIV/0!	#DIV/0!	#DIV/0!	#DIV/0!	#DIV/0!	#DIV/0!	#DIV/0!	#DIV/0!	#DIV/0!	#DIV/0!	#DIV/0!	#DIV/0!
20.705	90.6609	89.9439	96.6272	99.022	97.0132	93.8924	89.419	91.5301	94.3202	90.257	91.532	99.2136	88.7661	94.4495	94.4486	91.0087	#DIV/0!	#DIV/0!	#DIV/0!	#DIV/0!	#DIV/0!	#DIV/0!	#DIV/0!	#DIV/0!	#DIV/0!	#DIV/0!	#DIV/0!	#DIV/0!	#DIV/0!	#DIV/0!	#DIV/0!	#DIV/0!	#DIV/0!	#DIV/0!	#DIV/0!	#DIV/0!	#DIV/0!	#DIV/0!	#DIV/0!	#DIV/0!	#DIV/0!	#DIV/0!	#DIV/0!	#DIV/0!	#DIV/0!	#DIV/0!	#DIV/0!	#DIV/0!	#DIV/0!
23.285	92.3869	89.9261	95.9645	100.866	95.7926	93.3648	87.5304	92.0901	96.9431	91.2294	90.7277	98.6242	96.8168	95.4428	97.7073	92.9136	#DIV/0!	#DIV/0!	#DIV/0!	#DIV/0!	#DIV/0!	#DIV/0!	#DIV/0!	#DIV/0!	#DIV/0!	#DIV/0!	#DIV/0!	#DIV/0!	#DIV/0!	#DIV/0!	#DIV/0!	#DIV/0!	#DIV/0!	#DIV/0!	#DIV/0!	#DIV/0!	#DIV/0!	#DIV/0!	#DIV/0!	#DIV/0!	#DIV/0!	#DIV/0!	#DIV/0!	#DIV/0!	#DIV/0!	#DIV/0!	#DIV/0!	#DIV/0!	#DIV/0!
25.865	91.1135	88.4435	97.5487	100.345	96.7745	92.3263	90.888	92.1374	96.0557	92.3076	93.068	99.5388	98.2953	94.7042	93.2893	91.7026	#DIV/0!	#DIV/0!	#DIV/0!	#DIV/0!	#DIV/0!	#DIV/0!	#DIV/0!	#DIV/0!	#DIV/0!	#DIV/0!	#DIV/0!	#DIV/0!	#DIV/0!	#DIV/0!	#DIV/0!	#DIV/0!	#DIV/0!	#DIV/0!	#DIV/0!	#DIV/0!	#DIV/0!	#DIV/0!	#DIV/0!	#DIV/0!	#DIV/0!	#DIV/0!	#DIV/0!	#DIV/0!	#DIV/0!	#DIV/0!	#DIV/0!	#DIV/0!	#DIV/0!
28.445	92.069	88.4613	98.2658	102.784	95.1865	95.7715	88.1688	97.8719	93.7564	91.7339	90.1547	100.023	99.4728	97.4915	96.4418	93.2056	#DIV/0!	#DIV/0!	#DIV/0!	#DIV/0!	#DIV/0!	#DIV/0!	#DIV/0!	#DIV/0!	#DIV/0!	#DIV/0!	#DIV/0!	#DIV/0!	#DIV/0!	#DIV/0!	#DIV/0!	#DIV/0!	#DIV/0!	#DIV/0!	#DIV/0!	#DIV/0!	#DIV/0!	#DIV/0!	#DIV/0!	#DIV/0!	#DIV/0!	#DIV/0!	#DIV/0!	#DIV/0!	#DIV/0!	#DIV/0!	#DIV/0!	#DIV/0!	#DIV/0!
31.025	93.1575	91.4991	97.2767	103.305	98.4037	95.3744	93.5491	94.4486	94.4335	91.8641	91.8323	99.3423	100.442	98.6946	92.3008	96.9131	#DIV/0!	#DIV/0!	#DIV/0!	#DIV/0!	#DIV/0!	#DIV/0!	#DIV/0!	#DIV/0!	#DIV/0!	#DIV/0!	#DIV/0!	#DIV/0!	#DIV/0!	#DIV/0!	#DIV/0!	#DIV/0!	#DIV/0!	#DIV/0!	#DIV/0!	#DIV/0!	#DIV/0!	#DIV/0!	#DIV/0!	#DIV/0!	#DIV/0!	#DIV/0!	#DIV/0!	#DIV/0!	#DIV/0!	#DIV/0!	#DIV/0!	#DIV/0!	#DIV/0!
33.605	92.5865	93.4658	93.3154	102.715	97.2353	95.9006	84.8023	92.9104	95.9379	93.2028	92.678	99.9598	100.789	94.8755	94.8446	93.7005	#DIV/0!	#DIV/0!	#DIV/0!	#DIV/0!	#DIV/0!	#DIV/0!	#DIV/0!	#DIV/0!	#DIV/0!	#DIV/0!	#DIV/0!	#DIV/0!	#DIV/0!	#DIV/0!	#DIV/0!	#DIV/0!	#DIV/0!	#DIV/0!	#DIV/0!	#DIV/0!	#DIV/0!	#DIV/0!	#DIV/0!	#DIV/0!	#DIV/0!	#DIV/0!	#DIV/0!	#DIV/0!	#DIV/0!	#DIV/0!	#DIV/0!	#DIV/0!	#DIV/0!
36.185	91.0843	90.6667	92.6939	105.589	101.986	94.0468	91.5354	92.8434	96.6057	94.6797	95.115	98.0372	100.065	97.7505	91.8596	97.8246	#DIV/0!	#DIV/0!	#DIV/0!	#DIV/0!	#DIV/0!	#DIV/0!	#DIV/0!	#DIV/0!	#DIV/0!	#DIV/0!	#DIV/0!	#DIV/0!	#DIV/0!	#DIV/0!	#DIV/0!	#DIV/0!	#DIV/0!	#DIV/0!	#DIV/0!	#DIV/0!	#DIV/0!	#DIV/0!	#DIV/0!	#DIV/0!	#DIV/0!	#DIV/0!	#DIV/0!	#DIV/0!	#DIV/0!	#DIV/0!	#DIV/0!	#DIV/0!	#DIV/0!
38.765	92.3934	88.2644	93.3665	106.597	102.457	92.9775	94.3662	93.0603	94.3895	93.2719	94.2831	98.2944	102.393	95.9437	93.051	96.9243	#DIV/0!	#DIV/0!	#DIV/0!	#DIV/0!	#DIV/0!	#DIV/0!	#DIV/0!	#DIV/0!	#DIV/0!	#DIV/0!	#DIV/0!	#DIV/0!	#DIV/0!	#DIV/0!	#DIV/0!	#DIV/0!	#DIV/0!	#DIV/0!	#DIV/0!	#DIV/0!	#DIV/0!	#DIV/0!	#DIV/0!	#DIV/0!	#DIV/0!	#DIV/0!	#DIV/0!	#DIV/0!	#DIV/0!	#DIV/0!	#DIV/0!	#DIV/0!	#DIV/0!
41.345	91.0356	85.3137	91.6669	104.824	105.176	94.0047	90.0888	91.254	96.9824	96.8687	93.2165	99.9925	104.768	98.5062	89.9501	98.5557	#DIV/0!	#DIV/0!	#DIV/0!	#DIV/0!	#DIV/0!	#DIV/0!	#DIV/0!	#DIV/0!	#DIV/0!	#DIV/0!	#DIV/0!	#DIV/0!	#DIV/0!	#DIV/0!	#DIV/0!	#DIV/0!	#DIV/0!	#DIV/0!	#DIV/0!	#DIV/0!	#DIV/0!	#DIV/0!	#DIV/0!	#DIV/0!	#DIV/0!	#DIV/0!	#DIV/0!	#DIV/0!	#DIV/0!	#DIV/0!	#DIV/0!	#DIV/0!	#DIV/0!
43.925	95.7352	85.0184	89.1662	104.694	106.805	93.9584	98.715	91.0489	95.5727	90.9243	93.7791	99.3914	108.711	99.583	92.6131	95.3021	#DIV/0!	#DIV/0!	#DIV/0!	#DIV/0!	#DIV/0!	#DIV/0!	#DIV/0!	#DIV/0!	#DIV/0!	#DIV/0!	#DIV/0!	#DIV/0!	#DIV/0!	#DIV/0!	#DIV/0!	#DIV/0!	#DIV/0!	#DIV/0!	#DIV/0!	#DIV/0!	#DIV/0!	#DIV/0!	#DIV/0!	#DIV/0!	#DIV/0!	#DIV/0!	#DIV/0!	#DIV/0!	#DIV/0!	#DIV/0!	#DIV/0!	#DIV/0!	#DIV/0!
46.505	92.5475	86.0655	88.0403	105.025	105.107	92.9171	90.0352	96.7676	96.8461	96.2828	94.9044	101.726	108.403	99.3454	93.138	95.8286	#DIV/0!	#DIV/0!	#DIV/0!	#DIV/0!	#DIV/0!	#DIV/0!	#DIV/0!	#DIV/0!	#DIV/0!	#DIV/0!	#DIV/0!	#DIV/0!	#DIV/0!	#DIV/0!	#DIV/0!	#DIV/0!	#DIV/0!	#DIV/0!	#DIV/0!	#DIV/0!	#DIV/0!	#DIV/0!	#DIV/0!	#DIV/0!	#DIV/0!	#DIV/0!	#DIV/0!	#DIV/0!	#DIV/0!	#DIV/0!	#DIV/0!	#DIV/0!	#DIV/0!
49.085	93.7528	85.7541	89.9542	106.227	107.482	92.0527	92.1158	93.151	99.3326	96.7751	91.0763	101.122	107.96	101.642	97.1438	98.8812	#DIV/0!	#DIV/0!	#DIV/0!	#DIV/0!	#DIV/0!	#DIV/0!	#DIV/0!	#DIV/0!	#DIV/0!	#DIV/0!	#DIV/0!	#DIV/0!	#DIV/0!	#DIV/0!	#DIV/0!	#DIV/0!	#DIV/0!	#DIV/0!	#DIV/0!	#DIV/0!	#DIV/0!	#DIV/0!	#DIV/0!	#DIV/0!	#DIV/0!	#DIV/0!	#DIV/0!	#DIV/0!	#DIV/0!	#DIV/0!	#DIV/0!	#DIV/0!	#DIV/0!
51.665	94.5785	85.6363	90.0828	104.153	101.24	94.7751	92.9418	94.3539	94.6437	93.4306	90.386	101.599	107.031	104.524	97.5785	96.5838	#DIV/0!	#DIV/0!	#DIV/0!	#DIV/0!	#DIV/0!	#DIV/0!	#DIV/0!	#DIV/0!	#DIV/0!	#DIV/0!	#DIV/0!	#DIV/0!	#DIV/0!	#DIV/0!	#DIV/0!	#DIV/0!	#DIV/0!	#DIV/0!	#DIV/0!	#DIV/0!	#DIV/0!	#DIV/0!	#DIV/0!	#DIV/0!	#DIV/0!	#DIV/0!	#DIV/0!	#DIV/0!	#DIV/0!	#DIV/0!	#DIV/0!	#DIV/0!	#DIV/0!
54.245	94.6418	85.6815	88.1062	103.471	106.936	91.8492	93.6071	94.5866	98.0708	93.0888	88.9707	102.493	104.53	99.8013	97.9552	95.663	#DIV/0!	#DIV/0!	#DIV/0!	#DIV/0!	#DIV/0!	#DIV/0!	#DIV/0!	#DIV/0!	#DIV/0!	#DIV/0!	#DIV/0!	#DIV/0!	#DIV/0!	#DIV/0!	#DIV/0!	#DIV/0!	#DIV/0!	#DIV/0!	#DIV/0!	#DIV/0!	#DIV/0!	#DIV/0!	#DIV/0!	#DIV/0!	#DIV/0!	#DIV/0!	#DIV/0!	#DIV/0!	#DIV/0!	#DIV/0!	#DIV/0!	#DIV/0!	#DIV/0!
56.84	98.149	87.3497	89.9657	106.433	105.167	93.6146	86.6865	92.1098	99.4204	89.7606	92.4157	100.175	105.751	102.18	93.753	95.1942	#DIV/0!	#DIV/0!	#DIV/0!	#DIV/0!	#DIV/0!	#DIV/0!	#DIV/0!	#DIV/0!	#DIV/0!	#DIV/0!	#DIV/0!	#DIV/0!	#DIV/0!	#DIV/0!	#DIV/0!	#DIV/0!	#DIV/0!	#DIV/0!	#DIV/0!	#DIV/0!	#DIV/0!	#DIV/0!	#DIV/0!	#DIV/0!	#DIV/0!	#DIV/0!	#DIV/0!	#DIV/0!	#DIV/0!	#DIV/0!	#DIV/0!	#DIV/0!	#DIV/0!
59.42	98.3048	86.9012	93.0269	105.781	105.795	95.582	88.1867	93.3482	94.8956	96.7344	92.4122	101.67	106.372	101.925	99.0726	97.3782	#DIV/0!	#DIV/0!	#DIV/0!	#DIV/0!	#DIV/0!	#DIV/0!	#DIV/0!	#DIV/0!	#DIV/0!	#DIV/0!	#DIV/0!	#DIV/0!	#DIV/0!	#DIV/0!	#DIV/0!	#DIV/0!	#DIV/0!	#DIV/0!	#DIV/0!	#DIV/0!	#DIV/0!	#DIV/0!	#DIV/0!	#DIV/0!	#DIV/0!	#DIV/0!	#DIV/0!	#DIV/0!	#DIV/0!	#DIV/0!	#DIV/0!	#DIV/0!	#DIV/0!
62	93.5241	89.9971	93.1737	104.049	102.008	94.6601	92.2632	95.6712	91.8938	93.2597	91.4422	103.101	105.043	100.801	97.9713	93.8288	#DIV/0!	#DIV/0!	#DIV/0!	#DIV/0!	#DIV/0!	#DIV/0!	#DIV/0!	#DIV/0!	#DIV/0!	#DIV/0!	#DIV/0!	#DIV/0!	#DIV/0!	#DIV/0!	#DIV/0!	#DIV/0!	#DIV/0!	#DIV/0!	#DIV/0!	#DIV/0!	#DIV/0!	#DIV/0!	#DIV/0!	#DIV/0!	#DIV/0!	#DIV/0!	#DIV/0!	#DIV/0!	#DIV/0!	#DIV/0!	#DIV/0!	#DIV/0!	#DIV/0!
64.58	95.9315	86.9464	89.0277	103.303	104.975	94.0861	92.7097	89.1874	95.4711	97.9306	94.1726	104.914	101.457	102.734	97.5076	99.2273	#DIV/0!	#DIV/0!	#DIV/0!	#DIV/0!	#DIV/0!	#DIV/0!	#DIV/0!	#DIV/0!	#DIV/0!	#DIV/0!	#DIV/0!	#DIV/0!	#DIV/0!	#DIV/0!	#DIV/0!	#DIV/0!	#DIV/0!	#DIV/0!	#DIV/0!	#DIV/0!	#DIV/0!	#DIV/0!	#DIV/0!	#DIV/0!	#DIV/0!	#DIV/0!	#DIV/0!	#DIV/0!	#DIV/0!	#DIV/0!	#DIV/0!	#DIV/0!	#DIV/0!
67.16	96.084	91.1248	88.5365	101.679	107.304	97.3629	88.5796	99.7097	94.8286	95.8027	95.9814	104.287	103.449	101.702	96.1133	95.7802	#DIV/0!	#DIV/0!	#DIV/0!	#DIV/0!	#DIV/0!	#DIV/0!	#DIV/0!	#DIV/0!	#DIV/0!	#DIV/0!	#DIV/0!	#DIV/0!	#DIV/0!	#DIV/0!	#DIV/0!	#DIV/0!	#DIV/0!	#DIV/0!	#DIV/0!	#DIV/0!	#DIV/0!	#DIV/0!	#DIV/0!	#DIV/0!	#DIV/0!	#DIV/0!	#DIV/0!	#DIV/0!	#DIV/0!	#DIV/0!	#DIV/0!	#DIV/0!	#DIV/0!
69.75	96.9713	87.1383	89.2305	98.7514	106.242	93.5851	90.8701	93.6322	98.2442	94.6187	94.221	102.261	100.181	103.98	101.581	98.6971	#DIV/0!	#DIV/0!	#DIV/0!	#DIV/0!	#DIV/0!	#DIV/0!	#DIV/0!	#DIV/0!	#DIV/0!	#DIV/0!	#DIV/0!	#DIV/0!	#DIV/0!	#DIV/0!	#DIV/0!	#DIV/0!	#DIV/0!	#DIV/0!	#DIV/0!	#DIV/0!	#DIV/0!	#DIV/0!	#DIV/0!	#DIV/0!	#DIV/0!	#DIV/0!	#DIV/0!	#DIV/0!	#DIV/0!	#DIV/0!	#DIV/0!	#DIV/0!	#DIV/0!
72.33	96.4652	89.2615	88.5282	97.6087	105.549	94.2741	92.7141	93.577	102.924	95.4894	91.2869	102.736	105.618	103.443	99.9614	93.4996	#DIV/0!	#DIV/0!	#DIV/0!	#DIV/0!	#DIV/0!	#DIV/0!	#DIV/0!	#DIV/0!	#DIV/0!	#DIV/0!	#DIV/0!	#DIV/0!	#DIV/0!	#DIV/0!	#DIV/0!	#DIV/0!	#DIV/0!	#DIV/0!	#DIV/0!	#DIV/0!	#DIV/0!	#DIV/0!	#DIV/0!	#DIV/0!	#DIV/0!	#DIV/0!	#DIV/0!	#DIV/0!	#DIV/0!	#DIV/0!	#DIV/0!	#DIV/0!	#DIV/0!
74.91	96.1326	88.4467	90.1833	96.242	106.843	93.9275	93.0445	87.8268	102.062	95.2982	93.465	102.425	109.515	102.19	98.9567	94.1432	#DIV/0!	#DIV/0!	#DIV/0!	#DIV/0!	#DIV/0!	#DIV/0!	#DIV/0!	#DIV/0!	#DIV/0!	#DIV/0!	#DIV/0!	#DIV/0!	#DIV/0!	#DIV/0!	#DIV/0!	#DIV/0!	#DIV/0!	#DIV/0!	#DIV/0!	#DIV/0!	#DIV/0!	#DIV/0!	#DIV/0!	#DIV/0!	#DIV/0!	#DIV/0!	#DIV/0!	#DIV/0!	#DIV/0!	#DIV/0!	#DIV/0!	#DIV/0!	#DIV/0!
77.5	98.381	89.0646	87.0512	98.6024	106.226	95.0867	93.2589	92.7803	103.21	93.3736	97.0998	104.238	106.253	102.606	99.9388	96.5615	#DIV/0!	#DIV/0!	#DIV/0!	#DIV/0!	#DIV/0!	#DIV/0!	#DIV/0!	#DIV/0!	#DIV/0!	#DIV/0!	#DIV/0!	#DIV/0!	#DIV/0!	#DIV/0!	#DIV/0!	#DIV/0!	#DIV/0!	#DIV/0!	#DIV/0!	#DIV/0!	#DIV/0!	#DIV/0!	#DIV/0!	#DIV/0!	#DIV/0!	#DIV/0!	#DIV/0!	#DIV/0!	#DIV/0!	#DIV/0!	#DIV/0!	#DIV/0!	#DIV/0!
80.08	100.623	86.9673	89.3426	100.078	112.929	94.399	91.5131	89.0809	102.371	93.6381	96.3991	105.896	103.968	98.3885	100.615	96.1206	#DIV/0!	#DIV/0!	#DIV/0!	#DIV/0!	#DIV/0!	#DIV/0!	#DIV/0!	#DIV/0!	#DIV/0!	#DIV/0!	#DIV/0!	#DIV/0!	#DIV/0!	#DIV/0!	#DIV/0!	#DIV/0!	#DIV/0!	#DIV/0!	#DIV/0!	#DIV/0!	#DIV/0!	#DIV/0!	#DIV/0!	#DIV/0!	#DIV/0!	#DIV/0!	#DIV/0!	#DIV/0!	#DIV/0!	#DIV/0!	#DIV/0!	#DIV/0!	#DIV/0!
82.66	101.22	86.7495	87.6578	98.5376	108.516	95.9048	89.6914	89.3097	103.518	93.2719	98.4391	106.712	106.792	99.8634	100.254	97.0266	#DIV/0!	#DIV/0!	#DIV/0!	#DIV/0!	#DIV/0!	#DIV/0!	#DIV/0!	#DIV/0!	#DIV/0!	#DIV/0!	#DIV/0!	#DIV/0!	#DIV/0!	#DIV/0!	#DIV/0!	#DIV/0!	#DIV/0!	#DIV/0!	#DIV/0!	#DIV/0!	#DIV/0!	#DIV/0!	#DIV/0!	#DIV/0!	#DIV/0!	#DIV/0!	#DIV/0!	#DIV/0!	#DIV/0!	#DIV/0!	#DIV/0!	#DIV/0!	#DIV/0!
85.24	101.499	88.4161	89.8355	100.533	111.259	96.2023	89.7316	90.2246	104.699	88.3528	99.7715	104.093	108.741	99.4545	97.7524	96.4201	#DIV/0!	#DIV/0!	#DIV/0!	#DIV/0!	#DIV/0!	#DIV/0!	#DIV/0!	#DIV/0!	#DIV/0!	#DIV/0!	#DIV/0!	#DIV/0!	#DIV/0!	#DIV/0!	#DIV/0!	#DIV/0!	#DIV/0!	#DIV/0!	#DIV/0!	#DIV/0!	#DIV/0!	#DIV/0!	#DIV/0!	#DIV/0!	#DIV/0!	#DIV/0!	#DIV/0!	#DIV/0!	#DIV/0!	#DIV/0!	#DIV/0!	#DIV/0!	#DIV/0!
87.83	99.6642	88.7984	90.4949	102.166	106.517	97.5762	89.9325	92.9104	104.125	87.9134	96.6476	106.392	110.715	99.9726	102.025	96.1076	#DIV/0!	#DIV/0!	#DIV/0!	#DIV/0!	#DIV/0!	#DIV/0!	#DIV/0!	#DIV/0!	#DIV/0!	#DIV/0!	#DIV/0!	#DIV/0!	#DIV/0!	#DIV/0!	#DIV/0!	#DIV/0!	#DIV/0!	#DIV/0!	#DIV/0!	#DIV/0!	#DIV/0!	#DIV/0!	#DIV/0!	#DIV/0!	#DIV/0!	#DIV/0!	#DIV/0!	#DIV/0!	#DIV/0!	#DIV/0!	#DIV/0!	#DIV/0!	#DIV/0!
90.41	100.118	88.7791	88.5365	101.76	111.684	98.3115	83.1949	94.4288	100.516	89.8745	98.377	107.531	106.614	99.7714	101.694	93.9814	#DIV/0!	#DIV/0!	#DIV/0!	#DIV/0!	#DIV/0!	#DIV/0!	#DIV/0!	#DIV/0!	#DIV/0!	#DIV/0!	#DIV/0!	#DIV/0!	#DIV/0!	#DIV/0!	#DIV/0!	#DIV/0!	#DIV/0!	#DIV/0!	#DIV/0!	#DIV/0!	#DIV/0!	#DIV/0!	#DIV/0!	#DIV/0!	#DIV/0!	#DIV/0!	#DIV/0!	#DIV/0!	#DIV/0!	#DIV/0!	#DIV/0!	#DIV/0!	#DIV/0!
92.99	101.277	90.9925	89.3096	104.55	110.954	99.712	87.2714	87.4876	99.9982	89.0893	93.648	103.913	107.927	98.6025	101.749	93.3024	#DIV/0!	#DIV/0!	#DIV/0!	#DIV/0!	#DIV/0!	#DIV/0!	#DIV/0!	#DIV/0!	#DIV/0!	#DIV/0!	#DIV/0!	#DIV/0!	#DIV/0!	#DIV/0!	#DIV/0!	#DIV/0!	#DIV/0!	#DIV/0!	#DIV/0!	#DIV/0!	#DIV/0!	#DIV/0!	#DIV/0!	#DIV/0!	#DIV/0!	#DIV/0!	#DIV/0!	#DIV/0!	#DIV/0!	#DIV/0!	#DIV/0!	#DIV/0!	#DIV/0!
95.575	96.8188	86.7624	89.725	103.596	107.6	98.5824	85.5345	84.8728	95.7022	88.4464	90.5482	105.758	104.834	99.2961	101.233	91.2245	#DIV/0!	#DIV/0!	#DIV/0!	#DIV/0!	#DIV/0!	#DIV/0!	#DIV/0!	#DIV/0!	#DIV/0!	#DIV/0!	#DIV/0!	#DIV/0!	#DIV/0!	#DIV/0!	#DIV/0!	#DIV/0!	#DIV/0!	#DIV/0!	#DIV/0!	#DIV/0!	#DIV/0!	#DIV/0!	#DIV/0!	#DIV/0!	#DIV/0!	#DIV/0!	#DIV/0!	#DIV/0!	#DIV/0!	#DIV/0!	#DIV/0!	#DIV/0!	#DIV/0!
98.165	96.4133	89.0243	90.5262	104.318	109.43	97.9284	86.1194	89.2189	99.3187	89.2032	95.9296	106.794	100.114	98.9429	101.243	90.0414	#DIV/0!	#DIV/0!	#DIV/0!	#DIV/0!	#DIV/0!	#DIV/0!	#DIV/0!	#DIV/0!	#DIV/0!	#DIV/0!	#DIV/0!	#DIV/0!	#DIV/0!	#DIV/0!	#DIV/0!	#DIV/0!	#DIV/0!	#DIV/0!	#DIV/0!	#DIV/0!	#DIV/0!	#DIV/0!	#DIV/0!	#DIV/0!	#DIV/0!	#DIV/0!	#DIV/0!	#DIV/0!	#DIV/0!	#DIV/0!	#DIV/0!	#DIV/0!	#DIV/0!
100.745	93.9848	87.1383	91.6669	105.332	112.18	96.5728	87.767	91.5182	98.3089	87.4089	93.9137	105.119	102.476	100.722	104.833	94.0446	#DIV/0!	#DIV/0!	#DIV/0!	#DIV/0!	#DIV/0!	#DIV/0!	#DIV/0!	#DIV/0!	#DIV/0!	#DIV/0!	#DIV/0!	#DIV/0!	#DIV/0!	#DIV/0!	#DIV/0!	#DIV/0!	#DIV/0!	#DIV/0!	#DIV/0!	#DIV/0!	#DIV/0!	#DIV/0!	#DIV/0!	#DIV/0!	#DIV/0!	#DIV/0!	#DIV/0!	#DIV/0!	#DIV/0!	#DIV/0!	#DIV/0!	#DIV/0!	#DIV/0!
103.325	95.0003	93.9191	93.8017	102.176	110.765	95.9174	85.0702	88.9744	98.9929	90.0495	94.4488	105.922	97.9149	100.056	99.195	88.8322	#DIV/0!	#DIV/0!	#DIV/0!	#DIV/0!	#DIV/0!	#DIV/0!	#DIV/0!	#DIV/0!	#DIV/0!	#DIV/0!	#DIV/0!	#DIV/0!	#DIV/0!	#DIV/0!	#DIV/0!	#DIV/0!	#DIV/0!	#DIV/0!	#DIV/0!	#DIV/0!	#DIV/0!	#DIV/0!	#DIV/0!	#DIV/0!	#DIV/0!	#DIV/0!	#DIV/0!	#DIV/0!	#DIV/0!	#DIV/0!	#DIV/0!	#DIV/0!	#DIV/0!
105.92	95.5908	91.5443	91.1872	101.728	108.84	99.8762	87.5527	91.5774	95.1175	89.5734	93.824	103.279	102.903	97.9624	102.547	93.2205	#DIV/0!	#DIV/0!	#DIV/0!	#DIV/0!	#DIV/0!	#DIV/0!	#DIV/0!	#DIV/0!	#DIV/0!	#DIV/0!	#DIV/0!	#DIV/0!	#DIV/0!	#DIV/0!	#DIV/0!	#DIV/0!	#DIV/0!	#DIV/0!	#DIV/0!	#DIV/0!	#DIV/0!	#DIV/0!	#DIV/0!	#DIV/0!	#DIV/0!	#DIV/0!	#DIV/0!	#DIV/0!	#DIV/0!	#DIV/0!	#DIV/0!	#DIV/0!	#DIV/0!
108.5	97.1546	92.1428	91.7213	100.486	110.768	97.9438	88.919	88.4696	97.8837	88.5603	95.2669	106.726	103.366	96.8022	101.749	90.5381	#DIV/0!	#DIV/0!	#DIV/0!	#DIV/0!	#DIV/0!	#DIV/0!	#DIV/0!	#DIV/0!	#DIV/0!	#DIV/0!	#DIV/0!	#DIV/0!	#DIV/0!	#DIV/0!	#DIV/0!	#DIV/0!	#DIV/0!	#DIV/0!	#DIV/0!	#DIV/0!	#DIV/0!	#DIV/0!	#DIV/0!	#DIV/0!	#DIV/0!	#DIV/0!	#DIV/0!	#DIV/0!	#DIV/0!	#DIV/0!	#DIV/0!	#DIV/0!	#DIV/0!
111.08	100.365	92.3284	90.8625	101.967	111.303	96.062	85.6685	90.1655	96.3145	90.3872	96.3542	99.6955	103.773	94.2204	102.161	92.6476	#DIV/0!	#DIV/0!	#DIV/0!	#DIV/0!	#DIV/0!	#DIV/0!	#DIV/0!	#DIV/0!	#DIV/0!	#DIV/0!	#DIV/0!	#DIV/0!	#DIV/0!	#DIV/0!	#DIV/0!	#DIV/0!	#DIV/0!	#DIV/0!	#DIV/0!	#DIV/0!	#DIV/0!	#DIV/0!	#DIV/0!	#DIV/0!	#DIV/0!	#DIV/0!	#DIV/0!	#DIV/0!	#DIV/0!	#DIV/0!	#DIV/0!	#DIV/0!	#DIV/0!
113.66	96.0093	95.6276	91.2548	101.581	114.238	100.452	94.4778	86.5726	99.7647	87.5269	94.8319	105.307	100.181	93.9849	98.3191	92.203	#DIV/0!	#DIV/0!	#DIV/0!	#DIV/0!	#DIV/0!	#DIV/0!	#DIV/0!	#DIV/0!	#DIV/0!	#DIV/0!	#DIV/0!	#DIV/0!	#DIV/0!	#DIV/0!	#DIV/0!	#DIV/0!	#DIV/0!	#DIV/0!	#DIV/0!	#DIV/0!	#DIV/0!	#DIV/0!	#DIV/0!	#DIV/0!	#DIV/0!	#DIV/0!	#DIV/0!	#DIV/0!	#DIV/0!	#DIV/0!	#DIV/0!	#DIV/0!	#DIV/0!
116.24	97.1368	94.3321	89.5717	99.2175	110.527	100.589	85.097	89.0849	101.038	85.639	94.3521	107.737	100.214	95.8795	103.71	92.056	#DIV/0!	#DIV/0!	#DIV/0!	#DIV/0!	#DIV/0!	#DIV/0!	#DIV/0!	#DIV/0!	#DIV/0!	#DIV/0!	#DIV/0!	#DIV/0!	#DIV/0!	#DIV/0!	#DIV/0!	#DIV/0!	#DIV/0!	#DIV/0!	#DIV/0!	#DIV/0!	#DIV/0!	#DIV/0!	#DIV/0!	#DIV/0!	#DIV/0!	#DIV/0!	#DIV/0!	#DIV/0!	#DIV/0!	#DIV/0!	#DIV/0!	#DIV/0!	#DIV/0!
OGG1-GFP deNEDDi 405
time	CELL 1	CELL 2	CELL 3	CELL 4	CELL 5	CELL 6	CELL 7	CELL 8	CELL 9	CELL 10	CELL 11	CELL 12	CELL 13	CELL 14	CELL 15	CELL 16	CELL 17	CELL 18	CELL 19	CELL 20	CELL 21	CELL 22	CELL 23	CELL 24	CELL 25	CELL 26	CELL 27	CELL 28	CELL 29	CELL 30	CELL 31	CELL 32	CELL 33	CELL 34	CELL 35	CELL 36	CELL 37	CELL 38	CELL 39	CELL 40	CELL 41	CELL 42	CELL 43	CELL 44	CELL 45	CELL 46	CELL 47	CELL 48	CELL 49
0	101.779	95.4659	100.233	97.195	100.587	102.904	99.0404	97.1245	102.26	101.909	100.63	102.428	104.423	101.161	102.208	99.9574	#DIV/0!	#DIV/0!	#DIV/0!	#DIV/0!	#DIV/0!	#DIV/0!	#DIV/0!	#DIV/0!	#DIV/0!	#DIV/0!	#DIV/0!	#DIV/0!	#DIV/0!	#DIV/0!	#DIV/0!	#DIV/0!	#DIV/0!	#DIV/0!	#DIV/0!	#DIV/0!	#DIV/0!	#DIV/0!	#DIV/0!	#DIV/0!	#DIV/0!	#DIV/0!	#DIV/0!	#DIV/0!	#DIV/0!	#DIV/0!	#DIV/0!	#DIV/0!	#DIV/0!
2.595	104.061	104.954	101.205	98.5859	99.2726	99.1912	100.021	98.9744	100.639	101.548	98.7265	98.1618	98.4421	98.8335	101.526	97.8604	#DIV/0!	#DIV/0!	#DIV/0!	#DIV/0!	#DIV/0!	#DIV/0!	#DIV/0!	#DIV/0!	#DIV/0!	#DIV/0!	#DIV/0!	#DIV/0!	#DIV/0!	#DIV/0!	#DIV/0!	#DIV/0!	#DIV/0!	#DIV/0!	#DIV/0!	#DIV/0!	#DIV/0!	#DIV/0!	#DIV/0!	#DIV/0!	#DIV/0!	#DIV/0!	#DIV/0!	#DIV/0!	#DIV/0!	#DIV/0!	#DIV/0!	#DIV/0!	#DIV/0!
5.175	100.761	101.446	101.371	102.728	95.8583	100.811	100.251	101.841	98.3204	99.5808	100.613	97.6681	97.3175	99.0275	99.5975	100.398	#DIV/0!	#DIV/0!	#DIV/0!	#DIV/0!	#DIV/0!	#DIV/0!	#DIV/0!	#DIV/0!	#DIV/0!	#DIV/0!	#DIV/0!	#DIV/0!	#DIV/0!	#DIV/0!	#DIV/0!	#DIV/0!	#DIV/0!	#DIV/0!	#DIV/0!	#DIV/0!	#DIV/0!	#DIV/0!	#DIV/0!	#DIV/0!	#DIV/0!	#DIV/0!	#DIV/0!	#DIV/0!	#DIV/0!	#DIV/0!	#DIV/0!	#DIV/0!	#DIV/0!
7.755	97.2875	102.133	99.3729	101.66	102.644	98.9446	101.555	103.269	97.649	99.0838	100.012	100.911	101.099	98.1481	97.5449	100.826	#DIV/0!	#DIV/0!	#DIV/0!	#DIV/0!	#DIV/0!	#DIV/0!	#DIV/0!	#DIV/0!	#DIV/0!	#DIV/0!	#DIV/0!	#DIV/0!	#DIV/0!	#DIV/0!	#DIV/0!	#DIV/0!	#DIV/0!	#DIV/0!	#DIV/0!	#DIV/0!	#DIV/0!	#DIV/0!	#DIV/0!	#DIV/0!	#DIV/0!	#DIV/0!	#DIV/0!	#DIV/0!	#DIV/0!	#DIV/0!	#DIV/0!	#DIV/0!	#DIV/0!
10.335	96.1112	96.0015	97.8174	99.8303	101.637	98.1494	99.1327	98.7915	101.132	97.8781	100.018	100.831	98.7181	102.83	99.1236	100.958	#DIV/0!	#DIV/0!	#DIV/0!	#DIV/0!	#DIV/0!	#DIV/0!	#DIV/0!	#DIV/0!	#DIV/0!	#DIV/0!	#DIV/0!	#DIV/0!	#DIV/0!	#DIV/0!	#DIV/0!	#DIV/0!	#DIV/0!	#DIV/0!	#DIV/0!	#DIV/0!	#DIV/0!	#DIV/0!	#DIV/0!	#DIV/0!	#DIV/0!	#DIV/0!	#DIV/0!	#DIV/0!	#DIV/0!	#DIV/0!	#DIV/0!	#DIV/0!	#DIV/0!
12.935	0	0	0	0	0	0	0	0	0	0	0	0	0	0	0	0	#DIV/0!	#DIV/0!	#DIV/0!	#DIV/0!	#DIV/0!	#DIV/0!	#DIV/0!	#DIV/0!	#DIV/0!	#DIV/0!	#DIV/0!	#DIV/0!	#DIV/0!	#DIV/0!	#DIV/0!	#DIV/0!	#DIV/0!	#DIV/0!	#DIV/0!	#DIV/0!	#DIV/0!	#DIV/0!	#DIV/0!	#DIV/0!	#DIV/0!	#DIV/0!	#DIV/0!	#DIV/0!	#DIV/0!	#DIV/0!	#DIV/0!	#DIV/0!	#DIV/0!
15.54	82.8299	80.6804	85.9677	84.7308	87.3084	90.4901	87.2732	89.0744	91.8774	87.274	93.1106	94.5342	96.3186	91.1423	86.5714	89.5883	#DIV/0!	#DIV/0!	#DIV/0!	#DIV/0!	#DIV/0!	#DIV/0!	#DIV/0!	#DIV/0!	#DIV/0!	#DIV/0!	#DIV/0!	#DIV/0!	#DIV/0!	#DIV/0!	#DIV/0!	#DIV/0!	#DIV/0!	#DIV/0!	#DIV/0!	#DIV/0!	#DIV/0!	#DIV/0!	#DIV/0!	#DIV/0!	#DIV/0!	#DIV/0!	#DIV/0!	#DIV/0!	#DIV/0!	#DIV/0!	#DIV/0!	#DIV/0!	#DIV/0!
18.12	88.9752	84.2689	92.1537	94.8593	94.2042	92.564	89.8133	96.3114	97.3147	91.5273	94.5897	95.0963	92.6422	94.4004	87.0834	91.9587	#DIV/0!	#DIV/0!	#DIV/0!	#DIV/0!	#DIV/0!	#DIV/0!	#DIV/0!	#DIV/0!	#DIV/0!	#DIV/0!	#DIV/0!	#DIV/0!	#DIV/0!	#DIV/0!	#DIV/0!	#DIV/0!	#DIV/0!	#DIV/0!	#DIV/0!	#DIV/0!	#DIV/0!	#DIV/0!	#DIV/0!	#DIV/0!	#DIV/0!	#DIV/0!	#DIV/0!	#DIV/0!	#DIV/0!	#DIV/0!	#DIV/0!	#DIV/0!	#DIV/0!
20.7	90.7223	88.8874	95.0959	91.4088	95.2751	96.4358	92.0439	97.6836	96.5299	93.1278	95.6582	95.5887	97.7439	95.3668	89.4643	94.1623	#DIV/0!	#DIV/0!	#DIV/0!	#DIV/0!	#DIV/0!	#DIV/0!	#DIV/0!	#DIV/0!	#DIV/0!	#DIV/0!	#DIV/0!	#DIV/0!	#DIV/0!	#DIV/0!	#DIV/0!	#DIV/0!	#DIV/0!	#DIV/0!	#DIV/0!	#DIV/0!	#DIV/0!	#DIV/0!	#DIV/0!	#DIV/0!	#DIV/0!	#DIV/0!	#DIV/0!	#DIV/0!	#DIV/0!	#DIV/0!	#DIV/0!	#DIV/0!	#DIV/0!
23.28	95.844	91.9951	97.0742	94.8027	95.5932	98.7531	93.5286	101.77	97.1357	93.9122	99.0881	100.102	96.8541	93.6861	91.2906	93.736	#DIV/0!	#DIV/0!	#DIV/0!	#DIV/0!	#DIV/0!	#DIV/0!	#DIV/0!	#DIV/0!	#DIV/0!	#DIV/0!	#DIV/0!	#DIV/0!	#DIV/0!	#DIV/0!	#DIV/0!	#DIV/0!	#DIV/0!	#DIV/0!	#DIV/0!	#DIV/0!	#DIV/0!	#DIV/0!	#DIV/0!	#DIV/0!	#DIV/0!	#DIV/0!	#DIV/0!	#DIV/0!	#DIV/0!	#DIV/0!	#DIV/0!	#DIV/0!	#DIV/0!
25.86	91.8189	93.1468	97.6139	96.0438	96.3461	95.5141	95.4274	100.458	98.0519	96.5967	98.3486	96.5747	97.4164	92.5783	89.88	96.484	#DIV/0!	#DIV/0!	#DIV/0!	#DIV/0!	#DIV/0!	#DIV/0!	#DIV/0!	#DIV/0!	#DIV/0!	#DIV/0!	#DIV/0!	#DIV/0!	#DIV/0!	#DIV/0!	#DIV/0!	#DIV/0!	#DIV/0!	#DIV/0!	#DIV/0!	#DIV/0!	#DIV/0!	#DIV/0!	#DIV/0!	#DIV/0!	#DIV/0!	#DIV/0!	#DIV/0!	#DIV/0!	#DIV/0!	#DIV/0!	#DIV/0!	#DIV/0!	#DIV/0!
28.44	92.0323	95.7837	98.7625	93.3619	93.7341	97.2861	98.1696	104.834	98.7949	95.391	95.7013	97.4776	97.7212	95.5663	91.2548	99.6376	#DIV/0!	#DIV/0!	#DIV/0!	#DIV/0!	#DIV/0!	#DIV/0!	#DIV/0!	#DIV/0!	#DIV/0!	#DIV/0!	#DIV/0!	#DIV/0!	#DIV/0!	#DIV/0!	#DIV/0!	#DIV/0!	#DIV/0!	#DIV/0!	#DIV/0!	#DIV/0!	#DIV/0!	#DIV/0!	#DIV/0!	#DIV/0!	#DIV/0!	#DIV/0!	#DIV/0!	#DIV/0!	#DIV/0!	#DIV/0!	#DIV/0!	#DIV/0!	#DIV/0!
31.02	95.5682	96.5705	100.923	90.6801	94.2961	101.158	95.6944	101.78	102.143	97.0074	97.7697	97.5903	95.6987	97.2669	91.2156	100.361	#DIV/0!	#DIV/0!	#DIV/0!	#DIV/0!	#DIV/0!	#DIV/0!	#DIV/0!	#DIV/0!	#DIV/0!	#DIV/0!	#DIV/0!	#DIV/0!	#DIV/0!	#DIV/0!	#DIV/0!	#DIV/0!	#DIV/0!	#DIV/0!	#DIV/0!	#DIV/0!	#DIV/0!	#DIV/0!	#DIV/0!	#DIV/0!	#DIV/0!	#DIV/0!	#DIV/0!	#DIV/0!	#DIV/0!	#DIV/0!	#DIV/0!	#DIV/0!	#DIV/0!
33.6	97.4315	98.142	98.0367	93.7379	99.4246	104.173	101.191	106.745	103.364	98.9005	97.8858	96.5519	93.2971	96.0649	91.0498	100.013	#DIV/0!	#DIV/0!	#DIV/0!	#DIV/0!	#DIV/0!	#DIV/0!	#DIV/0!	#DIV/0!	#DIV/0!	#DIV/0!	#DIV/0!	#DIV/0!	#DIV/0!	#DIV/0!	#DIV/0!	#DIV/0!	#DIV/0!	#DIV/0!	#DIV/0!	#DIV/0!	#DIV/0!	#DIV/0!	#DIV/0!	#DIV/0!	#DIV/0!	#DIV/0!	#DIV/0!	#DIV/0!	#DIV/0!	#DIV/0!	#DIV/0!	#DIV/0!	#DIV/0!
36.18	94.541	99.07	101.195	93.3154	96.7066	107.341	102.04	102.181	103.415	96.7395	97.6983	98.2678	92.9655	97.3086	91.3892	97.6264	#DIV/0!	#DIV/0!	#DIV/0!	#DIV/0!	#DIV/0!	#DIV/0!	#DIV/0!	#DIV/0!	#DIV/0!	#DIV/0!	#DIV/0!	#DIV/0!	#DIV/0!	#DIV/0!	#DIV/0!	#DIV/0!	#DIV/0!	#DIV/0!	#DIV/0!	#DIV/0!	#DIV/0!	#DIV/0!	#DIV/0!	#DIV/0!	#DIV/0!	#DIV/0!	#DIV/0!	#DIV/0!	#DIV/0!	#DIV/0!	#DIV/0!	#DIV/0!	#DIV/0!
38.76	98.7866	101.275	99.2055	91.7482	100.192	103.29	99.7365	104.361	103.28	94.2999	96.2296	98.7092	93.3981	95.0242	92.8716	102.43	#DIV/0!	#DIV/0!	#DIV/0!	#DIV/0!	#DIV/0!	#DIV/0!	#DIV/0!	#DIV/0!	#DIV/0!	#DIV/0!	#DIV/0!	#DIV/0!	#DIV/0!	#DIV/0!	#DIV/0!	#DIV/0!	#DIV/0!	#DIV/0!	#DIV/0!	#DIV/0!	#DIV/0!	#DIV/0!	#DIV/0!	#DIV/0!	#DIV/0!	#DIV/0!	#DIV/0!	#DIV/0!	#DIV/0!	#DIV/0!	#DIV/0!	#DIV/0!	#DIV/0!
41.34	95.2038	103.398	97.4898	95.0356	98.9474	110.602	102.526	104.194	106.548	97.0867	97.1581	101.738	92.5557	95.6043	93.2649	99.8322	#DIV/0!	#DIV/0!	#DIV/0!	#DIV/0!	#DIV/0!	#DIV/0!	#DIV/0!	#DIV/0!	#DIV/0!	#DIV/0!	#DIV/0!	#DIV/0!	#DIV/0!	#DIV/0!	#DIV/0!	#DIV/0!	#DIV/0!	#DIV/0!	#DIV/0!	#DIV/0!	#DIV/0!	#DIV/0!	#DIV/0!	#DIV/0!	#DIV/0!	#DIV/0!	#DIV/0!	#DIV/0!	#DIV/0!	#DIV/0!	#DIV/0!	#DIV/0!	#DIV/0!
43.92	96.5883	103.547	98.9342	98.1866	98.2476	104.413	101.081	101.2	105.784	98.2448	98.0703	99.286	97.1136	95.5554	90.6767	99.677	#DIV/0!	#DIV/0!	#DIV/0!	#DIV/0!	#DIV/0!	#DIV/0!	#DIV/0!	#DIV/0!	#DIV/0!	#DIV/0!	#DIV/0!	#DIV/0!	#DIV/0!	#DIV/0!	#DIV/0!	#DIV/0!	#DIV/0!	#DIV/0!	#DIV/0!	#DIV/0!	#DIV/0!	#DIV/0!	#DIV/0!	#DIV/0!	#DIV/0!	#DIV/0!	#DIV/0!	#DIV/0!	#DIV/0!	#DIV/0!	#DIV/0!	#DIV/0!	#DIV/0!
46.5	96.2483	103.143	96.7525	90.8332	102.98	103.381	100.493	103.579	108.631	101.507	101.128	100.28	96.2362	95.1674	91.7086	100.423	#DIV/0!	#DIV/0!	#DIV/0!	#DIV/0!	#DIV/0!	#DIV/0!	#DIV/0!	#DIV/0!	#DIV/0!	#DIV/0!	#DIV/0!	#DIV/0!	#DIV/0!	#DIV/0!	#DIV/0!	#DIV/0!	#DIV/0!	#DIV/0!	#DIV/0!	#DIV/0!	#DIV/0!	#DIV/0!	#DIV/0!	#DIV/0!	#DIV/0!	#DIV/0!	#DIV/0!	#DIV/0!	#DIV/0!	#DIV/0!	#DIV/0!	#DIV/0!	#DIV/0!
49.08	94.6122	102.851	97.0714	93.9509	98.9474	110.628	100.083	106.796	107.5	103.177	98.8813	100.32	96.195	95.3705	93.6727	99.9087	#DIV/0!	#DIV/0!	#DIV/0!	#DIV/0!	#DIV/0!	#DIV/0!	#DIV/0!	#DIV/0!	#DIV/0!	#DIV/0!	#DIV/0!	#DIV/0!	#DIV/0!	#DIV/0!	#DIV/0!	#DIV/0!	#DIV/0!	#DIV/0!	#DIV/0!	#DIV/0!	#DIV/0!	#DIV/0!	#DIV/0!	#DIV/0!	#DIV/0!	#DIV/0!	#DIV/0!	#DIV/0!	#DIV/0!	#DIV/0!	#DIV/0!	#DIV/0!	#DIV/0!
51.665	93.7152	98.1538	98.5302	95.9273	101.446	105.728	103.21	102.146	103.597	102.47	100.896	100.692	91.289	93.7369	91.4049	101.906	#DIV/0!	#DIV/0!	#DIV/0!	#DIV/0!	#DIV/0!	#DIV/0!	#DIV/0!	#DIV/0!	#DIV/0!	#DIV/0!	#DIV/0!	#DIV/0!	#DIV/0!	#DIV/0!	#DIV/0!	#DIV/0!	#DIV/0!	#DIV/0!	#DIV/0!	#DIV/0!	#DIV/0!	#DIV/0!	#DIV/0!	#DIV/0!	#DIV/0!	#DIV/0!	#DIV/0!	#DIV/0!	#DIV/0!	#DIV/0!	#DIV/0!	#DIV/0!	#DIV/0!
54.245	93.3821	98.2381	99.9977	96.1569	98.3395	109.109	99.9137	103.675	104.065	103.427	103.09	97.9606	96.3783	95.7041	94.1377	99.67	#DIV/0!	#DIV/0!	#DIV/0!	#DIV/0!	#DIV/0!	#DIV/0!	#DIV/0!	#DIV/0!	#DIV/0!	#DIV/0!	#DIV/0!	#DIV/0!	#DIV/0!	#DIV/0!	#DIV/0!	#DIV/0!	#DIV/0!	#DIV/0!	#DIV/0!	#DIV/0!	#DIV/0!	#DIV/0!	#DIV/0!	#DIV/0!	#DIV/0!	#DIV/0!	#DIV/0!	#DIV/0!	#DIV/0!	#DIV/0!	#DIV/0!	#DIV/0!	#DIV/0!
56.84	94.3086	99.4036	99.1031	92.1907	98.8591	109.278	100.807	106.379	102.412	100.104	101.201	97.7003	96.642	92.0362	93.9427	100.036	#DIV/0!	#DIV/0!	#DIV/0!	#DIV/0!	#DIV/0!	#DIV/0!	#DIV/0!	#DIV/0!	#DIV/0!	#DIV/0!	#DIV/0!	#DIV/0!	#DIV/0!	#DIV/0!	#DIV/0!	#DIV/0!	#DIV/0!	#DIV/0!	#DIV/0!	#DIV/0!	#DIV/0!	#DIV/0!	#DIV/0!	#DIV/0!	#DIV/0!	#DIV/0!	#DIV/0!	#DIV/0!	#DIV/0!	#DIV/0!	#DIV/0!	#DIV/0!	#DIV/0!
59.42	95.3773	99.5507	97.3556	100.333	101.386	106.292	98.1072	105.469	103.182	103.751	99.9958	97.9243	97.2393	95.0949	91.9461	98.9494	#DIV/0!	#DIV/0!	#DIV/0!	#DIV/0!	#DIV/0!	#DIV/0!	#DIV/0!	#DIV/0!	#DIV/0!	#DIV/0!	#DIV/0!	#DIV/0!	#DIV/0!	#DIV/0!	#DIV/0!	#DIV/0!	#DIV/0!	#DIV/0!	#DIV/0!	#DIV/0!	#DIV/0!	#DIV/0!	#DIV/0!	#DIV/0!	#DIV/0!	#DIV/0!	#DIV/0!	#DIV/0!	#DIV/0!	#DIV/0!	#DIV/0!	#DIV/0!	#DIV/0!
62	97.1539	100.742	97.4797	94.8759	99.0605	106.075	101.281	99.6097	99.4575	103.018	102.387	93.2544	97.3876	95.6152	92.2699	102.437	#DIV/0!	#DIV/0!	#DIV/0!	#DIV/0!	#DIV/0!	#DIV/0!	#DIV/0!	#DIV/0!	#DIV/0!	#DIV/0!	#DIV/0!	#DIV/0!	#DIV/0!	#DIV/0!	#DIV/0!	#DIV/0!	#DIV/0!	#DIV/0!	#DIV/0!	#DIV/0!	#DIV/0!	#DIV/0!	#DIV/0!	#DIV/0!	#DIV/0!	#DIV/0!	#DIV/0!	#DIV/0!	#DIV/0!	#DIV/0!	#DIV/0!	#DIV/0!	#DIV/0!
64.58	96.8555	104.45	98.0858	92.214	98.4208	111.728	102.838	108.671	103.367	103.935	104.168	95.7202	92.9944	95.8527	93.6906	95.9581	#DIV/0!	#DIV/0!	#DIV/0!	#DIV/0!	#DIV/0!	#DIV/0!	#DIV/0!	#DIV/0!	#DIV/0!	#DIV/0!	#DIV/0!	#DIV/0!	#DIV/0!	#DIV/0!	#DIV/0!	#DIV/0!	#DIV/0!	#DIV/0!	#DIV/0!	#DIV/0!	#DIV/0!	#DIV/0!	#DIV/0!	#DIV/0!	#DIV/0!	#DIV/0!	#DIV/0!	#DIV/0!	#DIV/0!	#DIV/0!	#DIV/0!	#DIV/0!	#DIV/0!
67.175	95.9603	95.8995	97.3008	97.2217	100.435	108.564	99.462	107.67	101.988	101.086	102.735	97.0899	96.4607	94.172	92.6912	100.416	#DIV/0!	#DIV/0!	#DIV/0!	#DIV/0!	#DIV/0!	#DIV/0!	#DIV/0!	#DIV/0!	#DIV/0!	#DIV/0!	#DIV/0!	#DIV/0!	#DIV/0!	#DIV/0!	#DIV/0!	#DIV/0!	#DIV/0!	#DIV/0!	#DIV/0!	#DIV/0!	#DIV/0!	#DIV/0!	#DIV/0!	#DIV/0!	#DIV/0!	#DIV/0!	#DIV/0!	#DIV/0!	#DIV/0!	#DIV/0!	#DIV/0!	#DIV/0!	#DIV/0!
69.755	92.9431	97.5475	97.7308	99.1781	97.1201	108.191	104.51	105.51	105.244	102.889	104.213	97.4052	96.09	94.9389	91.0968	98.1964	#DIV/0!	#DIV/0!	#DIV/0!	#DIV/0!	#DIV/0!	#DIV/0!	#DIV/0!	#DIV/0!	#DIV/0!	#DIV/0!	#DIV/0!	#DIV/0!	#DIV/0!	#DIV/0!	#DIV/0!	#DIV/0!	#DIV/0!	#DIV/0!	#DIV/0!	#DIV/0!	#DIV/0!	#DIV/0!	#DIV/0!	#DIV/0!	#DIV/0!	#DIV/0!	#DIV/0!	#DIV/0!	#DIV/0!	#DIV/0!	#DIV/0!	#DIV/0!	#DIV/0!
72.335	94.5914	97.9223	95.8304	95.9606	99.5695	107.772	99.7041	105.444	101.869	103.18	106.722	97.5849	96.6873	96.5054	91.4184	97.3321	#DIV/0!	#DIV/0!	#DIV/0!	#DIV/0!	#DIV/0!	#DIV/0!	#DIV/0!	#DIV/0!	#DIV/0!	#DIV/0!	#DIV/0!	#DIV/0!	#DIV/0!	#DIV/0!	#DIV/0!	#DIV/0!	#DIV/0!	#DIV/0!	#DIV/0!	#DIV/0!	#DIV/0!	#DIV/0!	#DIV/0!	#DIV/0!	#DIV/0!	#DIV/0!	#DIV/0!	#DIV/0!	#DIV/0!	#DIV/0!	#DIV/0!	#DIV/0!	#DIV/0!
[truncated: 113 more rows]
[truncated: 41 more columns]

## Sheet: Norm raw nucl
OGG1-GFP 405 RO
[truncated: 431 more rows]
[truncated: 41 more columns]

## Sheet: Mean
	OGG1-GFP 405 RO			OGG1-GFP NEDDi 405 RO			OGG1-GFP deNEDDi 405 RO			XRCC1-YFP 405			OGG1-GFP 405			OGG1-GFP NEDDi 405			OGG1-GFP deNEDDi 405																														H
[truncated: 48 more rows]
[truncated: 3 more columns]
