# Supplementary material for: Global and transcription-coupled repair of 8-oxoG is initiated by nucleotide excision repair proteins
Source: Nat Commun. 2022 Feb 21;13:974. doi: 10.1038/s41467-022-28642-9 (PMC8861037; doi:10.1038/s41467-022-28642-9)
Supplement: Supplementary file 8 — Source Data [file 41467_2022_28642_MOESM8_ESM.zip › Source data file__NCOMMS-21-19678A/FIGS6A_1.xlsx]

## Sheet: Raw
OGG1-GFP 405 RO	1				2				3				4				5				6				7				8				9				10				11				12				13
time	roi1	nucleus	back	time	roi1	nucleus	back	time	roi1	nucleus	back	time	roi1	nucleus	back	time	roi1	nucleus	back	time	roi1	nucleus	back	time	roi1	nucleus	back	time	roi1	nucleus	back	time	roi1	nucleus	back	time	roi1	nucleus	back	time	roi1	nucleus	back	time	roi1	nucleus	back	time	roi1
0	63.8314	64.0369	10.7681	0	68.7141	69.5231	7.62582	0	57.4585	60.9987	8.6996	0	65.0092	68.6087	10.7773	0	61.8946	64.4414	14.8656	0	58.8287	58.8999	9.52437	0	74.3597	71.9895	12.8735	0	62.9486	64.3241	12.3676	0	80.1897	81.8656	11.7141	0	94.3636	90.0514	9.28986	0	78.4137	77.7615	6.42161	0	89	84.8116	10.7866	0	61.4466
2.59	65.751	64.8801	10.3702	2.595	68.1686	72.3426	7.22925	2.58	56.6535	59.7918	8.25033	2.59	65.1397	64.1423	10.7642	2.58	65.9183	68.0751	14.9012	2.595	57.2516	57.0105	8.9552	2.595	70.78	71.776	12.361	2.59	62.552	66.2569	12.5679	2.59	79.4559	83.191	11.5415	2.59	91.2978	90.9908	9.05402	2.585	77.1581	74.0514	6.49407	2.59	91.2754	82.0119	10.336	2.59	60.1357
5.17	64.5296	63.6943	10.5955	5.175	68.2793	71.7602	7.23979	5.175	55.8735	60.4743	8.51252	5.17	64.39	63.8155	11.2029	5.175	62.2108	65.1186	14.5217	5.175	58.2095	55.1489	9.34124	5.175	73.6166	74.8037	12.2648	5.17	61.9789	64.4335	12.5375	5.17	78.5336	78.8959	11.6627	5.17	90.2556	90.4203	8.96311	5.165	76.863	74.1001	6.57576	5.17	91.4018	85.1831	10.751	5.17	60.668
7.75	64.2675	63.7194	10.3623	7.755	68.2516	70.2899	7.62714	7.755	56.8235	58.8564	8.73254	7.75	64.1133	65.0145	10.7958	7.755	62.859	63.1673	13.7009	7.755	58.78	57.6943	9.89987	7.755	72.4506	75.6179	12.9354	7.75	59.4256	62.6206	12.8564	7.75	78.3057	79	11.2819	7.75	93.0909	89.9447	8.79183	7.75	76.3017	74.6706	6.70092	7.75	90.664	83.029	10.5231	7.75	58.664
10.345	65.0856	65.2806	9.56917	10.335	67.7734	70.3123	7.65086	10.335	57.722	58.7404	9.40184	10.335	63.9908	64.8617	10.9473	10.335	63.2727	63.9341	14.0935	10.335	59.2819	56.0883	9.61924	10.335	73.3834	72.8248	12.2464	10.345	60.8419	61.2661	12.1199	10.335	78.5468	79.3373	11.473	10.33	92.8458	89.3505	8.43874	10.35	76.0132	76.2806	6.30303	10.345	89.3623	82.2806	10.1686	10.34	58.0632
12.945				12.94				12.935				12.94				12.935				12.94				12.935				12.945				12.935				12.961				12.95				12.945				12.94
15.545	100.59	63.8748	10.3281	15.54	103.526	62.3781	7.73123	15.535	109.258	54.2464	8.91963	15.54	119.519	61.5323	10.3373	15.535	126.576	59	13.3386	15.54	107.266	57.0184	9.45586	15.535	107.076	70.1212	12.9776	15.545	96.2174	63.1054	11.7233	15.535	125.544	77.5165	11.6891	15.56	132.685	88.8722	8.96047	15.55	84.0791	66.635	6.70487	15.545	110.9	84.4335	10.6337	15.54	68.3518
18.125	123.655	62.2978	10.1133	18.12	114.727	62.6614	7.4809	18.115	117.69	52.5296	8.76943	18.12	135.995	58.1792	11.3373	18.115	137.443	58.805	13.2437	18.12	125.352	56.0935	9.98682	18.115	139.393	70.2767	12.4638	18.125	116.012	60.1581	12.0632	18.115	143.723	76.9025	11.4032	18.141	149.982	85.8353	9.22925	18.13	95.1436	68.1159	6.78393	18.125	116.231	87.8564	10.6258	18.12	73.834
20.705	131.049	63.5652	10.3887	20.7	121.642	62.4111	7.34387	20.695	115.012	53.4901	9.07246	20.7	139.809	58.4572	11.0066	20.695	135.265	57.8076	12.9091	20.7	130.664	57.3333	9.62055	20.695	149.88	70.9987	13.0303	20.705	121.383	60.6377	11.9539	20.695	147.677	75.4295	10.859	20.721	150.303	85.6904	8.28327	20.71	104.084	67.2846	6.361	20.705	119.955	86.8827	10.2846	20.7	78.3557
23.285	133.618	59.8656	9.96443	23.28	126.245	63.7773	7.98551	23.275	119.798	54.9183	8.6996	23.28	143.765	57.7167	10.1173	23.275	138.647	56.7958	13.4967	23.28	130.615	57.2938	9.55468	23.275	157.955	71.747	13.0975	23.285	130.206	62.4717	12.0382	23.275	152.179	75.2227	11.0119	23.301	148.544	85.8867	8.59816	23.29	110.862	67.4493	6.68379	23.285	119.727	88.4677	11.0751	23.28	83.5731
25.865	138.204	60.1779	10.0145	25.86	125.879	66.9381	8.1054	25.855	120.128	52.3689	8.65086	25.86	140.982	58.3926	10.3821	25.855	136.679	57.7839	13.2227	25.86	133.294	55.8656	9.47694	25.855	159.573	70.2108	13.3241	25.865	132.104	57.9341	12.0988	25.855	148.542	75.1845	10.6219	25.881	149.69	84.9657	8.58366	25.87	116.602	67.4321	6.34387	25.865	126.286	87.9552	10.9881	25.86	84.5982
28.445	139.615	59.8722	10.0975	28.44	125.66	63.6746	8.18445	28.435	119.854	51.4308	8.86166	28.44	140.228	58.8037	10.5323	28.435	134.653	58.5375	13.7694	28.44	134.863	54.2161	10.1212	28.435	164.126	69.3439	12.2451	28.445	132.337	58.7839	12.274	28.435	150.187	73.3294	10.9842	28.461	148.254	83.5468	8.74177	28.45	117.731	68.8564	6.62187	28.445	125.431	87.0764	10.5797	28.44	87.6074
31.025	140.681	60.4058	9.43742	31.02	123.095	63.7602	8.15547	31.015	118.698	53.1884	8.70619	31.02	138.668	57.1831	10.4928	31.015	134.055	58.7036	13.5903	31.02	133.266	56.9065	9.67721	31.015	161.443	69.3729	13.6719	31.025	135.007	59.6443	11.9473	31.015	148.85	72.8498	11.1252	31.041	145.507	84.5231	8.78524	31.03	120.794	68.6495	6.61528	31.025	127.696	85.9592	10.0501	31.02	85.6469
33.605	138.181	61.004	9.48353	33.6	121.66	64.4783	7.89328	33.595	119.029	51.224	8.52042	33.6	138.909	56.2424	11.0435	33.595	134.636	56.4071	12.6864	33.6	134.069	55.8208	9.73518	33.595	161.175	70.7088	13.0777	33.605	133.062	58.9855	12.0909	33.595	146.871	70.9763	10.9789	33.621	147.568	85.9381	8.7365	33.61	122.348	67.5837	6.84321	33.605	131.383	86.9881	10.448	33.6	89.0132
36.185	140.946	59.9289	10.0224	36.18	121.639	63.7365	8.52569	36.175	117.412	49.9592	8.3531	36.18	139.528	57.6219	10.7444	36.175	132.557	56.469	13.0277	36.18	133.705	54.1252	9.66271	36.175	166.003	69.0461	13.1462	36.185	134.211	59.3953	12.3847	36.175	146.676	71.9539	11.2398	36.201	142.864	82.336	9.2332	36.19	124.116	67.9433	6.54018	36.185	131.178	86.556	10.3781	36.18	88.6864
38.765	136.502	60.1423	9.99605	38.76	119.536	62.9736	8.17523	38.755	119.756	53.4835	8.88801	38.76	136.71	55.8946	10.6785	38.755	130.974	56.5349	12.7444	38.76	133.397	54.527	9.59684	38.755	163.354	69.9987	13.1897	38.765	133.847	58.9486	11.4638	38.755	146.889	71.2806	10.6653	38.781	146.555	83.7708	8.93676	38.77	123.414	68.0132	6.58498	38.765	132.076	87.2279	10.1462	38.76	87.2161
41.345	138.491	57.9684	9.76812	41.341	122.81	63.8959	8.17787	41.335	119.235	52.4506	8.87615	41.34	134.462	57.2951	10.9262	41.335	130.632	56.3794	12.3333	41.34	133.157	52.5244	9.89328	41.335	163.516	67.4308	12.5599	41.345	133.561	59.7589	12.1173	41.335	145.377	69.3241	11.1199	41.361	145.428	81.2477	8.50593	41.35	122.8	68.4598	6.52833	41.345	131.335	87.7589	10.2121	41.34	88.415
43.925	137.037	58.1291	9.76943	43.921	119.244	64.4242	8.40448	43.915	115.78	52.1028	8.54677	43.92	132.461	55.4256	10.2253	43.915	131.632	57.4848	13.4625	43.92	131.823	53.9644	9.65613	43.915	163.988	69.4163	13.365	43.925	134.31	60.8103	12.9895	43.915	144.552	72.4532	11.1159	43.941	145.651	80.4361	8.65744	43.93	126.059	66.0711	6.47694	43.925	132.028	86.9513	10.5204	43.92	90.2503
46.505	137.679	58.1634	9.85903	46.501	118.069	63.3465	8.29513	46.495	114.241	51.7549	8.7971	46.5	132.344	53.2082	10.1752	46.495	127.404	55.0092	13.4124	46.5	131.42	53.7628	9.94466	46.495	160.461	69.2095	12.8933	46.505	133.204	58.5903	12.3083	46.495	144.513	70.3808	11.1383	46.521	144.341	81.1067	8.81818	46.51	124.386	66.6891	6.3834	46.505	132.166	85.3689	10.8142	46.5	88.581
49.085	133.963	60.5942	9.7892	49.081	116.48	63.0501	8.62846	49.075	115.183	50.3939	8.62846	49.08	134.821	54.1792	9.71673	49.075	131.148	54.5138	12.386	49.08	127.385	52.0053	9.94203	49.085	158.751	67.5968	12.224	49.085	133.431	57.6087	12.3202	49.09	140.402	71.058	11.3267	49.101	143.141	81.8775	9.14493	49.09	125.02	65.5494	6.53887	49.085	130.821	85.6245	10.6667	49.08	86.058
51.665	134.677	59.4559	9.25165	51.661	115.809	63.1014	8.81818	51.675	115.899	50.2003	8.55072	51.66	130.448	55.0553	10.8748	51.67	129.771	54.5626	12.4414	51.66	128.364	50.2108	9.78393	51.665	158.723	70.083	13.2372	51.665	137.415	60.3597	12.6733	51.67	142.754	73.0119	10.9289	51.681	142.603	81.7549	8.94071	51.67	122.249	66.3794	6.48485	51.665	128.83	89.1607	10.7866	51.66	89.3979
54.255	131.377	59.5204	9.4664	54.261	114.953	63.1041	8.53623	54.255	112.85	50.3452	8.85507	54.25	127.8	54.5639	11.0264	54.25	124.763	54.8538	12.5955	54.245	128.603	51.4084	9.86166	54.245	159.847	68.5336	13.7378	54.245	132.228	58.1818	13.2055	54.25	141.81	70.3518	11.4638	54.261	143.585	82.2108	8.84058	54.25	121.461	66.7852	6.60079	54.245	131.848	85.3017	9.82082	54.25	90.7708
56.835	131.374	56.7484	9.16733	56.841	113.037	60.4032	8.31621	56.835	112.747	48.1186	8.45191	56.83	129.158	54.7115	10.5059	56.83	125.452	54.1054	12.2516	56.835	128	51.8063	9.50856	56.84	158.383	69.473	13.1225	56.84	133.108	58.3518	12.6667	56.83	140.219	71.0935	11.3847	56.841	141.542	82.5204	9.14888	56.83	121.614	64.7984	6.57181	56.845	129.36	84.7273	10.3742	56.83	89.1383
59.415	130.381	57.8841	9.24506	59.421	113.908	58.0949	8.29776	59.415	111.327	49.2714	8.81028	59.41	127.02	55.1199	9.83794	59.41	124.964	53.2806	12.9605	59.415	125.982	50.3386	9.92622	59.42	159.605	67.9117	12.6245	59.42	132.602	59.1673	13.7484	59.415	140.063	70.7984	11.6812	59.421	141.959	78.0343	9.05665	59.425	118.823	66.4717	6.55204	59.425	134.996	85.9578	10.2833	59.41	86.0935
61.995	128.285	55.5323	9.14097	62.001	112.391	60.6021	8.85244	61.995	109.896	50.0962	8.89065	62	127.484	52.3175	10.0264	62.005	123.19	53.4269	11.531	61.995	125.833	51.6482	10.0013	62	156.688	66.9723	13.1831	62	132.532	58.1344	13.5679	61.995	138.447	68.0962	11.7273	62.001	139.879	81.9934	8.75494	62.005	119.466	66.2451	6.6693	62.005	131.274	84.1186	10.5362	62	87.0646
64.585	125.269	57.3491	9.40053	64.581	113.791	60.6759	8.83267	64.575	109.224	49.5863	8.54809	64.58	126.397	53.9684	10.3913	64.585	123.179	54.8551	12.8011	64.585	123.957	51.0738	9.33333	64.58	156.458	68.2424	12.7286	64.58	131.642	59.722	13.2292	64.59	136.502	67.0158	11.4282	64.581	141.079	79.9605	8.65613	64.585	117.845	63.8445	6.58893	64.585	132.209	82.5323	10.0303	64.58	88.9526
67.165	122.719	55.9947	8.67852	67.161	111.935	58.054	8.9249	67.17	110.343	47.4888	8.91173	67.16	124.331	51.9038	10.1765	67.165	122.04	52.5771	12.6812	67.165	123.705	47.8155	9.68379	67.16	160.316	68.1845	13.4796	67.16	131.78	58.9816	13.805	67.17	137.601	68.8643	11.1792	67.161	141.32	78.8353	9.29776	67.165	117.582	63.7062	6.37945	67.165	130.978	82.2266	9.81555	67.16	87.2451
69.745	123.978	54.3584	9.20158	69.746	111.684	58.643	8.97233	69.75	108.307	49.1686	8.8274	69.755	126.032	52.8696	9.9025	69.745	120.53	53.1555	12.3636	69.745	121.318	49.2292	10.112	69.75	156.781	67.9065	12.8274	69.75	129.358	58.4532	14.3228	69.75	136.335	66.9394	12.0962	69.746	140.642	80.5534	9.06324	69.745	117.418	62.9895	6.71542	69.745	131.212	82.6983	10.1634	69.755	87.7918
72.34	122.055	53.3689	8.91831	72.326	110.134	58.6495	8.93149	72.33	110.161	49.9895	8.83926	72.335	124.61	52.3636	10.9394	72.325	120.2	54.0698	12	72.325	122.664	51.3109	9.71673	72.33	153.238	65.9605	13.1528	72.33	132.713	58.1884	14.3966	72.33	136.937	68.3215	11.4242	72.326	141.287	78.4862	8.79183	72.335	117.324	62.5191	6.51515	72.325	130.404	81.9196	9.76943	72.335	84.5705
74.92	121.177	54.5797	8.90514	74.921	107.628	56.3887	8.97892	74.91	110.698	49.6047	8.56785	74.915	123.762	51.585	9.81159	74.92	116.742	51.8445	12.5837	74.925	122.105	50.3794	9.85903	74.91	149.871	66.1423	12.6719	74.91	131.385	58.531	14.3123	74.91	133.949	67.1291	11.3979	74.926	136.485	78.4756	9.51647	74.915	117.639	64.2951	6.94993	74.92	128.456	81.9789	10.2754	74.915	84.5639
77.5	118.75	57.2543	8.91041	77.501	110.332	58.0079	8.74045	77.49	109.349	47.4335	8.55599	77.495	118.461	51.0119	10.8577	77.5	118.308	51.888	12.1225	77.505	122.312	49.8221	9.4664	77.495	149.314	65.3531	13.4585	77.505	130.792	58.3966	13.4677	77.495	134.013	67.776	11.8801	77.506	140.029	77.9275	9.30171	77.495	120.522	62.4269	6.28986	77.5	132.656	81.5402	10.0026	77.495	85.5415
80.08	118.618	53.386	9.20817	80.081	106.805	56.1542	8.74835	80.075	107.9	46.5876	8.81423	80.075	122.244	52.8827	10.6957	80.08	117.722	53.5744	12.1858	80.085	119.464	49.9578	9.99078	80.08	150.117	64.7325	12.7852	80.085	127.062	56.9209	13.6627	80.085	132.238	65.6219	12.0105	80.086	140.802	79.3412	9.23452	80.08	118.445	62.643	6.40053	80.08	132.833	82.3162	10.0343	80.075	86.4453
82.66	114.713	53.2635	9.03953	82.661	106.012	58.5402	8.84585	82.67	107.779	47.9868	8.8419	82.67	121.573	52.1752	10.5059	82.66	116.042	51.2872	12.4638	82.665	122.552	50.1845	9.67852	82.66	146.32	67.004	12.5217	82.665	129.178	57.9381	14.166	82.665	132.999	68.6403	11.7708	82.666	139.289	80.0303	9.29776	82.66	119.294	62.5349	6.46245	82.66	128.756	83.2819	10.3715	82.67	82.5995
85.255	117.751	55.4256	8.50329	85.251	104.166	56.7115	8.7668	85.25	107.032	46.7852	8.62451	85.25	118.328	51.7813	10.2108	85.24	114.111	50.7852	12.0725	85.245	120.573	49.0567	10.1607	85.245	148.783	66.3452	12.7299	85.245	129.444	56.5402	14.5231	85.245	133.441	67.2411	11.4835	85.246	136.825	78.3913	9.52174	85.255	117.145	61.4295	6.40053	85.25	126.673	77.9526	9.88142	85.25	85.975
87.835	115.184	53.9236	8.86957	87.831	103.408	54.888	8.84058	87.83	106.906	46.9736	9.38603	87.83	118.295	50.5679	10.2609	87.825	117.714	50.3281	12.1594	87.825	119.283	49.5626	9.91831	87.825	145.407	66.4282	13.9578	87.825	125.725	57.4888	14.1397	87.825	136.262	66.2582	11.3004	87.826	137.506	74.9447	9.68379	87.835	113.075	61.4401	6.42292	87.83	131.1	79.7958	9.79183	87.83	85.1133
90.415	113.588	53.9196	8.82609	90.411	105.444	52.7101	8.51647	90.41	105.589	47.0105	8.76416	90.41	116.702	50.7602	9.86034	90.405	113.478	52.3478	12.9078	90.415	119.646	48.1252	10.2055	90.42	143.614	63.5705	13.473	90.42	123.569	57.9051	13.7497	90.42	135.17	67.2872	11.4084	90.426	134.212	77.3781	9.16469	90.415	115.763	60.5415	6.6614	90.41	130.764	81.0804	9.94466	90.41	86.3281
92.995	110.407	52.8314	8.82872	92.991	103.271	52.6047	8.97497	92.99	106.632	46.9104	8.76153	92.99	114.893	51.2372	10.083	92.995	112.668	50.1805	11.9499	92.995	119.791	46.9486	10.2859	93	144.428	66.5007	13.1146	93	126.588	57.5494	13.1041	93	129.519	68.4756	11.3821	93.006	135.196	76.668	9.53491	92.995	113.271	60.1989	6.86957	92.995	131.622	79.9394	10.0132	92.99	83.2358
95.575	110.524	52.0501	8.89592	95.576	103.837	52.9302	9.00922	95.585	106.19	46.3755	9.23979	95.575	114.555	48.7497	9.74835	95.575	111.825	49.5599	12.4704	95.575	118.516	48.7918	9.96574	95.58	141.955	65.4256	12.8037	95.58	124.681	56.9328	13.5705	95.58	132.549	67.502	11.5375	95.586	135.813	77.1726	9.66798	95.575	113.315	62.5481	6.79578	95.575	129.656	82.0672	9.59684	95.575	84.469
98.17	108.115	50.3557	8.50461	98.171	101.639	54.1238	9.46377	98.165	105.148	46.9486	8.74572	98.16	116.331	50.7009	9.68906	98.155	110.458	48.9908	12.635	98.16	116.026	48.3294	9.61397	98.16	142.874	65.083	13.1647	98.16	127.656	54.8327	13.39	98.16	130.368	64.7207	10.78	98.166	134.277	77.5889	9.43083	98.165	113.242	59.5138	6.51647	98.17	126.485	80.5362	9.72859	98.17	84.4216
100.75	108.15	50.8775	8.37418	100.751	102.767	53.1831	9.4585	100.745	105.352	45.7457	9.45982	100.74	112.928	49.3913	9.37813	100.745	110.258	47.7892	12.3874	100.74	116.773	47.6627	10.0935	100.75	144.57	64.7457	13.087	100.74	123.141	56.7339	13.1568	100.74	132.314	65.0804	12.5929	100.746	131.365	77.585	9.73781	100.745	110.884	59.1647	6.52701	100.75	128.785	77.1924	9.76153	100.75	83.4137
103.33	104.758	50.4704	8.57971	103.331	103.572	51.8511	9.47694	103.325	104.548	46.3202	9.37418	103.33	111.769	49.585	10.0738	103.325	108.714	48.8472	12.1318	103.33	115.08	46.9592	10.4783	103.33	141.54	62.6113	12.9513	103.335	121.899	55.0685	12.6324	103.34	132.2	67.108	11.4097	103.326	130.012	75.6522	9.54941	103.325	110.049	60.1976	6.81818	103.33	128.09	78.9644	10.278	103.33	81.3399
105.91	105.062	49.6074	9.04348	105.911	101.286	54.3518	9.67457	105.905	104.08	43.9987	9.30962	105.91	111.395	49.2292	9.85244	105.905	106.375	47.0237	11.6456	105.91	115.689	46.3452	10.3017	105.91	141.714	64.0791	13.1845	105.915	121.024	56.1502	12.5837	105.92	130.953	68.0053	11.6021	105.916	134.946	75.6812	9.28458	105.91	108.922	57.2516	6.57181	105.91	129.244	77.776	9.81423	105.91	80.9987
108.49	101.041	49.4822	8.5336	108.491	99.3623	51.892	9.30435	108.49	103.708	43.444	9.64427	108.49	109.078	48.5389	10.3557	108.49	109.356	49.3175	12.3491	108.49	113.694	45.5415	9.95389	108.49	140.738	64.8748	12.892	108.495	121.573	54.8169	12.531	108.5	128.613	62.8867	11.643	108.496	132.029	75.1726	9.81028	108.505	110.051	58.4361	6.60079	108.49	130.877	77.1107	9.23188	108.49	83.6456
111.075	100.497	47.9091	8.5336	111.076	98.83	52.1423	9.64032	111.07	100.117	44.4018	9.35837	111.085	109.527	46.8959	8.92358	111.07	105.885	46.5191	12.3136	111.085	113.343	45.3228	10.0909	111.09	135.887	63.0171	12.7181	111.075	125.216	54.7866	12.5534	111.08	129.329	65.9236	12.0448	111.076	132.269	75.1462	9.42688	111.085	109.306	56.1739	6.73518	111.075	128.275	76.8208	9.49407	111.085	79.1581
113.66	98.996	48.7971	8.44005	113.656	100.498	50.9223	9.57312	113.665	100.532	44.0935	9.82213	113.665	106.582	49.5784	9.61397	113.66	106.592	48.2978	12.5362	113.665	114.49	47.4058	10.4954	113.67	136.149	62.4045	13.3768	113.665	119.929	56.5929	12.6891	113.66	129.071	66.1476	11.7062	113.656	134.182	75.3083	9.32411	113.665	108.912	58.6179	6.74045	113.655	125.818	78.1304	9.85244	113.665	81.4111
116.24	96.8854	49.1278	8.87615	116.241	98.0329	49.0843	9.8643	116.245	99.3557	44.1199	9.8722	116.245	106.871	46.8603	10.1449	116.24	103.107	45.9526	11.8682	116.245	112.798	45.3149	9.54809	116.25	136.648	62.9842	12.3623	116.245	118.592	54.639	12.1357	116.24	128.014	65.0132	12.2727	116.241	131.283	73.1502	9.39921	116.245	107.058	57.3623	6.29908	116.255	125.845	76.6219	9.93412	116.245	80.9223
VH10 GFP-DDB2 405 RO	1				2				3				4				5				6				7				8				9				10				11				12				13
time	roi1	nucleus	back	time	roi1	nucleus	back	time	roi1	nucleus	back	time	roi1	nucleus	back	time	roi1	nucleus	back	time	roi1	nucleus	back	time	roi1	nucleus	back	time	roi1	nucleus	back	time	roi1	nucleus	back	time	roi1	nucleus	back	time	roi1	nucleus	back	time	roi1	nucleus	back	time	roi1
0	42.6759	42.1594	13.0259	0	41.4256	41.1357	8.278	0	40.7787	42.5257	8.76463	0	55.5086	56.83	6.72464	0	28.664	30.6904	8.25823	0	28.7391	26.8327	9.3307	0	25.6574	27.278	10.8827	0	32.7615	34.0369	9.67062	0	43.0922	41.3505	8.5415	0	26.6377	25.2108	10.3623	0	32.2609	31.9012	10.7577	0	26.5204	26.336	8.46772	0	39.7101
2.59	41.4888	42.9552	15.1683	2.58	39.8854	40.8406	8.39657	2.58	40.3953	43.5942	8.87101	2.58	56.9974	54.9341	6.38472	2.59	29.7075	30.2556	7.96574	2.59	28.5428	26.9315	8.80369	2.58	26.5375	25.9302	10.7984	2.585	33.8129	35.1278	9.18445	2.595	42.8577	41.8788	8.77207	2.59	27.747	25.9447	11.2477	2.58	30.4071	31.357	12.0429	2.59	26.0184	25.3926	8.72596	2.595	38.9262
5.17	41.8841	42.1304	14.5016	5.175	41.1173	40.6588	8.3913	5.165	39.0132	43.2885	8.45479	5.17	55.8722	57.0013	6.35046	5.17	28.8524	30.2556	8.76943	5.17	27.2569	26.5217	8.77602	5.175	26.664	26.1845	12.0435	5.165	33.6219	34.2161	9.52174	5.175	43.2925	42.1581	8.55599	5.17	27.8814	25.4545	10.9368	5.17	32.0764	31.502	11.5184	5.17	24.8011	25.2819	8.76812	5.175	39.365
7.75	41.9987	42.1607	13.9482	7.755	39.5125	39.6917	8.33729	7.745	39.7866	42.3043	9.07447	7.75	56.2121	56.5217	6.91436	7.75	28.9499	29.5942	7.72332	7.75	28.6759	27.6258	9.13175	7.755	27.3043	27.5692	11.415	7.75	33.2885	35.7615	9.09223	7.755	41.1265	41.7839	8.34914	7.75	27.3294	25.3531	11.4308	7.75	32.8142	31.7404	11.046	7.75	24.4717	25.1094	8.44532	7.755	38.8814
10.345	40.0553	41.8458	13.521	10.335	39.614	39.8511	8.40843	10.34	39.1476	42.5494	8.80053	10.33	57.8999	56.0738	6.75494	10.34	30.0198	29.9763	7.74572	10.345	27.025	26.9974	9.16733	10.335	26.7681	28.2345	11.3768	10.335	33.747	33.776	9.21607	10.335	41.4572	41.2516	8.05138	10.335	27.0751	25.8722	9.89987	10.33	31.5455	33.4928	10.6227	10.345	25.2806	24.1713	8.83663	10.335	39.2332
12.945				12.935				12.94				12.93				12.94				12.945				13				12.96				12.94				12.935				12.935				12.945				12.935
15.545	76.7497	38.8656	13.3301	15.535	64.5758	41.5705	8.61528	15.54	68.6522	41.2925	8.91755	15.53	77.4928	51.2279	6.53096	15.54	46.3887	28.5718	7.85771	15.545	52.8617	27.1963	8.56917	15.6	46.3729	26.9565	10.8419	15.56	59.4638	32.942	8.9025	15.54	75.0158	39.1462	8.26614	15.535	59.6864	23.2675	10.5125	15.535	40.1581	29.3702	10.7209	15.545	30.4493	24.3623	8.98946	15.535	61.0975
18.125	98.2872	40.2292	11.9029	18.115	88.3043	40.1739	8.8643	18.12	86.9789	42.7286	8.71941	18.11	92.942	53.278	6.39657	18.12	62.9275	28.7747	8.083	18.125	67.83	25.2964	8.95784	18.18	56.469	26.3096	11.5125	18.14	80.8801	32.3676	9.20422	18.12	90.1792	39.3992	8.34519	18.115	71.6706	22.7879	10.3768	18.115	43.3465	32.1318	11.5337	18.125	33.0817	24.3267	8.68906	18.115	64.2872
20.705	107.871	40.2899	12.411	20.695	96.9723	38.361	9.01449	20.7	101.427	40.9644	8.35904	20.69	104.133	52.4111	6.61792	20.7	73.2477	26.7839	7.97233	20.705	74.5863	26.419	8.90909	20.76	62.3307	26.1173	11.3017	20.72	88.8986	31.3004	9.25428	20.7	101.29	39.2148	8.19236	20.695	75.6785	22.8076	10.7233	20.695	47.3215	31.7668	10.1104	20.705	36.8221	22.552	8.84717	20.695	69.0198
23.285	112.773	38.0211	11.1456	23.275	104.432	39.0013	8.50329	23.28	114.115	40.4598	8.35106	23.27	112.551	53.3175	6.70751	23.28	83.469	27.8063	8.09091	23.285	80.4361	26.4242	9.07378	23.34	69.8103	26.5692	12.0211	23.3	97.8458	31.3702	8.81818	23.28	108.572	38.643	8.47826	23.275	76.8551	22.419	11.0856	23.275	49.7813	32.0145	10.5552	23.285	38.6535	24.3202	8.98419	23.275	73.1976
25.865	114.057	38.4954	11.3204	25.855	113.216	39.5916	8.77734	25.86	120.223	41.9526	8.0984	25.85	120.81	52.8551	7.09223	25.86	87.5217	28.8669	8.61924	25.865	84.7628	25.3452	8.70883	25.92	72.5942	25.0158	10.6324	25.88	103.121	31.1344	8.75362	25.86	113.22	38.697	8.96443	25.855	78.8748	22.4545	10.7036	25.855	53.3043	32.303	10.6994	25.865	39.4163	23.2793	8.85507	25.855	73.7233
28.445	115.514	38.7931	11.8123	28.435	117.655	38.3412	8.73518	28.44	132.152	39.7984	7.52128	28.43	128.813	51.7563	6.62582	28.44	93.0079	28.2675	8.64032	28.445	86.2793	25.635	8.93281	28.5	79.9236	26.3307	10.6785	28.46	105.755	31.6574	9.95125	28.44	114.51	39.4269	8.50856	28.435	81.6693	23.1607	10.6891	28.435	54.1805	33.4506	11.6043	28.445	42.4387	23.6192	8.98682	28.435	76.5942
31.025	115.124	37.2161	10.9579	31.015	114.974	38.2134	8.71673	31.02	135.204	39.4875	7.40027	31.01	128.162	50.1792	6.71937	31.02	99.0264	29.0883	9.19895	31.025	84.9987	25.2398	9.3531	31.08	81.7075	25.8393	11.4058	31.04	107.892	31.3584	9.44005	31.02	114.768	38.5231	8.57971	31.015	84.253	22.8116	10.5296	31.015	56.2174	31.1713	10.3865	31.025	42.5507	22.975	8.67852	31.015	79.2121
33.605	116.403	37.2912	9.87379	33.595	117.53	37.892	8.85375	33.6	137.905	40.8735	7.39096	33.59	130.657	51.6957	6.66798	33.6	100.863	27.5217	9.20553	33.605	86.809	25.668	9.23584	33.66	87.2121	24.6733	11.3149	33.62	107.211	29.303	8.6693	33.6	116.834	38.191	8.5191	33.595	84.4545	22.8814	10.7536	33.595	57.6047	33.9038	10.2301	33.605	44.004	23.9829	8.78524	33.595	81.1107
36.185	115.498	37.5507	9.96117	36.175	117.236	37.6126	8.96838	36.18	141.456	39.8353	7.21543	36.17	130.12	51.5402	6.41897	36.18	104.769	27.8577	9.35837	36.185	89.0145	24.7141	9.37813	36.24	88.8287	25.2991	10.2899	36.2	106.656	29.8511	9.23452	36.18	120.087	37.8472	8.51515	36.175	85.1937	22.3123	9.917	36.175	58.0751	32.7905	10.8804	36.185	43.5481	23.1884	8.31357	36.175	81.5639
38.765	120.034	38.4638	10.7476	38.755	117.789	37.4796	8.87352	38.76	141.012	41.361	7.10372	38.75	130.173	50.39	6.87879	38.76	107.52	26.8076	9.02899	38.765	86.7773	24.3465	9.28458	38.82	87.6166	25.5007	10.4598	38.78	108.704	29.5007	8.91436	38.76	118.846	39.6337	8.48485	38.755	86.8037	22.5125	10.4005	38.755	58.6746	31.8261	10.6933	38.765	46.556	23.3953	7.93149	38.755	83.5771
41.345	116.68	39.17	9.68285	41.335	117.796	38.4321	8.31489	41.34	141.465	38.6258	7.1742	41.33	128.468	51.7734	6.59157	41.34	107.105	25.9341	8.63505	41.345	86.1989	24.4045	9.1581	41.4	90.5349	25.1278	11.1001	41.36	108.784	30.7668	8.64163	41.34	117.555	38.7892	7.61133	41.335	84.2767	23.0988	9.92885	41.335	59.9407	33.643	12.0307	41.345	47.4163	22.8827	8.23452	41.335	84.0619
43.925	115.876	36.5903	9.53398	43.915	115.244	38.0922	8.55863	43.92	142.963	39.4598	6.99601	43.91	128.635	50.0303	6.58103	43.92	107.29	26.8735	8.44664	43.925	87.5494	24.1225	9.20158	43.98	88.3518	26.0211	10.5468	43.94	107.685	29.7286	9.04348	43.92	116.303	38.0066	7.85639	43.915	85.307	22.9302	10.8485	43.915	63.0791	34.0395	11.592	43.925	48.5468	24.2582	8.36891	43.915	84.191
46.505	115.692	37.7918	10.1003	46.495	113.901	37.6232	8.83663	46.5	143.484	39.8274	6.68351	46.495	129.893	49.1489	6.90646	46.5	108.59	26.3096	9.05534	46.505	86.4598	24.6601	9.3386	46.56	89.332	25.4954	10.1212	46.52	107.382	30.1805	8.65481	46.5	115.837	38.0527	7.71146	46.495	83.726	23.6364	10.7734	46.495	62.0619	33.9552	11.9693	46.505	48.3821	23.7747	7.84585	46.505	87.7984
49.085	112.54	38.7931	9.3657	49.09	115.02	37.6825	8.83399	49.08	142.287	39.4625	7.13697	49.08	129.883	50.1989	6.47694	49.08	106.607	26.9895	8.66403	49.085	87.6377	23.8142	9.27536	49.14	93.5244	26.0777	10.8155	49.1	106.277	29.6074	8.93544	49.08	116.864	35.9381	8.16337	49.095	84.9855	22.8024	10.1897	49.085	61.3491	32.4585	11.4632	49.085	50.7958	24.0777	7.61528	49.085	88.3531
51.665	114.967	39.3742	11.1068	51.67	115.215	37.0935	8.88669	51.66	142.747	38.1792	6.87633	51.66	127.505	50.2095	6.76548	51.675	104.468	26.8142	8.91436	51.665	87.1265	23.6561	8.98551	51.72	91.5955	25.5296	10.1001	51.68	103.657	30.4822	8.6087	51.665	114.697	38.2003	8.18972	51.675	81.3162	23.8735	10.3452	51.665	63.5968	32.9447	11.5736	51.665	49.552	22.469	7.32675	51.665	86.4256
54.245	116.411	37.5046	9.9288	54.25	113.219	36.2964	8.38076	54.255	143.903	39.6943	6.81915	54.255	129.331	51.2213	6.90514	54.255	107.606	25.7049	8.89987	54.245	85.3715	23.8235	9.23452	54.3	92.3729	24.0659	9.82872	54.26	103.262	30.2266	8.68248	54.245	117.408	38.1357	8.55995	54.255	85.7299	21.2661	10.0856	54.245	62.4124	32.8024	10.911	54.245	49.7022	24.7325	7.5942	54.245	88.2727
56.83	113.456	39.4704	9.11327	56.83	114.848	36.6759	8.79447	56.835	142.792	40.1989	6.89495	56.835	128.441	50.9104	6.79974	56.835	106.242	25.5705	8.25823	56.84	85.8314	24.4862	8.84453	56.88	92.3715	26.3939	10.6443	56.84	101.553	30.1594	9.02767	56.84	115.199	36.9328	8.01318	56.835	83.5955	23.2675	10.3676	56.825	64.195	32.4704	11.0123	56.835	50.0079	23.2451	7.7747	56.845	88.8221
59.41	111.755	36.9578	9.00324	59.41	111.046	38.0343	8.76812	59.415	141.663	40.1397	7.03191	59.415	126.556	51.7879	6.81028	59.415	106.511	26.1423	8.40184	59.42	84.365	23.0672	9.01845	59.46	94.3505	24.8775	10.6285	59.42	107.835	29.4743	8.53096	59.42	112.769	37.4783	7.72332	59.415	85.5362	23.9065	10.4374	59.42	65.6548	31.2516	10.6534	59.415	50.5942	22.2622	7.51515	59.425	88.2675
61.995	113.298	39.5771	9.49191	62.005	112.119	37.1884	8.81423	61.995	140.494	39.419	6.83777	61.995	127.967	51.4572	6.98024	61.995	104.555	25.6034	8.67325	62	83.6877	24.3821	9.66667	62.04	93.0975	24.9868	10.9302	62	103.597	30.5244	8.86957	62	114.813	38.1331	7.90382	61.995	84.6469	22.7312	10.1001	62	64.635	31.4519	10.635	61.995	50.1252	23.5929	7.48748	62.005	87.6864
64.58	112.157	37.8445	9.35922	64.585	112.286	38.2411	8.56522	64.575	142.78	39.4506	6.99202	64.575	127.868	48.8274	7.06588	64.59	106.165	24.4506	8.24506	64.58	85.3096	23.444	9.10935	64.62	91.7958	24.6153	10.2108	64.58	104.242	29.2912	8.72464	64.58	112.846	37.3584	8.52569	64.59	84.9249	21.1542	10.1568	64.58	65.5692	30.834	10.6718	64.58	51.6271	23.7576	7.69565	64.585	90.2675
67.16	112.719	39.1041	9.23301	67.165	110.959	37.6667	8.27404	67.16	142.982	38.17	6.55718	67.165	123.038	49.9117	7.19895	67.17	105.333	23.614	8.91173	67.175	82.2134	24.5705	8.79578	67.2	92.7615	25.2543	10.3294	67.16	102.539	29.7431	8.78656	67.17	112.289	37.5283	8.30435	67.17	84.278	23.3636	9.917	67.16	65.6192	33.614	10.5583	67.16	51.6891	23.4361	7.53755	67.165	85.8893
69.755	110.19	37.9341	9.40129	69.745	106.105	37.3228	8.94335	69.74	139.59	38.7457	6.71543	69.745	124.059	48.7971	7.09354	69.75	100.636	24.639	8.42951	69.755	81.2859	25.1133	9.21476	69.78	92.2556	25.2727	10.0672	69.755	102.138	29.7615	8.6693	69.75	112.381	37.3241	8.35178	69.75	82.7009	22.1792	9.90119	69.745	65.9605	33.2701	10.2761	69.755	52.8551	23.9895	7.88933	69.745	89.4651
72.335	112.281	38.1462	8.53074	72.325	107.264	35.9592	8.47167	72.335	140.693	38.5072	7.40559	72.325	123.138	49.8775	7.0303	72.33	101.964	24.5099	8.47299	72.335	81.2253	25.0343	8.96443	72.36	91.8867	26.0329	10.3202	72.335	103.979	30.1318	8.84585	72.33	111.539	38.7352	7.87352	72.33	85.1555	23.7101	10.2134	72.325	66.3491	31.2069	9.25153	72.335	50.8366	23.4993	7.71937	72.33	88.9802
74.915	114.931	38.3689	8.80583	74.92	106.319	35.9934	8.62978	74.915	140.128	39.888	6.86702	74.91	124.858	49.0448	6.98814	74.925	104.726	23.415	8.75099	74.915	82.2701	23.78	9.08959	74.94	92.7549	26.3096	9.52964	74.915	102.378	30.0053	8.92622	74.91	111.713	37.7286	7.83663	74.91	84.9921	22.7194	10.5165	74.91	65.8827	31.6548	10.8466	74.915	51.1818	24.8393	7.35968	74.91	90.9987
77.495	113.975	38.6074	9.27184	77.5	103.235	35.7997	8.76548	77.495	139.053	38.7036	6.78059	77.49	123.458	48.8893	7.12912	77.505	103.742	24.1265	8.45982	77.495	82.0567	25.0461	8.54809	77.52	91.0408	24.9881	10.7681	77.495	100.622	29.6864	8.51383	77.5	111.485	36.5837	7.98682	77.5	81.9987	23.2714	10.332	77.505	64.8999	32.6074	10.4141	77.495	51.9381	23.8445	7.72069	77.505	86.0277
80.075	114.854	40.3979	9.28479	80.08	104.125	35.7101	8.66535	80.075	136.991	38.1568	6.91356	80.085	122.46	47.3874	7.25692	80.085	101.955	22.834	8.84321	80.085	82.9104	23.8472	9.23057	80.1	89.4625	25.3439	10.3123	80.075	99.1304	29.1423	9.34124	80.08	110.57	37.8406	7.6917	80.08	82.6996	22.3742	10.5007	80.085	66.2016	30.8169	10.1135	80.09	52.2227	23.9236	7.89723	80.085	87.9539
82.675	112.627	39.1845	9.52104	82.66	104.938	36.8735	8.79974	82.66	137.744	36.3715	6.75798	82.665	121.603	50.4928	7.6166	82.665	101.59	23.4295	7.88801	82.665	82.2424	24.8722	9.06192	82.68	91.4875	26.1225	10.3333	82.665	100.177	29.9262	8.22134	82.66	109.013	36.9736	8.55468	82.66	82.2345	22.7167	10.3636	82.665	66.1858	31.5389	10.365	82.67	52.0105	23.4901	7.96706	82.665	89.8155
85.255	109.874	37.2042	9.50809	85.24	100.209	36.8617	9.37549	85.24	141.107	37.1884	6.99335	85.245	122.49	48.1607	7.67984	85.245	100.013	23.3281	8.66403	85.245	81.7246	24.5955	9.8498	85.26	91.7958	25.5336	10.0883	85.245	102.636	31.5955	8.77207	85.26	110.36	38.2767	8.23057	85.245	82.1792	22.3465	10.6983	85.245	65.4993	31.141	9.6411	85.25	52.635	23.6258	8.42029	85.245	89.4993
87.835	110.465	38.4203	9.85113	87.83	102.943	35.2701	9.0303	87.83	137.621	37.8696	7.3484	87.825	122.842	49.6996	7.49144	87.84	100.646	24.3267	8.29644	87.84	81.4519	22.8419	9.46904	87.84	93.2003	25.7694	10.1133	87.825	99.4374	30.4097	8.94598	87.84	106.962	38.0316	8.2332	87.825	82.2134	22.303	11.4308	87.825	67.1225	32.1001	10.6104	87.83	51.6957	23.8669	8.28458	87.825	88.3043
90.415	110.746	39.6891	9.79288	90.41	98.635	35.8366	8.73123	90.41	138.448	38.6219	6.83644	90.41	120.748	49.3347	7.54677	90.42	98.3636	24.6021	9.05797	90.42	80.4137	23.498	9.39789	90.42	92.2925	26.8972	10.668	90.42	98.2069	31.1792	8.6693	90.42	106.789	38.2819	8.39789	90.41	79.1884	22.6047	10.8366	90.42	67.0843	30.7299	10.0429	90.41	53.1831	22.6179	7.87615	90.42	86.5665
92.995	109.058	39.7444	9.21036	92.99	96.2899	36.1449	9.01054	92.99	140.51	38.2833	6.59973	92.99	119.141	49.8011	7.8643	93	97.9447	22.6667	8.33597	93	79.5863	24.4545	9.28986	93	90.5705	26.004	10.7391	93	96.5415	30.4519	9.15942	93	107.655	37.2134	8.64822	93.005	81.8182	23.4835	11.1726	93	67.0474	28.78	9.84969	93.005	52.1871	23.9513	8.83794	93	89.3241
95.575	111.938	39.3083	9.62783	95.58	99.195	34.5455	8.71278	95.585	135.385	36.7589	6.68085	95.585	120.381	49.4045	7.42029	95.58	101.432	23.2543	8.49144	95.58	79.1502	23.4545	9.7141	95.58	92.5665	25.0764	9.96443	95.58	98.2938	29.5507	8.99868	95.58	105.199	37.3267	8.64822	95.585	82.6667	23.2648	11.2161	95.58	65.9091	30.6324	9.57669	95.585	53.6561	25.1383	8.37945	95.58	86.1845
98.16	111.922	38.6021	10.1748	98.16	92.4045	35.5428	8.917	98.165	138.333	38.8788	6.70612	98.165	120.198	48.5613	7.94071	98.16	98.0672	22.834	8.29513	98.16	79.3057	24.0382	9.29908	98.16	88.9407	26.4071	9.72991	98.16	95.3729	27.8248	8.61397	98.16	107.528	37.2306	8.47694	98.165	81.0369	22.0184	10.8959	98.16	67.6601	31.8841	9.19632	98.165	53.4493	23.8037	8.39921	98.16	88.5231
100.74	112.291	39.552	9.25243	100.74	95.6588	33.8116	8.62451	100.745	136.804	38.1976	6.75399	100.745	116.225	50.17	7.73386	100.75	95.8024	22.2964	8.15415	100.751	75.9671	23.2042	9.29381	100.74	88.6311	25.7457	10.1594	100.74	95.5665	30.4717	9.13307	100.75	107.149	36.2991	8.13043	100.745	79.3847	21.9908	10.7325	100.74	66.9565	31.0751	8.74233	100.745	53.2279	22.6245	8.06456	100.755	87.5257
103.33	110.124	38.8762	9.59547	103.325	92.5507	34.2675	8.57312	103.325	136.885	39.0026	7.2766	103.325	114.656	48.1739	8.33465	103.33	96.5336	21.5626	8.4664	103.331	78.0316	22.9552	8.94466	103.32	90.2938	26.805	9.63373	103.34	96.6179	30.9578	8.96179	103.33	105.903	37.083	7.92358	103.325	80.4862	23.1831	11.5626	103.335	67.8182	30.5771	8.96933	103.325	54.0685	22.6324	8.60343	103.335	88.635
105.91	109.452	38.5903	9.70227	105.905	91.9644	34.1726	8.4809	105.905	134.58	37.6047	7.19814	105.905	115.401	48.83	8.24242	105.91	99.0474	21.9433	8.54545	105.911	79.7866	24.7194	10.0553	105.91	89.8142	26.4717	9.57839	105.92	96.4875	29.2306	8.83531	105.91	105.374	36.5889	8.64295	105.92	80.2398	22.1871	11.336	105.915	65.7615	30.639	9.34356	105.915	54.9736	23.9947	8.56653	105.915	87.5033
108.49	110.621	38.2833	9.78964	108.5	89.2082	34.3083	8.55072	108.5	135.167	37.531	6.86702	108.5	115.619	48.2082	8.40843	108.5	96.4045	21.3228	9.08169	108.506	75.9433	23.4967	9.11067	108.49	88.0066	26.1357	10.2029	108.5	96.9829	29.5165	9.25165	108.495	105.754	36.7299	8.19104	108.5	80.9921	23.2319	12.1752	108.495	66.0264	30.2938	9.07975	108.495	55.4664	22.9987	8.8722	108.495	86.4848
111.085	108.092	39.2596	9.6343	111.08	87.0883	34.8458	8.60079	111.08	131.128	37.3623	7.0891	111.08	113.688	48.8011	8.48617	111.08	98.3636	22.9776	8.53228	111.086	74.9289	23.1133	9.15152	111.07	89.141	26.2411	9.90119	111.08	93.3347	30.4888	9.33597	111.075	106.187	36.0356	8.47036	111.08	80.3281	22.9117	11.1805	111.075	66.6469	29.278	9.63804	111.075	53.274	23.1779	8.81291	111.075	88.1884
113.665	108.41	37.9987	9.07443	113.66	86.2451	34.7681	8.94071	113.66	134.706	38.1186	6.74069	113.66	113.646	48.1555	8.3386	113.66	95.8287	22.3531	8.67194	113.666	77.7022	22.3004	9.58366	113.66	89.3887	26.6957	10.0843	113.66	96.2398	30.556	9.17787	113.665	105.216	36.5375	8.46113	113.66	78.087	21.9091	11.1528	113.655	66.9038	30.2964	9.60123	113.665	55.1252	22.7418	8.08827	113.66	84.1568
116.245	107.685	38.1937	10.0647	116.24	85.4216	33.6495	8.05929	116.24	131.968	36.4177	6.64761	116.24	112.335	48.6179	8.45718	116.24	95.249	22.8841	8.54809	116.246	78.0448	22.2793	9.53755	116.24	86.448	25.2609	9.85244	116.24	93.7642	29.1752	9.31225	116.245	104.768	36.3808	7.96574	116.24	77.6153	21.3584	11.1515	116.245	64.502	28.6653	9.62577	116.245	52.1146	24.4018	8.59289	116.24	86.4638
XPC-GFP 405 RO	1				2				3				4				5				6				7				8				9				10				11				12				13
time	roi1	nucleus	back	time	roi1	nucleus	back	time	roi1	nucleus	back	time	roi1	nucleus	back	time	roi1	nucleus	back	time	roi1	nucleus	back	time	roi1	nucleus	back	time	roi1	nucleus	back	time	roi1	nucleus	back	time	roi1	nucleus	back	time	roi1	nucleus	back	time	roi1	nucleus	back	time	roi1
0	44.4045	38.9433	8.54282	0	47.5731	45.3781	9.7668	0	43.4203	47.4559	9.20553	0	34.892	35.0026	7.20553	0	29.8432	29.9934	8.18972	0	29.3702	30.0198	9.17128	0	27.3412	24.7246	8.86693	0	31.6008	29.7773	10.8498	0	32.1686	33.029	11.0073	0	36.668	36.8169	10.1897	0	52.9104	53.4295	8.76548	0	40.5705	41.5152	6.57708	0	86.5428
2.59	43.7879	40.419	8.66271	2.58	47.8814	43.2266	9.57049	2.58	43.5758	47.0527	9.14097	2.59	32.3834	35.3992	6.85903	2.595	29.4361	29.1924	8.30303	2.595	27.975	30.0738	9.41765	2.59	25.5665	24.9249	8.54941	2.59	31.7378	30.6614	10.6733	2.59	33.0698	29.8024	9.6337	2.59	33.9196	34.0843	10.722	2.585	51.8933	52.5481	9.36891	2.595	41.22	42.1028	6.6469	2.58	83.4809
5.17	41.7694	38.3294	8.53623	5.175	45.8169	42.2951	9.99473	5.17	43.7668	45.7668	9	5.17	33.083	35.6561	6.63109	5.175	29.004	29.3939	7.51779	5.175	29.6258	29.7299	9.12648	5.17	25.4835	23.6627	8.81423	5.17	32.0198	30.2411	10.4361	5.17	31.8854	29.8972	10.3663	5.17	34.7207	33.8906	10.9539	5.165	51.1462	51.6838	9.3834	5.175	41.9618	39.5415	6.3083	5.18	82.2701
7.75	41.7642	37.9473	8.64427	7.755	45.5204	43.0909	9.33202	7.75	43.3228	45.0843	8.97892	7.75	32.3715	34.9829	6.98024	7.755	28.6877	29.7207	8.14097	7.755	28.4532	30.5099	9.16996	7.75	26.7523	24.3544	8.46113	7.75	32.3083	30.8538	11.0791	7.75	32.0382	31.2082	10.293	7.75	33.7879	35.8063	10.7207	7.755	51.6614	51.0026	9.15152	7.755	41.2464	40.9262	6.39921	7.76	80.747
10.33	42.8827	40.0527	8.67457	10.335	45.7167	43.6285	9.33465	10.33	40.7022	47.2925	8.85112	10.335	32.2477	33.1476	6.57971	10.335	28.4401	29.2912	8.27273	10.335	28.3267	29.7484	8.94598	10.33	25.7365	23.9209	8.64954	10.345	30.8893	31.357	10.9776	10.345	30.6337	29.9236	11.2527	10.33	35.527	32.6298	10.4862	10.335	50.726	49.1726	9.13702	10.335	41.17	38.9196	6.44796	10.34	79.6798
12.931				12.935				12.935				12.94				12.94				12.94				12.935				12.95				12.95				12.935				12.94				12.935				12.94
15.53	49.9671	35.0461	8.90909	15.535	59.942	40.083	9.58235	15.535	41.4032	42.0053	8.27404	15.54	43.5507	31.6785	6.75494	15.54	49.7457	28.8379	8.16206	15.54	37.2964	30.9012	9.39789	15.535	46.7852	24.2266	8.17918	15.55	46.0316	28	10.6548	15.55	43.9697	28.5204	9.663	15.535	57.809	31.1845	11.3281	15.54	36.4875	50.0764	8.35046	15.535	35.7892	37.1647	6.44796	15.54	48.7918
18.11	58.444	34.7418	8.05665	18.115	74.8327	40.0751	9.43478	18.115	52.9354	41.357	8.13702	18.12	52.4308	33.2029	6.62714	18.12	56.5758	28.8182	8.44532	18.12	43.8841	28.8867	9.01449	18.115	52.4493	23.4625	8.11462	18.13	58.8511	29.9407	10.4216	18.13	50.9157	29.4901	10.0366	18.115	69.7167	30.2951	10.8682	18.12	37.5507	51.1489	9.11199	18.115	38.2121	36.4097	6.53755	18.12	54.4282
20.69	67.361	35.5797	7.83004	20.695	85.0184	40.9947	9.53623	20.695	60.6443	40.7668	8.36627	20.7	57.1133	32.1581	6.88669	20.7	61.7615	28.6653	8.22661	20.7	48.7931	29.1476	9.37022	20.695	55.0843	23.585	8.70883	20.71	65.3228	28.0593	10.5033	20.71	56.6271	28.0329	9.71795	20.695	75.5257	30.5231	11.1621	20.7	39.6047	50.5534	9.03426	20.695	40.4598	35.2978	6.46113	20.7	62.9341
23.27	71.2675	34.9315	8.18972	23.275	94.4374	40.7246	9.54018	23.275	70.8419	39.6561	8.80896	23.28	62.4374	32.7365	6.95257	23.28	66.5283	29.1028	8.03953	23.28	52.2701	28.4071	9.36759	23.275	59.3702	22.5507	8.68775	23.29	71.415	29.5178	9.80764	23.29	63.2714	27.9394	11.1868	23.275	79.6798	30.8366	11.1397	23.28	42.722	50.0369	8.8195	23.275	42.6561	36.5415	6.77075	23.28	67.4453
25.85	77.834	35.4295	7.46772	25.855	101.095	41.8959	10.1607	25.855	77.6232	38.6245	8.78129	25.86	64.8011	30.8511	6.73913	25.86	69.0553	29.278	7.81028	25.86	58.7668	28.2424	9.72332	25.855	61.3663	22.386	8.81291	25.87	77.8722	27.531	9.89328	25.87	64.9816	26.7971	10.1355	25.855	86.3426	31.1041	10.7497	25.86	44.473	50.2701	8.54941	25.855	42.0751	36.2187	6.61528	25.86	69.5797
28.43	77.7918	36.0514	7.65876	28.435	106.09	39.2042	9.77997	28.435	81.6166	38.805	8.75099	28.44	67.697	32.1331	6.65481	28.44	71.9065	28.4638	7.88274	28.44	58.9394	26.9855	9.59947	28.435	61.7273	22.614	8.47431	28.45	82.4967	29.448	9.90514	28.45	68.9486	27.7721	9.27106	28.435	87.635	31.9341	10.9618	28.44	45.1568	51.7312	9.15547	28.435	43.0158	35.1173	6.639	28.44	73.0184
31.01	80.7958	33.8129	7.68643	31.015	107.924	40.6719	9.49802	31.015	87.7062	41.1212	9.1502	31.02	70.7141	31.2859	6.56917	31.02	73.7457	30.5296	7.97497	31.02	63.78	27.6377	9.29644	31.015	62.7997	22.0988	8.32938	31.03	85.1014	28.1489	9.89328	31.03	71.4928	28.2582	10.7949	31.015	93.2912	31.7931	11.195	31.02	47.4651	51.5033	9.03821	31.015	43.303	37.087	6.28458	31.02	74.726
33.59	81.6667	35.2701	7.88011	33.595	112.204	40.3715	9.80501	33.595	90.8063	40.6469	8.59289	33.6	72.2016	31.4888	6.81555	33.6	73.8024	29.7694	7.77339	33.6	66.2213	27.1845	9.11594	33.595	63.9921	21.6693	8.62187	33.61	86.6548	28.2424	8.88801	33.61	72.9974	27.1489	10.2418	33.595	94.7918	29.556	10.809	33.6	50.5652	51.7628	9.20553	33.595	44.7009	35.6548	6.44532	33.6	78.6034
36.17	83.7879	36.0711	7.29117	36.175	113.379	40.7747	9.82082	36.175	91.3913	39.0145	8.61924	36.18	74.0632	30.9236	6.70619	36.18	77.5428	28.9723	7.87879	36.18	68.1779	26.9947	9.25823	36.175	65.1713	23.498	8.278	36.19	89.7141	27.1884	9.24901	36.19	74.7589	27.8024	9.91941	36.175	95.9816	30.7576	10.639	36.18	49.9065	51.1634	8.63373	36.175	44.776	36.415	6.54809	36.18	80.004
38.75	84.8762	36.1186	7.19236	38.755	115.347	39.4427	9.0448	38.755	96.0553	38.9104	8.80632	38.76	70.7062	31.0079	6.6469	38.76	73.9671	29.6271	7.73518	38.76	68.8393	27.5626	9.278	38.755	65.9104	21.6034	8.42556	38.77	92.639	28.3689	9.29513	38.77	75.3175	28.7128	9.98168	38.755	97.9881	31.0764	10.6061	38.76	50.1528	51.2174	9.16074	38.755	45.4177	34.0382	6.61924	38.76	83.2332
41.33	87.0184	35.3136	7.30567	41.335	116.859	38.8867	9.44137	41.335	98.5362	39.4163	8.92227	41.34	73.1621	31.0988	6.68248	41.34	77.1673	29.2279	8.30303	41.34	70.4545	27.8748	9.14625	41.335	64.3439	22.9368	8.11726	41.35	94.527	27.1792	9.24769	41.35	76.9736	28.0132	10.5238	41.335	100.221	29.6258	10.1383	41.34	52.2582	53.0632	9.03162	41.335	45.6746	35.1581	6.74045	41.34	84.3755
43.91	85.0316	35.5468	7.62319	43.915	117.366	39.4835	9.33202	43.915	98.556	39.8814	8.6166	43.92	74.5402	31.4914	6.92885	43.92	76.3202	28.1173	7.98551	43.92	73.5112	27.4598	9.21871	43.915	64.2714	21.2372	8.32543	43.93	94.3939	27.0988	9.12648	43.93	78.7115	27.0949	10.293	43.915	98.1976	30.722	10.5797	43.921	55.448	51.4177	9.65217	43.915	45.5468	35.2819	6.30698	43.92	87.1199
46.506	86.4664	35.2055	7.09223	46.495	117.614	39.5231	9.59157	46.495	98.9526	39.4664	8.62846	46.5	75.3557	31.6917	6.57576	46.5	73.9618	28.8696	8.27931	46.5	73.0422	26.1581	9.14625	46.495	67.357	23.2661	8.35837	46.51	94.9289	28.1291	8.88538	46.51	79.7207	27.2029	10.1172	46.495	97.3123	30.8827	10.6271	46.501	57.1607	51.469	8.59025	46.495	48.3768	34.7681	6.9473	46.5	87.6614
49.086	89.8867	35.5903	7.02767	49.085	119.781	39.7181	9.79974	49.075	99.3215	39.4625	8.94993	49.08	74.5929	31.3386	6.85771	49.08	75.0356	29.1924	8.13966	49.08	71.0119	27.2372	9.34519	49.09	64.9091	23.8116	8.71146	49.09	94.834	28.4045	9.18182	49.09	81.4124	27.747	9.97436	49.08	98.0593	30.6337	10.8893	49.081	58.4321	53.4664	9.16074	49.09	47.0277	33.5929	6.59816	49.08	87.2227
51.665	85.1845	34.4743	7.12121	51.665	121.755	39.054	9.52306	51.665	103.493	40.1976	8.65613	51.675	74.9644	30.3162	6.46904	51.665	75.0606	28.4018	8.41897	51.675	71.9196	27.6825	9.43083	51.67	67.3083	22.8169	8.46377	51.67	97.2543	27.4453	8.91436	51.67	82.2108	25.9723	10.0879	51.66	100.3	27.9842	9.92754	51.661	57.9908	52.4888	8.93149	51.67	48.1318	34.8076	6.6087	51.66	88.7971
54.246	88.3373	35.5534	6.98814	54.245	121.627	38.191	9.63241	54.245	102.584	38.4717	8.51252	54.255	76.1199	30.5731	7.06719	54.245	77.9671	28.9473	7.88669	54.255	73.3768	27.0527	9.48748	54.25	65.332	21.5573	8.76153	54.25	97.3426	27.4203	8.97101	54.25	83.6943	25.9407	10.3333	54.255	97.5744	28.5283	10.635	54.256	60.2424	52.2358	8.28063	54.25	49.5204	34.6258	6.3004	54.26	88.4941
56.841	87.8063	35.195	6.8195	56.83	120.8	38.4717	9.29908	56.825	101.41	39.4625	8.86034	56.835	74.7404	31.4229	6.48748	56.835	76.058	28.5731	8.16996	56.835	74.4493	27.1581	9.10672	56.83	65.4625	23.527	9.12121	56.83	95.1963	28.0988	8.52042	56.83	83.357	27.0237	9.53846	56.835	97.8142	29.3821	10.8142	56.836	59.4559	52.6298	8.94598	56.83	47.4308	34.6192	6.639	56.84	91.9513
59.421	89.2332	35.4453	7.06192	59.41	120.906	39.2253	8.95257	59.42	102.866	39.7484	8.27536	59.415	74.9144	31.0725	6.70883	59.415	75.4743	28.8788	8.20949	59.415	76.3636	26.1423	9.30962	59.41	66.1963	23.473	8.06719	59.42	96.473	28.141	9.24506	59.425	82.2477	26.8011	9.72527	59.415	98.6021	30.0751	10.722	59.416	59.2859	52.4401	9.30962	59.41	48.2451	34.9315	6.3913	59.42	90.6719
62.001	87.5296	35.2661	7.21212	61.995	119.888	38.6851	8.77866	62	105.507	39.6891	8.66271	61.995	78.7049	29.5547	6.75494	61.995	76.4875	30.2477	8.4058	61.995	74.3347	26.6957	9.08564	62.01	64.8709	21.805	8.50856	62	99.0514	27.3426	8.84848	62.005	82.6917	27.2451	10.1832	61.995	100.291	28.7246	10.4348	61.996	58.9394	50.6588	8.47167	62.005	49.7378	33.5929	6.72859	62	90.2174
64.581	88.3254	35.3531	7.13834	64.575	120.56	38.1739	8.62714	64.58	102.877	39.0711	8.9473	64.595	76.1897	30.9987	6.52833	64.59	76.5059	28.502	8.2029	64.585	75.1383	26.3465	9.31357	64.59	65.2372	22.1094	8.52437	64.58	98.7536	26.6403	8.52701	64.585	83.1265	28.2609	9.68498	64.575	100.912	28.4809	10.3136	64.581	59.336	51.7088	8.23715	64.585	51.7088	33.8617	6.50856	64.58	93.9539
67.161	89.7457	34.3597	6.97628	67.165	122.306	39.4282	9.37681	67.16	105.632	39.3544	8.38472	67.175	78.4018	29.7101	6.78656	67.17	75.8406	28.3781	7.7971	67.165	74.635	25.8221	9.2556	67.17	64.7418	22.0422	8.29249	67.16	92.0698	27.1041	8.90514	67.165	81.5679	26.3202	10.1575	67.16	98.8379	29.0949	10.4414	67.161	58.9447	51.4084	8.70883	67.165	49.6746	34.614	6.43874	67.16	92.0672
69.756	87.8327	34.78	6.72859	69.745	121.722	38.5336	8.6917	69.74	102.103	39.3162	8.44401	69.755	78.137	29.4532	6.59157	69.75	77.0303	28.9671	8.08827	69.745	73.6337	26.0619	9.34519	69.75	65.2925	23.1028	8.50988	69.745	94.9829	26.8972	8.95389	69.745	84.7826	27.4032	9.89377	69.745	96.9908	27.3557	9.68379	69.756	60.3188	52.7931	8.68248	69.745	50.4058	34.2411	6.28063	69.745	91.7918
72.336	87.8893	34.7431	6.58366	72.325	120.598	38.0224	9.12385	72.335	102.167	39.4506	8.34783	72.335	78.5626	31.9157	6.47431	72.33	78.2609	29.0329	8.41107	72.34	77.6087	26.4928	9.01976	72.33	66.0659	22.6377	8.46113	72.34	95.5362	27.0685	8.72727	72.34	83.4651	26.7286	10.0366	72.325	97.1133	27.9236	10.3953	72.336	59.7036	51.8406	8.52833	72.33	49.9723	32.336	6.28854	72.325	94.4572
74.916	88.3162	37.0646	6.83926	74.915	122.232	38.22	8.75494	74.915	102.206	40.3175	8.56785	74.915	74.7997	29.1713	6.73123	74.915	75.9209	28.4361	8.03294	74.92	76.3254	26.9341	9.47826	74.91	65.3821	22.7708	8.82082	74.92	94.9407	25.8735	8.9025	74.92	83.8419	26.0567	10.4945	74.915	97.2609	28.7892	10.4058	74.916	61.2451	52.9012	8.15283	74.91	49.5876	33.3821	6.38076	74.915	92.6482
77.496	88.058	34.0883	6.68511	77.495	120.528	38.2161	8.71014	77.495	103.808	41.0474	8.55599	77.495	75.7655	31.0158	6.47694	77.495	76.3412	29.8327	7.43347	77.5	75.0632	25.0975	9.37022	77.495	64.9644	22.2846	8.51515	77.5	95.5758	26.7549	8.7892	77.5	82.7668	25.7115	10.2271	77.495	95.8722	29.3636	10.224	77.496	59.2701	50.415	8.3386	77.505	49.0619	35.0171	6.53491	77.495	94.6759
80.076	89.0606	35.0145	6.68116	80.075	119.509	38.1225	9.06456	80.075	99.942	39.2345	8.42556	80.075	75.0079	29.6074	6.75889	80.09	76.3794	28.7852	7.63768	80.08	73.6891	25.5257	9.50725	80.075	65.415	23.6416	9.23979	80.08	96.6838	27.5692	8.64163	80.08	82.278	25.7022	9.83516	80.075	95.7787	29.5415	10.253	80.076	61.3043	51.0685	8.50329	80.085	48.942	32.834	6.67325	80.075	95.3715
82.661	86.1792	35.3043	6.53755	82.665	119.254	39.1304	8.77997	82.67	99.5494	38.8458	8.40448	82.67	75.3004	29.1397	6.65876	82.67	74.0606	27.9091	7.45059	82.66	75.2174	26.1133	9.14493	82.66	64.7879	22.8406	8.89987	82.66	96.1568	28.17	8.81818	82.675	80.585	26.7181	10.2015	82.665	94.3294	28.8445	10.8511	82.671	57.3953	52.2569	8.03162	82.665	48.9855	34.1423	6.4361	82.66	94.0053
85.246	88.4216	33.9196	6.65086	85.245	118.171	39.3992	9.54414	85.25	100.746	39.3979	8.49671	85.25	75.8327	30.6917	6.56653	85.25	75.776	29.9223	7.60474	85.25	75.726	25.8551	9.35178	85.25	63.3808	22.4374	8.72464	85.255	94.5283	27.6443	8.49671	85.255	81.6706	25.8893	10.7399	85.245	96.2306	28.6522	10.0751	85.251	60.1186	51.0843	8.37022	85.245	48.5441	32.7312	6.51383	85.24	93.0988
87.826	88.137	33.8221	7.12121	87.825	117.194	37.5389	9.3004	87.83	100.615	38.6601	8.6469	87.83	76.0817	30.2345	6.48485	87.83	76.7404	29.0501	7.47167	87.83	72.6798	25.6258	9.31884	87.83	62.502	21.9671	8.36627	87.835	93.9302	26.7339	9.43083	87.835	82.4769	27.3584	9.82051	87.825	94.0158	28.552	10.6482	87.831	60.1357	51.3307	8.24506	87.825	50.2609	33.8458	6.31094	87.84	98.7286
90.416	85.5046	34.4769	6.47167	90.42	118.528	38.3004	9.14361	90.41	99.3794	39.6904	7.97233	90.41	76.971	30.8841	6.67721	90.41	73.556	28.0079	7.22925	90.41	74.4848	25.166	8.75494	90.41	64.8867	22.2556	8.44269	90.415	93.9341	28.0329	8.86298	90.415	80.6061	26.39	10.326	90.415	92.9816	28.3412	10.9829	90.411	60.78	52.6324	8.0303	90.41	48.6746	33.2885	6.56653	90.42	97.5534
92.996	87.9578	35.4124	7.32148	93	119.059	39.3939	9.03953	92.99	99.0435	39.9855	8.98024	93	77.2727	30.1634	7.03162	93	74.7049	27.9051	7.44532	93.01	73.5771	25.5889	8.74308	92.99	64.0013	23.5626	8.53755	92.995	93.5889	27.058	9.26219	92.995	80.7075	26.8011	10.3956	92.995	92.8366	30.0632	10.4993	92.991	58.6285	53.2727	8.1502	92.99	50.4506	34.1621	6.63505	93	96.9275
95.576	87.0211	35.6087	6.84058	95.58	117.148	38.2003	8.74308	95.575	98.9657	38.1423	8.361	95.58	75.0646	30.4506	6.50593	95.58	74.7892	27.2477	8.01186	95.59	73.7391	27.0501	9.3834	95.59	63.2846	24.2978	8.7747	95.575	91.3254	27.5652	9.16864	95.585	80.8801	26.3729	9.83516	95.575	92.0909	29.2161	10.4045	95.586	57.7062	50.1831	7.67062	95.585	49.9012	32.7233	6.4664	95.58	97.307
98.161	83.6601	35.1133	6.93281	98.16	116.415	37.4519	9.05007	98.155	98.3478	38.643	8.2635	98.16	74.4638	29.9868	7.21344	98.16	75.5889	28.3887	7.44664	98.17	74.0487	25.1542	9.43742	98.17	64.6034	22.8393	8.87484	98.17	91.8195	27.4783	8.60738	98.165	80.083	26.5033	9.9304	98.17	92.78	28.6812	10.0975	98.166	59.3149	49.6364	8.32806	98.165	49.4901	34.888	6.52174	98.16	97.1989
100.741	84.8933	32.7615	6.59157	100.74	113.278	36.4559	8.51383	100.75	98.9631	40.1963	8.57576	100.74	74.6021	30.1212	6.64822	100.745	74.9908	28.5823	7.40053	100.75	72.78	25.9209	8.99868	100.75	63.6812	22.137	8.89723	100.75	91.4638	27.0066	8.58762	100.745	76.8867	26.4361	10.4982	100.75	91.365	27.9368	10.4097	100.746	56.7497	51.253	8.0224	100.745	49.249	33.0764	6.7444	100.74	97.0119
103.331	85.0619	33.4717	7.00791	103.34	116.248	37.5468	9.33333	103.33	96.9565	39.552	8.32806	103.325	76.2424	29.6298	6.66798	103.325	76.5599	28.3017	7.62582	103.33	74.3742	24.8314	9.36759	103.33	63.6074	22.7299	8.6614	103.33	93.2332	27.0474	8.40843	103.33	78.8551	26.0395	10.8498	103.33	93.8762	27.7563	10.1212	103.326	57.9289	51.112	8.46509	103.325	49.7734	33.1607	6.43742	103.335	95.7075
105.911	84.5086	35.8524	7.04611	105.92	116.347	37.0606	9.21212	105.91	97.8827	38.2016	8.56522	105.91	74.3109	30.2648	6.67457	105.92	74.5257	28.4928	7.58366	105.91	73.6588	25.1357	9.11726	105.91	64.5389	24.1634	9.35441	105.91	92.3531	26.2754	8.68775	105.91	77.9209	25.8393	10.5934	105.91	92.9196	28.5481	10.8419	105.906	57.0606	50.805	7.99078	105.92	49.336	33.7787	6.59684	105.915	96.2609
108.491	83.5968	34.2767	7.04216	108.5	115.968	37.5744	9.1726	108.49	98.5125	37.8037	8.61001	108.49	74.7418	30.7905	6.87615	108.5	72.4242	27.2253	7.51647	108.495	70.9433	25.4401	9.33202	108.49	64.8485	23.0619	8.85903	108.49	93.6495	26.1673	8.32675	108.5	79.1278	25.5086	10.2344	108.49	91.2148	28.4822	10.336	108.496	55.448	49.5415	7.70883	108.5	50.1871	32.9697	6.50066	108.495	94.2464
111.086	85.39	34.1765	6.57444	111.08	113.012	34.9776	9.25165	111.07	97.4769	37.5178	8.61001	111.085	73.1713	30.6113	6.60343	111.08	73.3386	28.6838	7.15942	111.075	72.9974	24.2912	8.90777	111.08	63.0791	22.8024	8.9697	111.085	92.5191	27.0738	9.10277	111.08	76.3953	25.2819	9.64835	111.085	92.0567	27.6574	10.1476	111.076	55.7233	51.1989	7.99736	111.08	50.1976	34.249	6.55995	111.075	95.8287
113.666	84.4625	33.7971	6.73518	113.66	114.569	36.9789	9.3083	113.665	96.0448	37.4993	8.53755	113.665	74.6285	28.9078	6.90119	113.66	72.0777	27.2174	7.41502	113.665	73.4005	24.6469	9.05007	113.66	64.2372	22.8788	8.80764	113.665	92.5863	26.7813	8.20817	113.66	77.8485	24.8076	10.6886	113.665	89.4242	27.9895	10.1133	113.656	56.3505	49.1976	8.13175	113.66	48.9829	33.9908	6.55731	113.655	95.8551
116.246	84.5982	34.8419	6.88011	116.24	112.473	37.332	8.67984	116.245	94.3557	39.1871	8.73781	116.245	73.336	29.8024	7.04348	116.24	74.8788	28.4295	7.55863	116.245	72.7892	25.0646	8.85507	116.24	62.3109	23.4809	9.2332	116.245	90.9315	27.1686	8.81555	116.245	76.7655	26.3966	11.0586	116.245	88.3043	27.8972	9.96047	116.251	55.1489	50.0988	7.74835	116.24	48.8155	33.8617	6.41107	116.25	95.3768
time	roi1	nucleus	back	time	roi1	nucleus	back	time	roi1	nucleus	back	time	roi1	nucleus	back	time	roi1	nucleus	back	time	roi1	nucleus	back	time	roi1	nucleus	back	time	roi1	nucleus	back	time	roi1	nucleus	back	time	roi1	nucleus	back	time	roi1	nucleus	back	time	roi1	nucleus	back	time	roi1
time	roi1	nucleus	back	time	roi1	nucleus	back	time	roi1	nucleus	back	time	roi1	nucleus	back	time	roi1	nucleus	back	time	roi1	nucleus	back	time	roi1	nucleus	back	time	roi1	nucleus	back	time	roi1	nucleus	back	time	roi1	nucleus	back	time	roi1	nucleus	back	time	roi1	nucleus	back	time	roi1
time	roi1	nucleus	back	time	roi1	nucleus	back	time	roi1	nucleus	back	time	roi1	nucleus	back	time	roi1	nucleus	back	time	roi1	nucleus	back	time	roi1	nucleus	back	time	roi1	nucleus	back	time	roi1	nucleus	back	time	roi1	nucleus	back	time	roi1	nucleus	back	time	roi1	nucleus	back	time	roi1
time	roi1	nucleus	back	time	roi1	nucleus	back	time	roi1	nucleus	back	time	roi1	nucleus	back	time	roi1	nucleus	back	time	roi1	nucleus	back	time	roi1	nucleus	back	time	roi1	nucleus	back	time	roi1	nucleus	back	time	roi1	nucleus	back	time	roi1	nucleus	back	time	roi1	nucleus	back	time	roi1
time	roi1	nucleus	back	time	roi1	nucleus	back	time	roi1	nucleus	back	time	roi1	nucleus	back	time	roi1	nucleus	back	time	roi1	nucleus	back	time	roi1	nucleus	back	time	roi1	nucleus	back	time	roi1	nucleus	back	time	roi1	nucleus	back	time	roi1	nucleus	back	time	roi1	nucleus	back	time	roi1
time	roi1	nucleus	back	time	roi1	nucleus	back	time	roi1	nucleus	back	time	roi1	nucleus	back	time	roi1	nucleus	back	time	roi1	nucleus	back	time	roi1	nucleus	back	time	roi1	nucleus	back	time	roi1	nucleus	back	time	roi1	nucleus	back	time	roi1	nucleus	back	time	roi1	nucleus	back	time	roi1
[truncated: 310 more columns]

## Sheet: Raw spot-bg
OGG1-GFP 405 RO
time	CELL 1	CELL 2	CELL 3	CELL 4	CELL 5	CELL 6	CELL 7	CELL 8	CELL 9	CELL 10	CELL 11	CELL 12	CELL 13	CELL 14	CELL 15	CELL 16	CELL 17	CELL 18	CELL 19	CELL 20	CELL 21	CELL 22	CELL 23	CELL 24	CELL 25	CELL 26	CELL 27	CELL 28	CELL 29	CELL 30	CELL 31	CELL 32	CELL 33	CELL 34	CELL 35	CELL 36	CELL 37	CELL 38	CELL 39	CELL 40	CELL 41	CELL 42	CELL 43	CELL 44	CELL 45	CELL 46	CELL 47	CELL 48	CELL 49
0	53.0632	61.0883	48.7589	54.2319	47.029	49.3043	61.4862	50.581	68.4756	85.0738	71.9921	78.2134	53.7892	53.8748	66.4453	36.7931	39.9499	43.3096	31.9974	42.2464	32.7404	28.4466	19.4717	20.78	19.8498	24.5652	26.8762	31.2174	39.9144	33.917	0	0	0	0	0	0	0	0	0	0	0	0	0	0	0	0	0	0	0
2.59	55.3808	60.9394	48.4032	54.3755	51.0171	48.2964	58.419	49.9842	67.9144	82.2437	70.664	80.9394	52.6601	53.6812	68.3452	34.2859	38.7721	41.1489	33.5507	40.9025	32.8195	28.1423	19.1304	20.9736	16.5665	23.5336	26.5138	30.2846	39.9368	33.8445	0	0	0	0	0	0	0	0	0	0	0	0	0	0	0	0	0	0	0
5.17	53.9341	61.0395	47.361	53.1871	47.6891	48.8682	61.3518	49.4414	66.8709	81.2925	70.2872	80.6509	53.3676	52.3162	66.4084	36.1845	35.7128	41.166	32.9895	41.1252	33.2161	28.419	17.8722	21.4967	18.0448	23.4348	29.0606	29.2174	38.7563	33.7246	0	0	0	0	0	0	0	0	0	0	0	0	0	0	0	0	0	0	0
7.75	53.9051	60.6245	48.0909	53.3175	49.1581	48.8801	59.5152	46.5692	67.0237	84.2991	69.6008	80.141	51.697	52.6535	64.3557	33.3505	38.9394	41.4282	34.2846	40.8841	32.4414	27.4124	19.2358	19.0909	18.2582	24.7167	28.365	31.4045	40.5863	33.7404	0	0	0	0	0	0	0	0	0	0	0	0	0	0	0	0	0	0	0
10.345	55.5165	60.1225	48.3202	53.0435	49.1792	49.6627	61.137	48.722	67.0738	84.4071	69.7101	79.1937	50.6258	49.9565	68.4348	34.9249	39.5955	42.5349	33.5217	40.2292	33.6179	28.1278	19.8208	20.2424	19.2885	23.4901	29.2859	30.2121	39.0026	33.191	0	0	0	0	0	0	0	0	0	0	0	0	0	0	0	0	0	0	0
12.945	0	0	0	0	0	0	0	0	0	0	0	0	0	0	0	0	0	0	0	0	0	0	0	0	0	0	0	0	0	0	0	0	0	0	0	0	0	0	0	0	0	0	0	0	0	0	0	0	0
15.545	90.2622	95.7945	100.339	109.182	113.237	97.8103	94.0988	84.4941	113.855	123.725	77.3742	100.266	61.0791	65.137	70.4058	54.4598	67.2648	60.4822	61.4572	57.8972	52.3202	58.8287	56.6917	47.9723	57.6574	55.0395	66.5033	65.1357	73.5191	68.3636	0	0	0	0	0	0	0	0	0	0	0	0	0	0	0	0	0	0	0
18.125	113.542	107.246	108.921	124.657	124.199	115.365	126.929	103.949	132.32	140.752	88.3597	105.605	66.6627	64.8037	78.7431	61.3109	70.8709	63.2148	62.336	63.0804	69.6561	72.4256	61.8551	53.3544	60.004	58.7339	68.7602	75.7681	90.5863	76.6772	0	0	0	0	0	0	0	0	0	0	0	0	0	0	0	0	0	0	0
20.705	120.66	114.298	105.939	128.802	122.356	121.043	136.85	109.43	136.818	142.02	97.7233	109.671	71.2622	67.697	82.004	64.1581	73.1054	64.6877	61.8762	66.6324	72.1054	74.1897	64.9065	55.3992	63.6021	62.9578	69.498	79.2451	98.2398	77.6785	0	0	0	0	0	0	0	0	0	0	0	0	0	0	0	0	0	0	0
23.285	123.653	118.26	111.099	133.648	125.15	121.061	144.858	118.167	141.167	139.946	104.178	108.652	76.8406	66.6179	84.4084	68.502	76.3188	66.8867	63.6074	69.8788	77.9433	78.4914	67.054	55.1462	62.3215	62.1686	69.0843	80.0092	97.3175	81.6416	0	0	0	0	0	0	0	0	0	0	0	0	0	0	0	0	0	0	0
25.865	128.19	117.773	111.477	130.599	123.456	123.817	146.249	120.005	137.92	141.107	110.258	115.298	77.7431	70.4822	86.2503	67.3887	75.6166	66.4743	64.1304	70.0685	75.6166	78.6667	67.6285	56.6416	61.2622	63.0738	67.2279	77.8155	101.025	80.0896	0	0	0	0	0	0	0	0	0	0	0	0	0	0	0	0	0	0	0
28.445	129.518	117.476	110.992	129.696	120.884	124.742	151.881	120.063	139.203	139.513	111.109	114.851	79.9025	70.996	89.6746	69.9697	76.2213	69.2174	62.2609	68.8893	78.2082	79.3373	68.4519	56.1845	63.643	62.1476	65.7918	79.2543	102.748	81.693	0	0	0	0	0	0	0	0	0	0	0	0	0	0	0	0	0	0	0
31.025	131.244	114.939	109.992	128.175	120.465	123.589	147.771	123.059	137.725	136.722	114.179	117.646	78.5665	73.6219	90.3188	71.9868	77.6851	68.2253	61.8906	68.8076	76.4137	78.2701	66.5204	56.4532	62.5217	61.8037	66.8564	76.7905	100.304	78.4348	0	0	0	0	0	0	0	0	0	0	0	0	0	0	0	0	0	0	0
33.605	128.697	113.767	110.509	127.866	121.95	124.333	148.097	120.971	135.892	138.831	115.505	120.935	81.6851	71.3096	90.303	73.2148	76.8182	67.6561	62.3623	71.2925	78.1028	80.9262	67.3636	56.7404	61.4598	61.6917	64.6614	74.469	99.4361	78.6364	0	0	0	0	0	0	0	0	0	0	0	0	0	0	0	0	0	0	0
36.185	130.924	113.113	109.059	128.784	119.53	124.042	152.856	121.826	135.436	133.631	117.576	120.8	81.2714	73.6733	95.7167	72.6337	79.2661	69.6667	62.4321	72.0764	75.2806	81.4058	64.0171	54.0026	61.0343	59.5639	64.0316	75.4084	97.8801	81.2767	0	0	0	0	0	0	0	0	0	0	0	0	0	0	0	0	0	0	0
38.765	126.506	111.361	110.868	126.032	118.229	123.8	150.165	122.383	136.224	137.618	116.829	121.93	80.0553	75.9881	95.3939	72.7062	79.3544	70.4427	62.2108	68.2003	72.697	80.4611	66.0132	55.6759	60.5362	60.1107	62.9816	73.2477	100.158	79.4018	0	0	0	0	0	0	0	0	0	0	0	0	0	0	0	0	0	0	0
41.345	128.723	114.632	110.358	123.536	118.299	123.264	150.957	121.444	134.257	136.922	116.271	121.123	81.0817	74.5441	96.195	69.0395	77.5165	71.0843	63.4348	71.0105	76.5086	79.7141	63.9776	55.5613	60.8261	58.0356	61.1792	72.3215	96.2411	75.2872	0	0	0	0	0	0	0	0	0	0	0	0	0	0	0	0	0	0	0
43.925	127.267	110.839	107.233	122.236	118.17	122.167	150.623	121.32	133.436	136.993	119.582	121.507	82.9592	73.5665	94.6574	68.2543	77.809	71.1924	61.9987	70.8037	72.5033	81.2701	63.4137	53.9249	61.1423	59.166	60.7049	72.1252	96.8248	77.6746	0	0	0	0	0	0	0	0	0	0	0	0	0	0	0	0	0	0	0
46.505	127.819	109.773	105.444	122.169	113.992	121.476	147.568	120.896	133.374	135.523	118.003	121.352	81.1976	73.7457	97.635	70.863	78.4928	70.1686	62.7852	70.0395	74.3123	80.4756	63.2596	50.8063	59.4506	58.2899	60.3518	70.5033	93.9921	75.1884	0	0	0	0	0	0	0	0	0	0	0	0	0	0	0	0	0	0	0
49.085	124.174	107.851	106.555	125.104	118.762	117.443	146.527	121.111	129.075	133.996	118.481	120.154	78.585	73.2899	97.8261	69.5152	80.5231	72.7233	63.83	68.6443	75.1963	79.2279	65.502	53.7958	57.614	60.1054	60.9407	67.5415	91.17	73.8116	0	0	0	0	0	0	0	0	0	0	0	0	0	0	0	0	0	0	0
51.665	125.426	106.991	107.348	119.573	117.329	118.58	145.486	124.742	131.825	133.663	115.764	118.043	82.3491	76.8366	101.145	69.3267	77.8933	72.7642	61.3887	69.4374	73.2042	80.469	64.2464	52.6495	56.0184	55.7088	62.8235	70.2095	90.8959	72.3004	0	0	0	0	0	0	0	0	0	0	0	0	0	0	0	0	0	0	0
54.255	121.91	106.416	103.995	116.773	112.167	118.742	146.109	119.022	130.347	134.744	114.86	122.028	83.2978	74.8722	99.0672	67.2582	78.5415	73.2569	61.3715	70.6614	74.9315	76.3202	62.4756	51.3017	57.7866	57.7958	59.5968	71.0672	87.7167	71.5138	0	0	0	0	0	0	0	0	0	0	0	0	0	0	0	0	0	0	0
56.835	122.207	104.721	104.295	118.652	113.2	118.491	145.261	120.441	128.834	132.393	115.042	118.986	81.7101	74.3821	101.256	67.2358	79.0804	69.8999	62.4032	70.0896	72.78	77.7365	62.8024	52.7352	56.1423	56.9433	58.1199	67.1383	87.7286	73.7194	0	0	0	0	0	0	0	0	0	0	0	0	0	0	0	0	0	0	0
59.415	121.136	105.61	102.516	117.182	112.004	116.055	146.98	118.854	128.382	132.903	112.271	124.713	78.7773	70.8419	96.1594	67.8814	79.3215	72.3254	60.9302	71.2516	69.3307	77.2899	63.1173	52.4045	54.726	56.942	58.8841	66.7984	90.3781	73.0408	0	0	0	0	0	0	0	0	0	0	0	0	0	0	0	0	0	0	0
61.995	119.144	103.539	101.005	117.457	111.659	115.831	143.505	118.964	126.719	131.124	112.797	120.738	80.1238	74.0791	98.5613	65.7721	78.4256	72.8511	58.9499	67.892	71.2385	74.7457	60.3136	49.7128	57.8906	55.0092	57.9341	65.751	87.8511	71.6798	0	0	0	0	0	0	0	0	0	0	0	0	0	0	0	0	0	0	0
64.585	115.868	104.958	100.676	116.005	110.378	114.623	143.73	118.412	125.074	132.423	111.256	122.179	81.8432	73.7708	97.0356	66.195	77.307	73.3584	60.8314	68.8327	71.8261	74.8735	62.1489	51.693	56.9038	55.7734	57.1884	66.9302	86.3057	70.7945	0	0	0	0	0	0	0	0	0	0	0	0	0	0	0	0	0	0	0
67.165	114.041	103.011	101.431	114.154	109.358	114.021	146.837	117.975	126.422	132.022	111.203	121.162	80.1765	74.3939	99.4361	64.1607	79.4282	70.7141	59.9051	68.9394	68.1515	74.9697	59.3742	51.3715	55.5336	55.0896	57.6904	67.444	86.4993	68.4282	0	0	0	0	0	0	0	0	0	0	0	0	0	0	0	0	0	0	0
69.745	114.776	102.711	99.4796	116.129	108.166	111.206	143.954	115.036	124.238	131.578	110.702	121.049	80.4453	73.9592	100.71	66.2978	80.4045	70.4032	58.6653	66.8801	69.3465	74.1884	60.9078	49.9025	54.0659	53.1502	57.274	63.2859	83.2925	70.9144	0	0	0	0	0	0	0	0	0	0	0	0	0	0	0	0	0	0	0
72.34	113.137	101.203	101.321	113.671	108.2	112.947	140.086	118.316	125.513	132.495	110.809	120.635	77.0158	72.17	100.638	65.2516	78.1963	71.025	56.8603	66.2872	68.7813	75.1041	60.6706	47.6285	54.7049	53.7721	55.6733	67.4453	84.2398	67.7101	0	0	0	0	0	0	0	0	0	0	0	0	0	0	0	0	0	0	0
74.92	112.271	98.6495	102.13	113.95	104.158	112.246	137.199	117.072	122.551	126.968	110.689	118.181	77.6943	72.1528	103.32	66.3729	78.9038	71.7708	55.7062	68.7642	69.3096	72.4611	58.4269	47.9578	53.8511	53.2003	56.7708	63.6574	85.1133	67.8445	0	0	0	0	0	0	0	0	0	0	0	0	0	0	0	0	0	0	0
77.5	109.839	101.592	100.793	107.603	106.186	112.846	135.855	117.324	122.133	130.727	114.232	122.653	78.0751	72.3426	100.126	65.365	76.7378	70.9144	56.6798	66.5296	68.6535	73.7589	58.9657	47.0343	54.1594	52.9302	54.2833	64.4348	84.1133	67.0224	0	0	0	0	0	0	0	0	0	0	0	0	0	0	0	0	0	0	0
80.08	109.41	98.0567	99.0856	111.548	105.536	109.473	137.332	113.399	120.228	131.568	112.045	122.798	79.1673	73.5982	100.626	64.8788	77.8458	70.8116	59.2055	65.6113	65.4928	72.4532	58.3992	47.5402	52.7444	53.3333	56.9473	63.5823	82.7246	65.531	0	0	0	0	0	0	0	0	0	0	0	0	0	0	0	0	0	0	0
82.66	105.673	97.166	98.9368	111.067	103.578	112.874	133.798	115.012	121.228	129.991	112.831	118.385	75.2477	70.0053	99.581	63.7984	74.2556	70.3808	57.0843	66.1989	66.4348	72.4242	59.4677	46.2714	51.8999	53.498	56.1686	64.2688	80.4401	63.1133	0	0	0	0	0	0	0	0	0	0	0	0	0	0	0	0	0	0	0
85.255	109.248	95.3992	98.4071	108.117	102.038	110.412	136.053	114.921	121.958	127.303	110.744	116.792	79.0514	73.0935	103.004	66.3729	73.5072	67.8814	55.9789	65.6206	66.3175	70.8617	58.2543	47.0962	51.2688	54.0316	56.3399	63.2622	77.5771	65.5138	0	0	0	0	0	0	0	0	0	0	0	0	0	0	0	0	0	0	0
87.835	106.315	94.5679	97.5204	108.034	105.555	109.365	131.449	111.585	124.962	127.822	106.652	121.308	77.9038	72.6588	100.804	61.0329	75.1449	68.1726	56.4335	64.0184	66.3663	70.4453	58.7642	46.8011	49.7325	50.6364	54.9012	61.8735	78.6219	62.39	0	0	0	0	0	0	0	0	0	0	0	0	0	0	0	0	0	0	0
90.415	104.762	96.9275	96.8248	106.842	100.57	109.44	130.141	109.819	123.762	125.047	109.101	120.819	79.0883	71.747	102.066	61.1937	72.1014	68.6825	53.8261	65.3729	64.4058	69.8959	57.0527	45.1199	50.1621	52.5257	55.4295	62.9552	81.3123	62.3307	0	0	0	0	0	0	0	0	0	0	0	0	0	0	0	0	0	0	0
92.995	101.578	94.2964	97.8709	104.81	100.718	109.505	131.314	113.484	118.137	125.661	106.402	121.609	75.7286	73.9921	102.751	61.5823	73.7852	70.7167	52.7431	66.1383	67.0646	72.3544	54.7036	46.1818	49.9829	50.6574	56.6983	60.8195	80.1383	62.2134	0	0	0	0	0	0	0	0	0	0	0	0	0	0	0	0	0	0	0
95.575	101.628	94.8274	96.9499	104.806	99.3544	108.551	129.152	111.111	121.012	126.145	106.519	120.059	77.3202	74.5534	100.04	60.8511	73.7009	68.7062	53.3017	65.054	66.166	68.7563	54.7984	45.1318	48.5375	53.0764	52.357	59.5797	79.4862	62.6166	0	0	0	0	0	0	0	0	0	0	0	0	0	0	0	0	0	0	0
98.17	99.61	92.1752	96.4018	106.642	97.8235	106.412	129.709	114.266	119.588	124.846	106.726	116.756	77.0356	73.9842	103.275	60.664	71.9552	68.0013	51.863	63.7602	65.0184	69.6311	53.5639	44.0711	48.5494	52.7062	52.2174	60.552	77.5112	61.1673	0	0	0	0	0	0	0	0	0	0	0	0	0	0	0	0	0	0	0
100.75	99.776	93.3083	95.892	103.549	97.8709	106.68	131.484	109.984	119.721	121.627	104.357	119.024	76.137	72.8076	100.213	59.7101	71.6588	67.7905	52.058	63.5415	62.0316	68.1159	55.0487	46.2714	47.0026	49.5995	53.7708	59.8946	79.0883	61.4427	0	0	0	0	0	0	0	0	0	0	0	0	0	0	0	0	0	0	0
103.33	96.1779	94.0949	95.1739	101.696	96.5823	104.602	128.589	109.266	120.791	120.462	103.231	117.812	74.2042	75.0751	99.7787	59.2609	73.419	65.5007	52.4203	63.1238	62.6891	68.1976	53.9078	46.2042	48.5125	49.9289	52.1963	60.1765	74.4163	60.3136	0	0	0	0	0	0	0	0	0	0	0	0	0	0	0	0	0	0	0
105.91	96.0184	91.6113	94.7708	101.543	94.7299	105.387	128.53	108.44	119.35	125.661	102.35	119.43	73.6614	74.4177	101.375	59.0777	71.2016	66.2582	52.3874	60.946	62.6891	67.1462	54.9144	43.9605	46.3926	50.4111	54.7299	58.6166	78.0896	59.4018	0	0	0	0	0	0	0	0	0	0	0	0	0	0	0	0	0	0	0
108.49	92.5072	90.058	94.0632	98.722	97.0066	103.74	127.846	109.042	116.97	122.219	103.451	121.646	76.6469	72.1739	99.8986	58.1647	71.0909	68.2675	51.0909	62.7418	62.2806	67.1989	54.0474	44.278	47.498	49.5797	52.1581	59.4229	75.2306	58.3452	0	0	0	0	0	0	0	0	0	0	0	0	0	0	0	0	0	0	0
111.075	91.9631	89.1897	90.7589	100.603	93.5718	103.252	123.169	112.663	117.285	122.842	102.57	118.781	71.8893	72.0553	99.5837	59.4308	68.9657	66.6113	49.0382	64.0909	61.5349	67.6561	52.9578	43.3096	45.5758	49.9368	52.4414	59.2872	73.6285	57.6285	0	0	0	0	0	0	0	0	0	0	0	0	0	0	0	0	0	0	0
113.66	90.556	90.9249	90.7101	96.9684	94.0553	103.995	122.772	107.24	117.365	124.858	102.171	115.966	74.2345	73.6087	98.1792	59.3228	71.2964	64.9328	50.3597	62.2661	60.9144	67.1976	53.9447	43.8129	45.4111	50.3729	51.3847	59.7905	71.112	56.2609	0	0	0	0	0	0	0	0	0	0	0	0	0	0	0	0	0	0	0
116.24	88.0092	88.1686	89.4835	96.726	91.2385	103.25	124.286	106.456	115.742	121.884	100.759	115.91	73.9447	72.7128	101.26	56.5349	67.1858	66.7391	49.4058	64.0224	61.7628	66.4862	50.6509	43.7905	45.913	49.4954	52.7892	59.635	72.0435	56.3347	0	0	0	0	0	0	0	0	0	0	0	0	0	0	0	0	0	0	0
VH10 GFP-DDB2 405 RO
time	CELL 1	CELL 2	CELL 3	CELL 4	CELL 5	CELL 6	CELL 7	CELL 8	CELL 9	CELL 10	CELL 11	CELL 12	CELL 13	CELL 14	CELL 15	CELL 16	CELL 17	CELL 18	CELL 19	CELL 20	CELL 21	CELL 22	CELL 23	CELL 24	CELL 25	CELL 26	CELL 27	CELL 28	CELL 29	CELL 30	CELL 31	CELL 32	CELL 33	CELL 34	CELL 35	CELL 36	CELL 37	CELL 38	CELL 39	CELL 40	CELL 41	CELL 42	CELL 43	CELL 44	CELL 45	CELL 46	CELL 47	CELL 48	CELL 49
0	29.65	33.1476	32.014	48.7839	20.4058	19.4084	14.7747	23.0909	34.5507	16.2754	21.5032	18.0527	29.1054	27.6943	25.8169	28.1502	19.8867	30.3689	21.3847	34.3109	31.8538	26.6877	26.3281	26.8353	36.9473	33.2095	36.5389	29.9723	20.4875	16.6087	0	0	0	0	0	0	0	0	0	0	0	0	0	0	0	0	0	0	0
2.59	26.3205	31.4888	31.5242	50.6126	21.7418	19.7391	15.7391	24.6285	34.0856	16.4993	18.3642	17.2925	28.1858	29.4374	25.1845	25.7075	19.6416	29.5191	20.4401	35.2266	31.5375	26.946	27.2292	28.5455	35.4625	32.7101	35.8735	30.0303	19.9144	15.0843	0	0	0	0	0	0	0	0	0	0	0	0	0	0	0	0	0	0	0
5.17	27.3824	32.726	30.5584	49.5217	20.083	18.4809	14.6206	24.1001	34.7365	16.9447	20.558	16.0329	28.7655	27.1673	23.8076	24.78	19.2134	29.639	21.7615	36.2569	30.7167	27.2727	25.6126	27.5758	35.0659	33.9684	36.1765	30.4097	20.1199	15.6456	0	0	0	0	0	0	0	0	0	0	0	0	0	0	0	0	0	0	0
7.75	28.0505	31.1752	30.7121	49.2978	21.2266	19.5441	15.8893	24.1963	32.7773	15.8986	21.7682	16.0264	28.5639	29.0909	24.9763	25.8775	19.7444	29.6798	20.9671	34.9368	30.448	27.4058	27.8261	27.9473	35.1344	30.8524	36.5375	29.4111	19.1397	14.9934	0	0	0	0	0	0	0	0	0	0	0	0	0	0	0	0	0	0	0
10.345	26.5343	31.2055	30.347	51.1449	22.274	17.8577	15.3913	24.531	33.4058	17.1752	20.9228	16.444	27.9407	28.6469	25.278	25.8801	18.5837	30.6443	20.365	37.1963	31.4651	26.8221	27.0738	27.8076	36.448	32.9038	36.4993	29.0303	18.9605	14.8986	0	0	0	0	0	0	0	0	0	0	0	0	0	0	0	0	0	0	0
12.945	0	0	0	0	0	0	0	0	0	0	0	0	0	0	0	0	0	0	0	0	0	0	0	0	0	0	0	0	0	0	0	0	0	0	0	0	0	0	0	0	0	0	0	0	0	0	0	0	0
15.545	63.4196	55.9605	59.7346	70.9618	38.531	44.2925	35.531	50.5613	66.7497	49.1739	29.4372	21.4598	50.4005	36.1989	34.971	38.087	35.2635	39.722	34.4216	44.7339	55.9328	52.7694	63.0171	51.6877	78.6285	68.9065	70.9078	57.6983	36.4638	32.2516	0	0	0	0	0	0	0	0	0	0	0	0	0	0	0	0	0	0	0
18.125	86.3843	79.4401	78.2595	86.5455	54.8445	58.8722	44.9565	71.6759	81.834	61.2938	31.8128	24.3926	53.2596	40.5468	41.0369	45.8801	40.5072	41.8841	41.1291	48.3017	70.6456	66.3676	83.9552	78.8221	106.253	96.7747	90.5718	77.9473	45.4071	40.5758	0	0	0	0	0	0	0	0	0	0	0	0	0	0	0	0	0	0	0
20.705	95.4599	87.9578	93.0678	97.5152	65.2754	65.6772	51.029	79.6443	93.0975	64.9552	37.211	27.975	57.6825	45.0119	43.3267	51.3623	44.1265	45.4071	44.9908	52.2899	80.0343	75.6904	94.3096	93.5323	125.725	110.747	100.303	89.7273	49.6891	45.7997	0	0	0	0	0	0	0	0	0	0	0	0	0	0	0	0	0	0	0
23.285	101.628	95.9289	105.764	105.843	75.3781	71.3623	57.7892	89.0277	100.094	65.7694	39.2261	29.6693	62.0725	48.2451	46.9104	56.0606	46.78	47.7444	49.643	55.8287	89.2727	82.1528	99.7813	105.071	130.538	117.819	105.47	98.9354	53.2727	49.7181	0	0	0	0	0	0	0	0	0	0	0	0	0	0	0	0	0	0	0
25.865	102.736	104.439	112.124	113.718	78.9025	76.054	61.9618	94.3676	104.256	68.1713	42.605	30.5613	63.0817	50.9183	48.9723	60.2055	48.278	51.7734	48.7352	58.3267	96.7905	85.9407	103.88	106.607	137.839	119.686	110.664	101.958	55.863	51.809	0	0	0	0	0	0	0	0	0	0	0	0	0	0	0	0	0	0	0
28.445	103.702	108.92	124.63	122.187	84.3676	77.3465	69.2451	95.8037	106.001	70.9802	42.5762	33.4519	65.726	58.2003	54.83	62.8327	50.2292	51.4625	52.1252	58.8775	98.6403	92.0119	104.408	110.448	135.428	122.895	113.424	107.845	56.6416	53.278	0	0	0	0	0	0	0	0	0	0	0	0	0	0	0	0	0	0	0
31.025	104.166	106.257	127.804	121.443	89.8274	75.6456	70.3017	98.4519	106.188	73.7233	45.8309	33.8722	67.8893	55.6377	53.3373	68.1673	50.2609	55.9209	52.0343	59.5494	99.7233	93.1686	106.901	111.036	141.344	121.331	115.04	105.53	58.3808	53.9236	0	0	0	0	0	0	0	0	0	0	0	0	0	0	0	0	0	0	0
33.605	106.529	108.676	130.514	123.989	91.6574	77.5731	75.8972	98.5415	108.315	73.7009	47.3747	35.2187	70.0264	59.4545	56.9868	69.278	52.0843	53.8696	53.5889	59.7207	100.989	93.5573	103.823	108.336	142.743	121.141	117.22	107.839	62.1199	53.7299	0	0	0	0	0	0	0	0	0	0	0	0	0	0	0	0	0	0	0
36.185	105.537	108.267	134.24	123.701	95.4111	79.6364	78.5389	97.4216	111.572	75.2767	47.1947	35.2345	71.1107	59.9526	57.5323	71.9302	51.8419	56.2938	54.058	62.0659	101.885	98.0843	106.005	106.578	146.704	121.104	113.702	109.155	63.9328	55.9776	0	0	0	0	0	0	0	0	0	0	0	0	0	0	0	0	0	0	0
38.765	109.287	108.916	133.908	123.294	98.4914	77.4928	77.1568	99.7892	110.361	76.4032	47.9813	38.6245	72.303	62.6667	58.5771	70.7655	52.9433	56.3123	55.7484	65.4835	102.821	98.1924	107.435	114.121	145.22	121.49	116.58	107.337	61.4308	53.9104	0	0	0	0	0	0	0	0	0	0	0	0	0	0	0	0	0	0	0
41.345	106.997	109.481	134.291	121.876	98.4704	77.0408	79.4348	100.142	109.943	74.3478	47.91	39.1818	72.9947	64.8511	58.3531	72.5336	54.3742	56.5441	55.8735	66.0896	102.402	100.354	108.682	115.436	143.698	122.464	110.847	106.818	65.6983	55.0896	0	0	0	0	0	0	0	0	0	0	0	0	0	0	0	0	0	0	0
43.925	106.342	106.685	135.967	122.054	98.8432	78.3478	77.805	98.6416	108.447	74.4585	51.487	40.1779	73.6653	65.4914	58.3887	74.9302	54.0593	57.3241	56.2622	64.552	101.838	100.588	106.505	114.9	145.047	116.978	118.615	105.444	66.4704	56.8116	0	0	0	0	0	0	0	0	0	0	0	0	0	0	0	0	0	0	0
46.505	105.591	105.065	136.8	122.987	99.5349	77.1212	79.2108	98.7273	108.125	72.9526	50.0926	40.5362	76.946	66.8762	61.5178	74.278	56.1041	58.0711	56.3966	67.5165	102.3	96.0277	108.026	113.257	146.365	118.004	118.121	108.212	65.2754	55.6943	0	0	0	0	0	0	0	0	0	0	0	0	0	0	0	0	0	0	0
49.085	103.174	106.186	135.15	123.406	97.9433	78.3623	82.7088	97.3412	108.701	74.7958	49.886	43.1805	77.7628	69.2187	58.8419	75.9144	54.9565	57.635	60.2675	68.5402	103.439	98.0646	107.37	112.362	143.866	120.939	114.152	107.576	65.4822	54.419	0	0	0	0	0	0	0	0	0	0	0	0	0	0	0	0	0	0	0
51.665	103.86	106.328	135.871	120.739	95.5534	78.141	81.4954	95.0487	106.507	70.971	52.0232	42.2253	76.2161	69.8893	59.726	76.2451	57.0079	57.3347	57.1489	69.4822	102.337	100.684	104.636	113.928	143.171	117.8	118.502	105.267	66.4928	54.278	0	0	0	0	0	0	0	0	0	0	0	0	0	0	0	0	0	0	0
54.245	106.482	104.838	137.083	122.426	98.7062	76.137	82.5441	94.5797	108.848	75.6443	51.5013	42.108	78.2003	72.5389	63.4519	75.1291	55.0962	57.6364	59.5639	68.0751	102.789	101.638	105.991	110.763	141.187	117.677	117.353	101.552	66.2543	54.0092	0	0	0	0	0	0	0	0	0	0	0	0	0	0	0	0	0	0	0
56.83	104.343	106.054	135.897	121.642	97.9842	76.9868	81.7273	92.5257	107.186	73.2279	53.1827	42.2332	78.3781	73.4888	62.1014	77.2596	52.3531	57.0053	57.7207	71.2174	100.536	100.294	103.057	112.942	141.369	116.004	117.889	101.954	65.6337	56.5718	0	0	0	0	0	0	0	0	0	0	0	0	0	0	0	0	0	0	0
59.41	102.752	102.278	134.631	119.746	98.1094	75.3465	83.722	99.3043	105.046	75.0988	55.0014	43.0791	78.4216	76.0487	61.4348	75.5323	54.3175	58.9381	58.5586	70.8841	100.159	98.7207	103.103	111.655	144.211	116.457	113.187	103.738	68.5152	55.9275	0	0	0	0	0	0	0	0	0	0	0	0	0	0	0	0	0	0	0
61.995	103.806	103.304	133.656	120.987	95.8814	74.0211	82.1673	94.7273	106.909	74.5468	54.0001	42.6377	77.3689	74.9802	63.5283	75.1265	53.7694	59.2227	58.8221	71.6798	100.049	98.6298	102.775	109.112	141.722	114.227	115.169	105.324	67.029	55.6298	0	0	0	0	0	0	0	0	0	0	0	0	0	0	0	0	0	0	0
64.58	102.798	103.721	135.788	120.802	97.9196	76.2003	81.585	95.5178	104.32	74.7681	54.8974	43.9315	80.6588	77.444	61.2675	76.722	56.17	59.8959	59.8432	70.9789	100.643	99.5507	100.465	111.166	141.515	115.929	113.592	103.821	68.2134	57.0672	0	0	0	0	0	0	0	0	0	0	0	0	0	0	0	0	0	0	0
67.16	103.486	102.685	136.424	115.839	96.4216	73.4177	82.4321	93.7523	103.984	74.361	55.061	44.1515	76.2964	77.9038	62.6126	77.0066	55.3149	57.6746	57.9592	71.5679	99.4177	99.0725	102.448	109.436	140.51	110.292	112.93	104.366	65.7352	54.9881	0	0	0	0	0	0	0	0	0	0	0	0	0	0	0	0	0	0	0
69.755	100.788	97.1621	132.875	116.966	92.2069	72.0711	82.1884	93.469	104.029	72.7997	55.6844	44.9657	80.3715	78.1752	62.6785	76.5428	55.1397	62.4875	59.5679	70.614	100.117	97.5441	97.7997	106.978	138.689	114.789	113.858	102.934	67.2134	54.9315	0	0	0	0	0	0	0	0	0	0	0	0	0	0	0	0	0	0	0
72.335	103.75	98.7918	133.287	116.108	93.4914	72.2609	81.5665	95.1331	103.665	74.942	57.0976	43.1173	79.6746	78.6561	62.1976	75.7167	54.9223	59.6495	59.7747	71.1014	97.1331	96.7022	96.1094	106.009	139.656	113.511	112.466	102.805	67.1963	56.6047	0	0	0	0	0	0	0	0	0	0	0	0	0	0	0	0	0	0	0
74.915	106.126	97.6891	133.261	117.87	95.975	73.1805	83.2253	93.4519	103.876	74.4756	55.0361	43.8221	82.1845	77.5613	61.5916	75.697	54.0764	59.8498	58.0145	71.1937	97.8261	95.336	96.8696	106.207	136.638	114.436	111.692	102.34	66.1159	53.0448	0	0	0	0	0	0	0	0	0	0	0	0	0	0	0	0	0	0	0
77.495	104.703	94.469	132.272	116.329	95.2819	73.5086	80.2727	92.108	103.498	71.6667	54.4858	44.2174	77.3768	78.751	64.4967	73.6219	53.1568	61.5415	56.9763	70.4901	96.6667	94.2306	96.8142	102.435	138.935	112.524	111.561	103.112	64.1989	53.2701	0	0	0	0	0	0	0	0	0	0	0	0	0	0	0	0	0	0	0
80.075	105.569	95.4598	130.077	115.203	93.112	73.6798	79.1502	89.7892	102.879	72.1989	56.0881	44.3254	78.9209	79.1963	64.4256	74.6324	55.7101	59.4045	56.17	70.6443	97.6614	94.6535	96.2688	106.398	136.841	111.905	106.864	101.13	65.9671	55.6298	0	0	0	0	0	0	0	0	0	0	0	0	0	0	0	0	0	0	0
82.675	103.106	96.1383	130.986	113.987	93.7022	73.1805	81.1542	91.9552	100.458	71.8709	55.8207	44.0435	80.7128	78.1845	61.9038	74.5296	57.8445	59.2358	55.4914	71.1673	95.6008	93.4163	96.3004	107.877	136.54	112.829	112.477	101.302	66.2108	52.6087	0	0	0	0	0	0	0	0	0	0	0	0	0	0	0	0	0	0	0
85.255	100.365	90.834	134.113	114.81	91.3491	71.8748	81.7075	93.8643	102.129	71.4809	55.8582	44.2148	80.1976	80.4163	64.1238	75.5178	54.029	58.5349	54.6983	70.365	96.9275	92.726	97.4493	104.896	135.37	108.668	112.817	100.56	65.6983	53.3821	0	0	0	0	0	0	0	0	0	0	0	0	0	0	0	0	0	0	0
87.835	100.614	93.913	130.272	115.35	92.3491	71.9829	83.087	90.4914	98.7286	70.7826	56.5121	43.4111	78.9987	77.274	62.5705	75.0896	56.1779	58.4453	57.8986	69.1107	94.6996	93.3729	96.1199	104.125	133.381	109.593	109.091	102.249	63.8011	53.0725	0	0	0	0	0	0	0	0	0	0	0	0	0	0	0	0	0	0	0
90.415	100.953	89.9038	131.612	113.202	89.3057	71.0158	81.6245	89.5375	98.3913	68.3518	57.0414	45.307	77.2819	77.9578	63.5665	77.2055	53.8076	59.7945	56.6219	70.8314	97.8458	90.9855	93.8432	105.192	131.548	107.976	109.026	101.041	64.4163	52.5125	0	0	0	0	0	0	0	0	0	0	0	0	0	0	0	0	0	0	0
92.995	99.8476	87.2793	133.91	111.277	89.6087	70.2964	79.8314	87.3821	99.0066	70.6456	57.1977	43.3491	80.1397	78.6364	61.8656	73.3821	52.4888	59.9671	55.2266	67.6469	95.361	90.7945	91.4308	105.744	133.117	107.34	111.477	98.9091	63.0487	52.4717	0	0	0	0	0	0	0	0	0	0	0	0	0	0	0	0	0	0	0
95.575	102.31	90.4822	128.704	112.96	92.9407	69.4361	82.6021	89.2951	96.5507	71.4506	56.3324	45.2767	77.2042	80.5257	62.8854	74.1884	55.029	58.4256	56.3399	70.7615	95.6245	89.1199	90.8867	102.958	131.194	107.076	109.37	99.527	63.4651	52.7497	0	0	0	0	0	0	0	0	0	0	0	0	0	0	0	0	0	0	0
98.16	101.748	83.4875	131.627	112.257	89.7721	70.0066	79.2108	86.7589	99.0514	70.141	58.4638	45.0501	79.7918	80.6983	63.253	73.4717	54.3083	56.4796	55.7391	69.3702	94.0988	88.2793	90.1805	103.723	131.87	105.903	109.485	98.0685	61.0817	52.5481	0	0	0	0	0	0	0	0	0	0	0	0	0	0	0	0	0	0	0
100.74	103.039	87.0343	130.05	108.491	87.6482	66.6733	78.4717	86.4335	99.0184	68.6522	58.2142	45.1634	78.9289	80.3794	62.5692	75.5428	53.8314	57.6456	55.502	71.7668	92.4875	89.1014	88.6759	100.722	131.851	107.343	110.501	97.7352	62.971	51.9381	0	0	0	0	0	0	0	0	0	0	0	0	0	0	0	0	0	0	0
103.33	100.528	83.9776	129.609	106.321	88.0672	69.087	80.6601	87.6561	97.9789	68.9236	58.8489	45.4651	79.9736	80.7484	62.0105	70.776	52.9038	58.8314	55.8076	68.9592	94.4203	85.6746	87.0659	103.364	131.596	105.953	109.343	98.3017	62.5837	50.7273	0	0	0	0	0	0	0	0	0	0	0	0	0	0	0	0	0	0	0
105.91	99.7496	83.4835	127.382	107.158	90.502	69.7312	80.2358	87.6522	96.7312	68.9038	56.418	46.4071	78.7971	80.7207	57.8445	68.5731	52.8024	58.7536	57.0764	69.6219	91.4888	83.0408	87.2872	98.8788	128.414	106.007	104.469	98.6746	60.4559	52.0171	0	0	0	0	0	0	0	0	0	0	0	0	0	0	0	0	0	0	0
108.49	100.831	80.6574	128.3	107.211	87.3228	66.8327	77.8037	87.7312	97.5626	68.8169	56.9466	46.5942	77.5362	80.4071	58.7523	70.3966	55.249	59.6838	55.863	69.2372	90.3149	85.1344	84.2978	99.2754	128.186	106.535	106.246	95.0975	60.6601	53.0619	0	0	0	0	0	0	0	0	0	0	0	0	0	0	0	0	0	0	0
111.085	98.4579	78.4875	124.039	105.202	89.8314	65.7773	79.2398	83.9987	97.7167	69.1476	57.0089	44.4611	79.5428	82.8498	60.2161	72.2187	51.6706	59.3715	57.4269	69.4664	88.8709	80.3215	85.3373	98.8972	128.701	107.229	107.779	95.2609	59.5296	50.9144	0	0	0	0	0	0	0	0	0	0	0	0	0	0	0	0	0	0	0
113.665	99.3353	77.3043	127.966	105.307	87.1568	68.1186	79.3043	87.0619	96.7549	66.9341	57.3026	47.0369	75.444	83.2596	59.859	70.2332	52.6653	58.5112	55.9631	69.9196	87.4625	80.5534	84.6456	100.855	128.812	106.036	107.157	98.5876	60.2833	52.1331	0	0	0	0	0	0	0	0	0	0	0	0	0	0	0	0	0	0	0
116.245	97.6204	77.3623	125.321	103.877	86.7009	68.5072	76.5955	84.4519	96.8024	66.4638	54.8762	43.5217	77.6535	81.5455	57.0145	71.4308	52.0105	60.332	55.9974	68.5441	88.0843	79.0461	83.4888	98.3992	129.584	103.022	107.347	98.6232	58.9736	48.6219	0	0	0	0	0	0	0	0	0	0	0	0	0	0	0	0	0	0	0
XPC-GFP 405 RO
time	CELL 1	CELL 2	CELL 3	CELL 4	CELL 5	CELL 6	CELL 7	CELL 8	CELL 9	CELL 10	CELL 11	CELL 12	CELL 13	CELL 14	CELL 15	CELL 16	CELL 17	CELL 18	CELL 19	CELL 20	CELL 21	CELL 22	CELL 23	CELL 24	CELL 25	CELL 26	CELL 27	CELL 28	CELL 29	CELL 30	CELL 31	CELL 32	CELL 33	CELL 34	CELL 35	CELL 36	CELL 37	CELL 38	CELL 39	CELL 40	CELL 41	CELL 42	CELL 43	CELL 44	CELL 45	CELL 46	CELL 47	CELL 48	CELL 49
0	35.8617	37.8063	34.2148	27.6864	21.6535	20.1989	18.4743	20.751	21.1613	26.4783	44.1449	33.9934	79.1186	40.5705	35.0119	21.274	39.9605	31.3083	35.9236	47.1634	21.61	9.80764	21.6851	17.809	17.8972	11.2582	13.8564	14.4084	28.2899	16.6983	0	0	0	0	0	0	0	0	0	0	0	0	0	0	0	0	0	0	0
2.59	35.1252	38.3109	34.4348	25.5244	21.1331	18.5573	17.0171	21.0646	23.4361	23.1976	42.5244	34.5731	75.9157	40.357	35.7325	20.3373	40.0791	30.7154	33.2358	46.8722	19.8577	9.25428	22.0843	17.7115	15.3123	10.5112	13.0527	14.6192	26.7391	15.5217	0	0	0	0	0	0	0	0	0	0	0	0	0	0	0	0	0	0	0
5.17	33.2332	35.8221	34.7668	26.4519	21.4862	20.4993	16.6693	21.5837	21.5191	23.7668	41.7628	35.6535	74.614	40.6522	33.8037	20.8353	38.9526	30.7971	34.61	44.5336	18.7984	9.61133	21.0817	17.141	16.1937	11.2596	13.419	14.8827	28.4664	15.942	0	0	0	0	0	0	0	0	0	0	0	0	0	0	0	0	0	0	0
7.75	33.1199	36.1884	34.3439	25.3913	20.5468	19.2833	18.2912	21.2292	21.7452	23.0672	42.5099	34.8472	73.2148	41.1858	32.834	20.9789	38.7312	29.9394	36.2767	42.2161	19.3478	9.82082	21.9816	16.1278	16.6759	11.3254	13.971	14.5955	27.4664	15.2292	0	0	0	0	0	0	0	0	0	0	0	0	0	0	0	0	0	0	0
10.33	34.2082	36.3821	31.8511	25.668	20.1673	19.3808	17.087	19.9117	19.381	25.0408	41.5889	34.722	72.2095	41.6285	31.5547	20.7154	38.942	28.9302	34.3623	42.9433	19.3584	9.47431	20.8709	18.0567	15.776	10.5573	13.2701	13.1278	25.8682	15.5599	0	0	0	0	0	0	0	0	0	0	0	0	0	0	0	0	0	0	0
12.931	0	0	0	0	0	0	0	0	0	0	0	0	0	0	0	0	0	0	0	0	0	0	0	0	0	0	0	0	0	0	0	0	0	0	0	0	0	0	0	0	0	0	0	0	0	0	0	0	0
15.53	41.058	50.3597	33.1291	36.7958	41.5837	27.8986	38.6061	35.3768	34.3067	46.4809	28.137	29.3412	41.1159	53.7536	28.7708	16.5797	37.1318	35.9209	31.3439	41.9855	23.4374	15.4269	33.4532	26.9368	33.4783	22.9065	26.2899	14.0791	31.4519	27.971	0	0	0	0	0	0	0	0	0	0	0	0	0	0	0	0	0	0	0
18.11	50.3874	65.3979	44.7984	45.8037	48.1304	34.8696	44.3347	48.4295	40.879	58.8485	28.4387	31.6746	46.6298	59.1752	30.0487	18.971	42.0237	38.1726	34.5204	47.859	29.1515	18.7905	41.5007	30	34.8538	24.5771	27.6324	18.585	40.0962	34.6746	0	0	0	0	0	0	0	0	0	0	0	0	0	0	0	0	0	0	0
20.69	59.531	75.4822	52.278	50.2266	53.5349	39.4229	46.3755	54.8195	46.9092	64.3636	30.5705	33.9987	55.6719	64.4638	30.8709	20.5494	45.1858	38.996	38.7958	50.9671	34.1752	23.3188	46.8775	33.0988	35.0316	26.6377	29.8643	22.4163	47.5099	38.415	0	0	0	0	0	0	0	0	0	0	0	0	0	0	0	0	0	0	0
23.27	63.0777	84.8972	62.0329	55.4848	58.4888	42.9025	50.6825	61.6074	52.0846	68.5402	33.9025	35.8854	59.4256	65.5494	31.2108	21.3465	47.004	42.22	41.0474	52.9223	38.4901	24.3452	51.78	34.4414	38.1476	27.3228	32.2279	24.3953	50.8564	41.9895	0	0	0	0	0	0	0	0	0	0	0	0	0	0	0	0	0	0	0
25.85	70.3663	90.9341	68.8419	58.0619	61.2451	49.0435	52.5534	67.9789	54.846	75.5929	35.9236	35.4598	62.029	71.2846	34.6377	22.8854	51.3399	44.1884	43.5889	54.1963	40.4242	26.6192	54.6667	38.3228	41.0817	27.8208	31.5165	25.6667	52.5968	44.5362	0	0	0	0	0	0	0	0	0	0	0	0	0	0	0	0	0	0	0
28.43	70.1331	96.3096	72.8656	61.0422	64.0237	49.3399	53.253	72.5916	59.6776	76.6733	36.0013	36.3768	65.1765	72.5204	32.8208	24.8854	50.9697	43.7418	45.6772	55.0646	44.3267	28.4822	55.6785	38.3228	38.0975	29.4743	33.6733	27.1555	57.8274	47.9051	0	0	0	0	0	0	0	0	0	0	0	0	0	0	0	0	0	0	0
31.01	73.1094	98.4256	78.556	64.1449	65.7708	54.4835	54.4704	75.2082	60.6979	82.0962	38.4269	37.0184	67.4954	72.6074	32.5731	26.4809	51.9671	45.5955	48.9012	55.9183	46.946	28.1212	57.1186	39.1818	40.0659	29.5797	33.502	27.0435	59.9275	48.0435	0	0	0	0	0	0	0	0	0	0	0	0	0	0	0	0	0	0	0
33.59	73.7866	102.399	82.2134	65.386	66.029	57.1054	55.3702	77.7668	62.7556	83.9829	41.3597	38.2556	71.1779	76.5903	33.4414	29.3597	53.361	44.7787	50.6126	57.0198	48.7088	29.6548	58.8393	40.0909	40.4717	28.7457	32.8801	26.9868	59.7365	49.0501	0	0	0	0	0	0	0	0	0	0	0	0	0	0	0	0	0	0	0
36.17	76.4967	103.559	82.7721	67.357	69.664	58.9196	56.8933	80.4651	64.8395	85.3426	41.2727	38.2279	72.6403	75.7945	33.6495	28.4717	53.614	47.2174	50.3215	56.726	48.3794	31.7866	60.0777	44.0356	41.4928	29.6772	33.8735	28.1159	58.5244	49.8011	0	0	0	0	0	0	0	0	0	0	0	0	0	0	0	0	0	0	0
38.75	77.6838	106.302	87.249	64.0593	66.2319	59.5613	57.4848	83.3439	65.3358	87.3821	40.9921	38.7984	75.6693	76.4848	34.6588	30.1594	53.527	45.4532	51.2319	56.4783	49.8076	31.4875	62.4335	44.5072	41.3755	29.2622	35.776	27.2279	59.4111	48.6601	0	0	0	0	0	0	0	0	0	0	0	0	0	0	0	0	0	0	0
41.33	79.7128	107.418	89.614	66.4796	68.8643	61.3083	56.2266	85.2793	66.4498	90.083	43.2266	38.9341	76.8867	76.6653	36.1805	31.1265	54.1897	47.5441	53.386	57.9433	51.3057	31.3597	63.1858	46.7075	42.1225	29.3847	35.365	26.9328	60.0316	49.5231	0	0	0	0	0	0	0	0	0	0	0	0	0	0	0	0	0	0	0
43.91	77.4084	108.034	89.9394	67.6113	68.3347	64.2925	55.946	85.2675	68.4184	87.6179	45.7958	39.2398	79.5481	78.6364	38.0619	30.0659	55.7154	46.4625	54.415	58.2727	52.1423	31.7167	61.9262	46.1515	43.0804	30.9618	35.1014	27.1436	59.3373	51.3847	0	0	0	0	0	0	0	0	0	0	0	0	0	0	0	0	0	0	0
46.506	79.3742	108.022	90.3241	68.78	65.6825	63.8959	58.9987	86.0435	69.6035	86.6851	48.5705	41.4295	80.1014	77.3768	37.7088	31.7734	53.5784	47.4203	55.0198	57.4914	51.8182	33.0593	63.4308	47.0316	44.0514	28.9618	36.5402	27.9275	58.5718	51.1067	0	0	0	0	0	0	0	0	0	0	0	0	0	0	0	0	0	0	0
49.086	82.859	109.982	90.3715	67.7352	66.8959	61.6667	56.1976	85.6522	71.438	87.17	49.2714	40.4295	79.365	78.6706	37.1278	32.6877	54.7918	47.0856	60.4466	59.4005	51.0856	33.1884	63.6719	50.0777	42.5889	29.6008	35.0461	27.2161	58.834	50.9539	0	0	0	0	0	0	0	0	0	0	0	0	0	0	0	0	0	0	0
51.665	78.0632	112.232	94.8366	68.4954	66.6416	62.4888	58.8445	88.3399	72.1229	90.3729	49.0593	41.5231	80.9802	82.3597	34.9328	34.2582	57.4124	46.8735	57.3768	57.4941	52.2859	32.4888	64.4506	47.9249	43.1805	31.9302	36.5204	27.9038	59.7747	51.2292	0	0	0	0	0	0	0	0	0	0	0	0	0	0	0	0	0	0	0
54.246	81.3491	111.995	94.0711	69.0527	70.0804	63.8893	56.5705	88.3715	73.361	86.9394	51.9618	43.22	81.2003	79.303	37.8801	34.1318	58.0092	46.9736	58.585	56.5692	53.2174	32.8472	64.0698	50.2161	42.5863	30.5099	35.2292	27.3202	58.8485	50.0856	0	0	0	0	0	0	0	0	0	0	0	0	0	0	0	0	0	0	0
56.841	80.9868	111.501	92.5494	68.253	67.888	65.3426	56.3412	86.6759	73.8186	87	50.5099	40.7918	84.5507	81.0843	38.5995	36.2306	56.087	47.9144	59.805	58.8142	52.3333	32.8366	65.5586	49.4901	43.946	29.4743	35.3096	27.5758	60.0237	51.6601	0	0	0	0	0	0	0	0	0	0	0	0	0	0	0	0	0	0	0
59.421	82.1713	111.954	94.5903	68.2055	67.2648	67.054	58.1291	87.2279	72.5224	87.8801	49.9763	41.8538	83.1014	80.1331	38.4018	36.2701	59.0448	47.6074	59.668	59.444	55.1476	33.9789	64.8801	51.4704	43.1278	29.8775	36.6548	27.9249	61.4005	53.8511	0	0	0	0	0	0	0	0	0	0	0	0	0	0	0	0	0	0	0
62.001	80.3175	111.109	96.8445	71.9499	68.0817	65.249	56.3623	90.2029	72.5085	89.8564	50.4677	43.0092	82.6482	82.5099	37.253	37.996	58.2016	45.8696	57.7655	58.1542	53.7523	33.0922	63.7602	50.7009	43.9486	30.137	36.0804	27.9776	59.8116	52.2938	0	0	0	0	0	0	0	0	0	0	0	0	0	0	0	0	0	0	0
64.581	81.1871	111.933	93.9302	69.6614	68.303	65.8248	56.7128	90.2266	73.4415	90.5982	51.0988	45.2003	85.9921	82.863	38.9091	38.8564	60.1423	45.7457	59.6522	58.8063	53.7773	33.2978	63.7286	48.9684	42.2358	29.3584	36.2437	28.2806	60.5362	51.6653	0	0	0	0	0	0	0	0	0	0	0	0	0	0	0	0	0	0	0
67.161	82.7694	112.929	97.2477	71.6153	68.0435	65.3794	56.4493	83.1647	71.4103	88.3966	50.2358	43.2358	84.6034	81.6943	37.5178	38.9908	60.5244	46.809	60.1252	59.4532	50.6548	32.585	64.6206	51.3267	44.7905	28.7101	36.527	27.1555	60.5837	52.1067	0	0	0	0	0	0	0	0	0	0	0	0	0	0	0	0	0	0	0
69.756	81.1041	113.03	93.6588	71.5455	68.942	64.2885	56.7826	86.029	74.8888	87.307	51.6364	44.1252	84.166	81.5534	37.9117	39.0224	59.1924	48.8458	58.9209	57.9381	50.8063	32.386	65.722	51.137	42.4901	30.4743	36.2964	27.5231	62.8379	52.0487	0	0	0	0	0	0	0	0	0	0	0	0	0	0	0	0	0	0	0
72.336	81.3057	111.474	93.8195	72.0883	69.8498	68.5889	57.6047	86.809	73.4285	86.7181	51.1752	43.6838	86.7668	81.9881	37.3992	40.3794	60.7536	49.1726	59.5718	57.6113	53.0105	33.3926	63.3452	50.0303	44.3452	29.2767	36.5033	27.7312	62.9671	53.6021	0	0	0	0	0	0	0	0	0	0	0	0	0	0	0	0	0	0	0
74.916	81.4769	113.477	93.6377	68.0685	67.888	66.8472	56.5613	86.0382	73.3474	86.8551	53.0922	43.2069	84.8063	82.6337	38.751	40.087	62.1357	44.5982	61.7971	58.2398	52.8524	32.3544	62.7931	50.4862	43.1976	29.1397	36.3702	27.4862	62.5086	52.5626	0	0	0	0	0	0	0	0	0	0	0	0	0	0	0	0	0	0	0
77.496	81.3729	111.818	95.2516	69.2885	68.9078	65.693	56.4493	86.7866	72.5397	85.6482	50.9315	42.527	87.1173	81.4704	37.0119	39.8024	60.2899	46.4242	60.4532	56.61	52.2345	32.0949	65.0448	49.3465	42.1884	29.8116	35.0356	27.9565	62.419	49.2095	0	0	0	0	0	0	0	0	0	0	0	0	0	0	0	0	0	0	0
80.076	82.3794	110.444	91.5165	68.249	68.7418	64.1818	56.1752	88.0422	72.4428	85.5257	52.8011	42.2688	87.7747	82.8498	37.0751	41.0698	62.0751	46.527	59.3729	59.1739	53.0132	30.6008	63.1805	49.6561	44.058	31.6851	36.8129	28.7984	61.6509	50.3307	0	0	0	0	0	0	0	0	0	0	0	0	0	0	0	0	0	0	0
82.661	79.6416	110.474	91.1449	68.6416	66.61	66.0725	55.888	87.3386	70.3835	83.4783	49.3636	42.5494	86.0501	82.0553	38.4427	42.892	61.5362	47.3715	59.3715	58.3729	52.6285	31.6311	64.191	50.7628	43.6061	29.3913	35.8235	28.4242	61.2121	50.3136	0	0	0	0	0	0	0	0	0	0	0	0	0	0	0	0	0	0	0
85.246	81.7708	108.627	92.249	69.2661	68.1713	66.3742	54.6561	86.0316	70.9307	86.1555	51.7484	42.0303	85.6588	83.1594	38.1779	41.025	59.9012	46.8037	59.61	57.5099	51.7299	33.2675	64.2464	52.8801	43.1278	28.7931	33.9289	28.1133	60.8972	50.9974	0	0	0	0	0	0	0	0	0	0	0	0	0	0	0	0	0	0	0
87.826	81.0158	107.893	91.9684	69.5968	69.2688	63.361	54.1357	84.4993	72.6564	83.3676	51.8906	43.9499	91.0119	80.4769	37.5468	43.5837	61.303	44.9974	58.9499	58.5534	51.7628	32.4848	63.1502	50.5955	43.8129	30.3663	35.5059	28.2648	60.5573	51.0184	0	0	0	0	0	0	0	0	0	0	0	0	0	0	0	0	0	0	0
90.416	79.0329	109.385	91.4071	70.2938	66.3267	65.7299	56.444	85.0711	70.2801	81.9987	52.7497	42.108	89.8366	80.7945	37.2846	43.9789	61.6772	47.664	60.9816	57.0369	51.1726	30.8221	62.0646	50.9697	44.5059	29.6245	34.4559	28.39	60.7931	51.8024	0	0	0	0	0	0	0	0	0	0	0	0	0	0	0	0	0	0	0
92.996	80.6364	110.02	90.0632	70.2411	67.2596	64.834	55.4638	84.3267	70.3119	82.3373	50.4783	43.8155	89.1607	81.9829	34.7813	44.6456	61.7431	45.9433	59.2661	57.0777	52.5639	29.9618	63.5362	50.7378	43.4124	28.8788	36.8129	27.9578	58.7945	50.9657	0	0	0	0	0	0	0	0	0	0	0	0	0	0	0	0	0	0	0
95.576	80.1805	108.404	90.6047	68.5586	66.7773	64.3557	54.5099	82.1568	71.0449	81.6864	50.0356	43.4348	89.498	83.2688	36.7299	43.83	62.0804	45.8669	59.9302	55.2727	53.3347	31.5152	63.2675	51.9117	43.2806	30.108	35.6904	28.2016	59.7813	49.22	0	0	0	0	0	0	0	0	0	0	0	0	0	0	0	0	0	0	0
98.161	76.7273	107.365	90.0843	67.2503	68.1423	64.6113	55.7286	83.2121	70.1526	82.6825	50.9868	42.9684	89.4256	80.1726	35.7194	42.6693	59.4993	44.7668	58.0962	57.5323	51.4045	30.9974	63.1278	51.0711	43.6179	29.4032	35.5942	28.4664	59.8854	50.7009	0	0	0	0	0	0	0	0	0	0	0	0	0	0	0	0	0	0	0
100.741	78.3017	104.764	90.3874	67.9539	67.5903	63.7813	54.7839	82.8762	66.3885	80.9552	48.7273	42.5046	89.3109	79.5046	37.3202	41.9921	60.8814	44.2543	57.8366	60.0303	51.0132	31.224	61.9763	49.5837	42.3729	27.9394	35.3953	28.8235	59.1989	51.2279	0	0	0	0	0	0	0	0	0	0	0	0	0	0	0	0	0	0	0
103.331	78.054	106.914	88.6285	69.5744	68.9341	65.0066	54.946	84.8248	68.0053	83.7549	49.4638	43.336	88.1041	77.8432	35.1976	41.8959	59.5323	46.6416	56.8775	59.2292	50.3623	30.3188	62.3017	52.2055	42.6061	28.5099	34.531	27.6851	59.5613	49.5784	0	0	0	0	0	0	0	0	0	0	0	0	0	0	0	0	0	0	0
105.911	77.4625	107.134	89.3175	67.6364	66.942	64.5415	55.1845	83.6653	67.3275	82.0777	49.0698	42.7391	89.0105	78.8669	36.0672	43.0382	60.469	43.8485	58.2925	57.4519	49.7444	29.9947	60.7352	51.0514	42.9262	28.4124	34.5982	28.0395	58.5336	50.9025	0	0	0	0	0	0	0	0	0	0	0	0	0	0	0	0	0	0	0
108.491	76.5547	106.796	89.9025	67.8656	64.9078	61.6113	55.9895	85.3228	68.8934	80.8788	47.7391	43.6864	86.5837	77.747	36.0316	41.6074	60.6759	45.8999	57.0132	57.3544	49.2187	29.5336	62.0843	51.5507	42.6285	28.776	36.8182	27.5863	59.7905	50.1252	0	0	0	0	0	0	0	0	0	0	0	0	0	0	0	0	0	0	0
111.086	78.8155	103.76	88.8669	66.5679	66.1792	64.0896	54.1094	83.4163	66.7469	81.9091	47.726	43.6377	88.2767	77.2675	35.722	41.9895	60.6021	45.78	57.9341	55.5402	48.4335	30.2424	61.1383	50.3294	42.2846	28.5823	34.137	27.4361	58.4835	48.2385	0	0	0	0	0	0	0	0	0	0	0	0	0	0	0	0	0	0	0
113.666	77.7273	105.261	87.5072	67.7273	64.6627	64.3505	55.4295	84.3781	67.1598	79.3109	48.2187	42.4256	88.3834	78.6113	35.6219	41.0408	60.0922	44.805	55.4809	58.307	48.913	30.0435	61.5125	50.083	42.3887	28.4941	34.3808	28.5007	59.4875	48.913	0	0	0	0	0	0	0	0	0	0	0	0	0	0	0	0	0	0	0
116.246	77.7181	103.793	85.6179	66.2925	67.3202	63.9341	53.0777	82.1159	65.7069	78.3439	47.4005	42.4045	87.5771	75.8116	33.6403	41.8524	62.3254	46.0619	56.1107	57.2306	49.39	28.4242	61.5046	51.946	42.6904	28.1976	34.7549	27.6812	57.751	49.6324	0	0	0	0	0	0	0	0	0	0	0	0	0	0	0	0	0	0	0
0
time	CELL 1	CELL 2	CELL 3	CELL 4	CELL 5	CELL 6	CELL 7	CELL 8	CELL 9	CELL 10	CELL 11	CELL 12	CELL 13	CELL 14	CELL 15	CELL 16	CELL 17	CELL 18	CELL 19	CELL 20	CELL 21	CELL 22	CELL 23	CELL 24	CELL 25	CELL 26	CELL 27	CELL 28	CELL 29	CELL 30	CELL 31	CELL 32	CELL 33	CELL 34	CELL 35	CELL 36	CELL 37	CELL 38	CELL 39	CELL 40	CELL 41	CELL 42	CELL 43	CELL 44	CELL 45	CELL 46	CELL 47	CELL 48	CELL 49
0	0	0	0	0	0	0	0	0	0	0	0	0	0	0	0	0	0	0	0	0	0	0	0	0	0	0	0	0	0	0	0	0	0	0	0	0	0	0	0	0	0	0	0	0	0	0	0	0	0
0	0	0	0	0	0	0	0	0	0	0	0	0	0	0	0	0	0	0	0	0	0	0	0	0	0	0	0	0	0	0	0	0	0	0	0	0	0	0	0	0	0	0	0	0	0	0	0	0	0
0	0	0	0	0	0	0	0	0	0	0	0	0	0	0	0	0	0	0	0	0	0	0	0	0	0	0	0	0	0	0	0	0	0	0	0	0	0	0	0	0	0	0	0	0	0	0	0	0	0
0	0	0	0	0	0	0	0	0	0	0	0	0	0	0	0	0	0	0	0	0	0	0	0	0	0	0	0	0	0	0	0	0	0	0	0	0	0	0	0	0	0	0	0	0	0	0	0	0	0
0	0	0	0	0	0	0	0	0	0	0	0	0	0	0	0	0	0	0	0	0	0	0	0	0	0	0	0	0	0	0	0	0	0	0	0	0	0	0	0	0	0	0	0	0	0	0	0	0	0
0	0	0	0	0	0	0	0	0	0	0	0	0	0	0	0	0	0	0	0	0	0	0	0	0	0	0	0	0	0	0	0	0	0	0	0	0	0	0	0	0	0	0	0	0	0	0	0	0	0
0	0	0	0	0	0	0	0	0	0	0	0	0	0	0	0	0	0	0	0	0	0	0	0	0	0	0	0	0	0	0	0	0	0	0	0	0	0	0	0	0	0	0	0	0	0	0	0	0	0
0	0	0	0	0	0	0	0	0	0	0	0	0	0	0	0	0	0	0	0	0	0	0	0	0	0	0	0	0	0	0	0	0	0	0	0	0	0	0	0	0	0	0	0	0	0	0	0	0	0
0	0	0	0	0	0	0	0	0	0	0	0	0	0	0	0	0	0	0	0	0	0	0	0	0	0	0	0	0	0	0	0	0	0	0	0	0	0	0	0	0	0	0	0	0	0	0	0	0	0
0	0	0	0	0	0	0	0	0	0	0	0	0	0	0	0	0	0	0	0	0	0	0	0	0	0	0	0	0	0	0	0	0	0	0	0	0	0	0	0	0	0	0	0	0	0	0	0	0	0
0	0	0	0	0	0	0	0	0	0	0	0	0	0	0	0	0	0	0	0	0	0	0	0	0	0	0	0	0	0	0	0	0	0	0	0	0	0	0	0	0	0	0	0	0	0	0	0	0	0
0	0	0	0	0	0	0	0	0	0	0	0	0	0	0	0	0	0	0	0	0	0	0	0	0	0	0	0	0	0	0	0	0	0	0	0	0	0	0	0	0	0	0	0	0	0	0	0	0	0
0	0	0	0	0	0	0	0	0	0	0	0	0	0	0	0	0	0	0	0	0	0	0	0	0	0	0	0	0	0	0	0	0	0	0	0	0	0	0	0	0	0	0	0	0	0	0	0	0	0
0	0	0	0	0	0	0	0	0	0	0	0	0	0	0	0	0	0	0	0	0	0	0	0	0	0	0	0	0	0	0	0	0	0	0	0	0	0	0	0	0	0	0	0	0	0	0	0	0	0
0	0	0	0	0	0	0	0	0	0	0	0	0	0	0	0	0	0	0	0	0	0	0	0	0	0	0	0	0	0	0	0	0	0	0	0	0	0	0	0	0	0	0	0	0	0	0	0	0	0
0	0	0	0	0	0	0	0	0	0	0	0	0	0	0	0	0	0	0	0	0	0	0	0	0	0	0	0	0	0	0	0	0	0	0	0	0	0	0	0	0	0	0	0	0	0	0	0	0	0
0	0	0	0	0	0	0	0	0	0	0	0	0	0	0	0	0	0	0	0	0	0	0	0	0	0	0	0	0	0	0	0	0	0	0	0	0	0	0	0	0	0	0	0	0	0	0	0	0	0
0	0	0	0	0	0	0	0	0	0	0	0	0	0	0	0	0	0	0	0	0	0	0	0	0	0	0	0	0	0	0	0	0	0	0	0	0	0	0	0	0	0	0	0	0	0	0	0	0	0
0	0	0	0	0	0	0	0	0	0	0	0	0	0	0	0	0	0	0	0	0	0	0	0	0	0	0	0	0	0	0	0	0	0	0	0	0	0	0	0	0	0	0	0	0	0	0	0	0	0
0	0	0	0	0	0	0	0	0	0	0	0	0	0	0	0	0	0	0	0	0	0	0	0	0	0	0	0	0	0	0	0	0	0	0	0	0	0	0	0	0	0	0	0	0	0	0	0	0	0
0	0	0	0	0	0	0	0	0	0	0	0	0	0	0	0	0	0	0	0	0	0	0	0	0	0	0	0	0	0	0	0	0	0	0	0	0	0	0	0	0	0	0	0	0	0	0	0	0	0
0	0	0	0	0	0	0	0	0	0	0	0	0	0	0	0	0	0	0	0	0	0	0	0	0	0	0	0	0	0	0	0	0	0	0	0	0	0	0	0	0	0	0	0	0	0	0	0	0	0
0	0	0	0	0	0	0	0	0	0	0	0	0	0	0	0	0	0	0	0	0	0	0	0	0	0	0	0	0	0	0	0	0	0	0	0	0	0	0	0	0	0	0	0	0	0	0	0	0	0
0	0	0	0	0	0	0	0	0	0	0	0	0	0	0	0	0	0	0	0	0	0	0	0	0	0	0	0	0	0	0	0	0	0	0	0	0	0	0	0	0	0	0	0	0	0	0	0	0	0
0	0	0	0	0	0	0	0	0	0	0	0	0	0	0	0	0	0	0	0	0	0	0	0	0	0	0	0	0	0	0	0	0	0	0	0	0	0	0	0	0	0	0	0	0	0	0	0	0	0
0	0	0	0	0	0	0	0	0	0	0	0	0	0	0	0	0	0	0	0	0	0	0	0	0	0	0	0	0	0	0	0	0	0	0	0	0	0	0	0	0	0	0	0	0	0	0	0	0	0
0	0	0	0	0	0	0	0	0	0	0	0	0	0	0	0	0	0	0	0	0	0	0	0	0	0	0	0	0	0	0	0	0	0	0	0	0	0	0	0	0	0	0	0	0	0	0	0	0	0
0	0	0	0	0	0	0	0	0	0	0	0	0	0	0	0	0	0	0	0	0	0	0	0	0	0	0	0	0	0	0	0	0	0	0	0	0	0	0	0	0	0	0	0	0	0	0	0	0	0
0	0	0	0	0	0	0	0	0	0	0	0	0	0	0	0	0	0	0	0	0	0	0	0	0	0	0	0	0	0	0	0	0	0	0	0	0	0	0	0	0	0	0	0	0	0	0	0	0	0
0	0	0	0	0	0	0	0	0	0	0	0	0	0	0	0	0	0	0	0	0	0	0	0	0	0	0	0	0	0	0	0	0	0	0	0	0	0	0	0	0	0	0	0	0	0	0	0	0	0
0	0	0	0	0	0	0	0	0	0	0	0	0	0	0	0	0	0	0	0	0	0	0	0	0	0	0	0	0	0	0	0	0	0	0	0	0	0	0	0	0	0	0	0	0	0	0	0	0	0
0	0	0	0	0	0	0	0	0	0	0	0	0	0	0	0	0	0	0	0	0	0	0	0	0	0	0	0	0	0	0	0	0	0	0	0	0	0	0	0	0	0	0	0	0	0	0	0	0	0
0	0	0	0	0	0	0	0	0	0	0	0	0	0	0	0	0	0	0	0	0	0	0	0	0	0	0	0	0	0	0	0	0	0	0	0	0	0	0	0	0	0	0	0	0	0	0	0	0	0
0	0	0	0	0	0	0	0	0	0	0	0	0	0	0	0	0	0	0	0	0	0	0	0	0	0	0	0	0	0	0	0	0	0	0	0	0	0	0	0	0	0	0	0	0	0	0	0	0	0
0	0	0	0	0	0	0	0	0	0	0	0	0	0	0	0	0	0	0	0	0	0	0	0	0	0	0	0	0	0	0	0	0	0	0	0	0	0	0	0	0	0	0	0	0	0	0	0	0	0
0	0	0	0	0	0	0	0	0	0	0	0	0	0	0	0	0	0	0	0	0	0	0	0	0	0	0	0	0	0	0	0	0	0	0	0	0	0	0	0	0	0	0	0	0	0	0	0	0	0
0	0	0	0	0	0	0	0	0	0	0	0	0	0	0	0	0	0	0	0	0	0	0	0	0	0	0	0	0	0	0	0	0	0	0	0	0	0	0	0	0	0	0	0	0	0	0	0	0	0
0	0	0	0	0	0	0	0	0	0	0	0	0	0	0	0	0	0	0	0	0	0	0	0	0	0	0	0	0	0	0	0	0	0	0	0	0	0	0	0	0	0	0	0	0	0	0	0	0	0
0	0	0	0	0	0	0	0	0	0	0	0	0	0	0	0	0	0	0	0	0	0	0	0	0	0	0	0	0	0	0	0	0	0	0	0	0	0	0	0	0	0	0	0	0	0	0	0	0	0
0	0	0	0	0	0	0	0	0	0	0	0	0	0	0	0	0	0	0	0	0	0	0	0	0	0	0	0	0	0	0	0	0	0	0	0	0	0	0	0	0	0	0	0	0	0	0	0	0	0
0	0	0	0	0	0	0	0	0	0	0	0	0	0	0	0	0	0	0	0	0	0	0	0	0	0	0	0	0	0	0	0	0	0	0	0	0	0	0	0	0	0	0	0	0	0	0	0	0	0
0	0	0	0	0	0	0	0	0	0	0	0	0	0	0	0	0	0	0	0	0	0	0	0	0	0	0	0	0	0	0	0	0	0	0	0	0	0	0	0	0	0	0	0	0	0	0	0	0	0
0	0	0	0	0	0	0	0	0	0	0	0	0	0	0	0	0	0	0	0	0	0	0	0	0	0	0	0	0	0	0	0	0	0	0	0	0	0	0	0	0	0	0	0	0	0	0	0	0	0
0	0	0	0	0	0	0	0	0	0	0	0	0	0	0	0	0	0	0	0	0	0	0	0	0	0	0	0	0	0	0	0	0	0	0	0	0	0	0	0	0	0	0	0	0	0	0	0	0	0
0	0	0	0	0	0	0	0	0	0	0	0	0	0	0	0	0	0	0	0	0	0	0	0	0	0	0	0	0	0	0	0	0	0	0	0	0	0	0	0	0	0	0	0	0	0	0	0	0	0
0	0	0	0	0	0	0	0	0	0	0	0	0	0	0	0	0	0	0	0	0	0	0	0	0	0	0	0	0	0	0	0	0	0	0	0	0	0	0	0	0	0	0	0	0	0	0	0	0	0
0
time	CELL 1	CELL 2	CELL 3	CELL 4	CELL 5	CELL 6	CELL 7	CELL 8	CELL 9	CELL 10	CELL 11	CELL 12	CELL 13	CELL 14	CELL 15	CELL 16	CELL 17	CELL 18	CELL 19	CELL 20	CELL 21	CELL 22	CELL 23	CELL 24	CELL 25	CELL 26	CELL 27	CELL 28	CELL 29	CELL 30	CELL 31	CELL 32	CELL 33	CELL 34	CELL 35	CELL 36	CELL 37	CELL 38	CELL 39	CELL 40	CELL 41	CELL 42	CELL 43	CELL 44	CELL 45	CELL 46	CELL 47	CELL 48	CELL 49
0	0	0	0	0	0	0	0	0	0	0	0	0	0	0	0	0	0	0	0	0	0	0	0	0	0	0	0	0	0	0	0	0	0	0	0	0	0	0	0	0	0	0	0	0	0	0	0	0	0
0	0	0	0	0	0	0	0	0	0	0	0	0	0	0	0	0	0	0	0	0	0	0	0	0	0	0	0	0	0	0	0	0	0	0	0	0	0	0	0	0	0	0	0	0	0	0	0	0	0
0	0	0	0	0	0	0	0	0	0	0	0	0	0	0	0	0	0	0	0	0	0	0	0	0	0	0	0	0	0	0	0	0	0	0	0	0	0	0	0	0	0	0	0	0	0	0	0	0	0
0	0	0	0	0	0	0	0	0	0	0	0	0	0	0	0	0	0	0	0	0	0	0	0	0	0	0	0	0	0	0	0	0	0	0	0	0	0	0	0	0	0	0	0	0	0	0	0	0	0
0	0	0	0	0	0	0	0	0	0	0	0	0	0	0	0	0	0	0	0	0	0	0	0	0	0	0	0	0	0	0	0	0	0	0	0	0	0	0	0	0	0	0	0	0	0	0	0	0	0
0	0	0	0	0	0	0	0	0	0	0	0	0	0	0	0	0	0	0	0	0	0	0	0	0	0	0	0	0	0	0	0	0	0	0	0	0	0	0	0	0	0	0	0	0	0	0	0	0	0
0	0	0	0	0	0	0	0	0	0	0	0	0	0	0	0	0	0	0	0	0	0	0	0	0	0	0	0	0	0	0	0	0	0	0	0	0	0	0	0	0	0	0	0	0	0	0	0	0	0
0	0	0	0	0	0	0	0	0	0	0	0	0	0	0	0	0	0	0	0	0	0	0	0	0	0	0	0	0	0	0	0	0	0	0	0	0	0	0	0	0	0	0	0	0	0	0	0	0	0
0	0	0	0	0	0	0	0	0	0	0	0	0	0	0	0	0	0	0	0	0	0	0	0	0	0	0	0	0	0	0	0	0	0	0	0	0	0	0	0	0	0	0	0	0	0	0	0	0	0
0	0	0	0	0	0	0	0	0	0	0	0	0	0	0	0	0	0	0	0	0	0	0	0	0	0	0	0	0	0	0	0	0	0	0	0	0	0	0	0	0	0	0	0	0	0	0	0	0	0
0	0	0	0	0	0	0	0	0	0	0	0	0	0	0	0	0	0	0	0	0	0	0	0	0	0	0	0	0	0	0	0	0	0	0	0	0	0	0	0	0	0	0	0	0	0	0	0	0	0
0	0	0	0	0	0	0	0	0	0	0	0	0	0	0	0	0	0	0	0	0	0	0	0	0	0	0	0	0	0	0	0	0	0	0	0	0	0	0	0	0	0	0	0	0	0	0	0	0	0
0	0	0	0	0	0	0	0	0	0	0	0	0	0	0	0	0	0	0	0	0	0	0	0	0	0	0	0	0	0	0	0	0	0	0	0	0	0	0	0	0	0	0	0	0	0	0	0	0	0
0	0	0	0	0	0	0	0	0	0	0	0	0	0	0	0	0	0	0	0	0	0	0	0	0	0	0	0	0	0	0	0	0	0	0	0	0	0	0	0	0	0	0	0	0	0	0	0	0	0
0	0	0	0	0	0	0	0	0	0	0	0	0	0	0	0	0	0	0	0	0	0	0	0	0	0	0	0	0	0	0	0	0	0	0	0	0	0	0	0	0	0	0	0	0	0	0	0	0	0
0	0	0	0	0	0	0	0	0	0	0	0	0	0	0	0	0	0	0	0	0	0	0	0	0	0	0	0	0	0	0	0	0	0	0	0	0	0	0	0	0	0	0	0	0	0	0	0	0	0
0	0	0	0	0	0	0	0	0	0	0	0	0	0	0	0	0	0	0	0	0	0	0	0	0	0	0	0	0	0	0	0	0	0	0	0	0	0	0	0	0	0	0	0	0	0	0	0	0	0
0	0	0	0	0	0	0	0	0	0	0	0	0	0	0	0	0	0	0	0	0	0	0	0	0	0	0	0	0	0	0	0	0	0	0	0	0	0	0	0	0	0	0	0	0	0	0	0	0	0
0	0	0	0	0	0	0	0	0	0	0	0	0	0	0	0	0	0	0	0	0	0	0	0	0	0	0	0	0	0	0	0	0	0	0	0	0	0	0	0	0	0	0	0	0	0	0	0	0	0
0	0	0	0	0	0	0	0	0	0	0	0	0	0	0	0	0	0	0	0	0	0	0	0	0	0	0	0	0	0	0	0	0	0	0	0	0	0	0	0	0	0	0	0	0	0	0	0	0	0
0	0	0	0	0	0	0	0	0	0	0	0	0	0	0	0	0	0	0	0	0	0	0	0	0	0	0	0	0	0	0	0	0	0	0	0	0	0	0	0	0	0	0	0	0	0	0	0	0	0
0	0	0	0	0	0	0	0	0	0	0	0	0	0	0	0	0	0	0	0	0	0	0	0	0	0	0	0	0	0	0	0	0	0	0	0	0	0	0	0	0	0	0	0	0	0	0	0	0	0
0	0	0	0	0	0	0	0	0	0	0	0	0	0	0	0	0	0	0	0	0	0	0	0	0	0	0	0	0	0	0	0	0	0	0	0	0	0	0	0	0	0	0	0	0	0	0	0	0	0
0	0	0	0	0	0	0	0	0	0	0	0	0	0	0	0	0	0	0	0	0	0	0	0	0	0	0	0	0	0	0	0	0	0	0	0	0	0	0	0	0	0	0	0	0	0	0	0	0	0
0	0	0	0	0	0	0	0	0	0	0	0	0	0	0	0	0	0	0	0	0	0	0	0	0	0	0	0	0	0	0	0	0	0	0	0	0	0	0	0	0	0	0	0	0	0	0	0	0	0
0	0	0	0	0	0	0	0	0	0	0	0	0	0	0	0	0	0	0	0	0	0	0	0	0	0	0	0	0	0	0	0	0	0	0	0	0	0	0	0	0	0	0	0	0	0	0	0	0	0
0	0	0	0	0	0	0	0	0	0	0	0	0	0	0	0	0	0	0	0	0	0	0	0	0	0	0	0	0	0	0	0	0	0	0	0	0	0	0	0	0	0	0	0	0	0	0	0	0	0
0	0	0	0	0	0	0	0	0	0	0	0	0	0	0	0	0	0	0	0	0	0	0	0	0	0	0	0	0	0	0	0	0	0	0	0	0	0	0	0	0	0	0	0	0	0	0	0	0	0
0	0	0	0	0	0	0	0	0	0	0	0	0	0	0	0	0	0	0	0	0	0	0	0	0	0	0	0	0	0	0	0	0	0	0	0	0	0	0	0	0	0	0	0	0	0	0	0	0	0
0	0	0	0	0	0	0	0	0	0	0	0	0	0	0	0	0	0	0	0	0	0	0	0	0	0	0	0	0	0	0	0	0	0	0	0	0	0	0	0	0	0	0	0	0	0	0	0	0	0
0	0	0	0	0	0	0	0	0	0	0	0	0	0	0	0	0	0	0	0	0	0	0	0	0	0	0	0	0	0	0	0	0	0	0	0	0	0	0	0	0	0	0	0	0	0	0	0	0	0
0	0	0	0	0	0	0	0	0	0	0	0	0	0	0	0	0	0	0	0	0	0	0	0	0	0	0	0	0	0	0	0	0	0	0	0	0	0	0	0	0	0	0	0	0	0	0	0	0	0
0	0	0	0	0	0	0	0	0	0	0	0	0	0	0	0	0	0	0	0	0	0	0	0	0	0	0	0	0	0	0	0	0	0	0	0	0	0	0	0	0	0	0	0	0	0	0	0	0	0
0	0	0	0	0	0	0	0	0	0	0	0	0	0	0	0	0	0	0	0	0	0	0	0	0	0	0	0	0	0	0	0	0	0	0	0	0	0	0	0	0	0	0	0	0	0	0	0	0	0
0	0	0	0	0	0	0	0	0	0	0	0	0	0	0	0	0	0	0	0	0	0	0	0	0	0	0	0	0	0	0	0	0	0	0	0	0	0	0	0	0	0	0	0	0	0	0	0	0	0
0	0	0	0	0	0	0	0	0	0	0	0	0	0	0	0	0	0	0	0	0	0	0	0	0	0	0	0	0	0	0	0	0	0	0	0	0	0	0	0	0	0	0	0	0	0	0	0	0	0
0	0	0	0	0	0	0	0	0	0	0	0	0	0	0	0	0	0	0	0	0	0	0	0	0	0	0	0	0	0	0	0	0	0	0	0	0	0	0	0	0	0	0	0	0	0	0	0	0	0
0	0	0	0	0	0	0	0	0	0	0	0	0	0	0	0	0	0	0	0	0	0	0	0	0	0	0	0	0	0	0	0	0	0	0	0	0	0	0	0	0	0	0	0	0	0	0	0	0	0
0	0	0	0	0	0	0	0	0	0	0	0	0	0	0	0	0	0	0	0	0	0	0	0	0	0	0	0	0	0	0	0	0	0	0	0	0	0	0	0	0	0	0	0	0	0	0	0	0	0
0	0	0	0	0	0	0	0	0	0	0	0	0	0	0	0	0	0	0	0	0	0	0	0	0	0	0	0	0	0	0	0	0	0	0	0	0	0	0	0	0	0	0	0	0	0	0	0	0	0
0	0	0	0	0	0	0	0	0	0	0	0	0	0	0	0	0	0	0	0	0	0	0	0	0	0	0	0	0	0	0	0	0	0	0	0	0	0	0	0	0	0	0	0	0	0	0	0	0	0
0	0	0	0	0	0	0	0	0	0	0	0	0	0	0	0	0	0	0	0	0	0	0	0	0	0	0	0	0	0	0	0	0	0	0	0	0	0	0	0	0	0	0	0	0	0	0	0	0	0
0	0	0	0	0	0	0	0	0	0	0	0	0	0	0	0	0	0	0	0	0	0	0	0	0	0	0	0	0	0	0	0	0	0	0	0	0	0	0	0	0	0	0	0	0	0	0	0	0	0
0	0	0	0	0	0	0	0	0	0	0	0	0	0	0	0	0	0	0	0	0	0	0	0	0	0	0	0	0	0	0	0	0	0	0	0	0	0	0	0	0	0	0	0	0	0	0	0	0	0
0	0	0	0	0	0	0	0	0	0	0	0	0	0	0	0	0	0	0	0	0	0	0	0	0	0	0	0	0	0	0	0	0	0	0	0	0	0	0	0	0	0	0	0	0	0	0	0	0	0
0	0	0	0	0	0	0	0	0	0	0	0	0	0	0	0	0	0	0	0	0	0	0	0	0	0	0	0	0	0	0	0	0	0	0	0	0	0	0	0	0	0	0	0	0	0	0	0	0	0
0
time	CELL 1	CELL 2	CELL 3	CELL 4	CELL 5	CELL 6	CELL 7	CELL 8	CELL 9	CELL 10	CELL 11	CELL 12	CELL 13	CELL 14	CELL 15	CELL 16	CELL 17	CELL 18	CELL 19	CELL 20	CELL 21	CELL 22	CELL 23	CELL 24	CELL 25	CELL 26	CELL 27	CELL 28	CELL 29	CELL 30	CELL 31	CELL 32	CELL 33	CELL 34	CELL 35	CELL 36	CELL 37	CELL 38	CELL 39	CELL 40	CELL 41	CELL 42	CELL 43	CELL 44	CELL 45	CELL 46	CELL 47	CELL 48	CELL 49
0	0	0	0	0	0	0	0	0	0	0	0	0	0	0	0	0	0	0	0	0	0	0	0	0	0	0	0	0	0	0	0	0	0	0	0	0	0	0	0	0	0	0	0	0	0	0	0	0	0
0	0	0	0	0	0	0	0	0	0	0	0	0	0	0	0	0	0	0	0	0	0	0	0	0	0	0	0	0	0	0	0	0	0	0	0	0	0	0	0	0	0	0	0	0	0	0	0	0	0
0	0	0	0	0	0	0	0	0	0	0	0	0	0	0	0	0	0	0	0	0	0	0	0	0	0	0	0	0	0	0	0	0	0	0	0	0	0	0	0	0	0	0	0	0	0	0	0	0	0
0	0	0	0	0	0	0	0	0	0	0	0	0	0	0	0	0	0	0	0	0	0	0	0	0	0	0	0	0	0	0	0	0	0	0	0	0	0	0	0	0	0	0	0	0	0	0	0	0	0
0	0	0	0	0	0	0	0	0	0	0	0	0	0	0	0	0	0	0	0	0	0	0	0	0	0	0	0	0	0	0	0	0	0	0	0	0	0	0	0	0	0	0	0	0	0	0	0	0	0
0	0	0	0	0	0	0	0	0	0	0	0	0	0	0	0	0	0	0	0	0	0	0	0	0	0	0	0	0	0	0	0	0	0	0	0	0	0	0	0	0	0	0	0	0	0	0	0	0	0
0	0	0	0	0	0	0	0	0	0	0	0	0	0	0	0	0	0	0	0	0	0	0	0	0	0	0	0	0	0	0	0	0	0	0	0	0	0	0	0	0	0	0	0	0	0	0	0	0	0
0	0	0	0	0	0	0	0	0	0	0	0	0	0	0	0	0	0	0	0	0	0	0	0	0	0	0	0	0	0	0	0	0	0	0	0	0	0	0	0	0	0	0	0	0	0	0	0	0	0
0	0	0	0	0	0	0	0	0	0	0	0	0	0	0	0	0	0	0	0	0	0	0	0	0	0	0	0	0	0	0	0	0	0	0	0	0	0	0	0	0	0	0	0	0	0	0	0	0	0
0	0	0	0	0	0	0	0	0	0	0	0	0	0	0	0	0	0	0	0	0	0	0	0	0	0	0	0	0	0	0	0	0	0	0	0	0	0	0	0	0	0	0	0	0	0	0	0	0	0
0	0	0	0	0	0	0	0	0	0	0	0	0	0	0	0	0	0	0	0	0	0	0	0	0	0	0	0	0	0	0	0	0	0	0	0	0	0	0	0	0	0	0	0	0	0	0	0	0	0
0	0	0	0	0	0	0	0	0	0	0	0	0	0	0	0	0	0	0	0	0	0	0	0	0	0	0	0	0	0	0	0	0	0	0	0	0	0	0	0	0	0	0	0	0	0	0	0	0	0
0	0	0	0	0	0	0	0	0	0	0	0	0	0	0	0	0	0	0	0	0	0	0	0	0	0	0	0	0	0	0	0	0	0	0	0	0	0	0	0	0	0	0	0	0	0	0	0	0	0
0	0	0	0	0	0	0	0	0	0	0	0	0	0	0	0	0	0	0	0	0	0	0	0	0	0	0	0	0	0	0	0	0	0	0	0	0	0	0	0	0	0	0	0	0	0	0	0	0	0
0	0	0	0	0	0	0	0	0	0	0	0	0	0	0	0	0	0	0	0	0	0	0	0	0	0	0	0	0	0	0	0	0	0	0	0	0	0	0	0	0	0	0	0	0	0	0	0	0	0
0	0	0	0	0	0	0	0	0	0	0	0	0	0	0	0	0	0	0	0	0	0	0	0	0	0	0	0	0	0	0	0	0	0	0	0	0	0	0	0	0	0	0	0	0	0	0	0	0	0
0	0	0	0	0	0	0	0	0	0	0	0	0	0	0	0	0	0	0	0	0	0	0	0	0	0	0	0	0	0	0	0	0	0	0	0	0	0	0	0	0	0	0	0	0	0	0	0	0	0
0	0	0	0	0	0	0	0	0	0	0	0	0	0	0	0	0	0	0	0	0	0	0	0	0	0	0	0	0	0	0	0	0	0	0	0	0	0	0	0	0	0	0	0	0	0	0	0	0	0
0	0	0	0	0	0	0	0	0	0	0	0	0	0	0	0	0	0	0	0	0	0	0	0	0	0	0	0	0	0	0	0	0	0	0	0	0	0	0	0	0	0	0	0	0	0	0	0	0	0
0	0	0	0	0	0	0	0	0	0	0	0	0	0	0	0	0	0	0	0	0	0	0	0	0	0	0	0	0	0	0	0	0	0	0	0	0	0	0	0	0	0	0	0	0	0	0	0	0	0
0	0	0	0	0	0	0	0	0	0	0	0	0	0	0	0	0	0	0	0	0	0	0	0	0	0	0	0	0	0	0	0	0	0	0	0	0	0	0	0	0	0	0	0	0	0	0	0	0	0
0	0	0	0	0	0	0	0	0	0	0	0	0	0	0	0	0	0	0	0	0	0	0	0	0	0	0	0	0	0	0	0	0	0	0	0	0	0	0	0	0	0	0	0	0	0	0	0	0	0
0	0	0	0	0	0	0	0	0	0	0	0	0	0	0	0	0	0	0	0	0	0	0	0	0	0	0	0	0	0	0	0	0	0	0	0	0	0	0	0	0	0	0	0	0	0	0	0	0	0
0	0	0	0	0	0	0	0	0	0	0	0	0	0	0	0	0	0	0	0	0	0	0	0	0	0	0	0	0	0	0	0	0	0	0	0	0	0	0	0	0	0	0	0	0	0	0	0	0	0
0	0	0	0	0	0	0	0	0	0	0	0	0	0	0	0	0	0	0	0	0	0	0	0	0	0	0	0	0	0	0	0	0	0	0	0	0	0	0	0	0	0	0	0	0	0	0	0	0	0
0	0	0	0	0	0	0	0	0	0	0	0	0	0	0	0	0	0	0	0	0	0	0	0	0	0	0	0	0	0	0	0	0	0	0	0	0	0	0	0	0	0	0	0	0	0	0	0	0	0
0	0	0	0	0	0	0	0	0	0	0	0	0	0	0	0	0	0	0	0	0	0	0	0	0	0	0	0	0	0	0	0	0	0	0	0	0	0	0	0	0	0	0	0	0	0	0	0	0	0
0	0	0	0	0	0	0	0	0	0	0	0	0	0	0	0	0	0	0	0	0	0	0	0	0	0	0	0	0	0	0	0	0	0	0	0	0	0	0	0	0	0	0	0	0	0	0	0	0	0
0	0	0	0	0	0	0	0	0	0	0	0	0	0	0	0	0	0	0	0	0	0	0	0	0	0	0	0	0	0	0	0	0	0	0	0	0	0	0	0	0	0	0	0	0	0	0	0	0	0
0	0	0	0	0	0	0	0	0	0	0	0	0	0	0	0	0	0	0	0	0	0	0	0	0	0	0	0	0	0	0	0	0	0	0	0	0	0	0	0	0	0	0	0	0	0	0	0	0	0
0	0	0	0	0	0	0	0	0	0	0	0	0	0	0	0	0	0	0	0	0	0	0	0	0	0	0	0	0	0	0	0	0	0	0	0	0	0	0	0	0	0	0	0	0	0	0	0	0	0
0	0	0	0	0	0	0	0	0	0	0	0	0	0	0	0	0	0	0	0	0	0	0	0	0	0	0	0	0	0	0	0	0	0	0	0	0	0	0	0	0	0	0	0	0	0	0	0	0	0
0	0	0	0	0	0	0	0	0	0	0	0	0	0	0	0	0	0	0	0	0	0	0	0	0	0	0	0	0	0	0	0	0	0	0	0	0	0	0	0	0	0	0	0	0	0	0	0	0	0
0	0	0	0	0	0	0	0	0	0	0	0	0	0	0	0	0	0	0	0	0	0	0	0	0	0	0	0	0	0	0	0	0	0	0	0	0	0	0	0	0	0	0	0	0	0	0	0	0	0
0	0	0	0	0	0	0	0	0	0	0	0	0	0	0	0	0	0	0	0	0	0	0	0	0	0	0	0	0	0	0	0	0	0	0	0	0	0	0	0	0	0	0	0	0	0	0	0	0	0
0	0	0	0	0	0	0	0	0	0	0	0	0	0	0	0	0	0	0	0	0	0	0	0	0	0	0	0	0	0	0	0	0	0	0	0	0	0	0	0	0	0	0	0	0	0	0	0	0	0
0	0	0	0	0	0	0	0	0	0	0	0	0	0	0	0	0	0	0	0	0	0	0	0	0	0	0	0	0	0	0	0	0	0	0	0	0	0	0	0	0	0	0	0	0	0	0	0	0	0
0	0	0	0	0	0	0	0	0	0	0	0	0	0	0	0	0	0	0	0	0	0	0	0	0	0	0	0	0	0	0	0	0	0	0	0	0	0	0	0	0	0	0	0	0	0	0	0	0	0
0	0	0	0	0	0	0	0	0	0	0	0	0	0	0	0	0	0	0	0	0	0	0	0	0	0	0	0	0	0	0	0	0	0	0	0	0	0	0	0	0	0	0	0	0	0	0	0	0	0
0	0	0	0	0	0	0	0	0	0	0	0	0	0	0	0	0	0	0	0	0	0	0	0	0	0	0	0	0	0	0	0	0	0	0	0	0	0	0	0	0	0	0	0	0	0	0	0	0	0
0	0	0	0	0	0	0	0	0	0	0	0	0	0	0	0	0	0	0	0	0	0	0	0	0	0	0	0	0	0	0	0	0	0	0	0	0	0	0	0	0	0	0	0	0	0	0	0	0	0
0	0	0	0	0	0	0	0	0	0	0	0	0	0	0	0	0	0	0	0	0	0	0	0	0	0	0	0	0	0	0	0	0	0	0	0	0	0	0	0	0	0	0	0	0	0	0	0	0	0
0	0	0	0	0	0	0	0	0	0	0	0	0	0	0	0	0	0	0	0	0	0	0	0	0	0	0	0	0	0	0	0	0	0	0	0	0	0	0	0	0	0	0	0	0	0	0	0	0	0
0	0	0	0	0	0	0	0	0	0	0	0	0	0	0	0	0	0	0	0	0	0	0	0	0	0	0	0	0	0	0	0	0	0	0	0	0	0	0	0	0	0	0	0	0	0	0	0	0	0
0	0	0	0	0	0	0	0	0	0	0	0	0	0	0	0	0	0	0	0	0	0	0	0	0	0	0	0	0	0	0	0	0	0	0	0	0	0	0	0	0	0	0	0	0	0	0	0	0	0
0	0	0	0	0	0	0	0	0	0	0	0	0	0	0	0	0	0	0	0	0	0	0	0	0	0	0	0	0	0	0	0	0	0	0	0	0	0	0	0	0	0	0	0	0	0	0	0	0	0
0
time	CELL 1	CELL 2	CELL 3	CELL 4	CELL 5	CELL 6	CELL 7	CELL 8	CELL 9	CELL 10	CELL 11	CELL 12	CELL 13	CELL 14	CELL 15	CELL 16	CELL 17	CELL 18	CELL 19	CELL 20	CELL 21	CELL 22	CELL 23	CELL 24	CELL 25	CELL 26	CELL 27	CELL 28	CELL 29	CELL 30	CELL 31	CELL 32	CELL 33	CELL 34	CELL 35	CELL 36	CELL 37	CELL 38	CELL 39	CELL 40	CELL 41	CELL 42	CELL 43	CELL 44	CELL 45	CELL 46	CELL 47	CELL 48	CELL 49
0	0	0	0	0	0	0	0	0	0	0	0	0	0	0	0	0	0	0	0	0	0	0	0	0	0	0	0	0	0	0	0	0	0	0	0	0	0	0	0	0	0	0	0	0	0	0	0	0	0
0	0	0	0	0	0	0	0	0	0	0	0	0	0	0	0	0	0	0	0	0	0	0	0	0	0	0	0	0	0	0	0	0	0	0	0	0	0	0	0	0	0	0	0	0	0	0	0	0	0
0	0	0	0	0	0	0	0	0	0	0	0	0	0	0	0	0	0	0	0	0	0	0	0	0	0	0	0	0	0	0	0	0	0	0	0	0	0	0	0	0	0	0	0	0	0	0	0	0	0
0	0	0	0	0	0	0	0	0	0	0	0	0	0	0	0	0	0	0	0	0	0	0	0	0	0	0	0	0	0	0	0	0	0	0	0	0	0	0	0	0	0	0	0	0	0	0	0	0	0
0	0	0	0	0	0	0	0	0	0	0	0	0	0	0	0	0	0	0	0	0	0	0	0	0	0	0	0	0	0	0	0	0	0	0	0	0	0	0	0	0	0	0	0	0	0	0	0	0	0
0	0	0	0	0	0	0	0	0	0	0	0	0	0	0	0	0	0	0	0	0	0	0	0	0	0	0	0	0	0	0	0	0	0	0	0	0	0	0	0	0	0	0	0	0	0	0	0	0	0
0	0	0	0	0	0	0	0	0	0	0	0	0	0	0	0	0	0	0	0	0	0	0	0	0	0	0	0	0	0	0	0	0	0	0	0	0	0	0	0	0	0	0	0	0	0	0	0	0	0
0	0	0	0	0	0	0	0	0	0	0	0	0	0	0	0	0	0	0	0	0	0	0	0	0	0	0	0	0	0	0	0	0	0	0	0	0	0	0	0	0	0	0	0	0	0	0	0	0	0
0	0	0	0	0	0	0	0	0	0	0	0	0	0	0	0	0	0	0	0	0	0	0	0	0	0	0	0	0	0	0	0	0	0	0	0	0	0	0	0	0	0	0	0	0	0	0	0	0	0
0	0	0	0	0	0	0	0	0	0	0	0	0	0	0	0	0	0	0	0	0	0	0	0	0	0	0	0	0	0	0	0	0	0	0	0	0	0	0	0	0	0	0	0	0	0	0	0	0	0
0	0	0	0	0	0	0	0	0	0	0	0	0	0	0	0	0	0	0	0	0	0	0	0	0	0	0	0	0	0	0	0	0	0	0	0	0	0	0	0	0	0	0	0	0	0	0	0	0	0
0	0	0	0	0	0	0	0	0	0	0	0	0	0	0	0	0	0	0	0	0	0	0	0	0	0	0	0	0	0	0	0	0	0	0	0	0	0	0	0	0	0	0	0	0	0	0	0	0	0
0	0	0	0	0	0	0	0	0	0	0	0	0	0	0	0	0	0	0	0	0	0	0	0	0	0	0	0	0	0	0	0	0	0	0	0	0	0	0	0	0	0	0	0	0	0	0	0	0	0
0	0	0	0	0	0	0	0	0	0	0	0	0	0	0	0	0	0	0	0	0	0	0	0	0	0	0	0	0	0	0	0	0	0	0	0	0	0	0	0	0	0	0	0	0	0	0	0	0	0
0	0	0	0	0	0	0	0	0	0	0	0	0	0	0	0	0	0	0	0	0	0	0	0	0	0	0	0	0	0	0	0	0	0	0	0	0	0	0	0	0	0	0	0	0	0	0	0	0	0
0	0	0	0	0	0	0	0	0	0	0	0	0	0	0	0	0	0	0	0	0	0	0	0	0	0	0	0	0	0	0	0	0	0	0	0	0	0	0	0	0	0	0	0	0	0	0	0	0	0
0	0	0	0	0	0	0	0	0	0	0	0	0	0	0	0	0	0	0	0	0	0	0	0	0	0	0	0	0	0	0	0	0	0	0	0	0	0	0	0	0	0	0	0	0	0	0	0	0	0
0	0	0	0	0	0	0	0	0	0	0	0	0	0	0	0	0	0	0	0	0	0	0	0	0	0	0	0	0	0	0	0	0	0	0	0	0	0	0	0	0	0	0	0	0	0	0	0	0	0
0	0	0	0	0	0	0	0	0	0	0	0	0	0	0	0	0	0	0	0	0	0	0	0	0	0	0	0	0	0	0	0	0	0	0	0	0	0	0	0	0	0	0	0	0	0	0	0	0	0
0	0	0	0	0	0	0	0	0	0	0	0	0	0	0	0	0	0	0	0	0	0	0	0	0	0	0	0	0	0	0	0	0	0	0	0	0	0	0	0	0	0	0	0	0	0	0	0	0	0
0	0	0	0	0	0	0	0	0	0	0	0	0	0	0	0	0	0	0	0	0	0	0	0	0	0	0	0	0	0	0	0	0	0	0	0	0	0	0	0	0	0	0	0	0	0	0	0	0	0
0	0	0	0	0	0	0	0	0	0	0	0	0	0	0	0	0	0	0	0	0	0	0	0	0	0	0	0	0	0	0	0	0	0	0	0	0	0	0	0	0	0	0	0	0	0	0	0	0	0
0	0	0	0	0	0	0	0	0	0	0	0	0	0	0	0	0	0	0	0	0	0	0	0	0	0	0	0	0	0	0	0	0	0	0	0	0	0	0	0	0	0	0	0	0	0	0	0	0	0
0	0	0	0	0	0	0	0	0	0	0	0	0	0	0	0	0	0	0	0	0	0	0	0	0	0	0	0	0	0	0	0	0	0	0	0	0	0	0	0	0	0	0	0	0	0	0	0	0	0
0	0	0	0	0	0	0	0	0	0	0	0	0	0	0	0	0	0	0	0	0	0	0	0	0	0	0	0	0	0	0	0	0	0	0	0	0	0	0	0	0	0	0	0	0	0	0	0	0	0
0	0	0	0	0	0	0	0	0	0	0	0	0	0	0	0	0	0	0	0	0	0	0	0	0	0	0	0	0	0	0	0	0	0	0	0	0	0	0	0	0	0	0	0	0	0	0	0	0	0
0	0	0	0	0	0	0	0	0	0	0	0	0	0	0	0	0	0	0	0	0	0	0	0	0	0	0	0	0	0	0	0	0	0	0	0	0	0	0	0	0	0	0	0	0	0	0	0	0	0
0	0	0	0	0	0	0	0	0	0	0	0	0	0	0	0	0	0	0	0	0	0	0	0	0	0	0	0	0	0	0	0	0	0	0	0	0	0	0	0	0	0	0	0	0	0	0	0	0	0
0	0	0	0	0	0	0	0	0	0	0	0	0	0	0	0	0	0	0	0	0	0	0	0	0	0	0	0	0	0	0	0	0	0	0	0	0	0	0	0	0	0	0	0	0	0	0	0	0	0
0	0	0	0	0	0	0	0	0	0	0	0	0	0	0	0	0	0	0	0	0	0	0	0	0	0	0	0	0	0	0	0	0	0	0	0	0	0	0	0	0	0	0	0	0	0	0	0	0	0
0	0	0	0	0	0	0	0	0	0	0	0	0	0	0	0	0	0	0	0	0	0	0	0	0	0	0	0	0	0	0	0	0	0	0	0	0	0	0	0	0	0	0	0	0	0	0	0	0	0
0	0	0	0	0	0	0	0	0	0	0	0	0	0	0	0	0	0	0	0	0	0	0	0	0	0	0	0	0	0	0	0	0	0	0	0	0	0	0	0	0	0	0	0	0	0	0	0	0	0
0	0	0	0	0	0	0	0	0	0	0	0	0	0	0	0	0	0	0	0	0	0	0	0	0	0	0	0	0	0	0	0	0	0	0	0	0	0	0	0	0	0	0	0	0	0	0	0	0	0
0	0	0	0	0	0	0	0	0	0	0	0	0	0	0	0	0	0	0	0	0	0	0	0	0	0	0	0	0	0	0	0	0	0	0	0	0	0	0	0	0	0	0	0	0	0	0	0	0	0
0	0	0	0	0	0	0	0	0	0	0	0	0	0	0	0	0	0	0	0	0	0	0	0	0	0	0	0	0	0	0	0	0	0	0	0	0	0	0	0	0	0	0	0	0	0	0	0	0	0
0	0	0	0	0	0	0	0	0	0	0	0	0	0	0	0	0	0	0	0	0	0	0	0	0	0	0	0	0	0	0	0	0	0	0	0	0	0	0	0	0	0	0	0	0	0	0	0	0	0
0	0	0	0	0	0	0	0	0	0	0	0	0	0	0	0	0	0	0	0	0	0	0	0	0	0	0	0	0	0	0	0	0	0	0	0	0	0	0	0	0	0	0	0	0	0	0	0	0	0
0	0	0	0	0	0	0	0	0	0	0	0	0	0	0	0	0	0	0	0	0	0	0	0	0	0	0	0	0	0	0	0	0	0	0	0	0	0	0	0	0	0	0	0	0	0	0	0	0	0
0	0	0	0	0	0	0	0	0	0	0	0	0	0	0	0	0	0	0	0	0	0	0	0	0	0	0	0	0	0	0	0	0	0	0	0	0	0	0	0	0	0	0	0	0	0	0	0	0	0
0	0	0	0	0	0	0	0	0	0	0	0	0	0	0	0	0	0	0	0	0	0	0	0	0	0	0	0	0	0	0	0	0	0	0	0	0	0	0	0	0	0	0	0	0	0	0	0	0	0
0	0	0	0	0	0	0	0	0	0	0	0	0	0	0	0	0	0	0	0	0	0	0	0	0	0	0	0	0	0	0	0	0	0	0	0	0	0	0	0	0	0	0	0	0	0	0	0	0	0
0	0	0	0	0	0	0	0	0	0	0	0	0	0	0	0	0	0	0	0	0	0	0	0	0	0	0	0	0	0	0	0	0	0	0	0	0	0	0	0	0	0	0	0	0	0	0	0	0	0
0	0	0	0	0	0	0	0	0	0	0	0	0	0	0	0	0	0	0	0	0	0	0	0	0	0	0	0	0	0	0	0	0	0	0	0	0	0	0	0	0	0	0	0	0	0	0	0	0	0
0	0	0	0	0	0	0	0	0	0	0	0	0	0	0	0	0	0	0	0	0	0	0	0	0	0	0	0	0	0	0	0	0	0	0	0	0	0	0	0	0	0	0	0	0	0	0	0	0	0
0	0	0	0	0	0	0	0	0	0	0	0	0	0	0	0	0	0	0	0	0	0	0	0	0	0	0	0	0	0	0	0	0	0	0	0	0	0	0	0	0	0	0	0	0	0	0	0	0	0
0	0	0	0	0	0	0	0	0	0	0	0	0	0	0	0	0	0	0	0	0	0	0	0	0	0	0	0	0	0	0	0	0	0	0	0	0	0	0	0	0	0	0	0	0	0	0	0	0	0
0
time	CELL 1	CELL 2	CELL 3	CELL 4	CELL 5	CELL 6	CELL 7	CELL 8	CELL 9	CELL 10	CELL 11	CELL 12	CELL 13	CELL 14	CELL 15	CELL 16	CELL 17	CELL 18	CELL 19	CELL 20	CELL 21	CELL 22	CELL 23	CELL 24	CELL 25	CELL 26	CELL 27	CELL 28	CELL 29	CELL 30	CELL 31	CELL 32	CELL 33	CELL 34	CELL 35	CELL 36	CELL 37	CELL 38	CELL 39	CELL 40	CELL 41	CELL 42	CELL 43	CELL 44	CELL 45	CELL 46	CELL 47	CELL 48	CELL 49
0	0	0	0	0	0	0	0	0	0	0	0	0	0	0	0	0	0	0	0	0	0	0	0	0	0	0	0	0	0	0	0	0	0	0	0	0	0	0	0	0	0	0	0	0	0	0	0	0	0
0	0	0	0	0	0	0	0	0	0	0	0	0	0	0	0	0	0	0	0	0	0	0	0	0	0	0	0	0	0	0	0	0	0	0	0	0	0	0	0	0	0	0	0	0	0	0	0	0	0
0	0	0	0	0	0	0	0	0	0	0	0	0	0	0	0	0	0	0	0	0	0	0	0	0	0	0	0	0	0	0	0	0	0	0	0	0	0	0	0	0	0	0	0	0	0	0	0	0	0
0	0	0	0	0	0	0	0	0	0	0	0	0	0	0	0	0	0	0	0	0	0	0	0	0	0	0	0	0	0	0	0	0	0	0	0	0	0	0	0	0	0	0	0	0	0	0	0	0	0
0	0	0	0	0	0	0	0	0	0	0	0	0	0	0	0	0	0	0	0	0	0	0	0	0	0	0	0	0	0	0	0	0	0	0	0	0	0	0	0	0	0	0	0	0	0	0	0	0	0
0	0	0	0	0	0	0	0	0	0	0	0	0	0	0	0	0	0	0	0	0	0	0	0	0	0	0	0	0	0	0	0	0	0	0	0	0	0	0	0	0	0	0	0	0	0	0	0	0	0
0	0	0	0	0	0	0	0	0	0	0	0	0	0	0	0	0	0	0	0	0	0	0	0	0	0	0	0	0	0	0	0	0	0	0	0	0	0	0	0	0	0	0	0	0	0	0	0	0	0
0	0	0	0	0	0	0	0	0	0	0	0	0	0	0	0	0	0	0	0	0	0	0	0	0	0	0	0	0	0	0	0	0	0	0	0	0	0	0	0	0	0	0	0	0	0	0	0	0	0
0	0	0	0	0	0	0	0	0	0	0	0	0	0	0	0	0	0	0	0	0	0	0	0	0	0	0	0	0	0	0	0	0	0	0	0	0	0	0	0	0	0	0	0	0	0	0	0	0	0
0	0	0	0	0	0	0	0	0	0	0	0	0	0	0	0	0	0	0	0	0	0	0	0	0	0	0	0	0	0	0	0	0	0	0	0	0	0	0	0	0	0	0	0	0	0	0	0	0	0
0	0	0	0	0	0	0	0	0	0	0	0	0	0	0	0	0	0	0	0	0	0	0	0	0	0	0	0	0	0	0	0	0	0	0	0	0	0	0	0	0	0	0	0	0	0	0	0	0	0
0	0	0	0	0	0	0	0	0	0	0	0	0	0	0	0	0	0	0	0	0	0	0	0	0	0	0	0	0	0	0	0	0	0	0	0	0	0	0	0	0	0	0	0	0	0	0	0	0	0
0	0	0	0	0	0	0	0	0	0	0	0	0	0	0	0	0	0	0	0	0	0	0	0	0	0	0	0	0	0	0	0	0	0	0	0	0	0	0	0	0	0	0	0	0	0	0	0	0	0
0	0	0	0	0	0	0	0	0	0	0	0	0	0	0	0	0	0	0	0	0	0	0	0	0	0	0	0	0	0	0	0	0	0	0	0	0	0	0	0	0	0	0	0	0	0	0	0	0	0
0	0	0	0	0	0	0	0	0	0	0	0	0	0	0	0	0	0	0	0	0	0	0	0	0	0	0	0	0	0	0	0	0	0	0	0	0	0	0	0	0	0	0	0	0	0	0	0	0	0
0	0	0	0	0	0	0	0	0	0	0	0	0	0	0	0	0	0	0	0	0	0	0	0	0	0	0	0	0	0	0	0	0	0	0	0	0	0	0	0	0	0	0	0	0	0	0	0	0	0
0	0	0	0	0	0	0	0	0	0	0	0	0	0	0	0	0	0	0	0	0	0	0	0	0	0	0	0	0	0	0	0	0	0	0	0	0	0	0	0	0	0	0	0	0	0	0	0	0	0
0	0	0	0	0	0	0	0	0	0	0	0	0	0	0	0	0	0	0	0	0	0	0	0	0	0	0	0	0	0	0	0	0	0	0	0	0	0	0	0	0	0	0	0	0	0	0	0	0	0
0	0	0	0	0	0	0	0	0	0	0	0	0	0	0	0	0	0	0	0	0	0	0	0	0	0	0	0	0	0	0	0	0	0	0	0	0	0	0	0	0	0	0	0	0	0	0	0	0	0
0	0	0	0	0	0	0	0	0	0	0	0	0	0	0	0	0	0	0	0	0	0	0	0	0	0	0	0	0	0	0	0	0	0	0	0	0	0	0	0	0	0	0	0	0	0	0	0	0	0
0	0	0	0	0	0	0	0	0	0	0	0	0	0	0	0	0	0	0	0	0	0	0	0	0	0	0	0	0	0	0	0	0	0	0	0	0	0	0	0	0	0	0	0	0	0	0	0	0	0
0	0	0	0	0	0	0	0	0	0	0	0	0	0	0	0	0	0	0	0	0	0	0	0	0	0	0	0	0	0	0	0	0	0	0	0	0	0	0	0	0	0	0	0	0	0	0	0	0	0
0	0	0	0	0	0	0	0	0	0	0	0	0	0	0	0	0	0	0	0	0	0	0	0	0	0	0	0	0	0	0	0	0	0	0	0	0	0	0	0	0	0	0	0	0	0	0	0	0	0
0	0	0	0	0	0	0	0	0	0	0	0	0	0	0	0	0	0	0	0	0	0	0	0	0	0	0	0	0	0	0	0	0	0	0	0	0	0	0	0	0	0	0	0	0	0	0	0	0	0
0	0	0	0	0	0	0	0	0	0	0	0	0	0	0	0	0	0	0	0	0	0	0	0	0	0	0	0	0	0	0	0	0	0	0	0	0	0	0	0	0	0	0	0	0	0	0	0	0	0
0	0	0	0	0	0	0	0	0	0	0	0	0	0	0	0	0	0	0	0	0	0	0	0	0	0	0	0	0	0	0	0	0	0	0	0	0	0	0	0	0	0	0	0	0	0	0	0	0	0
0	0	0	0	0	0	0	0	0	0	0	0	0	0	0	0	0	0	0	0	0	0	0	0	0	0	0	0	0	0	0	0	0	0	0	0	0	0	0	0	0	0	0	0	0	0	0	0	0	0
0	0	0	0	0	0	0	0	0	0	0	0	0	0	0	0	0	0	0	0	0	0	0	0	0	0	0	0	0	0	0	0	0	0	0	0	0	0	0	0	0	0	0	0	0	0	0	0	0	0
0	0	0	0	0	0	0	0	0	0	0	0	0	0	0	0	0	0	0	0	0	0	0	0	0	0	0	0	0	0	0	0	0	0	0	0	0	0	0	0	0	0	0	0	0	0	0	0	0	0
0	0	0	0	0	0	0	0	0	0	0	0	0	0	0	0	0	0	0	0	0	0	0	0	0	0	0	0	0	0	0	0	0	0	0	0	0	0	0	0	0	0	0	0	0	0	0	0	0	0
0	0	0	0	0	0	0	0	0	0	0	0	0	0	0	0	0	0	0	0	0	0	0	0	0	0	0	0	0	0	0	0	0	0	0	0	0	0	0	0	0	0	0	0	0	0	0	0	0	0
0	0	0	0	0	0	0	0	0	0	0	0	0	0	0	0	0	0	0	0	0	0	0	0	0	0	0	0	0	0	0	0	0	0	0	0	0	0	0	0	0	0	0	0	0	0	0	0	0	0
0	0	0	0	0	0	0	0	0	0	0	0	0	0	0	0	0	0	0	0	0	0	0	0	0	0	0	0	0	0	0	0	0	0	0	0	0	0	0	0	0	0	0	0	0	0	0	0	0	0
0	0	0	0	0	0	0	0	0	0	0	0	0	0	0	0	0	0	0	0	0	0	0	0	0	0	0	0	0	0	0	0	0	0	0	0	0	0	0	0	0	0	0	0	0	0	0	0	0	0
0	0	0	0	0	0	0	0	0	0	0	0	0	0	0	0	0	0	0	0	0	0	0	0	0	0	0	0	0	0	0	0	0	0	0	0	0	0	0	0	0	0	0	0	0	0	0	0	0	0
0	0	0	0	0	0	0	0	0	0	0	0	0	0	0	0	0	0	0	0	0	0	0	0	0	0	0	0	0	0	0	0	0	0	0	0	0	0	0	0	0	0	0	0	0	0	0	0	0	0
0	0	0	0	0	0	0	0	0	0	0	0	0	0	0	0	0	0	0	0	0	0	0	0	0	0	0	0	0	0	0	0	0	0	0	0	0	0	0	0	0	0	0	0	0	0	0	0	0	0
0	0	0	0	0	0	0	0	0	0	0	0	0	0	0	0	0	0	0	0	0	0	0	0	0	0	0	0	0	0	0	0	0	0	0	0	0	0	0	0	0	0	0	0	0	0	0	0	0	0
0	0	0	0	0	0	0	0	0	0	0	0	0	0	0	0	0	0	0	0	0	0	0	0	0	0	0	0	0	0	0	0	0	0	0	0	0	0	0	0	0	0	0	0	0	0	0	0	0	0
0	0	0	0	0	0	0	0	0	0	0	0	0	0	0	0	0	0	0	0	0	0	0	0	0	0	0	0	0	0	0	0	0	0	0	0	0	0	0	0	0	0	0	0	0	0	0	0	0	0
0	0	0	0	0	0	0	0	0	0	0	0	0	0	0	0	0	0	0	0	0	0	0	0	0	0	0	0	0	0	0	0	0	0	0	0	0	0	0	0	0	0	0	0	0	0	0	0	0	0
0	0	0	0	0	0	0	0	0	0	0	0	0	0	0	0	0	0	0	0	0	0	0	0	0	0	0	0	0	0	0	0	0	0	0	0	0	0	0	0	0	0	0	0	0	0	0	0	0	0
0	0	0	0	0	0	0	0	0	0	0	0	0	0	0	0	0	0	0	0	0	0	0	0	0	0	0	0	0	0	0	0	0	0	0	0	0	0	0	0	0	0	0	0	0	0	0	0	0	0
0	0	0	0	0	0	0	0	0	0	0	0	0	0	0	0	0	0	0	0	0	0	0	0	0	0	0	0	0	0	0	0	0	0	0	0	0	0	0	0	0	0	0	0	0	0	0	0	0	0
0	0	0	0	0	0	0	0	0	0	0	0	0	0	0	0	0	0	0	0	0	0	0	0	0	0	0	0	0	0	0	0	0	0	0	0	0	0	0	0	0	0	0	0	0	0	0	0	0	0
0	0	0	0	0	0	0	0	0	0	0	0	0	0	0	0	0	0	0	0	0	0	0	0	0	0	0	0	0	0	0	0	0	0	0	0	0	0	0	0	0	0	0	0	0	0	0	0	0	0
0
time	CELL 1	CELL 2	CELL 3	CELL 4	CELL 5	CELL 6	CELL 7	CELL 8	CELL 9	CELL 10	CELL 11	CELL 12	CELL 13	CELL 14	CELL 15	CELL 16	CELL 17	CELL 18	CELL 19	CELL 20	CELL 21	CELL 22	CELL 23	CELL 24	CELL 25	CELL 26	CELL 27	CELL 28	CELL 29	CELL 30	CELL 31	CELL 32	CELL 33	CELL 34	CELL 35	CELL 36	CELL 37	CELL 38	CELL 39	CELL 40	CELL 41	CELL 42	CELL 43	CELL 44	CELL 45	CELL 46	CELL 47	CELL 48	CELL 49
0	0	0	0	0	0	0	0	0	0	0	0	0	0	0	0	0	0	0	0	0	0	0	0	0	0	0	0	0	0	0	0	0	0	0	0	0	0	0	0	0	0	0	0	0	0	0	0	0	0
0	0	0	0	0	0	0	0	0	0	0	0	0	0	0	0	0	0	0	0	0	0	0	0	0	0	0	0	0	0	0	0	0	0	0	0	0	0	0	0	0	0	0	0	0	0	0	0	0	0
0	0	0	0	0	0	0	0	0	0	0	0	0	0	0	0	0	0	0	0	0	0	0	0	0	0	0	0	0	0	0	0	0	0	0	0	0	0	0	0	0	0	0	0	0	0	0	0	0	0
0	0	0	0	0	0	0	0	0	0	0	0	0	0	0	0	0	0	0	0	0	0	0	0	0	0	0	0	0	0	0	0	0	0	0	0	0	0	0	0	0	0	0	0	0	0	0	0	0	0
0	0	0	0	0	0	0	0	0	0	0	0	0	0	0	0	0	0	0	0	0	0	0	0	0	0	0	0	0	0	0	0	0	0	0	0	0	0	0	0	0	0	0	0	0	0	0	0	0	0
0	0	0	0	0	0	0	0	0	0	0	0	0	0	0	0	0	0	0	0	0	0	0	0	0	0	0	0	0	0	0	0	0	0	0	0	0	0	0	0	0	0	0	0	0	0	0	0	0	0
0	0	0	0	0	0	0	0	0	0	0	0	0	0	0	0	0	0	0	0	0	0	0	0	0	0	0	0	0	0	0	0	0	0	0	0	0	0	0	0	0	0	0	0	0	0	0	0	0	0
0	0	0	0	0	0	0	0	0	0	0	0	0	0	0	0	0	0	0	0	0	0	0	0	0	0	0	0	0	0	0	0	0	0	0	0	0	0	0	0	0	0	0	0	0	0	0	0	0	0
0	0	0	0	0	0	0	0	0	0	0	0	0	0	0	0	0	0	0	0	0	0	0	0	0	0	0	0	0	0	0	0	0	0	0	0	0	0	0	0	0	0	0	0	0	0	0	0	0	0
0	0	0	0	0	0	0	0	0	0	0	0	0	0	0	0	0	0	0	0	0	0	0	0	0	0	0	0	0	0	0	0	0	0	0	0	0	0	0	0	0	0	0	0	0	0	0	0	0	0
0	0	0	0	0	0	0	0	0	0	0	0	0	0	0	0	0	0	0	0	0	0	0	0	0	0	0	0	0	0	0	0	0	0	0	0	0	0	0	0	0	0	0	0	0	0	0	0	0	0
0	0	0	0	0	0	0	0	0	0	0	0	0	0	0	0	0	0	0	0	0	0	0	0	0	0	0	0	0	0	0	0	0	0	0	0	0	0	0	0	0	0	0	0	0	0	0	0	0	0
0	0	0	0	0	0	0	0	0	0	0	0	0	0	0	0	0	0	0	0	0	0	0	0	0	0	0	0	0	0	0	0	0	0	0	0	0	0	0	0	0	0	0	0	0	0	0	0	0	0
0	0	0	0	0	0	0	0	0	0	0	0	0	0	0	0	0	0	0	0	0	0	0	0	0	0	0	0	0	0	0	0	0	0	0	0	0	0	0	0	0	0	0	0	0	0	0	0	0	0
0	0	0	0	0	0	0	0	0	0	0	0	0	0	0	0	0	0	0	0	0	0	0	0	0	0	0	0	0	0	0	0	0	0	0	0	0	0	0	0	0	0	0	0	0	0	0	0	0	0
0	0	0	0	0	0	0	0	0	0	0	0	0	0	0	0	0	0	0	0	0	0	0	0	0	0	0	0	0	0	0	0	0	0	0	0	0	0	0	0	0	0	0	0	0	0	0	0	0	0
0	0	0	0	0	0	0	0	0	0	0	0	0	0	0	0	0	0	0	0	0	0	0	0	0	0	0	0	0	0	0	0	0	0	0	0	0	0	0	0	0	0	0	0	0	0	0	0	0	0
0	0	0	0	0	0	0	0	0	0	0	0	0	0	0	0	0	0	0	0	0	0	0	0	0	0	0	0	0	0	0	0	0	0	0	0	0	0	0	0	0	0	0	0	0	0	0	0	0	0
0	0	0	0	0	0	0	0	0	0	0	0	0	0	0	0	0	0	0	0	0	0	0	0	0	0	0	0	0	0	0	0	0	0	0	0	0	0	0	0	0	0	0	0	0	0	0	0	0	0
0	0	0	0	0	0	0	0	0	0	0	0	0	0	0	0	0	0	0	0	0	0	0	0	0	0	0	0	0	0	0	0	0	0	0	0	0	0	0	0	0	0	0	0	0	0	0	0	0	0
0	0	0	0	0	0	0	0	0	0	0	0	0	0	0	0	0	0	0	0	0	0	0	0	0	0	0	0	0	0	0	0	0	0	0	0	0	0	0	0	0	0	0	0	0	0	0	0	0	0
0	0	0	0	0	0	0	0	0	0	0	0	0	0	0	0	0	0	0	0	0	0	0	0	0	0	0	0	0	0	0	0	0	0	0	0	0	0	0	0	0	0	0	0	0	0	0	0	0	0
0	0	0	0	0	0	0	0	0	0	0	0	0	0	0	0	0	0	0	0	0	0	0	0	0	0	0	0	0	0	0	0	0	0	0	0	0	0	0	0	0	0	0	0	0	0	0	0	0	0
0	0	0	0	0	0	0	0	0	0	0	0	0	0	0	0	0	0	0	0	0	0	0	0	0	0	0	0	0	0	0	0	0	0	0	0	0	0	0	0	0	0	0	0	0	0	0	0	0	0
0	0	0	0	0	0	0	0	0	0	0	0	0	0	0	0	0	0	0	0	0	0	0	0	0	0	0	0	0	0	0	0	0	0	0	0	0	0	0	0	0	0	0	0	0	0	0	0	0	0
0	0	0	0	0	0	0	0	0	0	0	0	0	0	0	0	0	0	0	0	0	0	0	0	0	0	0	0	0	0	0	0	0	0	0	0	0	0	0	0	0	0	0	0	0	0	0	0	0	0
0	0	0	0	0	0	0	0	0	0	0	0	0	0	0	0	0	0	0	0	0	0	0	0	0	0	0	0	0	0	0	0	0	0	0	0	0	0	0	0	0	0	0	0	0	0	0	0	0	0
0	0	0	0	0	0	0	0	0	0	0	0	0	0	0	0	0	0	0	0	0	0	0	0	0	0	0	0	0	0	0	0	0	0	0	0	0	0	0	0	0	0	0	0	0	0	0	0	0	0
0	0	0	0	0	0	0	0	0	0	0	0	0	0	0	0	0	0	0	0	0	0	0	0	0	0	0	0	0	0	0	0	0	0	0	0	0	0	0	0	0	0	0	0	0	0	0	0	0	0
0	0	0	0	0	0	0	0	0	0	0	0	0	0	0	0	0	0	0	0	0	0	0	0	0	0	0	0	0	0	0	0	0	0	0	0	0	0	0	0	0	0	0	0	0	0	0	0	0	0
0	0	0	0	0	0	0	0	0	0	0	0	0	0	0	0	0	0	0	0	0	0	0	0	0	0	0	0	0	0	0	0	0	0	0	0	0	0	0	0	0	0	0	0	0	0	0	0	0	0
0	0	0	0	0	0	0	0	0	0	0	0	0	0	0	0	0	0	0	0	0	0	0	0	0	0	0	0	0	0	0	0	0	0	0	0	0	0	0	0	0	0	0	0	0	0	0	0	0	0
0	0	0	0	0	0	0	0	0	0	0	0	0	0	0	0	0	0	0	0	0	0	0	0	0	0	0	0	0	0	0	0	0	0	0	0	0	0	0	0	0	0	0	0	0	0	0	0	0	0
0	0	0	0	0	0	0	0	0	0	0	0	0	0	0	0	0	0	0	0	0	0	0	0	0	0	0	0	0	0	0	0	0	0	0	0	0	0	0	0	0	0	0	0	0	0	0	0	0	0
0	0	0	0	0	0	0	0	0	0	0	0	0	0	0	0	0	0	0	0	0	0	0	0	0	0	0	0	0	0	0	0	0	0	0	0	0	0	0	0	0	0	0	0	0	0	0	0	0	0
0	0	0	0	0	0	0	0	0	0	0	0	0	0	0	0	0	0	0	0	0	0	0	0	0	0	0	0	0	0	0	0	0	0	0	0	0	0	0	0	0	0	0	0	0	0	0	0	0	0
0	0	0	0	0	0	0	0	0	0	0	0	0	0	0	0	0	0	0	0	0	0	0	0	0	0	0	0	0	0	0	0	0	0	0	0	0	0	0	0	0	0	0	0	0	0	0	0	0	0
0	0	0	0	0	0	0	0	0	0	0	0	0	0	0	0	0	0	0	0	0	0	0	0	0	0	0	0	0	0	0	0	0	0	0	0	0	0	0	0	0	0	0	0	0	0	0	0	0	0
0	0	0	0	0	0	0	0	0	0	0	0	0	0	0	0	0	0	0	0	0	0	0	0	0	0	0	0	0	0	0	0	0	0	0	0	0	0	0	0	0	0	0	0	0	0	0	0	0	0
0	0	0	0	0	0	0	0	0	0	0	0	0	0	0	0	0	0	0	0	0	0	0	0	0	0	0	0	0	0	0	0	0	0	0	0	0	0	0	0	0	0	0	0	0	0	0	0	0	0
0	0	0	0	0	0	0	0	0	0	0	0	0	0	0	0	0	0	0	0	0	0	0	0	0	0	0	0	0	0	0	0	0	0	0	0	0	0	0	0	0	0	0	0	0	0	0	0	0	0
0	0	0	0	0	0	0	0	0	0	0	0	0	0	0	0	0	0	0	0	0	0	0	0	0	0	0	0	0	0	0	0	0	0	0	0	0	0	0	0	0	0	0	0	0	0	0	0	0	0
0	0	0	0	0	0	0	0	0	0	0	0	0	0	0	0	0	0	0	0	0	0	0	0	0	0	0	0	0	0	0	0	0	0	0	0	0	0	0	0	0	0	0	0	0	0	0	0	0	0
0	0	0	0	0	0	0	0	0	0	0	0	0	0	0	0	0	0	0	0	0	0	0	0	0	0	0	0	0	0	0	0	0	0	0	0	0	0	0	0	0	0	0	0	0	0	0	0	0	0
0	0	0	0	0	0	0	0	0	0	0	0	0	0	0	0	0	0	0	0	0	0	0	0	0	0	0	0	0	0	0	0	0	0	0	0	0	0	0	0	0	0	0	0	0	0	0	0	0	0
0	0	0	0	0	0	0	0	0	0	0	0	0	0	0	0	0	0	0	0	0	0	0	0	0	0	0	0	0	0	0	0	0	0	0	0	0	0	0	0	0	0	0	0	0	0	0	0	0	0
[truncated: 11 more columns]

## Sheet: Raw nucl-bg
OGG1-GFP 405 RO
time	CELL 1	CELL 2	CELL 3	CELL 4	CELL 5	CELL 6	CELL 7	CELL 8	CELL 9	CELL 10	CELL 11	CELL 12	CELL 13	CELL 14	CELL 15	CELL 16	CELL 17	CELL 18	CELL 19	CELL 20	CELL 21	CELL 22	CELL 23	CELL 24	CELL 25	CELL 26	CELL 27	CELL 28	CELL 29	CELL 30	CELL 31	CELL 32	CELL 33	CELL 34	CELL 35	CELL 36	CELL 37	CELL 38	CELL 39	CELL 40	CELL 41	CELL 42	CELL 43	CELL 44	CELL 45	CELL 46	CELL 47	CELL 48	CELL 49
0	53.2688	61.8972	52.2991	57.8314	49.5758	49.3755	59.1159	51.9565	70.1515	80.7615	71.3399	74.025	52.1331	53.498	76.9196	37.9829	35.2833	46.6706	31.9657	40.9934	33.9868	29.2885	20.5692	22.4625	22.8208	21.5323	24.2925	27.5613	38.5942	35.2016	0	0	0	0	0	0	0	0	0	0	0	0	0	0	0	0	0	0	0
2.59	54.5099	65.1133	51.5415	53.3781	53.1739	48.0553	59.415	53.6891	71.6495	81.9368	67.5573	71.6759	52.357	53.7299	72.3663	36.2227	34.4585	43.8617	33.3096	39.3478	32.6706	28.029	19.527	22.9987	20.8906	22.9829	23.5112	27.0171	37.4506	33.7734	0	0	0	0	0	0	0	0	0	0	0	0	0	0	0	0	0	0	0
5.17	53.0988	64.5204	51.9618	52.6126	50.5968	45.8076	62.5389	51.8959	67.2332	81.4572	67.5244	74.4321	52.1344	56.0013	74.7984	39.058	34.7036	45.7721	32.0553	38.2227	31.2701	29.1357	18.1739	21.552	19.6258	22.336	24.8735	26.5995	36.9644	33.3043	0	0	0	0	0	0	0	0	0	0	0	0	0	0	0	0	0	0	0
7.75	53.357	62.6627	50.1238	54.2187	49.4664	47.7945	62.6825	49.7642	67.7181	81.1528	67.9697	72.5059	53.5771	53.3478	78.8933	36.6219	34.2134	44.3544	30.9592	36.6443	31.643	29.17	21.336	22.6482	20.4137	23.6864	24.8999	29.5086	38.2912	34.3715	0	0	0	0	0	0	0	0	0	0	0	0	0	0	0	0	0	0	0
10.345	55.7115	62.6614	49.3386	53.9144	49.8406	46.469	60.5784	49.1462	67.8643	80.9117	69.9776	72.112	54.2899	53.5718	75.0105	36.1186	35.9499	43.4493	30.1976	38.7852	31.9447	28.1779	19.2556	21.4559	21.5573	22.4993	23.1028	27.9684	37.5679	32.5059	0	0	0	0	0	0	0	0	0	0	0	0	0	0	0	0	0	0	0
12.945	0	0	0	0	0	0	0	0	0	0	0	0	0	0	0	0	0	0	0	0	0	0	0	0	0	0	0	0	0	0	0	0	0	0	0	0	0	0	0	0	0	0	0	0	0	0	0	0	0
15.545	53.5468	54.6469	45.3267	51.195	45.6614	47.5626	57.1436	51.3821	65.8274	79.9117	59.9302	73.7997	48.0158	49.5639	70.4743	37.0026	36.1884	39.9289	25.1331	38.5758	29.0013	26.9565	19.6759	21.4203	18.5784	19.6719	22.5415	27.5441	35.6047	30.8867	0	0	0	0	0	0	0	0	0	0	0	0	0	0	0	0	0	0	0
18.125	52.1845	55.1805	43.7602	46.8419	45.5613	46.1067	57.8129	48.0949	65.4993	76.6061	61.332	77.2306	46.4282	47.9078	70.5995	35.0487	38.1976	41.2055	27.1673	37.6166	28.726	28.1001	18.6034	20.8986	19.0264	22.0487	22.7984	25.4638	35.4769	27.9868	0	0	0	0	0	0	0	0	0	0	0	0	0	0	0	0	0	0	0
20.705	53.1765	55.0672	44.4177	47.4506	44.8986	47.7128	57.9684	48.6838	64.5705	77.4071	60.9236	76.5982	48.2292	49.8498	70.1937	33.9605	34.4137	39.8933	27.9486	37.4559	29.0606	28.78	18.0277	20.1989	19.4822	20.4783	23.3307	24.5744	33.7286	28.6574	0	0	0	0	0	0	0	0	0	0	0	0	0	0	0	0	0	0	0
23.285	49.9012	55.7918	46.2187	47.5995	43.2991	47.7391	58.6495	50.4335	64.2108	77.2885	60.7655	77.3926	48.415	48.2635	72.6087	33.9987	33.4282	40.2029	27.9196	40.2424	28.6179	28.191	18.7826	21.1278	18.6522	20.614	21.5903	24.975	33.2899	28.6877	0	0	0	0	0	0	0	0	0	0	0	0	0	0	0	0	0	0	0
25.865	50.1634	58.8327	43.7181	48.0105	44.5613	46.3887	56.8867	45.8353	64.5626	76.3821	61.0883	76.9671	44.365	49.2372	74.2516	33.0711	34.4901	38.9262	28.3808	37.1515	27.8841	29.1845	18.9262	19.9539	19.6087	20.5494	23.1173	25.6495	32.4835	26.9157	0	0	0	0	0	0	0	0	0	0	0	0	0	0	0	0	0	0	0
28.445	49.7747	55.4901	42.5692	48.2714	44.7681	44.0949	57.0988	46.5099	62.3452	74.805	62.2345	76.4967	43.6574	49.5283	73.8841	34.4308	34.6166	38.6838	27.4032	36.859	29.9183	26.8037	18.7128	19.8182	19.7088	19.1265	21.4717	24.6904	33.1897	28.3123	0	0	0	0	0	0	0	0	0	0	0	0	0	0	0	0	0	0	0
31.025	50.9684	55.6047	44.4822	46.6904	45.1133	47.2292	55.7009	47.697	61.7246	75.7378	62.0343	75.9091	44.4269	46.1436	73.4335	31.9842	34.6311	41.0804	27.78	37.4466	30.7576	29.4743	19.1621	18.834	18.3215	20.693	21.9987	24.6996	32.3715	27.863	0	0	0	0	0	0	0	0	0	0	0	0	0	0	0	0	0	0	0
33.605	51.5204	56.585	42.7036	45.1989	43.7207	46.0856	57.6311	46.8946	59.9974	77.2016	60.7404	76.5402	45.1686	47.2253	73.004	34.1924	33.5231	37.9684	27.2464	39.1278	28.639	27.8011	18.1924	18.917	20.5968	20.0053	23.2213	25.2055	32.5468	27.5138	0	0	0	0	0	0	0	0	0	0	0	0	0	0	0	0	0	0	0
36.185	49.9065	55.2108	41.6061	46.8775	43.4414	44.4625	55.8999	47.0105	60.7141	73.1028	61.4032	76.1779	44.9974	48.8538	76.0369	32.5652	34.5613	38.1976	26.9868	37.5178	29.1344	29.5955	17.8195	21.4704	19.2345	19.9605	22.2095	23.9302	34.1278	25.9526	0	0	0	0	0	0	0	0	0	0	0	0	0	0	0	0	0	0	0
38.765	50.1462	54.7984	44.5955	45.2161	43.7905	44.9302	56.809	47.4848	60.6153	74.834	61.4282	77.0817	44.39	46.8867	76.5362	33.8116	32.6574	40.9697	25.9262	38.2754	28.1897	26.8076	17.087	20.5112	18.0685	19.2042	23.9631	25.3294	32.9855	25.9381	0	0	0	0	0	0	0	0	0	0	0	0	0	0	0	0	0	0	0
41.345	48.2003	55.7181	43.5744	46.3689	44.0461	42.6311	54.8709	47.6416	58.2042	72.7418	61.9315	77.5468	47.0474	48.6838	73.8538	32.4374	33.224	38.6706	27.3228	36.722	29.1502	28.6074	17.946	19.336	18.1752	20.7022	21.697	22.913	32.1186	27.3874	0	0	0	0	0	0	0	0	0	0	0	0	0	0	0	0	0	0	0
43.925	48.3597	56.0198	43.556	45.2003	44.0224	44.3083	56.0514	47.8208	61.3373	71.7787	59.5942	76.4308	45.8366	48.7997	73.8327	31.7194	33.863	38.502	28.3992	37.3399	28.5731	28.83	19.8393	19.5968	17.4783	20.9078	22.2516	24.6311	33.8814	26.5507	0	0	0	0	0	0	0	0	0	0	0	0	0	0	0	0	0	0	0
46.505	48.3043	55.0514	42.9578	43.0329	41.5968	43.8182	56.3162	46.2819	59.2424	72.2885	60.3057	74.5547	43.5389	49.253	74.3017	32.8432	33.8511	39.3281	27.3281	39.0501	28.6206	28.0685	18.6548	18.8577	16.8524	18.1752	23.303	23.7905	32.8735	26.8076	0	0	0	0	0	0	0	0	0	0	0	0	0	0	0	0	0	0	0
49.085	50.805	54.4216	41.7655	44.4625	42.1278	42.0632	55.3729	45.2885	59.7312	72.7325	59.0105	74.9578	43.7378	48.8445	76.4137	30.8485	32.9078	37.2292	27.6377	38.0211	30.3847	27.7365	18.1792	18.9473	19.4466	19.5152	22.0066	23.1607	33.2121	27.274	0	0	0	0	0	0	0	0	0	0	0	0	0	0	0	0	0	0	0
51.665	50.2042	54.2833	41.6495	44.1805	42.1212	40.4269	56.8458	47.6864	62.083	72.8142	59.8946	78.3742	44.1265	47.2767	76.4229	31.6877	33.9605	36.7813	25.8577	37.6126	29.9921	26.9368	16.9223	17.7615	17.1238	19.7299	22.5125	24.7325	32.5744	26.5402	0	0	0	0	0	0	0	0	0	0	0	0	0	0	0	0	0	0	0
54.255	50.054	54.5679	41.4901	43.5375	42.2582	41.5468	54.7958	44.9763	58.888	73.3702	60.1845	75.4809	44.332	46.2437	73.6298	30.9196	31.4848	38.6825	26.469	36.8155	28.9328	26.9315	18.4308	19.1818	17.1897	18.5758	23.0408	24.6311	32.5323	26.4704	0	0	0	0	0	0	0	0	0	0	0	0	0	0	0	0	0	0	0
56.835	47.581	52.087	39.6667	44.2055	41.8538	42.2978	56.3505	45.6851	59.7088	73.3715	58.2266	74.3531	43.2833	44.8933	74.112	29.6601	33.1278	38.2503	26.2701	36.2978	28.9038	27.1594	17.6443	18.7128	17.5481	19.8287	22.3926	24.0158	31.4611	24.5507	0	0	0	0	0	0	0	0	0	0	0	0	0	0	0	0	0	0	0
59.415	48.639	49.7971	40.4611	45.2819	40.3202	40.4124	55.2872	45.419	59.1173	68.9776	59.9196	75.6746	44.8577	46.6166	77.5652	29.7365	33.7971	39.7615	28.2727	37.9223	29.6258	26.7075	17.6219	19.5692	17.1133	19.8445	22.2516	22.5323	32.5112	25.1779	0	0	0	0	0	0	0	0	0	0	0	0	0	0	0	0	0	0	0
61.995	46.3913	51.7497	41.2055	42.2912	41.8959	41.6469	53.7892	44.5665	56.3689	73.2385	59.5758	73.5823	44.3123	48.3597	75.3096	29.5494	33.5823	37.6588	27.0501	38.7062	26.9328	26.0211	17.7839	17.8814	16.9868	20.029	22.2437	23.4348	31.9144	24.9328	0	0	0	0	0	0	0	0	0	0	0	0	0	0	0	0	0	0	0
64.585	47.9486	51.8432	41.0382	43.5771	42.054	41.7404	55.5138	46.4928	55.5876	71.3043	57.2556	72.502	45.0672	44.9196	75.863	30.2385	32.4374	38.4796	26.4677	35.8472	29.9302	26.9249	17.1831	19.5283	16.4071	18.8142	23.0408	23.2833	32.1331	26.0026	0	0	0	0	0	0	0	0	0	0	0	0	0	0	0	0	0	0	0
67.165	47.3162	49.1291	38.5771	41.7273	39.8959	38.1318	54.7049	45.1765	57.6851	69.5375	57.3267	72.4111	42.9671	45.1607	74.8788	28.664	30.6522	38.7602	26.4361	37.0514	27.8538	26.0777	18.7602	17.7167	17.4177	18.7312	23.0764	22.5876	31.3505	27.0606	0	0	0	0	0	0	0	0	0	0	0	0	0	0	0	0	0	0	0
69.745	45.1568	49.6706	40.3412	42.9671	40.7918	39.1173	55.0791	44.1304	54.8432	71.4901	56.274	72.5349	43.0619	45.5942	74.726	29.7708	33.2582	37.9592	27.4875	36.556	28.2543	27.1726	17.639	18.9447	16.8841	20.415	22.8854	22.6285	33.5481	23.9038	0	0	0	0	0	0	0	0	0	0	0	0	0	0	0	0	0	0	0
72.34	44.4506	49.7181	41.1502	41.4242	42.0698	41.5942	52.8076	43.7918	56.8972	69.6943	56.004	72.1502	42.6785	45.058	75.7958	30.3623	33.3768	36.6337	26.4282	36.0105	29.253	26.7997	18.3241	19.1607	17.137	18.7154	21.3979	21.1765	31.2872	24.9895	0	0	0	0	0	0	0	0	0	0	0	0	0	0	0	0	0	0	0
74.92	45.6746	47.4097	41.0369	41.7734	39.2609	40.5204	53.4704	44.2187	55.7312	68.9592	57.3452	71.7036	42.6324	43.9723	72.8287	31.1831	30.1489	37.2833	25.5626	35.0132	29.61	25.5744	18.0659	18.3926	16.9354	19.1989	21.9354	21.9486	30.6957	24.2833	0	0	0	0	0	0	0	0	0	0	0	0	0	0	0	0	0	0	0
77.5	48.3439	49.2675	38.8775	40.1542	39.7655	40.3557	51.8946	44.9289	55.8959	68.6258	56.137	71.5375	41.5481	44.3373	75.9539	29.5086	31.9578	36.4743	27.4124	35.1805	29.7931	24.8538	19.0474	17.5876	15.7207	18.9947	22.0659	22.3188	32.5007	24.2227	0	0	0	0	0	0	0	0	0	0	0	0	0	0	0	0	0	0	0
80.08	44.1779	47.4058	37.7734	42.1871	41.3887	39.9671	51.9473	43.2582	53.6113	70.1067	56.2424	72.2819	41.2148	44.7444	74.4651	30.249	33.0501	36.5784	27.6495	35.1515	28.6957	26.0119	18.3281	18.1594	17.0105	19.2411	21.3531	22.5876	32.6324	23.7997	0	0	0	0	0	0	0	0	0	0	0	0	0	0	0	0	0	0	0
82.66	44.224	49.6943	39.1449	41.6693	38.8235	40.5059	54.4822	43.7721	56.8696	70.7325	56.0725	72.9104	40.639	44.8735	73.2859	28.7075	33.4967	35.7655	25.693	34.2806	27.8406	27.2661	17.9895	18.5784	16.3057	19.6588	22.1423	22.2609	30.9302	24.1752	0	0	0	0	0	0	0	0	0	0	0	0	0	0	0	0	0	0	0
85.255	46.9223	47.9447	38.1607	41.5705	38.7128	38.8959	53.6153	42.0171	55.7576	68.8696	55.029	68.0711	42.0026	46.0606	72.3083	28.2148	32.8314	37.1792	25.9526	34.7918	29.6838	26.6298	18.0132	18.2635	15.5441	19.0514	21.6653	21.5771	30.556	24.3399	0	0	0	0	0	0	0	0	0	0	0	0	0	0	0	0	0	0	0
87.835	45.054	46.0474	37.5876	40.307	38.1686	39.6443	52.4704	43.3491	54.9578	65.2609	55.0171	70.004	42.6232	43.3412	73.2319	28.3729	28.2516	37.1805	24.3821	35.7457	28.4058	27.5968	18.0382	17.5231	17.0211	18.2899	22.2319	20.5112	30.2292	24.1607	0	0	0	0	0	0	0	0	0	0	0	0	0	0	0	0	0	0	0
90.415	45.0935	44.1937	38.2464	40.8999	39.4401	37.9196	50.0975	44.1555	55.8788	68.2134	53.8801	71.1357	41.3926	43.5231	71.7747	27.8353	31.8327	35.1014	24.668	33.892	28.6772	27.5349	18.141	17.6298	16.9354	18.7787	23.1462	20.5389	31.195	25.0184	0	0	0	0	0	0	0	0	0	0	0	0	0	0	0	0	0	0	0
92.995	44.0026	43.6298	38.1489	41.1542	38.2306	36.6627	53.386	44.4453	57.0935	67.1331	53.3294	69.9262	42.0922	46.2477	70.7773	28.2385	30.9802	35.5231	22.7181	33.22	28.3597	25.4743	17.1436	16.7312	15.5626	18.2556	20.3083	20.8432	31.6206	24.0659	0	0	0	0	0	0	0	0	0	0	0	0	0	0	0	0	0	0	0
95.575	43.1542	43.9209	37.1357	39.0013	37.0896	38.8261	52.6219	43.3623	55.9644	67.5046	55.7523	72.4704	41.0356	43.2859	73.6601	28.5876	30.0711	36.8643	24.1515	35.0698	26.6548	25.39	16.9881	16.9262	16.5428	18.6509	19.7273	22.3597	30.7813	24.1225	0	0	0	0	0	0	0	0	0	0	0	0	0	0	0	0	0	0	0
98.17	41.8511	44.6601	38.2029	41.0119	36.3557	38.7154	51.9183	41.4427	53.9407	68.1581	52.9974	70.8076	41.0395	44.2793	72.9381	28.3439	30.7194	33.4559	24.7708	33.7022	26.5665	26.0145	16.4321	17.0909	17.1199	18.7773	20.7088	21.5112	29.7022	23.5771	0	0	0	0	0	0	0	0	0	0	0	0	0	0	0	0	0	0	0
100.75	42.5033	43.7246	36.2859	40.0132	35.4018	37.5692	51.6588	43.5771	52.4875	67.8472	52.6377	67.4308	40.3992	44.0698	71.5731	28.8801	30.9302	34.1028	25.2372	34.2635	27.8656	25.3597	18.166	17.7418	16.2148	19.8393	21.0646	22.1752	31.9816	23.1831	0	0	0	0	0	0	0	0	0	0	0	0	0	0	0	0	0	0	0
103.33	41.8906	42.3742	36.946	39.5112	36.7154	36.4809	49.6601	42.4361	55.6983	66.1028	53.3794	68.6864	39.6206	45.0395	73.2503	26.7839	32.029	35.3412	23.5112	34.0066	26.9117	24.8195	16.7233	17.058	17.0646	18.4756	21.4321	21.556	31.2859	23.0725	0	0	0	0	0	0	0	0	0	0	0	0	0	0	0	0	0	0	0
105.91	40.5639	44.6772	34.6891	39.3768	35.3781	36.0435	50.8946	43.5665	56.4032	66.3966	50.6798	67.9618	41.1976	44.9816	73.1726	28.5231	31.3412	35.3544	24.5718	33.747	28.4361	23.9671	16.1989	17.7036	15.7787	17.8142	20.8999	21.2912	30.7194	23.0553	0	0	0	0	0	0	0	0	0	0	0	0	0	0	0	0	0	0	0
108.49	40.9486	42.5876	33.7997	38.1831	36.9684	35.5876	51.9829	42.2859	51.2437	65.3623	51.8353	67.8788	39.9631	42.1383	72.1581	28.1357	30.0738	34.4743	23.8696	34.6166	28.0448	24.6416	17.7642	18.2727	16.2925	17.8221	21.3228	20.7931	30.502	23.9354	0	0	0	0	0	0	0	0	0	0	0	0	0	0	0	0	0	0	0
111.075	39.3755	42.502	35.0435	37.9723	34.2055	35.2319	50.2991	42.2332	53.8788	65.7194	49.4387	67.3267	39.357	42.8063	70.2648	27.0843	30.6074	33.6021	22.4032	32.7997	27.5152	26.2793	17.1489	18.6891	14.6548	18.2569	22.9618	21.5942	30.0369	23.3874	0	0	0	0	0	0	0	0	0	0	0	0	0	0	0	0	0	0	0
113.66	40.357	41.3491	34.2714	39.9644	35.7615	36.9104	49.0277	43.9038	54.4414	65.9842	51.8775	68.278	40.17	44.6337	72.3834	28.8617	29.5112	35.6851	22.5099	32.1054	27.3491	25.1449	18.0277	17.0856	16.5665	18.8511	21.7839	21.9697	29.859	23.498	0	0	0	0	0	0	0	0	0	0	0	0	0	0	0	0	0	0	0
116.24	40.2516	39.22	34.2477	36.7154	34.0843	35.7668	50.6219	42.5033	52.7404	63.751	51.0632	66.6877	38.8419	44.5375	71.9183	27.2859	29.361	34.0646	23.361	33.39	29.2424	26.0817	16.2872	17.3715	15.0764	17.2806	20.6337	22.1423	28.8314	21.5889	0	0	0	0	0	0	0	0	0	0	0	0	0	0	0	0	0	0	0
VH10 GFP-DDB2 405 RO
time	CELL 1	CELL 2	CELL 3	CELL 4	CELL 5	CELL 6	CELL 7	CELL 8	CELL 9	CELL 10	CELL 11	CELL 12	CELL 13	CELL 14	CELL 15	CELL 16	CELL 17	CELL 18	CELL 19	CELL 20	CELL 21	CELL 22	CELL 23	CELL 24	CELL 25	CELL 26	CELL 27	CELL 28	CELL 29	CELL 30	CELL 31	CELL 32	CELL 33	CELL 34	CELL 35	CELL 36	CELL 37	CELL 38	CELL 39	CELL 40	CELL 41	CELL 42	CELL 43	CELL 44	CELL 45	CELL 46	CELL 47	CELL 48	CELL 49
0	29.1335	32.8577	33.7611	50.1054	22.4321	17.502	16.3953	24.3663	32.809	14.8485	21.1435	17.8682	29.332	29.0026	23.5863	25.946	17.9855	31.8946	21.1331	36.1423	31.2727	24.0975	25.1383	27.8551	37.4572	32.5375	35.9684	29.9302	21.8142	14.0751	0	0	0	0	0	0	0	0	0	0	0	0	0	0	0	0	0	0	0
2.59	27.7869	32.444	34.7232	48.5494	22.2899	18.1278	15.1318	25.9433	33.1067	14.697	19.3141	16.6667	24.3373	29.8485	24.4177	23.7971	18.0408	31.3847	20.6232	36.2451	28.7444	24.8419	26.6983	27.7576	37.7022	31.2437	35.8801	27.054	19.9802	14.4387	0	0	0	0	0	0	0	0	0	0	0	0	0	0	0	0	0	0	0
5.17	27.6288	32.2675	34.8338	50.6509	21.4862	17.7457	14.141	24.6943	33.6021	14.5178	19.9836	16.5138	28.8261	28.2148	22.9183	24.1581	16.5138	32.0105	21.4506	37.1212	29.8182	25.4545	25.7194	25.6311	40.2503	31.7839	34.7576	28.083	19.9592	14.8775	0	0	0	0	0	0	0	0	0	0	0	0	0	0	0	0	0	0	0
7.75	28.2125	31.3544	33.2299	49.6074	21.8709	18.4941	16.1542	26.6693	33.4348	13.9223	20.6944	16.664	28.3109	30.4295	23.7826	23.2701	18.5178	32.0198	21.6192	35.5231	29.4888	26.6522	23.946	27.249	38.5257	31.8854	34.8801	28.7194	19.8538	13.0211	0	0	0	0	0	0	0	0	0	0	0	0	0	0	0	0	0	0	0
10.345	28.3248	31.4427	33.7489	49.3188	22.2306	17.83	16.8577	24.5599	33.2003	15.9723	22.8701	15.3347	26.0593	27.8076	23.357	23.8182	17.8841	31.8235	20.0646	36.7826	31.4664	24.9697	27.1094	26.2082	39.3399	32.4374	35.859	29.0145	19.1476	14.1304	0	0	0	0	0	0	0	0	0	0	0	0	0	0	0	0	0	0	0
12.945	0	0	0	0	0	0	0	0	0	0	0	0	0	0	0	0	0	0	0	0	0	0	0	0	0	0	0	0	0	0	0	0	0	0	0	0	0	0	0	0	0	0	0	0	0	0	0	0	0
15.545	25.5355	32.9552	32.3749	44.697	20.7141	18.6271	16.1146	24.0395	30.8801	12.7549	18.6494	15.3729	27.5059	28.5507	24.9539	23.3584	16.1449	26.0013	19.4559	35.4835	27.8617	25.7128	24.0988	26.9104	34.7721	31.141	34.3043	27.5547	17.7286	13.0105	0	0	0	0	0	0	0	0	0	0	0	0	0	0	0	0	0	0	0
18.125	28.3263	31.3096	34.0092	46.8814	20.6917	16.3386	14.7971	23.1634	31.054	12.4111	20.598	15.6377	24.4677	29.6021	23.7905	23.365	17.5837	25.3557	19.0487	33.5033	30.0501	22.834	25.1818	24.336	33.1449	30.9407	34.7101	27.2912	19.1462	12.4453	0	0	0	0	0	0	0	0	0	0	0	0	0	0	0	0	0	0	0
20.705	27.8789	29.3465	32.6054	45.7931	18.8116	17.5099	14.8155	22.0461	31.0224	12.0843	21.6564	13.7049	25.9196	29.5204	21.7997	22.2925	18.6733	25.527	18.3267	34.4954	28.5547	22.8419	24.2332	25.4914	34.0632	29.2437	33.6851	25.3544	18.0606	13.1344	0	0	0	0	0	0	0	0	0	0	0	0	0	0	0	0	0	0	0
23.285	26.8754	30.498	32.1088	46.61	19.7154	17.3505	14.5481	22.552	30.1647	11.3333	21.4593	15.336	27.1726	29.2095	22.2029	22.3123	18.8182	27.946	18.6126	35.2516	29.2187	22.8432	23.3821	26.1331	33.3518	29.4387	33.8946	27.1739	17.498	13.0606	0	0	0	0	0	0	0	0	0	0	0	0	0	0	0	0	0	0	0
25.865	27.175	30.8142	33.8542	45.7628	20.2477	16.6364	14.3834	22.3808	29.7325	11.751	21.6036	14.4242	25.7997	29.0448	23.7497	21.552	17.6693	27.9921	19.029	34.7325	29.0237	24.7773	24.8511	25.5718	34.5982	28.4124	34.2582	26.6008	17.4769	13.3913	0	0	0	0	0	0	0	0	0	0	0	0	0	0	0	0	0	0	0
28.445	26.9809	29.6061	32.2771	45.1304	19.6271	16.7022	15.6522	21.7062	30.9183	12.4717	21.8463	14.6324	24.747	27.8564	23.0435	22.9987	17.7141	27.6126	19.4216	34.0514	27.7549	24.3808	23.4506	25.5613	32.5494	29.6311	34.5204	24.8221	17.1845	12.5942	0	0	0	0	0	0	0	0	0	0	0	0	0	0	0	0	0	0	0
31.025	26.2581	29.4967	32.0872	43.4598	19.8893	15.8867	14.4335	21.9183	29.9433	12.2819	20.7848	14.2964	25.2635	28.2451	24.4559	21.751	17.4466	26.473	20.8617	35.1304	28.7787	24.9868	22.8748	25.7826	31.4256	28.6917	35.2306	24.3887	17.9947	13.5929	0	0	0	0	0	0	0	0	0	0	0	0	0	0	0	0	0	0	0
33.605	27.4174	29.0382	33.4826	45.0277	18.3162	16.4321	13.3584	20.6337	29.6719	12.1278	23.6738	15.1976	24.8274	29.1462	22.527	21.5613	17.1173	27.6403	19.8142	34.1581	27.697	22.6785	22.7101	25.4348	32.6864	29.1173	34.5613	25.9183	17.751	14.0817	0	0	0	0	0	0	0	0	0	0	0	0	0	0	0	0	0	0	0
36.185	27.5896	28.6443	32.6199	45.1212	18.4993	15.336	15.0092	20.6166	29.332	12.3953	21.9101	14.8748	25.9394	29.6337	21.8643	20.9618	18.4835	26.4005	19.5929	33.1067	26.9697	24.4506	23.0474	25.8472	33.6588	28.4822	34.8788	25.278	18.1107	12.4651	0	0	0	0	0	0	0	0	0	0	0	0	0	0	0	0	0	0	0
38.765	27.7162	28.6061	34.2573	43.5112	17.7787	15.0619	15.0408	20.5863	31.1489	12.112	21.1328	15.4638	27.9117	27.3834	23.9394	20.7325	17.6548	28.1647	19.946	33.9974	27.4638	25.1937	23.9592	25.2899	32.9605	28.8103	34.5441	26.2793	16.8327	13.274	0	0	0	0	0	0	0	0	0	0	0	0	0	0	0	0	0	0	0
41.345	29.4871	30.1173	31.4516	45.1818	17.2991	15.2464	14.0277	22.1252	31.1779	13.17	21.6123	14.6482	24.2925	26.664	24.9644	22.3821	18.7866	26.8801	19.4453	32.2503	27.1344	23.1199	23.7536	25.6285	34.2754	28.5547	33.8722	25.8933	17.4625	12.4717	0	0	0	0	0	0	0	0	0	0	0	0	0	0	0	0	0	0	0
43.925	27.0563	29.5336	32.4638	43.4493	18.4269	14.9209	15.4743	20.6851	30.1502	12.0817	22.4475	15.8893	26.5138	27.8221	21.5705	21.365	18.888	28.78	18.9684	34.1199	27.668	25.0184	23.1594	25.5652	32.5007	27.4414	34.4177	24.7299	18.087	13.4111	0	0	0	0	0	0	0	0	0	0	0	0	0	0	0	0	0	0	0
46.505	27.6915	28.7866	33.1439	42.2424	17.2543	15.3215	15.3742	21.5257	30.3412	12.863	21.9859	15.9289	25.7892	28.9038	22.2372	22.4756	19.5244	26.8353	20.6206	31.7945	27.3386	24.448	21.8458	26.1199	31.6772	27.5191	35.3505	25.639	17.5692	13.8603	0	0	0	0	0	0	0	0	0	0	0	0	0	0	0	0	0	0	0
49.085	29.4275	28.8485	32.3255	43.722	18.3254	14.5389	15.2622	20.6719	27.7747	12.6126	20.9953	16.4625	26.7391	28.415	23.4097	22.1607	19.5586	28.2306	19.7062	33.1436	26.4914	24.3623	22.859	25.1265	32.0777	27.3439	33.4124	25.004	17.9104	12.5099	0	0	0	0	0	0	0	0	0	0	0	0	0	0	0	0	0	0	0
51.665	28.2674	28.2069	31.3029	43.444	17.8999	14.6706	15.4295	21.8735	30.0105	13.5283	21.371	15.1423	27.8682	28.3676	23.7681	22.2108	17.8432	26.7497	19.8656	32.2503	29.1647	24.3742	22.7997	25.9565	32.8564	27.6877	33.7958	26.2372	18.0672	13.6601	0	0	0	0	0	0	0	0	0	0	0	0	0	0	0	0	0	0	0
54.245	27.5758	27.9157	32.8752	44.3162	16.805	14.5889	14.2372	21.5441	29.5758	11.1805	21.8913	17.1383	26.22	28.4664	22.7273	21.5823	18.4809	27.303	19.5718	34.1594	26.5323	24.664	21.5797	24.3215	31.3228	27.8722	32.4585	25.6693	16.9605	12.307	0	0	0	0	0	0	0	0	0	0	0	0	0	0	0	0	0	0	0
56.83	30.3571	27.8814	33.304	44.1107	17.3123	15.6416	15.7497	21.1318	28.9196	12.8999	21.4581	15.4704	26.2859	28.1621	23.6825	19.7628	18.249	26.9644	19.5916	34.6232	26.2161	25.0198	20.9368	24.3123	32.6377	25.9974	34.1265	25.2042	17.8406	12.5705	0	0	0	0	0	0	0	0	0	0	0	0	0	0	0	0	0	0	0
59.41	27.9546	29.2661	33.1077	44.9776	17.7404	14.0487	14.249	20.9433	29.7549	13.469	20.5983	14.747	28.3992	28.5138	23.2279	23.1383	17.3636	28.6838	19.2793	32.7444	27.0935	24.8788	21.5178	24.2227	30.6838	27.7681	33.3913	25.7167	17.2279	12.9368	0	0	0	0	0	0	0	0	0	0	0	0	0	0	0	0	0	0	0
61.995	30.0852	28.3742	32.5812	44.4769	16.9302	14.7154	14.0567	21.6548	30.2292	12.6311	20.8169	16.1054	28.3267	26.6021	23.8893	21.1054	19.3307	26.8748	18.3096	33.5744	26.7497	24.3821	19.386	26.386	31.9183	28.0053	33.1225	24.8827	17.7457	12.9051	0	0	0	0	0	0	0	0	0	0	0	0	0	0	0	0	0	0	0
64.58	28.4853	29.6759	32.4586	41.7615	16.2055	14.3347	14.4045	20.5665	28.8327	10.9974	20.1622	16.0619	27.2635	25.303	22.9987	20.7602	17.4545	27.8024	18.3781	34.726	25.8748	25.6469	20.892	26.2332	33.3702	27.0791	34.2292	26.1528	17.8129	13.17	0	0	0	0	0	0	0	0	0	0	0	0	0	0	0	0	0	0	0
67.16	29.8711	29.3926	31.6128	42.7128	14.7022	15.7747	14.9249	20.9565	29.224	13.4466	23.0557	15.8986	27.9881	25.365	24.5455	20.7787	16.9723	28.1621	18.7708	33.5705	25.4862	24.7352	21.0962	24.1449	32.1383	26.9697	32.4822	25.4611	17.0606	12.5876	0	0	0	0	0	0	0	0	0	0	0	0	0	0	0	0	0	0	0
69.755	28.5328	28.3794	32.0303	41.7036	16.2095	15.8986	15.2055	21.0922	28.9723	12.278	22.994	16.1001	28.1173	27.639	24.1238	21.1173	17.5375	26.2793	20.1159	34.2398	26.5441	24.4071	20.2635	26.137	31.0553	26.4809	33.888	26.1186	16.3584	12.8011	0	0	0	0	0	0	0	0	0	0	0	0	0	0	0	0	0	0	0
72.335	29.6155	27.4875	31.1017	42.8472	16.0369	16.0698	15.7128	21.2859	30.8617	13.4967	21.9553	15.78	27.3755	26.6324	24.0132	22.0092	17.253	25.9526	19.7905	34.112	26.2029	25.5441	21.7049	27.3347	30.4374	27.1357	31.3847	26.6943	18.1199	13.0119	0	0	0	0	0	0	0	0	0	0	0	0	0	0	0	0	0	0	0
74.915	29.5631	27.3636	33.021	42.0567	14.664	14.6904	16.78	21.0791	29.892	12.2029	20.8082	17.4796	29.1001	26.3847	23.3939	22.2134	20.1502	28.6047	18.3755	34.5152	26.7734	25.8182	19.3267	26.0474	31.6917	27.1344	32.7879	26.1673	17.726	13.2516	0	0	0	0	0	0	0	0	0	0	0	0	0	0	0	0	0	0	0
77.495	29.3355	27.0343	31.923	41.7602	15.6667	16.498	14.22	21.1726	28.5968	12.9394	22.1933	16.1238	27.3887	26.5072	23.141	20.9552	17.7694	28.054	19.4018	33.1555	28.1858	24.2477	20.4111	24.1094	30.3004	27.2411	32.9513	24.3953	17.6206	12.697	0	0	0	0	0	0	0	0	0	0	0	0	0	0	0	0	0	0	0
80.075	31.1131	27.0448	31.2432	40.1304	13.9908	14.6166	15.0316	19.8011	30.1489	11.8735	20.7034	16.0264	27.9117	27.1621	23.5968	22.336	18.7022	28.8142	18.4032	33.5349	26.7457	25.2569	18.4032	25.1963	30.4901	26.0777	34.1054	26.3926	17.1845	12.892	0	0	0	0	0	0	0	0	0	0	0	0	0	0	0	0	0	0	0
82.675	29.6634	28.0738	29.6136	42.8762	15.5415	15.8103	15.7892	21.7049	28.419	12.3531	21.1738	15.5231	28.7431	28.7536	24.2279	20.7312	18.498	27.3505	19.3663	32.4598	26.1014	22.3254	18.5639	25.5929	31.17	26.4295	33.7563	26.1779	17.141	12.3887	0	0	0	0	0	0	0	0	0	0	0	0	0	0	0	0	0	0	0
85.255	27.6961	27.4862	30.1951	40.4809	14.664	14.7457	15.4453	22.8235	30.0461	11.6482	21.4999	15.2055	27.8933	26.4941	23.3979	23.4256	18.1489	27.4124	18.3926	31.8103	25.3623	23.6548	19.8933	25.3636	31.581	26.9117	32.1752	25.9974	18.1963	12.9736	0	0	0	0	0	0	0	0	0	0	0	0	0	0	0	0	0	0	0
87.835	28.5692	26.2398	30.5212	42.2082	16.0303	13.3729	15.6561	21.4638	29.7984	10.8722	21.4897	15.5823	28.4308	25.614	24.2161	21.9065	17.3913	25.7866	18.0593	34.9605	26.2042	23.8076	18.7418	25.6469	32.1291	27.1094	32.7075	25.386	17.0184	12.3531	0	0	0	0	0	0	0	0	0	0	0	0	0	0	0	0	0	0	0
90.415	29.8962	27.1054	31.7854	41.7879	15.5441	14.1001	16.2292	22.5099	29.8841	11.7681	20.687	14.7418	27.8933	26.7088	23.3439	21.9104	19.0435	26.1107	17.2806	33.643	25.9947	25.278	18.6653	25.8841	31.004	26.7246	32.2661	26.9144	17.3636	13.3491	0	0	0	0	0	0	0	0	0	0	0	0	0	0	0	0	0	0	0
92.995	30.534	27.1344	31.6835	41.9368	14.3307	15.1647	15.2648	21.2925	28.5652	12.3109	18.9303	15.1133	28.5152	25.6074	25.3017	21.5679	18.2451	28.1713	18.0408	34.5033	26.0632	22.664	18.8762	25.0132	31.3399	26.469	34.7009	27.0158	17.2596	12.5165	0	0	0	0	0	0	0	0	0	0	0	0	0	0	0	0	0	0	0
95.575	29.6805	25.8327	30.078	41.9842	14.7628	13.7404	15.112	20.552	28.6785	12.0487	21.0557	16.7589	27.9736	26.8353	23.8682	20.7167	19.112	26.8788	18.3584	32.9473	24.9974	24.2925	18.975	25.5046	30.1634	27.668	34.0435	26.0501	17.8221	12.3808	0	0	0	0	0	0	0	0	0	0	0	0	0	0	0	0	0	0	0
98.16	28.4274	26.6258	32.1727	40.6206	14.5389	14.7391	16.6772	19.2108	28.7536	11.1225	22.6877	15.4045	28.3676	26.6495	23.971	21.5296	17.6957	27.1449	18.7839	34.4783	23.4111	23.0316	17.7154	25.6337	32.1225	25.8314	32.3149	27.4559	16.5586	12.5929	0	0	0	0	0	0	0	0	0	0	0	0	0	0	0	0	0	0	0
100.74	30.2996	25.1871	31.4436	42.4361	14.1423	13.9104	15.5863	21.3386	28.1686	11.2582	22.3328	14.5599	28.7839	25.9657	25.5455	21.4809	19.6469	26.9723	17.4822	33.1581	26.668	24.0237	19.1607	25.7339	32.4229	27.9539	32.6153	26.7839	16.6364	12.6838	0	0	0	0	0	0	0	0	0	0	0	0	0	0	0	0	0	0	0
103.33	29.2807	25.6943	31.726	39.8393	13.0962	14.0105	17.1713	21.996	29.1594	11.6206	21.6077	14.029	28.3426	26.6126	23.1225	21.7404	17.7549	27.3518	18.2912	35.8524	26.0132	24.9223	19.4743	26.2714	32.4163	27.6285	33.2885	25.2213	17.5626	12.8353	0	0	0	0	0	0	0	0	0	0	0	0	0	0	0	0	0	0	0
105.91	28.888	25.6917	30.4066	40.5876	13.3979	14.664	16.8933	20.3953	27.946	10.8511	21.2954	15.4282	30.3228	24.6285	24.1805	21.4427	17.8485	26.8208	17.8314	33.5323	26.2622	23.697	17.8748	26.0606	29.2688	26.5191	32.6219	25.9881	16.5599	12.7642	0	0	0	0	0	0	0	0	0	0	0	0	0	0	0	0	0	0	0
108.49	28.4936	25.7576	30.6639	39.7997	12.2411	14.386	15.9328	20.2648	28.5389	11.0567	21.2141	14.1265	27.5455	25.2042	23.3175	21.4256	19.0501	26.5718	18.8538	34.0711	26.3426	22.9289	19.1291	26.1173	30.6588	26.5231	33.2661	24.9618	16.4993	11.9012	0	0	0	0	0	0	0	0	0	0	0	0	0	0	0	0	0	0	0
111.085	29.6252	26.2451	30.2732	40.3149	14.4453	13.9618	16.3399	21.1528	27.5652	11.7312	19.64	14.365	29.6653	27.365	25.2187	21.1924	19.3136	25.8709	17.9104	32.8327	25.8142	21.2556	17.8116	26.1752	30.1054	25.2332	31.7299	26.1199	16.1462	11.9144	0	0	0	0	0	0	0	0	0	0	0	0	0	0	0	0	0	0	0
113.665	28.9242	25.8274	31.3779	39.8169	13.6812	12.7167	16.6113	21.3781	28.0764	10.7563	20.6952	14.6535	29.1331	26.7747	24.0422	21.9025	18.9209	26.9025	17.3742	33.1054	26.8076	22.8406	18.5099	26.1489	31.4967	26.4545	32.1779	26.6733	16.6456	12.3702	0	0	0	0	0	0	0	0	0	0	0	0	0	0	0	0	0	0	0
116.245	28.129	25.5903	29.77	40.1607	14.336	12.7418	15.4084	19.863	28.415	10.2069	19.0396	15.809	28.7154	25.8972	24.3004	22.1054	17.7642	25.4005	17.9499	33.3412	26.6219	21.643	18.7549	25.2661	29.9091	27.0685	32.0711	26.4954	17.3531	12.473	0	0	0	0	0	0	0	0	0	0	0	0	0	0	0	0	0	0	0
XPC-GFP 405 RO
time	CELL 1	CELL 2	CELL 3	CELL 4	CELL 5	CELL 6	CELL 7	CELL 8	CELL 9	CELL 10	CELL 11	CELL 12	CELL 13	CELL 14	CELL 15	CELL 16	CELL 17	CELL 18	CELL 19	CELL 20	CELL 21	CELL 22	CELL 23	CELL 24	CELL 25	CELL 26	CELL 27	CELL 28	CELL 29	CELL 30	CELL 31	CELL 32	CELL 33	CELL 34	CELL 35	CELL 36	CELL 37	CELL 38	CELL 39	CELL 40	CELL 41	CELL 42	CELL 43	CELL 44	CELL 45	CELL 46	CELL 47	CELL 48	CELL 49
0	30.4005	35.6113	38.2503	27.7971	21.8037	20.8485	15.8577	18.9275	22.0217	26.6271	44.664	34.9381	56.1607	42.1884	32.892	20.8195	40.419	29.8406	36.7971	46.419	20.0962	8.88801	26.0132	18.2306	17.7892	9.5112	13.7246	15.4783	27.3136	17.3531	0	0	0	0	0	0	0	0	0	0	0	0	0	0	0	0	0	0	0
2.59	31.7563	33.6561	37.9117	28.5402	20.8893	20.6561	16.3755	19.9881	20.1687	23.3623	43.1792	35.4559	55.4664	42.2148	32.6983	19.7721	38.5705	29.5152	34.4993	45.7101	20.0198	8.86825	22.7036	19.3399	17.1607	9.6087	12.6298	15.3043	26.3294	16.3465	0	0	0	0	0	0	0	0	0	0	0	0	0	0	0	0	0	0	0
5.17	29.7931	32.3004	36.7668	29.025	21.8762	20.6034	14.8485	19.805	19.5309	22.9368	42.3004	33.2332	54.809	42.2042	32.8827	19.2279	37.7049	28.0158	35.7128	44.7734	21.7101	9.28722	24.2042	19.1686	17.3781	10.2596	13.1028	15.7813	26.0738	15.635	0	0	0	0	0	0	0	0	0	0	0	0	0	0	0	0	0	0	0
7.75	29.303	33.7589	36.1054	28.0026	21.5797	21.3399	15.8933	19.7747	20.9151	25.0856	41.8511	34.527	52.2635	41.8037	30.7286	19.751	39.1818	29.0329	35.4242	45.6693	20.332	10.1476	22.8221	17.4203	15.9513	10.0408	12.8722	15.1528	25.8617	17.0632	0	0	0	0	0	0	0	0	0	0	0	0	0	0	0	0	0	0	0
10.33	31.3781	34.2938	38.4414	26.5679	21.0184	20.8024	15.2714	20.3794	18.6708	22.1436	40.0356	32.4717	51.1436	41.4005	29.6667	19.3544	39.195	29.087	33.834	45.8643	19.8788	9.04875	22.3412	19.22	16.9117	8.56126	13.2134	15.1871	26.2978	16.0856	0	0	0	0	0	0	0	0	0	0	0	0	0	0	0	0	0	0	0
12.931	0	0	0	0	0	0	0	0	0	0	0	0	0	0	0	0	0	0	0	0	0	0	0	0	0	0	0	0	0	0	0	0	0	0	0	0	0	0	0	0	0	0	0	0	0	0	0	0	0
15.53	26.137	30.5007	33.7312	24.9236	20.6759	21.5033	16.0474	17.3452	18.8574	19.8564	41.726	30.7167	52.5889	36.859	29.1436	20.4506	38.2082	28.0922	30.8788	38.9262	20.025	9.64163	20.7721	18.3768	16.0949	9.82872	12.7984	14.1107	24.5613	15.3188	0	0	0	0	0	0	0	0	0	0	0	0	0	0	0	0	0	0	0
18.11	26.6851	30.6403	33.22	26.5758	20.3729	19.8722	15.3478	19.5191	19.4535	19.4269	42.0369	29.8722	53.4032	33.942	28.8999	18.6838	37.3254	30.7536	29.9381	38.1845	18.2464	8.77734	20.2358	18.9196	15.6047	9.00922	12.7787	14.2174	24.1331	15.2596	0	0	0	0	0	0	0	0	0	0	0	0	0	0	0	0	0	0	0
20.69	27.7497	31.4585	32.4005	25.2714	20.4387	19.7773	14.8762	17.556	18.315	19.361	41.5191	28.8366	52.4559	32.1159	28.6034	18.3636	35.8169	28.5823	32.6087	40.2306	18.4124	10.3188	20.4256	19.3544	14.8314	9.90777	12.2727	14.2885	23.5389	15.1686	0	0	0	0	0	0	0	0	0	0	0	0	0	0	0	0	0	0	0
23.27	26.7418	31.1845	30.8472	25.7839	21.0632	19.0395	13.863	19.7101	16.7526	19.697	41.2174	29.7708	52.9196	33.3689	29.6403	19.6759	35.3834	30.3412	30.9368	38.058	17.7418	11.083	20.274	17.7009	16.1924	10.0606	13.3188	15.0606	25.2978	15.4361	0	0	0	0	0	0	0	0	0	0	0	0	0	0	0	0	0	0	0
25.85	27.9618	31.7352	29.8432	24.112	21.4677	18.5191	13.5731	17.6377	16.6616	20.3544	41.7207	29.6034	53.9078	34.0698	27.7668	18.7352	35.17	28.7128	31.5494	37.1924	17.0672	10.5283	18.4611	18.863	15.0949	9.87747	11.7971	13.4835	24.3215	15.0013	0	0	0	0	0	0	0	0	0	0	0	0	0	0	0	0	0	0	0
28.43	28.3926	29.4242	30.054	25.4783	20.581	17.386	14.1397	19.5428	18.501	20.9723	42.5758	28.4783	54.8076	31.8103	28.1739	17.7036	36.0791	29.4888	34.0817	38.9855	18.0461	10.0975	19.4993	19.7536	15.0738	9.78656	12.2411	13.3228	24.6733	14.7694	0	0	0	0	0	0	0	0	0	0	0	0	0	0	0	0	0	0	0
31.01	26.1265	31.1739	31.971	24.7167	22.5547	18.3412	13.7694	18.2556	17.4634	20.5982	42.4651	30.8024	54.2675	30.8314	29.6522	17.5903	35.0277	29.9974	32.4809	39.9473	17.7549	10.5982	19.3531	17.5955	16.357	8.83531	11.5982	13.8208	23.6904	15.1502	0	0	0	0	0	0	0	0	0	0	0	0	0	0	0	0	0	0	0
33.59	27.39	30.5665	32.054	24.6733	21.996	18.0685	13.0474	19.3544	16.9071	18.747	42.5573	29.2095	55.9223	31.0527	28.361	18.697	35.1779	29.3004	33.1924	37.2727	18.1831	10.6667	18.5455	19.1265	15.6021	9.02635	12.058	13.6601	23.3729	14.8669	0	0	0	0	0	0	0	0	0	0	0	0	0	0	0	0	0	0	0
36.17	28.78	30.9539	30.3953	24.2174	21.0935	17.7365	15.22	17.9394	17.883	20.1186	42.5296	29.8669	55.5705	33.3267	28.946	20.4532	35.5797	31.3676	32.0277	37.1146	17.3781	12.3439	19.1871	20.8432	15.4005	10.0909	13.1146	13.2727	21.7325	14.552	0	0	0	0	0	0	0	0	0	0	0	0	0	0	0	0	0	0	0
38.75	28.9262	30.3979	30.1041	24.361	21.892	18.2846	13.1779	19.0738	18.7311	20.4704	42.0567	27.419	53.2609	31.0883	29.4387	17.7918	35.0527	30.531	30.8643	39.2819	15.8169	12.0132	18.4071	19.1647	15.917	8.60474	12.6943	13.5705	23.3715	15.3597	0	0	0	0	0	0	0	0	0	0	0	0	0	0	0	0	0	0	0
41.33	28.0079	29.4453	30.4941	24.4163	20.9249	18.7286	14.8195	17.9315	17.4894	19.4875	44.0316	28.4177	54.22	31.498	28.303	18.751	33.8762	29.2108	32.2978	37.8379	16.664	11.0553	17.9578	19.141	15.7997	9.23715	12.1186	13.4177	22.2556	15.3004	0	0	0	0	0	0	0	0	0	0	0	0	0	0	0	0	0	0	0
43.91	27.9236	30.1515	31.2648	24.5626	20.1318	18.2411	12.9117	17.9723	16.8018	20.1423	41.7655	28.975	56.6983	29.9671	29.3505	19.1924	35.2174	29.5389	32.4875	37.1568	17.0145	11.5837	18.6798	18.0026	15.058	9.82082	11.913	13.0237	22.502	14.6693	0	0	0	0	0	0	0	0	0	0	0	0	0	0	0	0	0	0	0
46.506	28.1133	29.9315	30.8379	25.1159	20.5903	17.0119	14.9078	19.2437	17.0857	20.2556	42.8788	27.8208	53.8827	32.3373	28.7339	18.5389	34.6337	31.5191	32.3188	37.6113	16.1568	11.6232	18.17	17.5441	16.3768	9.48748	12.3096	13.5481	22.9302	16.1265	0	0	0	0	0	0	0	0	0	0	0	0	0	0	0	0	0	0	0
49.086	28.5626	29.9183	30.5125	24.4809	21.0527	17.892	15.1001	19.2227	17.7727	19.7444	44.3057	26.9947	55.5204	30.2951	29.8906	18.6166	34.7207	30.0514	32.7352	37.78	16.2661	11.4704	19.1054	18.5165	16.2319	9.917	11.3083	13.6627	22.639	14.0013	0	0	0	0	0	0	0	0	0	0	0	0	0	0	0	0	0	0	0
51.665	27.3531	29.531	31.5415	23.8472	19.9829	18.2516	14.3531	18.531	15.8844	18.0567	43.5573	28.1989	55.7879	31.2978	27.0935	20.6258	33.9486	31.0738	32.278	38.4769	16.7813	11.9038	18.1845	18.7484	14.8972	9.49275	12.0949	12.3874	23.0448	14.2701	0	0	0	0	0	0	0	0	0	0	0	0	0	0	0	0	0	0	0
54.246	28.5652	28.5586	29.9592	23.5059	21.0606	17.5652	12.7958	18.4493	15.6074	17.8933	43.9552	28.3254	55.0843	30.585	28.5481	19.1344	33.0356	32.3439	32.6574	38.0909	16.5626	11.4321	18.4835	18.9657	16.7286	9.90909	12.2464	13.332	23.8063	16.8353	0	0	0	0	0	0	0	0	0	0	0	0	0	0	0	0	0	0	0
56.841	28.3755	29.1726	30.6021	24.9354	20.4032	18.0514	14.4058	19.5784	17.4853	18.5679	43.6838	27.9802	55.9051	28.6113	27.8801	19.5165	33.224	30.4071	30.8551	37.3228	15.8498	11.581	19.0606	20.7484	16.1462	9.32938	12.7022	13.8946	23.6983	15.1357	0	0	0	0	0	0	0	0	0	0	0	0	0	0	0	0	0	0	0
59.421	28.3834	30.2727	31.473	24.3636	20.6693	16.8327	15.4058	18.8959	17.0758	19.3531	43.1304	28.5402	54.6877	30.1937	28.6153	20.4901	33.3808	30.0883	33.3557	36.2569	16.5257	11.498	18.2121	19.0962	14.4229	9.68643	11.4005	13.3333	21.6943	15.3123	0	0	0	0	0	0	0	0	0	0	0	0	0	0	0	0	0	0	0
62.001	28.054	29.9065	31.0264	22.7997	21.8419	17.61	13.2964	18.4941	17.0619	18.2899	42.1871	26.8643	54.9091	30.4506	26.8406	18.7404	34.2675	30.1041	32.9196	35.2082	15.7576	11.5257	17.7826	19.0804	15.8801	9.06192	12.4572	13.22	22.9091	14.7009	0	0	0	0	0	0	0	0	0	0	0	0	0	0	0	0	0	0	0
64.581	28.2148	29.5468	30.1238	24.4704	20.2991	17.0329	13.585	18.1133	18.5759	18.1673	43.4717	27.3531	55.7167	28.9881	28.307	17.3267	34.332	31.7694	32.8314	37.8906	15.9789	11.6561	17.9328	18.2451	14.2701	8.49012	11.6719	13.8643	22.5086	15.5099	0	0	0	0	0	0	0	0	0	0	0	0	0	0	0	0	0	0	0
67.161	27.3834	30.0514	30.9697	22.9236	20.581	16.5665	13.7497	18.1989	16.1626	18.6535	42.6996	28.1752	57.1014	29.8762	29.1897	19.6522	33.4756	31.4097	31.614	38.5125	15.9776	11.336	17.9381	18.8854	15.3254	9.35705	11.7918	14.1291	22.0553	16.4137	0	0	0	0	0	0	0	0	0	0	0	0	0	0	0	0	0	0	0
69.756	28.0514	29.8419	30.8722	22.8617	20.8788	16.7167	14.5929	17.9433	17.5094	17.6719	44.1107	27.9605	54.5758	31.0659	27.3215	18.7615	35.61	30.6746	28.7128	39.4045	16.6179	11.6034	18.8366	19.9829	15.4308	9.26087	12.1502	13.6047	23.0567	15.2213	0	0	0	0	0	0	0	0	0	0	0	0	0	0	0	0	0	0	0
72.336	28.1594	28.8986	31.1028	25.4414	20.6219	17.473	14.1765	18.3412	16.692	17.5283	43.3123	26.0474	55.1436	32.2846	27.6917	18.6917	33.2622	30.3478	32.1937	37.7404	16.4519	11.2569	18.5481	19.3162	15.8867	9.11858	12.6627	14.0922	22.7642	14.5481	0	0	0	0	0	0	0	0	0	0	0	0	0	0	0	0	0	0	0
74.916	30.2253	29.4651	31.7497	22.4401	20.4032	17.4559	13.9499	16.971	15.5621	18.3834	44.7484	27.0013	56.2411	30.1607	27.5007	19.3281	33.6337	31.8722	33.0145	38.9051	16.6298	11.1555	18.2437	18.9868	15.6851	9.0751	12.249	13.4572	24.4532	14.7325	0	0	0	0	0	0	0	0	0	0	0	0	0	0	0	0	0	0	0
77.496	27.4032	29.5059	32.4914	24.5389	22.3992	15.7273	13.7694	17.9657	15.4844	19.1397	42.0764	28.4822	57.029	32.2174	27.5692	19.39	34.17	30.6825	32.7484	36.8406	16.7101	11.0382	18.1963	20.2345	16.4045	9.98682	11.7668	13.7708	23.5428	14.1686	0	0	0	0	0	0	0	0	0	0	0	0	0	0	0	0	0	0	0
80.076	28.3333	29.058	30.809	22.8485	21.1476	16.0184	14.4018	18.9275	15.8671	19.2885	42.5652	26.1607	55.7866	30.1647	28.3267	17.809	35.3597	30.8933	31.722	39.0356	16.8274	11.4888	17.7576	20.4664	14.9025	9.14625	12.6034	13.9723	23.1107	15.0184	0	0	0	0	0	0	0	0	0	0	0	0	0	0	0	0	0	0	0
82.661	28.7668	30.3505	30.4414	22.4809	20.4585	16.9684	13.9407	19.3518	16.5166	17.9934	44.2253	27.7062	57.0171	31.3979	28.2358	19.5876	34.2543	31.6864	32.249	37.1265	16.6509	10.7128	19.0316	20.6245	15.9051	8.78393	13.2227	14.1238	22.6733	15.5165	0	0	0	0	0	0	0	0	0	0	0	0	0	0	0	0	0	0	0
85.246	27.2688	29.8551	30.9012	24.1252	22.3175	16.5033	13.7128	19.1476	15.1494	18.5771	42.7141	26.2174	57.5639	31.029	27.1014	19.2042	33.5573	31.4664	31.1357	37.4111	16.664	10.4954	17.7931	21.6812	16.0211	9.39921	11.888	14.1252	22.8274	14.1357	0	0	0	0	0	0	0	0	0	0	0	0	0	0	0	0	0	0	0
87.826	26.7009	28.2385	30.0132	23.7497	21.5784	16.307	13.6008	17.303	17.5379	17.9038	43.0856	27.5349	58.8801	30.6324	26.7312	17.6825	33.1173	30.7931	32.8314	36.3966	16.1924	11.1173	17.2622	19.3729	14.7563	9.47563	11.7022	13.5402	22.4638	14.4242	0	0	0	0	0	0	0	0	0	0	0	0	0	0	0	0	0	0	0
90.416	28.0053	29.1568	31.7181	24.2069	20.7787	16.4111	13.8129	19.17	16.064	17.3584	44.6021	26.722	58.6798	29.9947	28.6061	19.5863	32.7615	31.1449	31.1238	37.4071	15.9723	9.98814	18.1476	19.9473	15.4585	9.08959	12.8603	14.4888	23.2793	14.357	0	0	0	0	0	0	0	0	0	0	0	0	0	0	0	0	0	0	0
92.996	28.0909	30.3544	31.0053	23.1318	20.4598	16.8458	15.025	17.7958	16.4054	19.5639	45.1225	27.527	60.4387	30.2424	28.1357	19.2951	34.004	30.2793	30.1476	36.2661	17.0527	10.3847	17.5929	20.6877	15.1818	9.23452	12.108	14.7194	21.6719	14.7365	0	0	0	0	0	0	0	0	0	0	0	0	0	0	0	0	0	0	0
95.576	28.7681	29.4572	29.7813	23.9447	19.2358	17.6667	15.5231	18.3966	16.5377	18.8116	42.5125	26.2569	58.7721	30.2372	27.7536	19.3399	31.8235	30.6087	31.5876	37.5441	17.1858	10.7154	17.6008	20.7141	15.8906	8.85639	12.1871	13.9104	21.0026	14.1673	0	0	0	0	0	0	0	0	0	0	0	0	0	0	0	0	0	0	0
98.161	28.1805	28.4018	30.3794	22.7734	20.942	15.7167	13.9644	18.8709	16.5729	18.5837	41.3083	28.3663	58.4466	30.8801	26.9065	20.5995	32.8972	30.9618	30.7378	37.8103	16.9868	11.0158	17.5336	20.7101	14.8933	8.96311	12.8235	14.137	21.8208	13.7997	0	0	0	0	0	0	0	0	0	0	0	0	0	0	0	0	0	0	0
100.741	26.17	27.942	31.6206	23.473	21.1818	16.9223	13.2398	18.419	15.9379	17.527	43.2306	26.332	57.9974	32.0685	26.3083	20.0935	34.3149	30.5375	30.6877	37.3057	16.4242	10.0567	17.8472	19.6653	16.2332	8.7892	11.7615	14.5441	21.6548	14.0632	0	0	0	0	0	0	0	0	0	0	0	0	0	0	0	0	0	0	0
103.331	26.4638	28.2134	31.224	22.9618	20.6759	15.4638	14.0685	18.639	15.1897	17.635	42.6469	26.7233	60.2148	30.4888	27.9816	20.0013	30.9578	31.6943	32.7589	37.2306	15.9605	10.3505	18.3702	19.8722	16.5349	9.47694	12.1845	14.5534	22.1173	14.6298	0	0	0	0	0	0	0	0	0	0	0	0	0	0	0	0	0	0	0
105.911	28.8063	27.8485	29.6364	23.5903	20.9091	16.0184	14.809	17.5876	15.2459	17.7062	42.8142	27.1818	60.9763	29.3426	26.0738	18.917	32.9012	29.4045	31.9407	35.8155	16.3505	10.4914	17.6772	19.996	14.6166	9.46113	12.0567	14.17	22.8603	13.6271	0	0	0	0	0	0	0	0	0	0	0	0	0	0	0	0	0	0	0
108.491	27.2345	28.4018	29.1937	23.9144	19.7088	16.108	14.2029	17.8406	15.2741	18.1462	41.8327	26.469	60.2121	30.6495	27.9407	18.7866	33.5244	29.6957	30.8933	34.8221	15.5889	10.2767	17.8182	20.5837	15.6179	8.57444	11.8551	14.2503	21.6838	14.5797	0	0	0	0	0	0	0	0	0	0	0	0	0	0	0	0	0	0	0
111.086	27.6021	25.726	28.9078	24.0079	21.5244	15.3834	13.8327	17.971	15.6336	17.5099	43.2016	27.6891	58.585	30.3926	27.2069	19.0066	32.863	30.0079	29.7365	36.7628	16.1805	10.1449	18.78	19.8485	17.0698	9.25428	12.7945	14.3623	21.8682	14.585	0	0	0	0	0	0	0	0	0	0	0	0	0	0	0	0	0	0	0
113.666	27.0619	27.6706	28.9618	22.0066	19.8024	15.5968	14.0711	18.5731	14.119	17.8762	41.0659	27.4335	60.4295	31.3478	27.7628	18.7484	33.1225	31.0329	31.5112	39.4769	16.3017	9.98814	18.1173	20.8129	15.9065	9.11989	12.2833	14.4401	22.1634	14.4625	0	0	0	0	0	0	0	0	0	0	0	0	0	0	0	0	0	0	0
116.246	27.9618	28.6522	30.4493	22.7589	20.8709	16.2095	14.2477	18.3531	15.338	17.9368	42.3505	27.4506	60.7049	29.0962	27.6298	20.0909	33.004	29.8458	31.7839	36.8182	16.7484	11.0764	16.2806	21.253	15.83	8.97233	12.7115	14.0685	21.2727	13.3979	0	0	0	0	0	0	0	0	0	0	0	0	0	0	0	0	0	0	0
0
time	CELL 1	CELL 2	CELL 3	CELL 4	CELL 5	CELL 6	CELL 7	CELL 8	CELL 9	CELL 10	CELL 11	CELL 12	CELL 13	CELL 14	CELL 15	CELL 16	CELL 17	CELL 18	CELL 19	CELL 20	CELL 21	CELL 22	CELL 23	CELL 24	CELL 25	CELL 26	CELL 27	CELL 28	CELL 29	CELL 30	CELL 31	CELL 32	CELL 33	CELL 34	CELL 35	CELL 36	CELL 37	CELL 38	CELL 39	CELL 40	CELL 41	CELL 42	CELL 43	CELL 44	CELL 45	CELL 46	CELL 47	CELL 48	CELL 49
0	0	0	0	0	0	0	0	0	0	0	0	0	0	0	0	0	0	0	0	0	0	0	0	0	0	0	0	0	0	0	0	0	0	0	0	0	0	0	0	0	0	0	0	0	0	0	0	0	0
0	0	0	0	0	0	0	0	0	0	0	0	0	0	0	0	0	0	0	0	0	0	0	0	0	0	0	0	0	0	0	0	0	0	0	0	0	0	0	0	0	0	0	0	0	0	0	0	0	0
0	0	0	0	0	0	0	0	0	0	0	0	0	0	0	0	0	0	0	0	0	0	0	0	0	0	0	0	0	0	0	0	0	0	0	0	0	0	0	0	0	0	0	0	0	0	0	0	0	0
0	0	0	0	0	0	0	0	0	0	0	0	0	0	0	0	0	0	0	0	0	0	0	0	0	0	0	0	0	0	0	0	0	0	0	0	0	0	0	0	0	0	0	0	0	0	0	0	0	0
0	0	0	0	0	0	0	0	0	0	0	0	0	0	0	0	0	0	0	0	0	0	0	0	0	0	0	0	0	0	0	0	0	0	0	0	0	0	0	0	0	0	0	0	0	0	0	0	0	0
0	0	0	0	0	0	0	0	0	0	0	0	0	0	0	0	0	0	0	0	0	0	0	0	0	0	0	0	0	0	0	0	0	0	0	0	0	0	0	0	0	0	0	0	0	0	0	0	0	0
0	0	0	0	0	0	0	0	0	0	0	0	0	0	0	0	0	0	0	0	0	0	0	0	0	0	0	0	0	0	0	0	0	0	0	0	0	0	0	0	0	0	0	0	0	0	0	0	0	0
0	0	0	0	0	0	0	0	0	0	0	0	0	0	0	0	0	0	0	0	0	0	0	0	0	0	0	0	0	0	0	0	0	0	0	0	0	0	0	0	0	0	0	0	0	0	0	0	0	0
0	0	0	0	0	0	0	0	0	0	0	0	0	0	0	0	0	0	0	0	0	0	0	0	0	0	0	0	0	0	0	0	0	0	0	0	0	0	0	0	0	0	0	0	0	0	0	0	0	0
0	0	0	0	0	0	0	0	0	0	0	0	0	0	0	0	0	0	0	0	0	0	0	0	0	0	0	0	0	0	0	0	0	0	0	0	0	0	0	0	0	0	0	0	0	0	0	0	0	0
0	0	0	0	0	0	0	0	0	0	0	0	0	0	0	0	0	0	0	0	0	0	0	0	0	0	0	0	0	0	0	0	0	0	0	0	0	0	0	0	0	0	0	0	0	0	0	0	0	0
0	0	0	0	0	0	0	0	0	0	0	0	0	0	0	0	0	0	0	0	0	0	0	0	0	0	0	0	0	0	0	0	0	0	0	0	0	0	0	0	0	0	0	0	0	0	0	0	0	0
0	0	0	0	0	0	0	0	0	0	0	0	0	0	0	0	0	0	0	0	0	0	0	0	0	0	0	0	0	0	0	0	0	0	0	0	0	0	0	0	0	0	0	0	0	0	0	0	0	0
0	0	0	0	0	0	0	0	0	0	0	0	0	0	0	0	0	0	0	0	0	0	0	0	0	0	0	0	0	0	0	0	0	0	0	0	0	0	0	0	0	0	0	0	0	0	0	0	0	0
0	0	0	0	0	0	0	0	0	0	0	0	0	0	0	0	0	0	0	0	0	0	0	0	0	0	0	0	0	0	0	0	0	0	0	0	0	0	0	0	0	0	0	0	0	0	0	0	0	0
0	0	0	0	0	0	0	0	0	0	0	0	0	0	0	0	0	0	0	0	0	0	0	0	0	0	0	0	0	0	0	0	0	0	0	0	0	0	0	0	0	0	0	0	0	0	0	0	0	0
0	0	0	0	0	0	0	0	0	0	0	0	0	0	0	0	0	0	0	0	0	0	0	0	0	0	0	0	0	0	0	0	0	0	0	0	0	0	0	0	0	0	0	0	0	0	0	0	0	0
0	0	0	0	0	0	0	0	0	0	0	0	0	0	0	0	0	0	0	0	0	0	0	0	0	0	0	0	0	0	0	0	0	0	0	0	0	0	0	0	0	0	0	0	0	0	0	0	0	0
0	0	0	0	0	0	0	0	0	0	0	0	0	0	0	0	0	0	0	0	0	0	0	0	0	0	0	0	0	0	0	0	0	0	0	0	0	0	0	0	0	0	0	0	0	0	0	0	0	0
0	0	0	0	0	0	0	0	0	0	0	0	0	0	0	0	0	0	0	0	0	0	0	0	0	0	0	0	0	0	0	0	0	0	0	0	0	0	0	0	0	0	0	0	0	0	0	0	0	0
0	0	0	0	0	0	0	0	0	0	0	0	0	0	0	0	0	0	0	0	0	0	0	0	0	0	0	0	0	0	0	0	0	0	0	0	0	0	0	0	0	0	0	0	0	0	0	0	0	0
0	0	0	0	0	0	0	0	0	0	0	0	0	0	0	0	0	0	0	0	0	0	0	0	0	0	0	0	0	0	0	0	0	0	0	0	0	0	0	0	0	0	0	0	0	0	0	0	0	0
0	0	0	0	0	0	0	0	0	0	0	0	0	0	0	0	0	0	0	0	0	0	0	0	0	0	0	0	0	0	0	0	0	0	0	0	0	0	0	0	0	0	0	0	0	0	0	0	0	0
0	0	0	0	0	0	0	0	0	0	0	0	0	0	0	0	0	0	0	0	0	0	0	0	0	0	0	0	0	0	0	0	0	0	0	0	0	0	0	0	0	0	0	0	0	0	0	0	0	0
0	0	0	0	0	0	0	0	0	0	0	0	0	0	0	0	0	0	0	0	0	0	0	0	0	0	0	0	0	0	0	0	0	0	0	0	0	0	0	0	0	0	0	0	0	0	0	0	0	0
0	0	0	0	0	0	0	0	0	0	0	0	0	0	0	0	0	0	0	0	0	0	0	0	0	0	0	0	0	0	0	0	0	0	0	0	0	0	0	0	0	0	0	0	0	0	0	0	0	0
0	0	0	0	0	0	0	0	0	0	0	0	0	0	0	0	0	0	0	0	0	0	0	0	0	0	0	0	0	0	0	0	0	0	0	0	0	0	0	0	0	0	0	0	0	0	0	0	0	0
0	0	0	0	0	0	0	0	0	0	0	0	0	0	0	0	0	0	0	0	0	0	0	0	0	0	0	0	0	0	0	0	0	0	0	0	0	0	0	0	0	0	0	0	0	0	0	0	0	0
0	0	0	0	0	0	0	0	0	0	0	0	0	0	0	0	0	0	0	0	0	0	0	0	0	0	0	0	0	0	0	0	0	0	0	0	0	0	0	0	0	0	0	0	0	0	0	0	0	0
0	0	0	0	0	0	0	0	0	0	0	0	0	0	0	0	0	0	0	0	0	0	0	0	0	0	0	0	0	0	0	0	0	0	0	0	0	0	0	0	0	0	0	0	0	0	0	0	0	0
0	0	0	0	0	0	0	0	0	0	0	0	0	0	0	0	0	0	0	0	0	0	0	0	0	0	0	0	0	0	0	0	0	0	0	0	0	0	0	0	0	0	0	0	0	0	0	0	0	0
0	0	0	0	0	0	0	0	0	0	0	0	0	0	0	0	0	0	0	0	0	0	0	0	0	0	0	0	0	0	0	0	0	0	0	0	0	0	0	0	0	0	0	0	0	0	0	0	0	0
0	0	0	0	0	0	0	0	0	0	0	0	0	0	0	0	0	0	0	0	0	0	0	0	0	0	0	0	0	0	0	0	0	0	0	0	0	0	0	0	0	0	0	0	0	0	0	0	0	0
0	0	0	0	0	0	0	0	0	0	0	0	0	0	0	0	0	0	0	0	0	0	0	0	0	0	0	0	0	0	0	0	0	0	0	0	0	0	0	0	0	0	0	0	0	0	0	0	0	0
0	0	0	0	0	0	0	0	0	0	0	0	0	0	0	0	0	0	0	0	0	0	0	0	0	0	0	0	0	0	0	0	0	0	0	0	0	0	0	0	0	0	0	0	0	0	0	0	0	0
0	0	0	0	0	0	0	0	0	0	0	0	0	0	0	0	0	0	0	0	0	0	0	0	0	0	0	0	0	0	0	0	0	0	0	0	0	0	0	0	0	0	0	0	0	0	0	0	0	0
0	0	0	0	0	0	0	0	0	0	0	0	0	0	0	0	0	0	0	0	0	0	0	0	0	0	0	0	0	0	0	0	0	0	0	0	0	0	0	0	0	0	0	0	0	0	0	0	0	0
0	0	0	0	0	0	0	0	0	0	0	0	0	0	0	0	0	0	0	0	0	0	0	0	0	0	0	0	0	0	0	0	0	0	0	0	0	0	0	0	0	0	0	0	0	0	0	0	0	0
0	0	0	0	0	0	0	0	0	0	0	0	0	0	0	0	0	0	0	0	0	0	0	0	0	0	0	0	0	0	0	0	0	0	0	0	0	0	0	0	0	0	0	0	0	0	0	0	0	0
0	0	0	0	0	0	0	0	0	0	0	0	0	0	0	0	0	0	0	0	0	0	0	0	0	0	0	0	0	0	0	0	0	0	0	0	0	0	0	0	0	0	0	0	0	0	0	0	0	0
0	0	0	0	0	0	0	0	0	0	0	0	0	0	0	0	0	0	0	0	0	0	0	0	0	0	0	0	0	0	0	0	0	0	0	0	0	0	0	0	0	0	0	0	0	0	0	0	0	0
0	0	0	0	0	0	0	0	0	0	0	0	0	0	0	0	0	0	0	0	0	0	0	0	0	0	0	0	0	0	0	0	0	0	0	0	0	0	0	0	0	0	0	0	0	0	0	0	0	0
0	0	0	0	0	0	0	0	0	0	0	0	0	0	0	0	0	0	0	0	0	0	0	0	0	0	0	0	0	0	0	0	0	0	0	0	0	0	0	0	0	0	0	0	0	0	0	0	0	0
0	0	0	0	0	0	0	0	0	0	0	0	0	0	0	0	0	0	0	0	0	0	0	0	0	0	0	0	0	0	0	0	0	0	0	0	0	0	0	0	0	0	0	0	0	0	0	0	0	0
0	0	0	0	0	0	0	0	0	0	0	0	0	0	0	0	0	0	0	0	0	0	0	0	0	0	0	0	0	0	0	0	0	0	0	0	0	0	0	0	0	0	0	0	0	0	0	0	0	0
0	0	0	0	0	0	0	0	0	0	0	0	0	0	0	0	0	0	0	0	0	0	0	0	0	0	0	0	0	0	0	0	0	0	0	0	0	0	0	0	0	0	0	0	0	0	0	0	0	0
0
time	CELL 1	CELL 2	CELL 3	CELL 4	CELL 5	CELL 6	CELL 7	CELL 8	CELL 9	CELL 10	CELL 11	CELL 12	CELL 13	CELL 14	CELL 15	CELL 16	CELL 17	CELL 18	CELL 19	CELL 20	CELL 21	CELL 22	CELL 23	CELL 24	CELL 25	CELL 26	CELL 27	CELL 28	CELL 29	CELL 30	CELL 31	CELL 32	CELL 33	CELL 34	CELL 35	CELL 36	CELL 37	CELL 38	CELL 39	CELL 40	CELL 41	CELL 42	CELL 43	CELL 44	CELL 45	CELL 46	CELL 47	CELL 48	CELL 49
0	0	0	0	0	0	0	0	0	0	0	0	0	0	0	0	0	0	0	0	0	0	0	0	0	0	0	0	0	0	0	0	0	0	0	0	0	0	0	0	0	0	0	0	0	0	0	0	0	0
0	0	0	0	0	0	0	0	0	0	0	0	0	0	0	0	0	0	0	0	0	0	0	0	0	0	0	0	0	0	0	0	0	0	0	0	0	0	0	0	0	0	0	0	0	0	0	0	0	0
0	0	0	0	0	0	0	0	0	0	0	0	0	0	0	0	0	0	0	0	0	0	0	0	0	0	0	0	0	0	0	0	0	0	0	0	0	0	0	0	0	0	0	0	0	0	0	0	0	0
0	0	0	0	0	0	0	0	0	0	0	0	0	0	0	0	0	0	0	0	0	0	0	0	0	0	0	0	0	0	0	0	0	0	0	0	0	0	0	0	0	0	0	0	0	0	0	0	0	0
0	0	0	0	0	0	0	0	0	0	0	0	0	0	0	0	0	0	0	0	0	0	0	0	0	0	0	0	0	0	0	0	0	0	0	0	0	0	0	0	0	0	0	0	0	0	0	0	0	0
0	0	0	0	0	0	0	0	0	0	0	0	0	0	0	0	0	0	0	0	0	0	0	0	0	0	0	0	0	0	0	0	0	0	0	0	0	0	0	0	0	0	0	0	0	0	0	0	0	0
0	0	0	0	0	0	0	0	0	0	0	0	0	0	0	0	0	0	0	0	0	0	0	0	0	0	0	0	0	0	0	0	0	0	0	0	0	0	0	0	0	0	0	0	0	0	0	0	0	0
0	0	0	0	0	0	0	0	0	0	0	0	0	0	0	0	0	0	0	0	0	0	0	0	0	0	0	0	0	0	0	0	0	0	0	0	0	0	0	0	0	0	0	0	0	0	0	0	0	0
0	0	0	0	0	0	0	0	0	0	0	0	0	0	0	0	0	0	0	0	0	0	0	0	0	0	0	0	0	0	0	0	0	0	0	0	0	0	0	0	0	0	0	0	0	0	0	0	0	0
0	0	0	0	0	0	0	0	0	0	0	0	0	0	0	0	0	0	0	0	0	0	0	0	0	0	0	0	0	0	0	0	0	0	0	0	0	0	0	0	0	0	0	0	0	0	0	0	0	0
0	0	0	0	0	0	0	0	0	0	0	0	0	0	0	0	0	0	0	0	0	0	0	0	0	0	0	0	0	0	0	0	0	0	0	0	0	0	0	0	0	0	0	0	0	0	0	0	0	0
0	0	0	0	0	0	0	0	0	0	0	0	0	0	0	0	0	0	0	0	0	0	0	0	0	0	0	0	0	0	0	0	0	0	0	0	0	0	0	0	0	0	0	0	0	0	0	0	0	0
0	0	0	0	0	0	0	0	0	0	0	0	0	0	0	0	0	0	0	0	0	0	0	0	0	0	0	0	0	0	0	0	0	0	0	0	0	0	0	0	0	0	0	0	0	0	0	0	0	0
0	0	0	0	0	0	0	0	0	0	0	0	0	0	0	0	0	0	0	0	0	0	0	0	0	0	0	0	0	0	0	0	0	0	0	0	0	0	0	0	0	0	0	0	0	0	0	0	0	0
0	0	0	0	0	0	0	0	0	0	0	0	0	0	0	0	0	0	0	0	0	0	0	0	0	0	0	0	0	0	0	0	0	0	0	0	0	0	0	0	0	0	0	0	0	0	0	0	0	0
0	0	0	0	0	0	0	0	0	0	0	0	0	0	0	0	0	0	0	0	0	0	0	0	0	0	0	0	0	0	0	0	0	0	0	0	0	0	0	0	0	0	0	0	0	0	0	0	0	0
0	0	0	0	0	0	0	0	0	0	0	0	0	0	0	0	0	0	0	0	0	0	0	0	0	0	0	0	0	0	0	0	0	0	0	0	0	0	0	0	0	0	0	0	0	0	0	0	0	0
0	0	0	0	0	0	0	0	0	0	0	0	0	0	0	0	0	0	0	0	0	0	0	0	0	0	0	0	0	0	0	0	0	0	0	0	0	0	0	0	0	0	0	0	0	0	0	0	0	0
0	0	0	0	0	0	0	0	0	0	0	0	0	0	0	0	0	0	0	0	0	0	0	0	0	0	0	0	0	0	0	0	0	0	0	0	0	0	0	0	0	0	0	0	0	0	0	0	0	0
0	0	0	0	0	0	0	0	0	0	0	0	0	0	0	0	0	0	0	0	0	0	0	0	0	0	0	0	0	0	0	0	0	0	0	0	0	0	0	0	0	0	0	0	0	0	0	0	0	0
0	0	0	0	0	0	0	0	0	0	0	0	0	0	0	0	0	0	0	0	0	0	0	0	0	0	0	0	0	0	0	0	0	0	0	0	0	0	0	0	0	0	0	0	0	0	0	0	0	0
0	0	0	0	0	0	0	0	0	0	0	0	0	0	0	0	0	0	0	0	0	0	0	0	0	0	0	0	0	0	0	0	0	0	0	0	0	0	0	0	0	0	0	0	0	0	0	0	0	0
0	0	0	0	0	0	0	0	0	0	0	0	0	0	0	0	0	0	0	0	0	0	0	0	0	0	0	0	0	0	0	0	0	0	0	0	0	0	0	0	0	0	0	0	0	0	0	0	0	0
0	0	0	0	0	0	0	0	0	0	0	0	0	0	0	0	0	0	0	0	0	0	0	0	0	0	0	0	0	0	0	0	0	0	0	0	0	0	0	0	0	0	0	0	0	0	0	0	0	0
0	0	0	0	0	0	0	0	0	0	0	0	0	0	0	0	0	0	0	0	0	0	0	0	0	0	0	0	0	0	0	0	0	0	0	0	0	0	0	0	0	0	0	0	0	0	0	0	0	0
0	0	0	0	0	0	0	0	0	0	0	0	0	0	0	0	0	0	0	0	0	0	0	0	0	0	0	0	0	0	0	0	0	0	0	0	0	0	0	0	0	0	0	0	0	0	0	0	0	0
0	0	0	0	0	0	0	0	0	0	0	0	0	0	0	0	0	0	0	0	0	0	0	0	0	0	0	0	0	0	0	0	0	0	0	0	0	0	0	0	0	0	0	0	0	0	0	0	0	0
0	0	0	0	0	0	0	0	0	0	0	0	0	0	0	0	0	0	0	0	0	0	0	0	0	0	0	0	0	0	0	0	0	0	0	0	0	0	0	0	0	0	0	0	0	0	0	0	0	0
0	0	0	0	0	0	0	0	0	0	0	0	0	0	0	0	0	0	0	0	0	0	0	0	0	0	0	0	0	0	0	0	0	0	0	0	0	0	0	0	0	0	0	0	0	0	0	0	0	0
0	0	0	0	0	0	0	0	0	0	0	0	0	0	0	0	0	0	0	0	0	0	0	0	0	0	0	0	0	0	0	0	0	0	0	0	0	0	0	0	0	0	0	0	0	0	0	0	0	0
0	0	0	0	0	0	0	0	0	0	0	0	0	0	0	0	0	0	0	0	0	0	0	0	0	0	0	0	0	0	0	0	0	0	0	0	0	0	0	0	0	0	0	0	0	0	0	0	0	0
0	0	0	0	0	0	0	0	0	0	0	0	0	0	0	0	0	0	0	0	0	0	0	0	0	0	0	0	0	0	0	0	0	0	0	0	0	0	0	0	0	0	0	0	0	0	0	0	0	0
0	0	0	0	0	0	0	0	0	0	0	0	0	0	0	0	0	0	0	0	0	0	0	0	0	0	0	0	0	0	0	0	0	0	0	0	0	0	0	0	0	0	0	0	0	0	0	0	0	0
0	0	0	0	0	0	0	0	0	0	0	0	0	0	0	0	0	0	0	0	0	0	0	0	0	0	0	0	0	0	0	0	0	0	0	0	0	0	0	0	0	0	0	0	0	0	0	0	0	0
0	0	0	0	0	0	0	0	0	0	0	0	0	0	0	0	0	0	0	0	0	0	0	0	0	0	0	0	0	0	0	0	0	0	0	0	0	0	0	0	0	0	0	0	0	0	0	0	0	0
0	0	0	0	0	0	0	0	0	0	0	0	0	0	0	0	0	0	0	0	0	0	0	0	0	0	0	0	0	0	0	0	0	0	0	0	0	0	0	0	0	0	0	0	0	0	0	0	0	0
0	0	0	0	0	0	0	0	0	0	0	0	0	0	0	0	0	0	0	0	0	0	0	0	0	0	0	0	0	0	0	0	0	0	0	0	0	0	0	0	0	0	0	0	0	0	0	0	0	0
0	0	0	0	0	0	0	0	0	0	0	0	0	0	0	0	0	0	0	0	0	0	0	0	0	0	0	0	0	0	0	0	0	0	0	0	0	0	0	0	0	0	0	0	0	0	0	0	0	0
0	0	0	0	0	0	0	0	0	0	0	0	0	0	0	0	0	0	0	0	0	0	0	0	0	0	0	0	0	0	0	0	0	0	0	0	0	0	0	0	0	0	0	0	0	0	0	0	0	0
0	0	0	0	0	0	0	0	0	0	0	0	0	0	0	0	0	0	0	0	0	0	0	0	0	0	0	0	0	0	0	0	0	0	0	0	0	0	0	0	0	0	0	0	0	0	0	0	0	0
0	0	0	0	0	0	0	0	0	0	0	0	0	0	0	0	0	0	0	0	0	0	0	0	0	0	0	0	0	0	0	0	0	0	0	0	0	0	0	0	0	0	0	0	0	0	0	0	0	0
0	0	0	0	0	0	0	0	0	0	0	0	0	0	0	0	0	0	0	0	0	0	0	0	0	0	0	0	0	0	0	0	0	0	0	0	0	0	0	0	0	0	0	0	0	0	0	0	0	0
0	0	0	0	0	0	0	0	0	0	0	0	0	0	0	0	0	0	0	0	0	0	0	0	0	0	0	0	0	0	0	0	0	0	0	0	0	0	0	0	0	0	0	0	0	0	0	0	0	0
0	0	0	0	0	0	0	0	0	0	0	0	0	0	0	0	0	0	0	0	0	0	0	0	0	0	0	0	0	0	0	0	0	0	0	0	0	0	0	0	0	0	0	0	0	0	0	0	0	0
0	0	0	0	0	0	0	0	0	0	0	0	0	0	0	0	0	0	0	0	0	0	0	0	0	0	0	0	0	0	0	0	0	0	0	0	0	0	0	0	0	0	0	0	0	0	0	0	0	0
0	0	0	0	0	0	0	0	0	0	0	0	0	0	0	0	0	0	0	0	0	0	0	0	0	0	0	0	0	0	0	0	0	0	0	0	0	0	0	0	0	0	0	0	0	0	0	0	0	0
0
time	CELL 1	CELL 2	CELL 3	CELL 4	CELL 5	CELL 6	CELL 7	CELL 8	CELL 9	CELL 10	CELL 11	CELL 12	CELL 13	CELL 14	CELL 15	CELL 16	CELL 17	CELL 18	CELL 19	CELL 20	CELL 21	CELL 22	CELL 23	CELL 24	CELL 25	CELL 26	CELL 27	CELL 28	CELL 29	CELL 30	CELL 31	CELL 32	CELL 33	CELL 34	CELL 35	CELL 36	CELL 37	CELL 38	CELL 39	CELL 40	CELL 41	CELL 42	CELL 43	CELL 44	CELL 45	CELL 46	CELL 47	CELL 48	CELL 49
0	0	0	0	0	0	0	0	0	0	0	0	0	0	0	0	0	0	0	0	0	0	0	0	0	0	0	0	0	0	0	0	0	0	0	0	0	0	0	0	0	0	0	0	0	0	0	0	0	0
0	0	0	0	0	0	0	0	0	0	0	0	0	0	0	0	0	0	0	0	0	0	0	0	0	0	0	0	0	0	0	0	0	0	0	0	0	0	0	0	0	0	0	0	0	0	0	0	0	0
0	0	0	0	0	0	0	0	0	0	0	0	0	0	0	0	0	0	0	0	0	0	0	0	0	0	0	0	0	0	0	0	0	0	0	0	0	0	0	0	0	0	0	0	0	0	0	0	0	0
0	0	0	0	0	0	0	0	0	0	0	0	0	0	0	0	0	0	0	0	0	0	0	0	0	0	0	0	0	0	0	0	0	0	0	0	0	0	0	0	0	0	0	0	0	0	0	0	0	0
0	0	0	0	0	0	0	0	0	0	0	0	0	0	0	0	0	0	0	0	0	0	0	0	0	0	0	0	0	0	0	0	0	0	0	0	0	0	0	0	0	0	0	0	0	0	0	0	0	0
0	0	0	0	0	0	0	0	0	0	0	0	0	0	0	0	0	0	0	0	0	0	0	0	0	0	0	0	0	0	0	0	0	0	0	0	0	0	0	0	0	0	0	0	0	0	0	0	0	0
0	0	0	0	0	0	0	0	0	0	0	0	0	0	0	0	0	0	0	0	0	0	0	0	0	0	0	0	0	0	0	0	0	0	0	0	0	0	0	0	0	0	0	0	0	0	0	0	0	0
0	0	0	0	0	0	0	0	0	0	0	0	0	0	0	0	0	0	0	0	0	0	0	0	0	0	0	0	0	0	0	0	0	0	0	0	0	0	0	0	0	0	0	0	0	0	0	0	0	0
0	0	0	0	0	0	0	0	0	0	0	0	0	0	0	0	0	0	0	0	0	0	0	0	0	0	0	0	0	0	0	0	0	0	0	0	0	0	0	0	0	0	0	0	0	0	0	0	0	0
0	0	0	0	0	0	0	0	0	0	0	0	0	0	0	0	0	0	0	0	0	0	0	0	0	0	0	0	0	0	0	0	0	0	0	0	0	0	0	0	0	0	0	0	0	0	0	0	0	0
0	0	0	0	0	0	0	0	0	0	0	0	0	0	0	0	0	0	0	0	0	0	0	0	0	0	0	0	0	0	0	0	0	0	0	0	0	0	0	0	0	0	0	0	0	0	0	0	0	0
0	0	0	0	0	0	0	0	0	0	0	0	0	0	0	0	0	0	0	0	0	0	0	0	0	0	0	0	0	0	0	0	0	0	0	0	0	0	0	0	0	0	0	0	0	0	0	0	0	0
0	0	0	0	0	0	0	0	0	0	0	0	0	0	0	0	0	0	0	0	0	0	0	0	0	0	0	0	0	0	0	0	0	0	0	0	0	0	0	0	0	0	0	0	0	0	0	0	0	0
0	0	0	0	0	0	0	0	0	0	0	0	0	0	0	0	0	0	0	0	0	0	0	0	0	0	0	0	0	0	0	0	0	0	0	0	0	0	0	0	0	0	0	0	0	0	0	0	0	0
0	0	0	0	0	0	0	0	0	0	0	0	0	0	0	0	0	0	0	0	0	0	0	0	0	0	0	0	0	0	0	0	0	0	0	0	0	0	0	0	0	0	0	0	0	0	0	0	0	0
0	0	0	0	0	0	0	0	0	0	0	0	0	0	0	0	0	0	0	0	0	0	0	0	0	0	0	0	0	0	0	0	0	0	0	0	0	0	0	0	0	0	0	0	0	0	0	0	0	0
0	0	0	0	0	0	0	0	0	0	0	0	0	0	0	0	0	0	0	0	0	0	0	0	0	0	0	0	0	0	0	0	0	0	0	0	0	0	0	0	0	0	0	0	0	0	0	0	0	0
0	0	0	0	0	0	0	0	0	0	0	0	0	0	0	0	0	0	0	0	0	0	0	0	0	0	0	0	0	0	0	0	0	0	0	0	0	0	0	0	0	0	0	0	0	0	0	0	0	0
0	0	0	0	0	0	0	0	0	0	0	0	0	0	0	0	0	0	0	0	0	0	0	0	0	0	0	0	0	0	0	0	0	0	0	0	0	0	0	0	0	0	0	0	0	0	0	0	0	0
0	0	0	0	0	0	0	0	0	0	0	0	0	0	0	0	0	0	0	0	0	0	0	0	0	0	0	0	0	0	0	0	0	0	0	0	0	0	0	0	0	0	0	0	0	0	0	0	0	0
0	0	0	0	0	0	0	0	0	0	0	0	0	0	0	0	0	0	0	0	0	0	0	0	0	0	0	0	0	0	0	0	0	0	0	0	0	0	0	0	0	0	0	0	0	0	0	0	0	0
0	0	0	0	0	0	0	0	0	0	0	0	0	0	0	0	0	0	0	0	0	0	0	0	0	0	0	0	0	0	0	0	0	0	0	0	0	0	0	0	0	0	0	0	0	0	0	0	0	0
0	0	0	0	0	0	0	0	0	0	0	0	0	0	0	0	0	0	0	0	0	0	0	0	0	0	0	0	0	0	0	0	0	0	0	0	0	0	0	0	0	0	0	0	0	0	0	0	0	0
0	0	0	0	0	0	0	0	0	0	0	0	0	0	0	0	0	0	0	0	0	0	0	0	0	0	0	0	0	0	0	0	0	0	0	0	0	0	0	0	0	0	0	0	0	0	0	0	0	0
0	0	0	0	0	0	0	0	0	0	0	0	0	0	0	0	0	0	0	0	0	0	0	0	0	0	0	0	0	0	0	0	0	0	0	0	0	0	0	0	0	0	0	0	0	0	0	0	0	0
0	0	0	0	0	0	0	0	0	0	0	0	0	0	0	0	0	0	0	0	0	0	0	0	0	0	0	0	0	0	0	0	0	0	0	0	0	0	0	0	0	0	0	0	0	0	0	0	0	0
0	0	0	0	0	0	0	0	0	0	0	0	0	0	0	0	0	0	0	0	0	0	0	0	0	0	0	0	0	0	0	0	0	0	0	0	0	0	0	0	0	0	0	0	0	0	0	0	0	0
0	0	0	0	0	0	0	0	0	0	0	0	0	0	0	0	0	0	0	0	0	0	0	0	0	0	0	0	0	0	0	0	0	0	0	0	0	0	0	0	0	0	0	0	0	0	0	0	0	0
0	0	0	0	0	0	0	0	0	0	0	0	0	0	0	0	0	0	0	0	0	0	0	0	0	0	0	0	0	0	0	0	0	0	0	0	0	0	0	0	0	0	0	0	0	0	0	0	0	0
0	0	0	0	0	0	0	0	0	0	0	0	0	0	0	0	0	0	0	0	0	0	0	0	0	0	0	0	0	0	0	0	0	0	0	0	0	0	0	0	0	0	0	0	0	0	0	0	0	0
0	0	0	0	0	0	0	0	0	0	0	0	0	0	0	0	0	0	0	0	0	0	0	0	0	0	0	0	0	0	0	0	0	0	0	0	0	0	0	0	0	0	0	0	0	0	0	0	0	0
0	0	0	0	0	0	0	0	0	0	0	0	0	0	0	0	0	0	0	0	0	0	0	0	0	0	0	0	0	0	0	0	0	0	0	0	0	0	0	0	0	0	0	0	0	0	0	0	0	0
0	0	0	0	0	0	0	0	0	0	0	0	0	0	0	0	0	0	0	0	0	0	0	0	0	0	0	0	0	0	0	0	0	0	0	0	0	0	0	0	0	0	0	0	0	0	0	0	0	0
0	0	0	0	0	0	0	0	0	0	0	0	0	0	0	0	0	0	0	0	0	0	0	0	0	0	0	0	0	0	0	0	0	0	0	0	0	0	0	0	0	0	0	0	0	0	0	0	0	0
0	0	0	0	0	0	0	0	0	0	0	0	0	0	0	0	0	0	0	0	0	0	0	0	0	0	0	0	0	0	0	0	0	0	0	0	0	0	0	0	0	0	0	0	0	0	0	0	0	0
0	0	0	0	0	0	0	0	0	0	0	0	0	0	0	0	0	0	0	0	0	0	0	0	0	0	0	0	0	0	0	0	0	0	0	0	0	0	0	0	0	0	0	0	0	0	0	0	0	0
0	0	0	0	0	0	0	0	0	0	0	0	0	0	0	0	0	0	0	0	0	0	0	0	0	0	0	0	0	0	0	0	0	0	0	0	0	0	0	0	0	0	0	0	0	0	0	0	0	0
0	0	0	0	0	0	0	0	0	0	0	0	0	0	0	0	0	0	0	0	0	0	0	0	0	0	0	0	0	0	0	0	0	0	0	0	0	0	0	0	0	0	0	0	0	0	0	0	0	0
0	0	0	0	0	0	0	0	0	0	0	0	0	0	0	0	0	0	0	0	0	0	0	0	0	0	0	0	0	0	0	0	0	0	0	0	0	0	0	0	0	0	0	0	0	0	0	0	0	0
0	0	0	0	0	0	0	0	0	0	0	0	0	0	0	0	0	0	0	0	0	0	0	0	0	0	0	0	0	0	0	0	0	0	0	0	0	0	0	0	0	0	0	0	0	0	0	0	0	0
0	0	0	0	0	0	0	0	0	0	0	0	0	0	0	0	0	0	0	0	0	0	0	0	0	0	0	0	0	0	0	0	0	0	0	0	0	0	0	0	0	0	0	0	0	0	0	0	0	0
0	0	0	0	0	0	0	0	0	0	0	0	0	0	0	0	0	0	0	0	0	0	0	0	0	0	0	0	0	0	0	0	0	0	0	0	0	0	0	0	0	0	0	0	0	0	0	0	0	0
0	0	0	0	0	0	0	0	0	0	0	0	0	0	0	0	0	0	0	0	0	0	0	0	0	0	0	0	0	0	0	0	0	0	0	0	0	0	0	0	0	0	0	0	0	0	0	0	0	0
0	0	0	0	0	0	0	0	0	0	0	0	0	0	0	0	0	0	0	0	0	0	0	0	0	0	0	0	0	0	0	0	0	0	0	0	0	0	0	0	0	0	0	0	0	0	0	0	0	0
0	0	0	0	0	0	0	0	0	0	0	0	0	0	0	0	0	0	0	0	0	0	0	0	0	0	0	0	0	0	0	0	0	0	0	0	0	0	0	0	0	0	0	0	0	0	0	0	0	0
0	0	0	0	0	0	0	0	0	0	0	0	0	0	0	0	0	0	0	0	0	0	0	0	0	0	0	0	0	0	0	0	0	0	0	0	0	0	0	0	0	0	0	0	0	0	0	0	0	0
0
time	CELL 1	CELL 2	CELL 3	CELL 4	CELL 5	CELL 6	CELL 7	CELL 8	CELL 9	CELL 10	CELL 11	CELL 12	CELL 13	CELL 14	CELL 15	CELL 16	CELL 17	CELL 18	CELL 19	CELL 20	CELL 21	CELL 22	CELL 23	CELL 24	CELL 25	CELL 26	CELL 27	CELL 28	CELL 29	CELL 30	CELL 31	CELL 32	CELL 33	CELL 34	CELL 35	CELL 36	CELL 37	CELL 38	CELL 39	CELL 40	CELL 41	CELL 42	CELL 43	CELL 44	CELL 45	CELL 46	CELL 47	CELL 48	CELL 49
0	0	0	0	0	0	0	0	0	0	0	0	0	0	0	0	0	0	0	0	0	0	0	0	0	0	0	0	0	0	0	0	0	0	0	0	0	0	0	0	0	0	0	0	0	0	0	0	0	0
0	0	0	0	0	0	0	0	0	0	0	0	0	0	0	0	0	0	0	0	0	0	0	0	0	0	0	0	0	0	0	0	0	0	0	0	0	0	0	0	0	0	0	0	0	0	0	0	0	0
0	0	0	0	0	0	0	0	0	0	0	0	0	0	0	0	0	0	0	0	0	0	0	0	0	0	0	0	0	0	0	0	0	0	0	0	0	0	0	0	0	0	0	0	0	0	0	0	0	0
0	0	0	0	0	0	0	0	0	0	0	0	0	0	0	0	0	0	0	0	0	0	0	0	0	0	0	0	0	0	0	0	0	0	0	0	0	0	0	0	0	0	0	0	0	0	0	0	0	0
0	0	0	0	0	0	0	0	0	0	0	0	0	0	0	0	0	0	0	0	0	0	0	0	0	0	0	0	0	0	0	0	0	0	0	0	0	0	0	0	0	0	0	0	0	0	0	0	0	0
0	0	0	0	0	0	0	0	0	0	0	0	0	0	0	0	0	0	0	0	0	0	0	0	0	0	0	0	0	0	0	0	0	0	0	0	0	0	0	0	0	0	0	0	0	0	0	0	0	0
0	0	0	0	0	0	0	0	0	0	0	0	0	0	0	0	0	0	0	0	0	0	0	0	0	0	0	0	0	0	0	0	0	0	0	0	0	0	0	0	0	0	0	0	0	0	0	0	0	0
0	0	0	0	0	0	0	0	0	0	0	0	0	0	0	0	0	0	0	0	0	0	0	0	0	0	0	0	0	0	0	0	0	0	0	0	0	0	0	0	0	0	0	0	0	0	0	0	0	0
0	0	0	0	0	0	0	0	0	0	0	0	0	0	0	0	0	0	0	0	0	0	0	0	0	0	0	0	0	0	0	0	0	0	0	0	0	0	0	0	0	0	0	0	0	0	0	0	0	0
0	0	0	0	0	0	0	0	0	0	0	0	0	0	0	0	0	0	0	0	0	0	0	0	0	0	0	0	0	0	0	0	0	0	0	0	0	0	0	0	0	0	0	0	0	0	0	0	0	0
0	0	0	0	0	0	0	0	0	0	0	0	0	0	0	0	0	0	0	0	0	0	0	0	0	0	0	0	0	0	0	0	0	0	0	0	0	0	0	0	0	0	0	0	0	0	0	0	0	0
0	0	0	0	0	0	0	0	0	0	0	0	0	0	0	0	0	0	0	0	0	0	0	0	0	0	0	0	0	0	0	0	0	0	0	0	0	0	0	0	0	0	0	0	0	0	0	0	0	0
0	0	0	0	0	0	0	0	0	0	0	0	0	0	0	0	0	0	0	0	0	0	0	0	0	0	0	0	0	0	0	0	0	0	0	0	0	0	0	0	0	0	0	0	0	0	0	0	0	0
0	0	0	0	0	0	0	0	0	0	0	0	0	0	0	0	0	0	0	0	0	0	0	0	0	0	0	0	0	0	0	0	0	0	0	0	0	0	0	0	0	0	0	0	0	0	0	0	0	0
0	0	0	0	0	0	0	0	0	0	0	0	0	0	0	0	0	0	0	0	0	0	0	0	0	0	0	0	0	0	0	0	0	0	0	0	0	0	0	0	0	0	0	0	0	0	0	0	0	0
0	0	0	0	0	0	0	0	0	0	0	0	0	0	0	0	0	0	0	0	0	0	0	0	0	0	0	0	0	0	0	0	0	0	0	0	0	0	0	0	0	0	0	0	0	0	0	0	0	0
0	0	0	0	0	0	0	0	0	0	0	0	0	0	0	0	0	0	0	0	0	0	0	0	0	0	0	0	0	0	0	0	0	0	0	0	0	0	0	0	0	0	0	0	0	0	0	0	0	0
0	0	0	0	0	0	0	0	0	0	0	0	0	0	0	0	0	0	0	0	0	0	0	0	0	0	0	0	0	0	0	0	0	0	0	0	0	0	0	0	0	0	0	0	0	0	0	0	0	0
0	0	0	0	0	0	0	0	0	0	0	0	0	0	0	0	0	0	0	0	0	0	0	0	0	0	0	0	0	0	0	0	0	0	0	0	0	0	0	0	0	0	0	0	0	0	0	0	0	0
0	0	0	0	0	0	0	0	0	0	0	0	0	0	0	0	0	0	0	0	0	0	0	0	0	0	0	0	0	0	0	0	0	0	0	0	0	0	0	0	0	0	0	0	0	0	0	0	0	0
0	0	0	0	0	0	0	0	0	0	0	0	0	0	0	0	0	0	0	0	0	0	0	0	0	0	0	0	0	0	0	0	0	0	0	0	0	0	0	0	0	0	0	0	0	0	0	0	0	0
0	0	0	0	0	0	0	0	0	0	0	0	0	0	0	0	0	0	0	0	0	0	0	0	0	0	0	0	0	0	0	0	0	0	0	0	0	0	0	0	0	0	0	0	0	0	0	0	0	0
0	0	0	0	0	0	0	0	0	0	0	0	0	0	0	0	0	0	0	0	0	0	0	0	0	0	0	0	0	0	0	0	0	0	0	0	0	0	0	0	0	0	0	0	0	0	0	0	0	0
0	0	0	0	0	0	0	0	0	0	0	0	0	0	0	0	0	0	0	0	0	0	0	0	0	0	0	0	0	0	0	0	0	0	0	0	0	0	0	0	0	0	0	0	0	0	0	0	0	0
0	0	0	0	0	0	0	0	0	0	0	0	0	0	0	0	0	0	0	0	0	0	0	0	0	0	0	0	0	0	0	0	0	0	0	0	0	0	0	0	0	0	0	0	0	0	0	0	0	0
0	0	0	0	0	0	0	0	0	0	0	0	0	0	0	0	0	0	0	0	0	0	0	0	0	0	0	0	0	0	0	0	0	0	0	0	0	0	0	0	0	0	0	0	0	0	0	0	0	0
0	0	0	0	0	0	0	0	0	0	0	0	0	0	0	0	0	0	0	0	0	0	0	0	0	0	0	0	0	0	0	0	0	0	0	0	0	0	0	0	0	0	0	0	0	0	0	0	0	0
0	0	0	0	0	0	0	0	0	0	0	0	0	0	0	0	0	0	0	0	0	0	0	0	0	0	0	0	0	0	0	0	0	0	0	0	0	0	0	0	0	0	0	0	0	0	0	0	0	0
0	0	0	0	0	0	0	0	0	0	0	0	0	0	0	0	0	0	0	0	0	0	0	0	0	0	0	0	0	0	0	0	0	0	0	0	0	0	0	0	0	0	0	0	0	0	0	0	0	0
0	0	0	0	0	0	0	0	0	0	0	0	0	0	0	0	0	0	0	0	0	0	0	0	0	0	0	0	0	0	0	0	0	0	0	0	0	0	0	0	0	0	0	0	0	0	0	0	0	0
0	0	0	0	0	0	0	0	0	0	0	0	0	0	0	0	0	0	0	0	0	0	0	0	0	0	0	0	0	0	0	0	0	0	0	0	0	0	0	0	0	0	0	0	0	0	0	0	0	0
0	0	0	0	0	0	0	0	0	0	0	0	0	0	0	0	0	0	0	0	0	0	0	0	0	0	0	0	0	0	0	0	0	0	0	0	0	0	0	0	0	0	0	0	0	0	0	0	0	0
0	0	0	0	0	0	0	0	0	0	0	0	0	0	0	0	0	0	0	0	0	0	0	0	0	0	0	0	0	0	0	0	0	0	0	0	0	0	0	0	0	0	0	0	0	0	0	0	0	0
0	0	0	0	0	0	0	0	0	0	0	0	0	0	0	0	0	0	0	0	0	0	0	0	0	0	0	0	0	0	0	0	0	0	0	0	0	0	0	0	0	0	0	0	0	0	0	0	0	0
0	0	0	0	0	0	0	0	0	0	0	0	0	0	0	0	0	0	0	0	0	0	0	0	0	0	0	0	0	0	0	0	0	0	0	0	0	0	0	0	0	0	0	0	0	0	0	0	0	0
0	0	0	0	0	0	0	0	0	0	0	0	0	0	0	0	0	0	0	0	0	0	0	0	0	0	0	0	0	0	0	0	0	0	0	0	0	0	0	0	0	0	0	0	0	0	0	0	0	0
0	0	0	0	0	0	0	0	0	0	0	0	0	0	0	0	0	0	0	0	0	0	0	0	0	0	0	0	0	0	0	0	0	0	0	0	0	0	0	0	0	0	0	0	0	0	0	0	0	0
0	0	0	0	0	0	0	0	0	0	0	0	0	0	0	0	0	0	0	0	0	0	0	0	0	0	0	0	0	0	0	0	0	0	0	0	0	0	0	0	0	0	0	0	0	0	0	0	0	0
0	0	0	0	0	0	0	0	0	0	0	0	0	0	0	0	0	0	0	0	0	0	0	0	0	0	0	0	0	0	0	0	0	0	0	0	0	0	0	0	0	0	0	0	0	0	0	0	0	0
0	0	0	0	0	0	0	0	0	0	0	0	0	0	0	0	0	0	0	0	0	0	0	0	0	0	0	0	0	0	0	0	0	0	0	0	0	0	0	0	0	0	0	0	0	0	0	0	0	0
0	0	0	0	0	0	0	0	0	0	0	0	0	0	0	0	0	0	0	0	0	0	0	0	0	0	0	0	0	0	0	0	0	0	0	0	0	0	0	0	0	0	0	0	0	0	0	0	0	0
0	0	0	0	0	0	0	0	0	0	0	0	0	0	0	0	0	0	0	0	0	0	0	0	0	0	0	0	0	0	0	0	0	0	0	0	0	0	0	0	0	0	0	0	0	0	0	0	0	0
0	0	0	0	0	0	0	0	0	0	0	0	0	0	0	0	0	0	0	0	0	0	0	0	0	0	0	0	0	0	0	0	0	0	0	0	0	0	0	0	0	0	0	0	0	0	0	0	0	0
0	0	0	0	0	0	0	0	0	0	0	0	0	0	0	0	0	0	0	0	0	0	0	0	0	0	0	0	0	0	0	0	0	0	0	0	0	0	0	0	0	0	0	0	0	0	0	0	0	0
0	0	0	0	0	0	0	0	0	0	0	0	0	0	0	0	0	0	0	0	0	0	0	0	0	0	0	0	0	0	0	0	0	0	0	0	0	0	0	0	0	0	0	0	0	0	0	0	0	0
0	0	0	0	0	0	0	0	0	0	0	0	0	0	0	0	0	0	0	0	0	0	0	0	0	0	0	0	0	0	0	0	0	0	0	0	0	0	0	0	0	0	0	0	0	0	0	0	0	0
0
time	CELL 1	CELL 2	CELL 3	CELL 4	CELL 5	CELL 6	CELL 7	CELL 8	CELL 9	CELL 10	CELL 11	CELL 12	CELL 13	CELL 14	CELL 15	CELL 16	CELL 17	CELL 18	CELL 19	CELL 20	CELL 21	CELL 22	CELL 23	CELL 24	CELL 25	CELL 26	CELL 27	CELL 28	CELL 29	CELL 30	CELL 31	CELL 32	CELL 33	CELL 34	CELL 35	CELL 36	CELL 37	CELL 38	CELL 39	CELL 40	CELL 41	CELL 42	CELL 43	CELL 44	CELL 45	CELL 46	CELL 47	CELL 48	CELL 49
0	0	0	0	0	0	0	0	0	0	0	0	0	0	0	0	0	0	0	0	0	0	0	0	0	0	0	0	0	0	0	0	0	0	0	0	0	0	0	0	0	0	0	0	0	0	0	0	0	0
0	0	0	0	0	0	0	0	0	0	0	0	0	0	0	0	0	0	0	0	0	0	0	0	0	0	0	0	0	0	0	0	0	0	0	0	0	0	0	0	0	0	0	0	0	0	0	0	0	0
0	0	0	0	0	0	0	0	0	0	0	0	0	0	0	0	0	0	0	0	0	0	0	0	0	0	0	0	0	0	0	0	0	0	0	0	0	0	0	0	0	0	0	0	0	0	0	0	0	0
0	0	0	0	0	0	0	0	0	0	0	0	0	0	0	0	0	0	0	0	0	0	0	0	0	0	0	0	0	0	0	0	0	0	0	0	0	0	0	0	0	0	0	0	0	0	0	0	0	0
0	0	0	0	0	0	0	0	0	0	0	0	0	0	0	0	0	0	0	0	0	0	0	0	0	0	0	0	0	0	0	0	0	0	0	0	0	0	0	0	0	0	0	0	0	0	0	0	0	0
0	0	0	0	0	0	0	0	0	0	0	0	0	0	0	0	0	0	0	0	0	0	0	0	0	0	0	0	0	0	0	0	0	0	0	0	0	0	0	0	0	0	0	0	0	0	0	0	0	0
0	0	0	0	0	0	0	0	0	0	0	0	0	0	0	0	0	0	0	0	0	0	0	0	0	0	0	0	0	0	0	0	0	0	0	0	0	0	0	0	0	0	0	0	0	0	0	0	0	0
0	0	0	0	0	0	0	0	0	0	0	0	0	0	0	0	0	0	0	0	0	0	0	0	0	0	0	0	0	0	0	0	0	0	0	0	0	0	0	0	0	0	0	0	0	0	0	0	0	0
0	0	0	0	0	0	0	0	0	0	0	0	0	0	0	0	0	0	0	0	0	0	0	0	0	0	0	0	0	0	0	0	0	0	0	0	0	0	0	0	0	0	0	0	0	0	0	0	0	0
0	0	0	0	0	0	0	0	0	0	0	0	0	0	0	0	0	0	0	0	0	0	0	0	0	0	0	0	0	0	0	0	0	0	0	0	0	0	0	0	0	0	0	0	0	0	0	0	0	0
0	0	0	0	0	0	0	0	0	0	0	0	0	0	0	0	0	0	0	0	0	0	0	0	0	0	0	0	0	0	0	0	0	0	0	0	0	0	0	0	0	0	0	0	0	0	0	0	0	0
0	0	0	0	0	0	0	0	0	0	0	0	0	0	0	0	0	0	0	0	0	0	0	0	0	0	0	0	0	0	0	0	0	0	0	0	0	0	0	0	0	0	0	0	0	0	0	0	0	0
0	0	0	0	0	0	0	0	0	0	0	0	0	0	0	0	0	0	0	0	0	0	0	0	0	0	0	0	0	0	0	0	0	0	0	0	0	0	0	0	0	0	0	0	0	0	0	0	0	0
0	0	0	0	0	0	0	0	0	0	0	0	0	0	0	0	0	0	0	0	0	0	0	0	0	0	0	0	0	0	0	0	0	0	0	0	0	0	0	0	0	0	0	0	0	0	0	0	0	0
0	0	0	0	0	0	0	0	0	0	0	0	0	0	0	0	0	0	0	0	0	0	0	0	0	0	0	0	0	0	0	0	0	0	0	0	0	0	0	0	0	0	0	0	0	0	0	0	0	0
0	0	0	0	0	0	0	0	0	0	0	0	0	0	0	0	0	0	0	0	0	0	0	0	0	0	0	0	0	0	0	0	0	0	0	0	0	0	0	0	0	0	0	0	0	0	0	0	0	0
0	0	0	0	0	0	0	0	0	0	0	0	0	0	0	0	0	0	0	0	0	0	0	0	0	0	0	0	0	0	0	0	0	0	0	0	0	0	0	0	0	0	0	0	0	0	0	0	0	0
0	0	0	0	0	0	0	0	0	0	0	0	0	0	0	0	0	0	0	0	0	0	0	0	0	0	0	0	0	0	0	0	0	0	0	0	0	0	0	0	0	0	0	0	0	0	0	0	0	0
0	0	0	0	0	0	0	0	0	0	0	0	0	0	0	0	0	0	0	0	0	0	0	0	0	0	0	0	0	0	0	0	0	0	0	0	0	0	0	0	0	0	0	0	0	0	0	0	0	0
0	0	0	0	0	0	0	0	0	0	0	0	0	0	0	0	0	0	0	0	0	0	0	0	0	0	0	0	0	0	0	0	0	0	0	0	0	0	0	0	0	0	0	0	0	0	0	0	0	0
0	0	0	0	0	0	0	0	0	0	0	0	0	0	0	0	0	0	0	0	0	0	0	0	0	0	0	0	0	0	0	0	0	0	0	0	0	0	0	0	0	0	0	0	0	0	0	0	0	0
0	0	0	0	0	0	0	0	0	0	0	0	0	0	0	0	0	0	0	0	0	0	0	0	0	0	0	0	0	0	0	0	0	0	0	0	0	0	0	0	0	0	0	0	0	0	0	0	0	0
0	0	0	0	0	0	0	0	0	0	0	0	0	0	0	0	0	0	0	0	0	0	0	0	0	0	0	0	0	0	0	0	0	0	0	0	0	0	0	0	0	0	0	0	0	0	0	0	0	0
0	0	0	0	0	0	0	0	0	0	0	0	0	0	0	0	0	0	0	0	0	0	0	0	0	0	0	0	0	0	0	0	0	0	0	0	0	0	0	0	0	0	0	0	0	0	0	0	0	0
0	0	0	0	0	0	0	0	0	0	0	0	0	0	0	0	0	0	0	0	0	0	0	0	0	0	0	0	0	0	0	0	0	0	0	0	0	0	0	0	0	0	0	0	0	0	0	0	0	0
0	0	0	0	0	0	0	0	0	0	0	0	0	0	0	0	0	0	0	0	0	0	0	0	0	0	0	0	0	0	0	0	0	0	0	0	0	0	0	0	0	0	0	0	0	0	0	0	0	0
0	0	0	0	0	0	0	0	0	0	0	0	0	0	0	0	0	0	0	0	0	0	0	0	0	0	0	0	0	0	0	0	0	0	0	0	0	0	0	0	0	0	0	0	0	0	0	0	0	0
0	0	0	0	0	0	0	0	0	0	0	0	0	0	0	0	0	0	0	0	0	0	0	0	0	0	0	0	0	0	0	0	0	0	0	0	0	0	0	0	0	0	0	0	0	0	0	0	0	0
0	0	0	0	0	0	0	0	0	0	0	0	0	0	0	0	0	0	0	0	0	0	0	0	0	0	0	0	0	0	0	0	0	0	0	0	0	0	0	0	0	0	0	0	0	0	0	0	0	0
0	0	0	0	0	0	0	0	0	0	0	0	0	0	0	0	0	0	0	0	0	0	0	0	0	0	0	0	0	0	0	0	0	0	0	0	0	0	0	0	0	0	0	0	0	0	0	0	0	0
0	0	0	0	0	0	0	0	0	0	0	0	0	0	0	0	0	0	0	0	0	0	0	0	0	0	0	0	0	0	0	0	0	0	0	0	0	0	0	0	0	0	0	0	0	0	0	0	0	0
0	0	0	0	0	0	0	0	0	0	0	0	0	0	0	0	0	0	0	0	0	0	0	0	0	0	0	0	0	0	0	0	0	0	0	0	0	0	0	0	0	0	0	0	0	0	0	0	0	0
0	0	0	0	0	0	0	0	0	0	0	0	0	0	0	0	0	0	0	0	0	0	0	0	0	0	0	0	0	0	0	0	0	0	0	0	0	0	0	0	0	0	0	0	0	0	0	0	0	0
0	0	0	0	0	0	0	0	0	0	0	0	0	0	0	0	0	0	0	0	0	0	0	0	0	0	0	0	0	0	0	0	0	0	0	0	0	0	0	0	0	0	0	0	0	0	0	0	0	0
0	0	0	0	0	0	0	0	0	0	0	0	0	0	0	0	0	0	0	0	0	0	0	0	0	0	0	0	0	0	0	0	0	0	0	0	0	0	0	0	0	0	0	0	0	0	0	0	0	0
0	0	0	0	0	0	0	0	0	0	0	0	0	0	0	0	0	0	0	0	0	0	0	0	0	0	0	0	0	0	0	0	0	0	0	0	0	0	0	0	0	0	0	0	0	0	0	0	0	0
0	0	0	0	0	0	0	0	0	0	0	0	0	0	0	0	0	0	0	0	0	0	0	0	0	0	0	0	0	0	0	0	0	0	0	0	0	0	0	0	0	0	0	0	0	0	0	0	0	0
0	0	0	0	0	0	0	0	0	0	0	0	0	0	0	0	0	0	0	0	0	0	0	0	0	0	0	0	0	0	0	0	0	0	0	0	0	0	0	0	0	0	0	0	0	0	0	0	0	0
0	0	0	0	0	0	0	0	0	0	0	0	0	0	0	0	0	0	0	0	0	0	0	0	0	0	0	0	0	0	0	0	0	0	0	0	0	0	0	0	0	0	0	0	0	0	0	0	0	0
0	0	0	0	0	0	0	0	0	0	0	0	0	0	0	0	0	0	0	0	0	0	0	0	0	0	0	0	0	0	0	0	0	0	0	0	0	0	0	0	0	0	0	0	0	0	0	0	0	0
0	0	0	0	0	0	0	0	0	0	0	0	0	0	0	0	0	0	0	0	0	0	0	0	0	0	0	0	0	0	0	0	0	0	0	0	0	0	0	0	0	0	0	0	0	0	0	0	0	0
0	0	0	0	0	0	0	0	0	0	0	0	0	0	0	0	0	0	0	0	0	0	0	0	0	0	0	0	0	0	0	0	0	0	0	0	0	0	0	0	0	0	0	0	0	0	0	0	0	0
0	0	0	0	0	0	0	0	0	0	0	0	0	0	0	0	0	0	0	0	0	0	0	0	0	0	0	0	0	0	0	0	0	0	0	0	0	0	0	0	0	0	0	0	0	0	0	0	0	0
0	0	0	0	0	0	0	0	0	0	0	0	0	0	0	0	0	0	0	0	0	0	0	0	0	0	0	0	0	0	0	0	0	0	0	0	0	0	0	0	0	0	0	0	0	0	0	0	0	0
0	0	0	0	0	0	0	0	0	0	0	0	0	0	0	0	0	0	0	0	0	0	0	0	0	0	0	0	0	0	0	0	0	0	0	0	0	0	0	0	0	0	0	0	0	0	0	0	0	0
0	0	0	0	0	0	0	0	0	0	0	0	0	0	0	0	0	0	0	0	0	0	0	0	0	0	0	0	0	0	0	0	0	0	0	0	0	0	0	0	0	0	0	0	0	0	0	0	0	0
0
time	CELL 1	CELL 2	CELL 3	CELL 4	CELL 5	CELL 6	CELL 7	CELL 8	CELL 9	CELL 10	CELL 11	CELL 12	CELL 13	CELL 14	CELL 15	CELL 16	CELL 17	CELL 18	CELL 19	CELL 20	CELL 21	CELL 22	CELL 23	CELL 24	CELL 25	CELL 26	CELL 27	CELL 28	CELL 29	CELL 30	CELL 31	CELL 32	CELL 33	CELL 34	CELL 35	CELL 36	CELL 37	CELL 38	CELL 39	CELL 40	CELL 41	CELL 42	CELL 43	CELL 44	CELL 45	CELL 46	CELL 47	CELL 48	CELL 49
0	0	0	0	0	0	0	0	0	0	0	0	0	0	0	0	0	0	0	0	0	0	0	0	0	0	0	0	0	0	0	0	0	0	0	0	0	0	0	0	0	0	0	0	0	0	0	0	0	0
0	0	0	0	0	0	0	0	0	0	0	0	0	0	0	0	0	0	0	0	0	0	0	0	0	0	0	0	0	0	0	0	0	0	0	0	0	0	0	0	0	0	0	0	0	0	0	0	0	0
0	0	0	0	0	0	0	0	0	0	0	0	0	0	0	0	0	0	0	0	0	0	0	0	0	0	0	0	0	0	0	0	0	0	0	0	0	0	0	0	0	0	0	0	0	0	0	0	0	0
0	0	0	0	0	0	0	0	0	0	0	0	0	0	0	0	0	0	0	0	0	0	0	0	0	0	0	0	0	0	0	0	0	0	0	0	0	0	0	0	0	0	0	0	0	0	0	0	0	0
0	0	0	0	0	0	0	0	0	0	0	0	0	0	0	0	0	0	0	0	0	0	0	0	0	0	0	0	0	0	0	0	0	0	0	0	0	0	0	0	0	0	0	0	0	0	0	0	0	0
0	0	0	0	0	0	0	0	0	0	0	0	0	0	0	0	0	0	0	0	0	0	0	0	0	0	0	0	0	0	0	0	0	0	0	0	0	0	0	0	0	0	0	0	0	0	0	0	0	0
0	0	0	0	0	0	0	0	0	0	0	0	0	0	0	0	0	0	0	0	0	0	0	0	0	0	0	0	0	0	0	0	0	0	0	0	0	0	0	0	0	0	0	0	0	0	0	0	0	0
0	0	0	0	0	0	0	0	0	0	0	0	0	0	0	0	0	0	0	0	0	0	0	0	0	0	0	0	0	0	0	0	0	0	0	0	0	0	0	0	0	0	0	0	0	0	0	0	0	0
0	0	0	0	0	0	0	0	0	0	0	0	0	0	0	0	0	0	0	0	0	0	0	0	0	0	0	0	0	0	0	0	0	0	0	0	0	0	0	0	0	0	0	0	0	0	0	0	0	0
0	0	0	0	0	0	0	0	0	0	0	0	0	0	0	0	0	0	0	0	0	0	0	0	0	0	0	0	0	0	0	0	0	0	0	0	0	0	0	0	0	0	0	0	0	0	0	0	0	0
0	0	0	0	0	0	0	0	0	0	0	0	0	0	0	0	0	0	0	0	0	0	0	0	0	0	0	0	0	0	0	0	0	0	0	0	0	0	0	0	0	0	0	0	0	0	0	0	0	0
0	0	0	0	0	0	0	0	0	0	0	0	0	0	0	0	0	0	0	0	0	0	0	0	0	0	0	0	0	0	0	0	0	0	0	0	0	0	0	0	0	0	0	0	0	0	0	0	0	0
0	0	0	0	0	0	0	0	0	0	0	0	0	0	0	0	0	0	0	0	0	0	0	0	0	0	0	0	0	0	0	0	0	0	0	0	0	0	0	0	0	0	0	0	0	0	0	0	0	0
0	0	0	0	0	0	0	0	0	0	0	0	0	0	0	0	0	0	0	0	0	0	0	0	0	0	0	0	0	0	0	0	0	0	0	0	0	0	0	0	0	0	0	0	0	0	0	0	0	0
0	0	0	0	0	0	0	0	0	0	0	0	0	0	0	0	0	0	0	0	0	0	0	0	0	0	0	0	0	0	0	0	0	0	0	0	0	0	0	0	0	0	0	0	0	0	0	0	0	0
0	0	0	0	0	0	0	0	0	0	0	0	0	0	0	0	0	0	0	0	0	0	0	0	0	0	0	0	0	0	0	0	0	0	0	0	0	0	0	0	0	0	0	0	0	0	0	0	0	0
0	0	0	0	0	0	0	0	0	0	0	0	0	0	0	0	0	0	0	0	0	0	0	0	0	0	0	0	0	0	0	0	0	0	0	0	0	0	0	0	0	0	0	0	0	0	0	0	0	0
0	0	0	0	0	0	0	0	0	0	0	0	0	0	0	0	0	0	0	0	0	0	0	0	0	0	0	0	0	0	0	0	0	0	0	0	0	0	0	0	0	0	0	0	0	0	0	0	0	0
0	0	0	0	0	0	0	0	0	0	0	0	0	0	0	0	0	0	0	0	0	0	0	0	0	0	0	0	0	0	0	0	0	0	0	0	0	0	0	0	0	0	0	0	0	0	0	0	0	0
0	0	0	0	0	0	0	0	0	0	0	0	0	0	0	0	0	0	0	0	0	0	0	0	0	0	0	0	0	0	0	0	0	0	0	0	0	0	0	0	0	0	0	0	0	0	0	0	0	0
0	0	0	0	0	0	0	0	0	0	0	0	0	0	0	0	0	0	0	0	0	0	0	0	0	0	0	0	0	0	0	0	0	0	0	0	0	0	0	0	0	0	0	0	0	0	0	0	0	0
0	0	0	0	0	0	0	0	0	0	0	0	0	0	0	0	0	0	0	0	0	0	0	0	0	0	0	0	0	0	0	0	0	0	0	0	0	0	0	0	0	0	0	0	0	0	0	0	0	0
0	0	0	0	0	0	0	0	0	0	0	0	0	0	0	0	0	0	0	0	0	0	0	0	0	0	0	0	0	0	0	0	0	0	0	0	0	0	0	0	0	0	0	0	0	0	0	0	0	0
0	0	0	0	0	0	0	0	0	0	0	0	0	0	0	0	0	0	0	0	0	0	0	0	0	0	0	0	0	0	0	0	0	0	0	0	0	0	0	0	0	0	0	0	0	0	0	0	0	0
0	0	0	0	0	0	0	0	0	0	0	0	0	0	0	0	0	0	0	0	0	0	0	0	0	0	0	0	0	0	0	0	0	0	0	0	0	0	0	0	0	0	0	0	0	0	0	0	0	0
0	0	0	0	0	0	0	0	0	0	0	0	0	0	0	0	0	0	0	0	0	0	0	0	0	0	0	0	0	0	0	0	0	0	0	0	0	0	0	0	0	0	0	0	0	0	0	0	0	0
0	0	0	0	0	0	0	0	0	0	0	0	0	0	0	0	0	0	0	0	0	0	0	0	0	0	0	0	0	0	0	0	0	0	0	0	0	0	0	0	0	0	0	0	0	0	0	0	0	0
0	0	0	0	0	0	0	0	0	0	0	0	0	0	0	0	0	0	0	0	0	0	0	0	0	0	0	0	0	0	0	0	0	0	0	0	0	0	0	0	0	0	0	0	0	0	0	0	0	0
0	0	0	0	0	0	0	0	0	0	0	0	0	0	0	0	0	0	0	0	0	0	0	0	0	0	0	0	0	0	0	0	0	0	0	0	0	0	0	0	0	0	0	0	0	0	0	0	0	0
0	0	0	0	0	0	0	0	0	0	0	0	0	0	0	0	0	0	0	0	0	0	0	0	0	0	0	0	0	0	0	0	0	0	0	0	0	0	0	0	0	0	0	0	0	0	0	0	0	0
0	0	0	0	0	0	0	0	0	0	0	0	0	0	0	0	0	0	0	0	0	0	0	0	0	0	0	0	0	0	0	0	0	0	0	0	0	0	0	0	0	0	0	0	0	0	0	0	0	0
0	0	0	0	0	0	0	0	0	0	0	0	0	0	0	0	0	0	0	0	0	0	0	0	0	0	0	0	0	0	0	0	0	0	0	0	0	0	0	0	0	0	0	0	0	0	0	0	0	0
0	0	0	0	0	0	0	0	0	0	0	0	0	0	0	0	0	0	0	0	0	0	0	0	0	0	0	0	0	0	0	0	0	0	0	0	0	0	0	0	0	0	0	0	0	0	0	0	0	0
0	0	0	0	0	0	0	0	0	0	0	0	0	0	0	0	0	0	0	0	0	0	0	0	0	0	0	0	0	0	0	0	0	0	0	0	0	0	0	0	0	0	0	0	0	0	0	0	0	0
0	0	0	0	0	0	0	0	0	0	0	0	0	0	0	0	0	0	0	0	0	0	0	0	0	0	0	0	0	0	0	0	0	0	0	0	0	0	0	0	0	0	0	0	0	0	0	0	0	0
0	0	0	0	0	0	0	0	0	0	0	0	0	0	0	0	0	0	0	0	0	0	0	0	0	0	0	0	0	0	0	0	0	0	0	0	0	0	0	0	0	0	0	0	0	0	0	0	0	0
0	0	0	0	0	0	0	0	0	0	0	0	0	0	0	0	0	0	0	0	0	0	0	0	0	0	0	0	0	0	0	0	0	0	0	0	0	0	0	0	0	0	0	0	0	0	0	0	0	0
0	0	0	0	0	0	0	0	0	0	0	0	0	0	0	0	0	0	0	0	0	0	0	0	0	0	0	0	0	0	0	0	0	0	0	0	0	0	0	0	0	0	0	0	0	0	0	0	0	0
0	0	0	0	0	0	0	0	0	0	0	0	0	0	0	0	0	0	0	0	0	0	0	0	0	0	0	0	0	0	0	0	0	0	0	0	0	0	0	0	0	0	0	0	0	0	0	0	0	0
0	0	0	0	0	0	0	0	0	0	0	0	0	0	0	0	0	0	0	0	0	0	0	0	0	0	0	0	0	0	0	0	0	0	0	0	0	0	0	0	0	0	0	0	0	0	0	0	0	0
0	0	0	0	0	0	0	0	0	0	0	0	0	0	0	0	0	0	0	0	0	0	0	0	0	0	0	0	0	0	0	0	0	0	0	0	0	0	0	0	0	0	0	0	0	0	0	0	0	0
0	0	0	0	0	0	0	0	0	0	0	0	0	0	0	0	0	0	0	0	0	0	0	0	0	0	0	0	0	0	0	0	0	0	0	0	0	0	0	0	0	0	0	0	0	0	0	0	0	0
0	0	0	0	0	0	0	0	0	0	0	0	0	0	0	0	0	0	0	0	0	0	0	0	0	0	0	0	0	0	0	0	0	0	0	0	0	0	0	0	0	0	0	0	0	0	0	0	0	0
0	0	0	0	0	0	0	0	0	0	0	0	0	0	0	0	0	0	0	0	0	0	0	0	0	0	0	0	0	0	0	0	0	0	0	0	0	0	0	0	0	0	0	0	0	0	0	0	0	0
0	0	0	0	0	0	0	0	0	0	0	0	0	0	0	0	0	0	0	0	0	0	0	0	0	0	0	0	0	0	0	0	0	0	0	0	0	0	0	0	0	0	0	0	0	0	0	0	0	0
0	0	0	0	0	0	0	0	0	0	0	0	0	0	0	0	0	0	0	0	0	0	0	0	0	0	0	0	0	0	0	0	0	0	0	0	0	0	0	0	0	0	0	0	0	0	0	0	0	0
[truncated: 11 more columns]

## Sheet: Norm raw spot
OGG1-GFP 405 RO
time	CELL 1	CELL 2	CELL 3	CELL 4	CELL 5	CELL 6	CELL 7	CELL 8	CELL 9	CELL 10	CELL 11	CELL 12	CELL 13	CELL 14	CELL 15	CELL 16	CELL 17	CELL 18	CELL 19	CELL 20	CELL 21	CELL 22	CELL 23	CELL 24	CELL 25	CELL 26	CELL 27	CELL 28	CELL 29	CELL 30	CELL 31	CELL 32	CELL 33	CELL 34	CELL 35	CELL 36	CELL 37	CELL 38	CELL 39	CELL 40	CELL 41	CELL 42	CELL 43	CELL 44	CELL 45	CELL 46	CELL 47	CELL 48	CELL 49
0	97.6146	100.536	101.187	101.12	96.3423	100.616	101.829	103.101	101.488	101.93	102.188	97.9779	102.596	102.626	99.4722	104.801	103.513	103.321	96.1784	102.846	99.3126	101.199	101.913	101.283	107.87	102.577	95.9168	102.462	100.694	100.693	#DIV/0!	#DIV/0!	#DIV/0!	#DIV/0!	#DIV/0!	#DIV/0!	#DIV/0!	#DIV/0!	#DIV/0!	#DIV/0!	#DIV/0!	#DIV/0!	#DIV/0!	#DIV/0!	#DIV/0!	#DIV/0!	#DIV/0!	#DIV/0!	#DIV/0!
2.59	101.878	100.291	100.449	101.388	104.512	98.5594	96.7493	101.885	100.656	98.5389	100.303	101.393	100.443	102.257	102.316	97.659	100.462	98.1663	100.847	99.5741	99.5524	100.116	100.127	102.227	90.0278	98.2692	94.6237	99.4006	100.751	100.478	#DIV/0!	#DIV/0!	#DIV/0!	#DIV/0!	#DIV/0!	#DIV/0!	#DIV/0!	#DIV/0!	#DIV/0!	#DIV/0!	#DIV/0!	#DIV/0!	#DIV/0!	#DIV/0!	#DIV/0!	#DIV/0!	#DIV/0!	#DIV/0!	#DIV/0!
5.17	99.2167	100.455	98.2862	99.1721	97.6945	99.7263	101.606	100.778	99.1096	97.3992	99.7677	101.031	101.792	99.6567	99.417	103.067	92.5347	98.2072	99.1604	100.116	100.755	101.101	93.5414	104.776	98.0611	97.8566	103.713	95.8979	97.7724	100.122	#DIV/0!	#DIV/0!	#DIV/0!	#DIV/0!	#DIV/0!	#DIV/0!	#DIV/0!	#DIV/0!	#DIV/0!	#DIV/0!	#DIV/0!	#DIV/0!	#DIV/0!	#DIV/0!	#DIV/0!	#DIV/0!	#DIV/0!	#DIV/0!	#DIV/0!
7.75	99.1633	99.7723	99.801	99.4153	100.704	99.7505	98.5647	94.9238	99.3361	101.001	98.7934	100.392	98.6058	100.299	96.344	94.9945	100.895	98.8326	103.053	99.5292	98.4054	97.5196	100.679	93.0504	99.221	103.21	101.23	103.076	102.389	100.169	#DIV/0!	#DIV/0!	#DIV/0!	#DIV/0!	#DIV/0!	#DIV/0!	#DIV/0!	#DIV/0!	#DIV/0!	#DIV/0!	#DIV/0!	#DIV/0!	#DIV/0!	#DIV/0!	#DIV/0!	#DIV/0!	#DIV/0!	#DIV/0!	#DIV/0!
10.345	102.128	98.9462	100.277	98.9043	100.747	101.348	101.251	99.312	99.4103	101.131	98.9486	99.2058	96.5627	95.1617	102.451	99.4791	102.595	101.473	100.76	97.9351	101.974	100.065	103.74	98.663	104.82	98.0877	104.517	99.1628	98.3939	98.5379	#DIV/0!	#DIV/0!	#DIV/0!	#DIV/0!	#DIV/0!	#DIV/0!	#DIV/0!	#DIV/0!	#DIV/0!	#DIV/0!	#DIV/0!	#DIV/0!	#DIV/0!	#DIV/0!	#DIV/0!	#DIV/0!	#DIV/0!	#DIV/0!	#DIV/0!
12.945	0	0	0	0	0	0	0	0	0	0	0	0	0	0	0	0	0	0	0	0	0	0	0	0	0	0	0	0	0	0	#DIV/0!	#DIV/0!	#DIV/0!	#DIV/0!	#DIV/0!	#DIV/0!	#DIV/0!	#DIV/0!	#DIV/0!	#DIV/0!	#DIV/0!	#DIV/0!	#DIV/0!	#DIV/0!	#DIV/0!	#DIV/0!	#DIV/0!	#DIV/0!	#DIV/0!
15.545	166.045	157.653	208.228	203.579	231.974	199.603	155.84	172.228	168.745	148.238	109.827	125.603	116.501	124.079	105.401	155.122	174.289	144.289	184.729	140.946	158.704	209.283	296.719	233.821	313.329	229.828	237.34	213.79	185.47	202.959	#DIV/0!	#DIV/0!	#DIV/0!	#DIV/0!	#DIV/0!	#DIV/0!	#DIV/0!	#DIV/0!	#DIV/0!	#DIV/0!	#DIV/0!	#DIV/0!	#DIV/0!	#DIV/0!	#DIV/0!	#DIV/0!	#DIV/0!	#DIV/0!	#DIV/0!
18.125	208.87	176.5	226.039	232.435	254.43	235.427	210.21	211.883	196.112	168.64	125.42	132.291	127.151	123.444	117.883	174.636	183.632	150.807	187.371	153.564	211.29	257.654	323.744	260.053	326.08	245.255	245.394	248.688	228.527	227.64	#DIV/0!	#DIV/0!	#DIV/0!	#DIV/0!	#DIV/0!	#DIV/0!	#DIV/0!	#DIV/0!	#DIV/0!	#DIV/0!	#DIV/0!	#DIV/0!	#DIV/0!	#DIV/0!	#DIV/0!	#DIV/0!	#DIV/0!	#DIV/0!	#DIV/0!
20.705	221.965	188.105	219.851	240.164	250.655	247.016	226.641	223.054	202.779	170.158	138.711	137.384	135.924	128.955	122.764	182.746	189.422	154.321	185.989	162.212	218.72	263.93	339.714	270.02	345.634	262.893	248.027	260.1	247.835	230.613	#DIV/0!	#DIV/0!	#DIV/0!	#DIV/0!	#DIV/0!	#DIV/0!	#DIV/0!	#DIV/0!	#DIV/0!	#DIV/0!	#DIV/0!	#DIV/0!	#DIV/0!	#DIV/0!	#DIV/0!	#DIV/0!	#DIV/0!	#DIV/0!	#DIV/0!
23.285	227.472	194.625	230.558	249.199	256.379	247.051	239.903	240.865	209.225	167.674	147.873	136.108	146.564	126.9	126.364	195.119	197.748	159.567	191.192	170.115	236.428	279.233	350.954	268.787	338.675	259.598	246.551	262.608	245.508	242.378	#DIV/0!	#DIV/0!	#DIV/0!	#DIV/0!	#DIV/0!	#DIV/0!	#DIV/0!	#DIV/0!	#DIV/0!	#DIV/0!	#DIV/0!	#DIV/0!	#DIV/0!	#DIV/0!	#DIV/0!	#DIV/0!	#DIV/0!	#DIV/0!	#DIV/0!
25.865	235.816	193.825	231.343	243.514	252.908	252.675	242.207	244.611	204.411	169.065	156.504	144.433	148.286	134.261	129.121	191.948	195.929	158.584	192.765	170.576	229.37	279.857	353.961	276.075	332.918	263.377	239.926	255.408	254.861	237.771	#DIV/0!	#DIV/0!	#DIV/0!	#DIV/0!	#DIV/0!	#DIV/0!	#DIV/0!	#DIV/0!	#DIV/0!	#DIV/0!	#DIV/0!	#DIV/0!	#DIV/0!	#DIV/0!	#DIV/0!	#DIV/0!	#DIV/0!	#DIV/0!	#DIV/0!
28.445	238.26	193.335	230.337	241.829	247.64	254.563	251.535	244.73	206.313	167.154	157.712	143.874	152.404	135.24	134.248	199.3	197.496	165.128	187.145	167.706	237.231	282.242	358.271	273.847	345.856	259.509	234.801	260.13	259.209	242.531	#DIV/0!	#DIV/0!	#DIV/0!	#DIV/0!	#DIV/0!	#DIV/0!	#DIV/0!	#DIV/0!	#DIV/0!	#DIV/0!	#DIV/0!	#DIV/0!	#DIV/0!	#DIV/0!	#DIV/0!	#DIV/0!	#DIV/0!	#DIV/0!	#DIV/0!
31.025	241.435	189.161	228.262	238.994	246.781	252.21	244.727	250.837	204.122	163.811	162.069	147.374	149.856	140.242	135.212	205.045	201.288	162.761	186.032	167.507	231.788	278.446	348.162	275.157	339.763	258.074	238.6	252.043	253.043	232.858	#DIV/0!	#DIV/0!	#DIV/0!	#DIV/0!	#DIV/0!	#DIV/0!	#DIV/0!	#DIV/0!	#DIV/0!	#DIV/0!	#DIV/0!	#DIV/0!	#DIV/0!	#DIV/0!	#DIV/0!	#DIV/0!	#DIV/0!	#DIV/0!	#DIV/0!
33.605	236.75	187.231	229.334	238.417	249.823	253.729	245.268	246.58	201.406	166.338	163.951	151.496	155.805	135.837	135.188	208.543	199.042	161.403	187.45	173.556	236.912	287.895	352.575	276.557	333.992	257.606	230.766	244.424	250.853	233.456	#DIV/0!	#DIV/0!	#DIV/0!	#DIV/0!	#DIV/0!	#DIV/0!	#DIV/0!	#DIV/0!	#DIV/0!	#DIV/0!	#DIV/0!	#DIV/0!	#DIV/0!	#DIV/0!	#DIV/0!	#DIV/0!	#DIV/0!	#DIV/0!	#DIV/0!
36.185	240.846	186.155	226.326	240.129	244.865	253.135	253.15	248.323	200.73	160.108	166.89	151.326	155.015	140.34	143.293	206.888	205.385	166.199	187.66	175.465	228.351	289.601	335.06	263.213	331.679	248.721	228.519	247.507	246.927	241.295	#DIV/0!	#DIV/0!	#DIV/0!	#DIV/0!	#DIV/0!	#DIV/0!	#DIV/0!	#DIV/0!	#DIV/0!	#DIV/0!	#DIV/0!	#DIV/0!	#DIV/0!	#DIV/0!	#DIV/0!	#DIV/0!	#DIV/0!	#DIV/0!	#DIV/0!
38.765	232.719	183.272	230.08	234.997	242.201	252.64	248.692	249.459	201.898	164.884	165.83	152.742	152.696	144.749	142.81	207.094	205.614	168.051	186.995	166.028	220.514	286.241	345.507	271.368	328.973	251.004	224.771	240.415	252.674	235.729	#DIV/0!	#DIV/0!	#DIV/0!	#DIV/0!	#DIV/0!	#DIV/0!	#DIV/0!	#DIV/0!	#DIV/0!	#DIV/0!	#DIV/0!	#DIV/0!	#DIV/0!	#DIV/0!	#DIV/0!	#DIV/0!	#DIV/0!	#DIV/0!	#DIV/0!
41.345	236.798	188.655	229.022	230.344	242.344	251.546	250.003	247.544	198.983	164.051	165.039	151.73	154.654	141.998	144.009	196.65	200.851	169.581	190.674	172.87	232.076	283.583	334.853	270.81	330.548	242.339	218.339	237.375	242.792	223.513	#DIV/0!	#DIV/0!	#DIV/0!	#DIV/0!	#DIV/0!	#DIV/0!	#DIV/0!	#DIV/0!	#DIV/0!	#DIV/0!	#DIV/0!	#DIV/0!	#DIV/0!	#DIV/0!	#DIV/0!	#DIV/0!	#DIV/0!	#DIV/0!	#DIV/0!
43.925	234.12	182.413	222.536	227.92	242.08	249.309	249.451	247.292	197.766	164.136	169.739	152.212	158.235	140.136	141.707	194.414	201.609	169.839	186.357	172.366	219.926	289.118	331.901	262.834	332.267	247.059	216.646	236.731	244.265	230.601	#DIV/0!	#DIV/0!	#DIV/0!	#DIV/0!	#DIV/0!	#DIV/0!	#DIV/0!	#DIV/0!	#DIV/0!	#DIV/0!	#DIV/0!	#DIV/0!	#DIV/0!	#DIV/0!	#DIV/0!	#DIV/0!	#DIV/0!	#DIV/0!	#DIV/0!
46.505	235.135	180.659	218.823	227.794	233.521	247.897	244.391	246.427	197.674	162.375	167.496	152.017	154.875	140.478	146.165	201.844	203.381	167.397	188.721	170.506	225.414	286.292	331.094	247.634	323.073	243.401	215.386	231.407	237.119	223.22	#DIV/0!	#DIV/0!	#DIV/0!	#DIV/0!	#DIV/0!	#DIV/0!	#DIV/0!	#DIV/0!	#DIV/0!	#DIV/0!	#DIV/0!	#DIV/0!	#DIV/0!	#DIV/0!	#DIV/0!	#DIV/0!	#DIV/0!	#DIV/0!	#DIV/0!
49.085	228.429	177.495	221.128	233.268	243.292	239.667	242.667	246.865	191.303	160.545	168.175	150.517	149.891	139.609	146.451	198.005	208.642	173.491	191.862	167.109	228.095	281.853	342.831	262.204	313.092	250.982	217.488	221.686	229.999	219.133	#DIV/0!	#DIV/0!	#DIV/0!	#DIV/0!	#DIV/0!	#DIV/0!	#DIV/0!	#DIV/0!	#DIV/0!	#DIV/0!	#DIV/0!	#DIV/0!	#DIV/0!	#DIV/0!	#DIV/0!	#DIV/0!	#DIV/0!	#DIV/0!	#DIV/0!
51.665	230.732	176.079	222.774	222.955	240.358	241.988	240.944	254.266	195.378	160.146	164.319	147.873	157.071	146.365	151.419	197.468	201.828	173.589	184.523	169.04	222.053	286.269	336.259	256.618	304.422	232.623	224.207	230.443	229.308	214.646	#DIV/0!	#DIV/0!	#DIV/0!	#DIV/0!	#DIV/0!	#DIV/0!	#DIV/0!	#DIV/0!	#DIV/0!	#DIV/0!	#DIV/0!	#DIV/0!	#DIV/0!	#DIV/0!	#DIV/0!	#DIV/0!	#DIV/0!	#DIV/0!	#DIV/0!
54.255	224.265	175.134	215.816	217.734	229.783	242.318	241.976	242.608	193.187	161.442	163.036	152.864	158.881	142.623	148.309	191.576	203.507	174.764	184.472	172.02	227.292	271.509	326.992	250.048	314.03	241.338	212.692	233.258	221.288	212.311	#DIV/0!	#DIV/0!	#DIV/0!	#DIV/0!	#DIV/0!	#DIV/0!	#DIV/0!	#DIV/0!	#DIV/0!	#DIV/0!	#DIV/0!	#DIV/0!	#DIV/0!	#DIV/0!	#DIV/0!	#DIV/0!	#DIV/0!	#DIV/0!	#DIV/0!
56.835	224.81	172.343	216.439	221.238	231.899	241.808	240.571	245.5	190.945	158.624	163.294	149.053	155.852	141.69	151.585	191.513	204.904	166.756	187.573	170.628	220.766	276.548	328.702	257.035	305.095	237.778	207.421	220.363	221.317	218.859	#DIV/0!	#DIV/0!	#DIV/0!	#DIV/0!	#DIV/0!	#DIV/0!	#DIV/0!	#DIV/0!	#DIV/0!	#DIV/0!	#DIV/0!	#DIV/0!	#DIV/0!	#DIV/0!	#DIV/0!	#DIV/0!	#DIV/0!	#DIV/0!	#DIV/0!
59.415	222.84	173.807	212.748	218.496	229.448	236.836	243.418	242.264	190.276	159.235	159.361	156.228	150.258	134.946	143.956	193.352	205.528	172.542	183.145	173.457	210.303	274.959	330.35	255.423	297.398	237.773	210.148	219.247	228.002	216.844	#DIV/0!	#DIV/0!	#DIV/0!	#DIV/0!	#DIV/0!	#DIV/0!	#DIV/0!	#DIV/0!	#DIV/0!	#DIV/0!	#DIV/0!	#DIV/0!	#DIV/0!	#DIV/0!	#DIV/0!	#DIV/0!	#DIV/0!	#DIV/0!	#DIV/0!
61.995	219.175	170.398	209.612	219.009	228.741	236.379	237.662	242.49	187.811	157.104	160.107	151.248	152.827	141.113	147.551	187.343	203.207	173.796	177.193	165.278	216.09	265.908	315.676	242.304	314.596	229.702	206.758	215.809	221.627	212.804	#DIV/0!	#DIV/0!	#DIV/0!	#DIV/0!	#DIV/0!	#DIV/0!	#DIV/0!	#DIV/0!	#DIV/0!	#DIV/0!	#DIV/0!	#DIV/0!	#DIV/0!	#DIV/0!	#DIV/0!	#DIV/0!	#DIV/0!	#DIV/0!	#DIV/0!
64.585	213.15	172.734	208.928	216.302	226.118	233.914	238.035	241.365	185.372	158.66	157.919	153.054	156.106	140.525	145.267	188.548	200.309	175.006	182.848	167.568	217.872	266.363	325.281	251.955	309.233	232.893	204.096	219.679	217.728	210.175	#DIV/0!	#DIV/0!	#DIV/0!	#DIV/0!	#DIV/0!	#DIV/0!	#DIV/0!	#DIV/0!	#DIV/0!	#DIV/0!	#DIV/0!	#DIV/0!	#DIV/0!	#DIV/0!	#DIV/0!	#DIV/0!	#DIV/0!	#DIV/0!	#DIV/0!
67.165	209.788	169.529	210.495	212.851	224.028	232.685	243.18	240.473	187.37	158.18	157.845	151.78	152.927	141.712	148.861	182.754	205.805	168.698	180.064	167.828	206.726	266.705	310.759	250.389	301.787	230.038	205.888	221.366	218.216	203.15	#DIV/0!	#DIV/0!	#DIV/0!	#DIV/0!	#DIV/0!	#DIV/0!	#DIV/0!	#DIV/0!	#DIV/0!	#DIV/0!	#DIV/0!	#DIV/0!	#DIV/0!	#DIV/0!	#DIV/0!	#DIV/0!	#DIV/0!	#DIV/0!	#DIV/0!
69.745	211.141	169.037	206.446	216.533	221.586	226.939	238.406	234.481	184.134	157.648	157.134	151.638	153.44	140.884	150.768	188.841	208.334	167.956	176.338	162.815	210.351	263.925	318.786	243.228	293.811	221.939	204.402	207.718	210.126	210.531	#DIV/0!	#DIV/0!	#DIV/0!	#DIV/0!	#DIV/0!	#DIV/0!	#DIV/0!	#DIV/0!	#DIV/0!	#DIV/0!	#DIV/0!	#DIV/0!	#DIV/0!	#DIV/0!	#DIV/0!	#DIV/0!	#DIV/0!	#DIV/0!	#DIV/0!
72.34	208.126	166.554	210.268	211.949	221.656	230.494	232	241.169	186.023	158.747	157.285	151.119	146.898	137.476	150.66	185.861	202.613	169.44	170.912	161.371	208.636	267.183	317.544	232.144	297.284	224.536	198.689	221.37	212.516	201.019	#DIV/0!	#DIV/0!	#DIV/0!	#DIV/0!	#DIV/0!	#DIV/0!	#DIV/0!	#DIV/0!	#DIV/0!	#DIV/0!	#DIV/0!	#DIV/0!	#DIV/0!	#DIV/0!	#DIV/0!	#DIV/0!	#DIV/0!	#DIV/0!	#DIV/0!
74.92	206.533	162.352	211.947	212.47	213.375	229.063	227.219	238.633	181.633	152.125	157.115	148.045	148.193	137.443	154.676	189.055	204.446	171.219	167.443	167.401	210.239	257.781	305.801	233.75	292.644	222.148	202.606	208.938	214.72	201.418	#DIV/0!	#DIV/0!	#DIV/0!	#DIV/0!	#DIV/0!	#DIV/0!	#DIV/0!	#DIV/0!	#DIV/0!	#DIV/0!	#DIV/0!	#DIV/0!	#DIV/0!	#DIV/0!	#DIV/0!	#DIV/0!	#DIV/0!	#DIV/0!	#DIV/0!
77.5	202.059	167.194	209.172	200.636	217.529	230.287	224.993	239.146	181.014	156.629	162.144	153.648	148.919	137.805	149.895	186.184	198.834	169.176	170.369	161.961	208.249	262.397	308.621	229.248	294.319	221.02	193.728	211.489	212.197	198.977	#DIV/0!	#DIV/0!	#DIV/0!	#DIV/0!	#DIV/0!	#DIV/0!	#DIV/0!	#DIV/0!	#DIV/0!	#DIV/0!	#DIV/0!	#DIV/0!	#DIV/0!	#DIV/0!	#DIV/0!	#DIV/0!	#DIV/0!	#DIV/0!	#DIV/0!
80.08	201.269	161.376	205.628	207.991	216.199	223.403	227.439	231.146	178.19	157.636	159.04	153.829	151.002	140.196	150.642	184.799	201.705	168.931	177.961	159.726	198.661	257.752	305.656	231.714	286.63	222.704	203.236	208.691	208.694	194.549	#DIV/0!	#DIV/0!	#DIV/0!	#DIV/0!	#DIV/0!	#DIV/0!	#DIV/0!	#DIV/0!	#DIV/0!	#DIV/0!	#DIV/0!	#DIV/0!	#DIV/0!	#DIV/0!	#DIV/0!	#DIV/0!	#DIV/0!	#DIV/0!	#DIV/0!
82.66	194.395	159.91	205.319	207.095	212.188	230.343	221.587	234.433	179.672	155.746	160.156	148.3	143.526	133.352	149.078	181.722	192.402	167.903	171.585	161.156	201.519	257.649	311.248	225.53	282.04	223.392	200.457	210.944	202.93	187.371	#DIV/0!	#DIV/0!	#DIV/0!	#DIV/0!	#DIV/0!	#DIV/0!	#DIV/0!	#DIV/0!	#DIV/0!	#DIV/0!	#DIV/0!	#DIV/0!	#DIV/0!	#DIV/0!	#DIV/0!	#DIV/0!	#DIV/0!	#DIV/0!	#DIV/0!
85.255	200.971	157.003	204.22	201.594	209.033	225.32	225.321	234.248	180.754	152.526	157.194	146.305	150.781	139.235	154.202	189.055	190.463	161.94	168.263	159.748	201.163	252.09	304.897	229.55	278.611	225.62	201.068	207.64	195.708	194.498	#DIV/0!	#DIV/0!	#DIV/0!	#DIV/0!	#DIV/0!	#DIV/0!	#DIV/0!	#DIV/0!	#DIV/0!	#DIV/0!	#DIV/0!	#DIV/0!	#DIV/0!	#DIV/0!	#DIV/0!	#DIV/0!	#DIV/0!	#DIV/0!	#DIV/0!
87.835	195.576	155.634	202.38	201.44	216.236	223.183	217.697	227.448	185.206	153.148	151.385	151.963	148.592	138.407	150.908	173.845	194.707	162.635	169.629	155.848	201.311	250.609	307.566	228.112	270.262	211.442	195.934	203.082	198.343	185.224	#DIV/0!	#DIV/0!	#DIV/0!	#DIV/0!	#DIV/0!	#DIV/0!	#DIV/0!	#DIV/0!	#DIV/0!	#DIV/0!	#DIV/0!	#DIV/0!	#DIV/0!	#DIV/0!	#DIV/0!	#DIV/0!	#DIV/0!	#DIV/0!	#DIV/0!
90.415	192.718	159.518	200.936	199.216	206.026	223.336	215.53	223.849	183.427	149.823	154.862	151.35	150.851	136.67	152.798	174.302	186.821	163.851	161.792	159.145	195.364	248.655	298.608	219.918	272.596	219.331	197.819	206.633	205.131	185.048	#DIV/0!	#DIV/0!	#DIV/0!	#DIV/0!	#DIV/0!	#DIV/0!	#DIV/0!	#DIV/0!	#DIV/0!	#DIV/0!	#DIV/0!	#DIV/0!	#DIV/0!	#DIV/0!	#DIV/0!	#DIV/0!	#DIV/0!	#DIV/0!	#DIV/0!
92.995	186.863	155.188	203.107	195.428	206.328	223.468	217.472	231.318	175.091	150.559	151.03	152.339	144.443	140.947	153.824	175.409	191.183	168.704	158.536	161.009	203.429	257.401	286.313	225.093	271.623	211.53	202.347	199.623	202.169	184.7	#DIV/0!	#DIV/0!	#DIV/0!	#DIV/0!	#DIV/0!	#DIV/0!	#DIV/0!	#DIV/0!	#DIV/0!	#DIV/0!	#DIV/0!	#DIV/0!	#DIV/0!	#DIV/0!	#DIV/0!	#DIV/0!	#DIV/0!	#DIV/0!	#DIV/0!
95.575	186.955	156.061	201.196	195.421	203.535	221.521	213.891	226.481	179.352	151.138	151.196	150.398	147.479	142.016	149.764	173.327	190.965	163.908	160.215	158.369	200.703	244.6	286.81	219.975	263.768	221.631	186.854	195.554	200.524	185.897	#DIV/0!	#DIV/0!	#DIV/0!	#DIV/0!	#DIV/0!	#DIV/0!	#DIV/0!	#DIV/0!	#DIV/0!	#DIV/0!	#DIV/0!	#DIV/0!	#DIV/0!	#DIV/0!	#DIV/0!	#DIV/0!	#DIV/0!	#DIV/0!	#DIV/0!
98.17	183.242	151.697	200.059	198.843	200.398	217.158	214.814	232.913	177.241	149.582	151.49	146.26	146.936	140.932	154.609	172.794	186.442	162.226	155.891	155.219	197.222	247.713	280.348	214.806	263.833	220.085	186.356	198.745	195.541	181.594	#DIV/0!	#DIV/0!	#DIV/0!	#DIV/0!	#DIV/0!	#DIV/0!	#DIV/0!	#DIV/0!	#DIV/0!	#DIV/0!	#DIV/0!	#DIV/0!	#DIV/0!	#DIV/0!	#DIV/0!	#DIV/0!	#DIV/0!	#DIV/0!	#DIV/0!
100.75	183.547	153.561	199	193.077	200.496	217.703	217.754	224.185	177.438	145.725	148.127	149.101	145.222	138.691	150.025	170.077	185.674	161.724	156.477	154.687	188.162	242.323	288.12	225.53	255.427	207.112	191.899	196.587	199.52	182.412	#DIV/0!	#DIV/0!	#DIV/0!	#DIV/0!	#DIV/0!	#DIV/0!	#DIV/0!	#DIV/0!	#DIV/0!	#DIV/0!	#DIV/0!	#DIV/0!	#DIV/0!	#DIV/0!	#DIV/0!	#DIV/0!	#DIV/0!	#DIV/0!	#DIV/0!
103.33	176.928	154.856	197.51	189.621	197.856	213.463	212.96	222.721	179.024	144.33	146.528	147.582	141.536	143.01	149.374	168.797	190.234	156.261	157.566	153.67	190.157	242.613	282.148	225.203	263.632	208.488	186.28	197.513	187.734	179.06	#DIV/0!	#DIV/0!	#DIV/0!	#DIV/0!	#DIV/0!	#DIV/0!	#DIV/0!	#DIV/0!	#DIV/0!	#DIV/0!	#DIV/0!	#DIV/0!	#DIV/0!	#DIV/0!	#DIV/0!	#DIV/0!	#DIV/0!	#DIV/0!	#DIV/0!
105.91	176.635	150.769	196.674	189.336	194.061	215.066	212.862	221.038	176.89	150.559	145.279	149.609	140.5	141.758	151.765	168.275	184.489	158.068	157.467	148.368	190.157	238.873	287.417	214.266	252.112	210.501	195.322	192.393	197.001	176.353	#DIV/0!	#DIV/0!	#DIV/0!	#DIV/0!	#DIV/0!	#DIV/0!	#DIV/0!	#DIV/0!	#DIV/0!	#DIV/0!	#DIV/0!	#DIV/0!	#DIV/0!	#DIV/0!	#DIV/0!	#DIV/0!	#DIV/0!	#DIV/0!	#DIV/0!
108.49	170.175	148.212	195.205	184.076	198.725	211.705	211.729	222.265	173.361	146.434	146.841	152.385	146.195	137.483	149.553	165.675	184.202	162.861	153.57	152.74	188.918	239.06	282.879	215.814	258.119	207.03	186.144	195.039	189.788	173.216	#DIV/0!	#DIV/0!	#DIV/0!	#DIV/0!	#DIV/0!	#DIV/0!	#DIV/0!	#DIV/0!	#DIV/0!	#DIV/0!	#DIV/0!	#DIV/0!	#DIV/0!	#DIV/0!	#DIV/0!	#DIV/0!	#DIV/0!	#DIV/0!	#DIV/0!
111.075	169.174	146.783	188.348	187.584	191.689	210.707	203.983	229.645	173.828	147.181	145.592	148.797	137.12	137.258	149.082	169.281	178.696	158.91	147.4	156.024	186.656	240.687	277.176	211.094	247.673	208.521	187.155	194.594	185.746	171.088	#DIV/0!	#DIV/0!	#DIV/0!	#DIV/0!	#DIV/0!	#DIV/0!	#DIV/0!	#DIV/0!	#DIV/0!	#DIV/0!	#DIV/0!	#DIV/0!	#DIV/0!	#DIV/0!	#DIV/0!	#DIV/0!	#DIV/0!	#DIV/0!	#DIV/0!
113.66	166.586	149.639	188.247	180.806	192.679	212.224	203.326	218.591	173.947	149.596	145.025	145.27	141.593	140.217	146.979	168.973	184.735	154.906	151.372	151.582	184.773	239.056	282.341	213.547	246.778	210.342	183.384	196.246	179.398	167.028	#DIV/0!	#DIV/0!	#DIV/0!	#DIV/0!	#DIV/0!	#DIV/0!	#DIV/0!	#DIV/0!	#DIV/0!	#DIV/0!	#DIV/0!	#DIV/0!	#DIV/0!	#DIV/0!	#DIV/0!	#DIV/0!	#DIV/0!	#DIV/0!	#DIV/0!
116.24	161.901	145.103	185.701	180.354	186.909	210.705	205.833	216.993	171.541	146.033	143.02	145.201	141.041	138.51	151.591	161.032	174.084	159.215	148.505	155.858	187.347	236.525	265.102	213.438	249.506	206.678	188.396	195.735	181.748	167.247	#DIV/0!	#DIV/0!	#DIV/0!	#DIV/0!	#DIV/0!	#DIV/0!	#DIV/0!	#DIV/0!	#DIV/0!	#DIV/0!	#DIV/0!	#DIV/0!	#DIV/0!	#DIV/0!	#DIV/0!	#DIV/0!	#DIV/0!	#DIV/0!	#DIV/0!
VH10 GFP-DDB2 405 RO
time	CELL 1	CELL 2	CELL 3	CELL 4	CELL 5	CELL 6	CELL 7	CELL 8	CELL 9	CELL 10	CELL 11	CELL 12	CELL 13	CELL 14	CELL 15	CELL 16	CELL 17	CELL 18	CELL 19	CELL 20	CELL 21	CELL 22	CELL 23	CELL 24	CELL 25	CELL 26	CELL 27	CELL 28	CELL 29	CELL 30	CELL 31	CELL 32	CELL 33	CELL 34	CELL 35	CELL 36	CELL 37	CELL 38	CELL 39	CELL 40	CELL 41	CELL 42	CELL 43	CELL 44	CELL 45	CELL 46	CELL 47	CELL 48	CELL 49
0	107.476	103.753	103.167	97.8179	96.4984	102.117	96.6741	95.7757	101.886	98.2893	104.267	107.651	102.08	97.4899	103.215	107.942	102.435	101.33	101.911	96.4183	102.082	98.7452	98.1879	96.7307	103.171	101.469	100.588	100.677	103.869	107.527	#DIV/0!	#DIV/0!	#DIV/0!	#DIV/0!	#DIV/0!	#DIV/0!	#DIV/0!	#DIV/0!	#DIV/0!	#DIV/0!	#DIV/0!	#DIV/0!	#DIV/0!	#DIV/0!	#DIV/0!	#DIV/0!	#DIV/0!	#DIV/0!	#DIV/0!
2.59	95.4072	98.5608	101.589	101.485	102.816	103.857	102.985	102.153	100.514	99.6419	89.0459	103.117	98.8549	103.626	100.687	98.5753	101.173	98.4948	97.4094	98.9915	101.068	99.7007	101.549	102.895	99.0251	99.9428	98.7567	100.872	100.963	97.6577	#DIV/0!	#DIV/0!	#DIV/0!	#DIV/0!	#DIV/0!	#DIV/0!	#DIV/0!	#DIV/0!	#DIV/0!	#DIV/0!	#DIV/0!	#DIV/0!	#DIV/0!	#DIV/0!	#DIV/0!	#DIV/0!	#DIV/0!	#DIV/0!	#DIV/0!
5.17	99.2565	102.433	98.4765	99.2973	94.972	97.2369	95.6654	99.9617	102.434	102.331	99.6836	95.6066	100.888	95.6348	95.1824	95.0187	98.9671	98.8948	103.707	101.887	98.4378	100.91	95.5198	99.3997	97.9177	103.787	99.5909	102.146	102.005	101.291	#DIV/0!	#DIV/0!	#DIV/0!	#DIV/0!	#DIV/0!	#DIV/0!	#DIV/0!	#DIV/0!	#DIV/0!	#DIV/0!	#DIV/0!	#DIV/0!	#DIV/0!	#DIV/0!	#DIV/0!	#DIV/0!	#DIV/0!	#DIV/0!	#DIV/0!
7.75	101.678	97.5793	98.9718	98.8482	100.38	102.831	103.967	100.361	96.6564	96.0137	105.552	95.5673	100.181	102.406	99.8546	99.227	101.702	99.0311	99.9209	98.1769	97.5764	101.402	103.775	100.739	98.109	94.2668	100.585	98.7918	97.0356	97.0692	#DIV/0!	#DIV/0!	#DIV/0!	#DIV/0!	#DIV/0!	#DIV/0!	#DIV/0!	#DIV/0!	#DIV/0!	#DIV/0!	#DIV/0!	#DIV/0!	#DIV/0!	#DIV/0!	#DIV/0!	#DIV/0!	#DIV/0!	#DIV/0!	#DIV/0!
10.345	96.1822	97.6741	97.7954	102.552	105.333	93.958	100.709	101.749	98.5096	103.724	101.452	98.0579	97.9955	100.843	101.061	99.2371	95.7232	102.249	97.0515	104.527	100.836	99.2424	100.969	100.236	101.777	100.535	100.479	97.5128	96.1271	96.455	#DIV/0!	#DIV/0!	#DIV/0!	#DIV/0!	#DIV/0!	#DIV/0!	#DIV/0!	#DIV/0!	#DIV/0!	#DIV/0!	#DIV/0!	#DIV/0!	#DIV/0!	#DIV/0!	#DIV/0!	#DIV/0!	#DIV/0!	#DIV/0!	#DIV/0!
12.945	0	0	0	0	0	0	0	0	0	0	0	0	0	0	0	0	0	0	0	0	0	0	0	0	0	0	0	0	0	0	#DIV/0!	#DIV/0!	#DIV/0!	#DIV/0!	#DIV/0!	#DIV/0!	#DIV/0!	#DIV/0!	#DIV/0!	#DIV/0!	#DIV/0!	#DIV/0!	#DIV/0!	#DIV/0!	#DIV/0!	#DIV/0!	#DIV/0!	#DIV/0!	#DIV/0!
15.545	229.885	175.158	192.499	142.287	182.212	233.044	232.487	209.716	196.837	296.968	142.738	127.968	176.768	127.428	139.813	146.044	181.64	132.538	164.04	125.708	179.248	195.248	235.016	186.314	219.561	210.537	195.203	193.809	184.867	208.801	#DIV/0!	#DIV/0!	#DIV/0!	#DIV/0!	#DIV/0!	#DIV/0!	#DIV/0!	#DIV/0!	#DIV/0!	#DIV/0!	#DIV/0!	#DIV/0!	#DIV/0!	#DIV/0!	#DIV/0!	#DIV/0!	#DIV/0!	#DIV/0!	#DIV/0!
18.125	313.128	248.649	252.197	173.534	259.358	309.755	294.16	297.295	241.318	370.162	154.257	145.457	186.795	142.733	164.065	175.927	208.65	139.752	196.005	135.734	226.398	245.561	313.103	284.123	296.7	295.686	249.336	261.825	230.208	262.692	#DIV/0!	#DIV/0!	#DIV/0!	#DIV/0!	#DIV/0!	#DIV/0!	#DIV/0!	#DIV/0!	#DIV/0!	#DIV/0!	#DIV/0!	#DIV/0!	#DIV/0!	#DIV/0!	#DIV/0!	#DIV/0!	#DIV/0!	#DIV/0!	#DIV/0!
20.705	346.025	275.31	299.917	195.53	308.685	345.559	333.894	330.346	274.533	392.274	180.432	166.819	202.308	158.451	173.219	196.949	227.292	151.507	214.409	146.941	256.485	280.056	351.718	337.147	351.072	338.377	276.125	301.394	251.917	296.513	#DIV/0!	#DIV/0!	#DIV/0!	#DIV/0!	#DIV/0!	#DIV/0!	#DIV/0!	#DIV/0!	#DIV/0!	#DIV/0!	#DIV/0!	#DIV/0!	#DIV/0!	#DIV/0!	#DIV/0!	#DIV/0!	#DIV/0!	#DIV/0!	#DIV/0!
23.285	368.383	300.26	340.83	212.229	356.461	375.471	378.127	369.266	295.164	397.191	190.203	176.922	217.705	169.833	187.547	214.964	240.96	159.306	236.579	156.886	286.092	303.967	372.124	378.74	364.512	359.987	290.351	332.324	270.086	321.881	#DIV/0!	#DIV/0!	#DIV/0!	#DIV/0!	#DIV/0!	#DIV/0!	#DIV/0!	#DIV/0!	#DIV/0!	#DIV/0!	#DIV/0!	#DIV/0!	#DIV/0!	#DIV/0!	#DIV/0!	#DIV/0!	#DIV/0!	#DIV/0!	#DIV/0!
25.865	372.401	326.896	361.328	228.019	373.128	400.157	405.429	391.415	307.437	411.696	206.587	182.241	221.244	179.243	195.79	230.858	248.677	172.749	232.253	163.906	310.184	317.982	387.41	384.277	384.901	365.691	304.648	342.477	283.218	335.417	#DIV/0!	#DIV/0!	#DIV/0!	#DIV/0!	#DIV/0!	#DIV/0!	#DIV/0!	#DIV/0!	#DIV/0!	#DIV/0!	#DIV/0!	#DIV/0!	#DIV/0!	#DIV/0!	#DIV/0!	#DIV/0!	#DIV/0!	#DIV/0!	#DIV/0!
28.445	375.9	340.921	401.629	245	398.972	406.957	453.085	397.371	312.585	428.66	206.447	199.478	230.518	204.877	219.209	240.932	258.727	171.712	248.408	165.454	316.112	340.446	389.381	398.121	378.169	375.493	312.247	362.25	287.166	344.928	#DIV/0!	#DIV/0!	#DIV/0!	#DIV/0!	#DIV/0!	#DIV/0!	#DIV/0!	#DIV/0!	#DIV/0!	#DIV/0!	#DIV/0!	#DIV/0!	#DIV/0!	#DIV/0!	#DIV/0!	#DIV/0!	#DIV/0!	#DIV/0!	#DIV/0!
31.025	377.583	332.587	411.857	243.508	424.791	398.008	459.999	408.356	313.137	445.226	222.229	201.985	238.106	195.856	213.241	261.387	258.89	186.588	247.975	167.342	319.583	344.726	398.677	400.239	394.687	370.715	316.694	354.474	295.983	349.108	#DIV/0!	#DIV/0!	#DIV/0!	#DIV/0!	#DIV/0!	#DIV/0!	#DIV/0!	#DIV/0!	#DIV/0!	#DIV/0!	#DIV/0!	#DIV/0!	#DIV/0!	#DIV/0!	#DIV/0!	#DIV/0!	#DIV/0!	#DIV/0!	#DIV/0!
33.605	386.15	340.158	420.591	248.614	433.445	408.149	496.612	408.727	319.407	445.091	229.715	210.014	245.601	209.293	227.832	265.646	268.283	179.744	255.384	167.823	323.64	346.164	387.199	390.508	398.595	370.135	322.696	362.232	314.94	347.854	#DIV/0!	#DIV/0!	#DIV/0!	#DIV/0!	#DIV/0!	#DIV/0!	#DIV/0!	#DIV/0!	#DIV/0!	#DIV/0!	#DIV/0!	#DIV/0!	#DIV/0!	#DIV/0!	#DIV/0!	#DIV/0!	#DIV/0!	#DIV/0!	#DIV/0!
36.185	382.553	338.88	432.599	248.036	451.196	419.005	513.897	404.082	329.012	454.607	228.842	210.108	249.404	211.046	230.013	275.816	267.034	187.832	257.619	174.413	326.512	362.914	395.336	384.173	409.654	370.022	313.012	366.653	324.131	362.406	#DIV/0!	#DIV/0!	#DIV/0!	#DIV/0!	#DIV/0!	#DIV/0!	#DIV/0!	#DIV/0!	#DIV/0!	#DIV/0!	#DIV/0!	#DIV/0!	#DIV/0!	#DIV/0!	#DIV/0!	#DIV/0!	#DIV/0!	#DIV/0!	#DIV/0!
38.765	396.145	340.909	431.528	247.22	465.763	407.727	504.854	413.902	325.441	461.41	232.656	230.323	253.586	220.6	234.19	271.35	272.708	187.894	265.675	184.017	329.509	363.314	400.667	411.362	405.511	371.202	320.934	360.546	311.446	349.022	#DIV/0!	#DIV/0!	#DIV/0!	#DIV/0!	#DIV/0!	#DIV/0!	#DIV/0!	#DIV/0!	#DIV/0!	#DIV/0!	#DIV/0!	#DIV/0!	#DIV/0!	#DIV/0!	#DIV/0!	#DIV/0!	#DIV/0!	#DIV/0!	#DIV/0!
41.345	387.845	342.678	432.761	244.377	465.664	405.349	519.759	415.367	324.21	448.997	232.311	233.647	256.012	228.29	233.294	278.13	280.078	188.668	266.272	185.721	328.167	371.313	405.32	416.102	401.262	374.177	305.153	358.802	333.082	356.657	#DIV/0!	#DIV/0!	#DIV/0!	#DIV/0!	#DIV/0!	#DIV/0!	#DIV/0!	#DIV/0!	#DIV/0!	#DIV/0!	#DIV/0!	#DIV/0!	#DIV/0!	#DIV/0!	#DIV/0!	#DIV/0!	#DIV/0!	#DIV/0!	#DIV/0!
43.925	385.472	333.927	438.163	244.734	467.427	412.225	509.095	409.143	319.796	449.666	249.655	239.586	258.364	230.544	233.437	287.319	278.456	191.27	268.124	181.4	326.36	372.176	397.198	414.169	405.029	357.414	326.537	354.187	336.996	367.805	#DIV/0!	#DIV/0!	#DIV/0!	#DIV/0!	#DIV/0!	#DIV/0!	#DIV/0!	#DIV/0!	#DIV/0!	#DIV/0!	#DIV/0!	#DIV/0!	#DIV/0!	#DIV/0!	#DIV/0!	#DIV/0!	#DIV/0!	#DIV/0!	#DIV/0!
46.505	382.75	328.855	440.847	246.604	470.698	405.772	518.293	409.498	318.848	440.571	242.894	241.723	269.87	235.418	245.947	284.819	288.988	193.763	268.764	189.73	327.842	355.304	402.873	408.246	408.708	360.55	325.177	363.485	330.938	360.572	#DIV/0!	#DIV/0!	#DIV/0!	#DIV/0!	#DIV/0!	#DIV/0!	#DIV/0!	#DIV/0!	#DIV/0!	#DIV/0!	#DIV/0!	#DIV/0!	#DIV/0!	#DIV/0!	#DIV/0!	#DIV/0!	#DIV/0!	#DIV/0!	#DIV/0!
49.085	373.989	332.364	435.531	247.444	463.171	412.302	541.182	403.749	320.546	451.703	241.892	257.491	272.735	243.665	235.249	291.093	283.077	192.308	287.211	192.607	331.49	362.841	400.426	405.022	401.729	369.519	314.249	361.347	331.986	352.315	#DIV/0!	#DIV/0!	#DIV/0!	#DIV/0!	#DIV/0!	#DIV/0!	#DIV/0!	#DIV/0!	#DIV/0!	#DIV/0!	#DIV/0!	#DIV/0!	#DIV/0!	#DIV/0!	#DIV/0!	#DIV/0!	#DIV/0!	#DIV/0!	#DIV/0!
51.665	376.475	332.81	437.853	242.097	451.869	411.137	533.242	394.24	314.077	428.604	252.255	251.795	267.31	246.025	238.783	292.361	293.644	191.305	272.349	195.254	327.96	372.532	390.231	410.664	399.79	359.926	326.226	353.594	337.11	351.402	#DIV/0!	#DIV/0!	#DIV/0!	#DIV/0!	#DIV/0!	#DIV/0!	#DIV/0!	#DIV/0!	#DIV/0!	#DIV/0!	#DIV/0!	#DIV/0!	#DIV/0!	#DIV/0!	#DIV/0!	#DIV/0!	#DIV/0!	#DIV/0!	#DIV/0!
54.245	385.98	328.145	441.76	245.479	466.779	400.593	540.104	392.295	320.981	456.827	249.724	251.096	274.269	255.352	253.679	288.082	283.797	192.312	283.858	191.3	329.408	376.062	395.282	399.256	394.25	359.552	323.063	341.113	335.901	349.662	#DIV/0!	#DIV/0!	#DIV/0!	#DIV/0!	#DIV/0!	#DIV/0!	#DIV/0!	#DIV/0!	#DIV/0!	#DIV/0!	#DIV/0!	#DIV/0!	#DIV/0!	#DIV/0!	#DIV/0!	#DIV/0!	#DIV/0!	#DIV/0!	#DIV/0!
56.83	378.224	331.952	437.937	243.907	463.364	405.065	534.759	383.775	316.078	442.234	257.877	251.842	274.893	258.696	248.28	296.251	269.667	190.206	275.074	200.13	322.188	371.089	384.339	407.111	394.757	354.439	324.539	342.463	332.754	366.253	#DIV/0!	#DIV/0!	#DIV/0!	#DIV/0!	#DIV/0!	#DIV/0!	#DIV/0!	#DIV/0!	#DIV/0!	#DIV/0!	#DIV/0!	#DIV/0!	#DIV/0!	#DIV/0!	#DIV/0!	#DIV/0!	#DIV/0!	#DIV/0!	#DIV/0!
59.41	372.457	320.133	433.857	240.105	463.956	396.434	547.811	411.891	309.768	453.533	266.696	256.886	275.045	267.708	245.615	289.628	279.786	196.655	279.068	199.194	320.98	365.269	384.511	402.471	402.693	355.824	311.594	348.455	347.363	362.082	#DIV/0!	#DIV/0!	#DIV/0!	#DIV/0!	#DIV/0!	#DIV/0!	#DIV/0!	#DIV/0!	#DIV/0!	#DIV/0!	#DIV/0!	#DIV/0!	#DIV/0!	#DIV/0!	#DIV/0!	#DIV/0!	#DIV/0!	#DIV/0!	#DIV/0!
61.995	376.278	323.345	430.716	242.594	453.421	389.46	537.639	392.907	315.262	450.199	261.841	254.254	271.353	263.946	253.985	288.072	276.963	197.605	280.323	201.43	320.626	364.932	383.288	393.306	395.743	349.009	317.049	353.784	339.828	360.154	#DIV/0!	#DIV/0!	#DIV/0!	#DIV/0!	#DIV/0!	#DIV/0!	#DIV/0!	#DIV/0!	#DIV/0!	#DIV/0!	#DIV/0!	#DIV/0!	#DIV/0!	#DIV/0!	#DIV/0!	#DIV/0!	#DIV/0!	#DIV/0!	#DIV/0!
64.58	372.623	324.648	437.586	242.224	463.059	400.926	533.828	396.186	307.627	451.536	266.191	261.969	282.892	272.619	244.946	294.19	289.328	199.851	285.19	199.46	322.53	368.34	374.674	400.71	395.166	354.21	312.708	348.734	345.833	369.46	#DIV/0!	#DIV/0!	#DIV/0!	#DIV/0!	#DIV/0!	#DIV/0!	#DIV/0!	#DIV/0!	#DIV/0!	#DIV/0!	#DIV/0!	#DIV/0!	#DIV/0!	#DIV/0!	#DIV/0!	#DIV/0!	#DIV/0!	#DIV/0!	#DIV/0!
67.16	375.12	321.407	439.637	232.272	455.975	386.285	539.371	388.863	306.637	449.077	266.985	263.282	267.592	274.238	250.324	295.281	284.923	192.44	276.211	201.115	318.603	366.57	382.069	394.474	392.359	336.989	310.887	350.566	333.269	356	#DIV/0!	#DIV/0!	#DIV/0!	#DIV/0!	#DIV/0!	#DIV/0!	#DIV/0!	#DIV/0!	#DIV/0!	#DIV/0!	#DIV/0!	#DIV/0!	#DIV/0!	#DIV/0!	#DIV/0!	#DIV/0!	#DIV/0!	#DIV/0!	#DIV/0!
69.755	365.34	304.12	428.198	234.531	436.044	379.201	537.777	387.688	306.769	439.648	270.008	268.137	281.884	275.193	250.587	293.503	284.021	208.499	283.877	198.435	320.845	360.915	364.734	385.612	387.274	350.728	313.44	345.756	340.763	355.633	#DIV/0!	#DIV/0!	#DIV/0!	#DIV/0!	#DIV/0!	#DIV/0!	#DIV/0!	#DIV/0!	#DIV/0!	#DIV/0!	#DIV/0!	#DIV/0!	#DIV/0!	#DIV/0!	#DIV/0!	#DIV/0!	#DIV/0!	#DIV/0!	#DIV/0!
72.335	376.075	309.221	429.528	232.811	442.118	380.199	533.707	394.59	305.697	452.586	276.86	257.114	279.44	276.886	248.665	290.335	282.901	199.029	284.863	199.805	311.282	357.8	358.43	382.121	389.975	346.823	309.61	345.322	340.677	366.466	#DIV/0!	#DIV/0!	#DIV/0!	#DIV/0!	#DIV/0!	#DIV/0!	#DIV/0!	#DIV/0!	#DIV/0!	#DIV/0!	#DIV/0!	#DIV/0!	#DIV/0!	#DIV/0!	#DIV/0!	#DIV/0!	#DIV/0!	#DIV/0!	#DIV/0!
74.915	384.687	305.769	429.442	236.343	453.863	385.038	544.561	387.617	306.318	449.769	266.864	261.317	288.243	273.032	246.242	290.26	278.544	199.698	276.475	200.064	313.503	352.745	361.265	382.834	381.546	349.649	307.477	343.76	335.199	343.418	#DIV/0!	#DIV/0!	#DIV/0!	#DIV/0!	#DIV/0!	#DIV/0!	#DIV/0!	#DIV/0!	#DIV/0!	#DIV/0!	#DIV/0!	#DIV/0!	#DIV/0!	#DIV/0!	#DIV/0!	#DIV/0!	#DIV/0!	#DIV/0!	#DIV/0!
77.495	379.53	295.691	426.256	233.255	450.586	386.764	525.242	382.043	305.203	432.806	264.196	263.674	271.381	277.22	257.856	282.303	273.807	205.342	271.527	198.087	309.787	348.655	361.059	369.237	387.962	343.808	307.118	346.353	325.48	344.877	#DIV/0!	#DIV/0!	#DIV/0!	#DIV/0!	#DIV/0!	#DIV/0!	#DIV/0!	#DIV/0!	#DIV/0!	#DIV/0!	#DIV/0!	#DIV/0!	#DIV/0!	#DIV/0!	#DIV/0!	#DIV/0!	#DIV/0!	#DIV/0!	#DIV/0!
80.075	382.669	298.792	419.183	230.996	440.324	387.665	517.897	372.425	303.377	436.02	271.965	264.319	276.797	278.788	257.572	286.178	286.959	198.212	267.684	198.52	312.975	350.22	359.025	383.522	382.113	341.916	294.188	339.697	334.444	360.154	#DIV/0!	#DIV/0!	#DIV/0!	#DIV/0!	#DIV/0!	#DIV/0!	#DIV/0!	#DIV/0!	#DIV/0!	#DIV/0!	#DIV/0!	#DIV/0!	#DIV/0!	#DIV/0!	#DIV/0!	#DIV/0!	#DIV/0!	#DIV/0!	#DIV/0!
82.675	373.742	300.916	422.113	228.558	443.115	385.038	531.009	381.409	296.24	434.039	270.669	262.637	283.081	275.226	247.49	285.784	297.953	197.649	264.451	199.99	306.371	345.642	359.143	388.856	381.274	344.738	309.639	340.273	335.68	340.595	#DIV/0!	#DIV/0!	#DIV/0!	#DIV/0!	#DIV/0!	#DIV/0!	#DIV/0!	#DIV/0!	#DIV/0!	#DIV/0!	#DIV/0!	#DIV/0!	#DIV/0!	#DIV/0!	#DIV/0!	#DIV/0!	#DIV/0!	#DIV/0!	#DIV/0!
85.255	363.807	284.313	432.189	230.209	431.988	378.168	534.63	389.327	301.166	431.684	270.851	263.659	281.274	283.083	256.366	289.573	278.3	195.31	260.671	197.735	310.623	343.088	363.427	378.108	378.007	332.025	310.575	337.781	333.082	345.602	#DIV/0!	#DIV/0!	#DIV/0!	#DIV/0!	#DIV/0!	#DIV/0!	#DIV/0!	#DIV/0!	#DIV/0!	#DIV/0!	#DIV/0!	#DIV/0!	#DIV/0!	#DIV/0!	#DIV/0!	#DIV/0!	#DIV/0!	#DIV/0!	#DIV/0!
87.835	364.708	293.95	419.811	231.292	436.717	378.736	543.656	375.337	291.139	427.467	274.021	258.866	277.069	272.021	250.155	287.931	289.368	195.011	275.922	194.21	303.483	345.481	358.47	375.33	372.451	334.851	300.318	343.455	323.463	343.598	#DIV/0!	#DIV/0!	#DIV/0!	#DIV/0!	#DIV/0!	#DIV/0!	#DIV/0!	#DIV/0!	#DIV/0!	#DIV/0!	#DIV/0!	#DIV/0!	#DIV/0!	#DIV/0!	#DIV/0!	#DIV/0!	#DIV/0!	#DIV/0!	#DIV/0!
90.415	365.936	281.401	424.127	226.983	422.324	373.648	534.087	371.381	290.144	412.786	276.587	270.172	271.048	274.428	254.138	296.044	277.159	199.513	269.838	199.046	313.566	336.648	349.979	379.177	367.334	329.912	300.14	339.396	326.582	339.972	#DIV/0!	#DIV/0!	#DIV/0!	#DIV/0!	#DIV/0!	#DIV/0!	#DIV/0!	#DIV/0!	#DIV/0!	#DIV/0!	#DIV/0!	#DIV/0!	#DIV/0!	#DIV/0!	#DIV/0!	#DIV/0!	#DIV/0!	#DIV/0!	#DIV/0!
92.995	361.93	273.187	431.534	223.124	423.757	369.863	522.354	362.441	291.958	426.639	277.346	258.497	281.071	276.817	247.337	281.383	270.366	200.089	263.189	190.097	305.603	335.941	340.982	381.167	371.716	327.967	306.886	332.236	319.649	339.708	#DIV/0!	#DIV/0!	#DIV/0!	#DIV/0!	#DIV/0!	#DIV/0!	#DIV/0!	#DIV/0!	#DIV/0!	#DIV/0!	#DIV/0!	#DIV/0!	#DIV/0!	#DIV/0!	#DIV/0!	#DIV/0!	#DIV/0!	#DIV/0!	#DIV/0!
95.575	370.857	283.212	414.757	226.5	439.514	365.337	540.483	370.375	284.716	431.501	273.15	269.991	270.776	283.468	251.414	284.475	283.451	194.945	268.494	198.849	306.447	329.745	338.953	371.122	366.344	327.162	301.087	334.311	321.76	341.508	#DIV/0!	#DIV/0!	#DIV/0!	#DIV/0!	#DIV/0!	#DIV/0!	#DIV/0!	#DIV/0!	#DIV/0!	#DIV/0!	#DIV/0!	#DIV/0!	#DIV/0!	#DIV/0!	#DIV/0!	#DIV/0!	#DIV/0!	#DIV/0!	#DIV/0!
98.16	368.817	261.318	424.178	225.089	424.53	368.338	518.293	359.856	292.09	423.592	283.484	268.64	279.851	284.075	252.884	281.727	279.738	188.452	265.631	194.94	301.558	326.635	336.319	373.882	368.231	323.575	301.402	329.412	309.676	340.203	#DIV/0!	#DIV/0!	#DIV/0!	#DIV/0!	#DIV/0!	#DIV/0!	#DIV/0!	#DIV/0!	#DIV/0!	#DIV/0!	#DIV/0!	#DIV/0!	#DIV/0!	#DIV/0!	#DIV/0!	#DIV/0!	#DIV/0!	#DIV/0!	#DIV/0!
100.74	373.497	272.419	419.094	217.539	414.486	350.8	513.457	358.506	291.993	414.601	282.274	269.315	276.824	282.953	250.15	289.669	277.282	192.343	264.501	201.674	296.394	329.677	330.708	363.063	368.18	327.975	304.199	328.293	319.255	336.253	#DIV/0!	#DIV/0!	#DIV/0!	#DIV/0!	#DIV/0!	#DIV/0!	#DIV/0!	#DIV/0!	#DIV/0!	#DIV/0!	#DIV/0!	#DIV/0!	#DIV/0!	#DIV/0!	#DIV/0!	#DIV/0!	#DIV/0!	#DIV/0!	#DIV/0!
103.33	364.398	262.852	417.673	213.188	416.467	363.5	527.776	363.577	288.928	416.24	285.352	271.115	280.489	284.251	247.917	271.39	272.504	196.299	265.958	193.784	302.588	316.998	324.703	372.585	367.466	323.728	301.01	330.196	317.291	328.414	#DIV/0!	#DIV/0!	#DIV/0!	#DIV/0!	#DIV/0!	#DIV/0!	#DIV/0!	#DIV/0!	#DIV/0!	#DIV/0!	#DIV/0!	#DIV/0!	#DIV/0!	#DIV/0!	#DIV/0!	#DIV/0!	#DIV/0!	#DIV/0!	#DIV/0!
105.91	361.575	261.306	410.496	214.865	427.981	366.889	525	363.561	285.249	416.12	273.565	276.732	276.362	284.154	231.261	262.943	271.981	196.04	272.004	195.647	293.194	307.253	325.529	356.419	358.581	323.893	287.594	331.448	306.503	336.765	#DIV/0!	#DIV/0!	#DIV/0!	#DIV/0!	#DIV/0!	#DIV/0!	#DIV/0!	#DIV/0!	#DIV/0!	#DIV/0!	#DIV/0!	#DIV/0!	#DIV/0!	#DIV/0!	#DIV/0!	#DIV/0!	#DIV/0!	#DIV/0!	#DIV/0!
108.49	365.494	252.46	413.456	214.971	412.947	351.639	509.086	363.889	287.7	415.595	276.128	277.848	271.94	283.05	234.89	269.935	284.584	199.144	266.221	194.566	289.432	314.999	314.38	357.848	357.945	325.508	292.487	319.433	307.539	343.529	#DIV/0!	#DIV/0!	#DIV/0!	#DIV/0!	#DIV/0!	#DIV/0!	#DIV/0!	#DIV/0!	#DIV/0!	#DIV/0!	#DIV/0!	#DIV/0!	#DIV/0!	#DIV/0!	#DIV/0!	#DIV/0!	#DIV/0!	#DIV/0!	#DIV/0!
111.085	356.893	245.668	399.723	210.942	424.81	346.086	518.483	348.407	288.155	417.592	276.43	265.128	278.978	291.649	240.742	276.922	266.152	198.102	273.674	195.21	284.804	297.191	318.257	356.485	359.383	327.629	296.705	319.981	301.808	329.626	#DIV/0!	#DIV/0!	#DIV/0!	#DIV/0!	#DIV/0!	#DIV/0!	#DIV/0!	#DIV/0!	#DIV/0!	#DIV/0!	#DIV/0!	#DIV/0!	#DIV/0!	#DIV/0!	#DIV/0!	#DIV/0!	#DIV/0!	#DIV/0!	#DIV/0!
113.665	360.073	241.965	412.377	211.154	412.162	358.405	518.905	361.113	285.319	404.225	277.854	280.487	264.602	293.091	239.315	269.309	271.276	195.231	266.698	196.483	280.29	298.049	315.677	363.543	359.692	323.982	294.993	331.156	305.628	337.516	#DIV/0!	#DIV/0!	#DIV/0!	#DIV/0!	#DIV/0!	#DIV/0!	#DIV/0!	#DIV/0!	#DIV/0!	#DIV/0!	#DIV/0!	#DIV/0!	#DIV/0!	#DIV/0!	#DIV/0!	#DIV/0!	#DIV/0!	#DIV/0!	#DIV/0!
116.245	353.857	242.146	403.855	208.287	410.006	360.449	501.181	350.287	285.458	401.384	266.089	259.526	272.351	287.057	227.943	273.901	267.903	201.307	266.862	192.618	282.283	292.472	311.363	354.69	361.848	314.775	295.516	331.275	298.989	314.784	#DIV/0!	#DIV/0!	#DIV/0!	#DIV/0!	#DIV/0!	#DIV/0!	#DIV/0!	#DIV/0!	#DIV/0!	#DIV/0!	#DIV/0!	#DIV/0!	#DIV/0!	#DIV/0!	#DIV/0!	#DIV/0!	#DIV/0!	#DIV/0!	#DIV/0!
XPC-GFP 405 RO
time	CELL 1	CELL 2	CELL 3	CELL 4	CELL 5	CELL 6	CELL 7	CELL 8	CELL 9	CELL 10	CELL 11	CELL 12	CELL 13	CELL 14	CELL 15	CELL 16	CELL 17	CELL 18	CELL 19	CELL 20	CELL 21	CELL 22	CELL 23	CELL 24	CELL 25	CELL 26	CELL 27	CELL 28	CELL 29	CELL 30	CELL 31	CELL 32	CELL 33	CELL 34	CELL 35	CELL 36	CELL 37	CELL 38	CELL 39	CELL 40	CELL 41	CELL 42	CELL 43	CELL 44	CELL 45	CELL 46	CELL 47	CELL 48	CELL 49
0	104.524	102.451	100.862	105.898	103.125	103.14	105.521	99.2489	98.6609	108.919	103.855	97.8007	105.471	99.2458	103.624	102.141	101.595	103.198	102.987	105.403	109.172	102.23	100.67	102.532	109.323	102.512	102.535	100.57	103.376	105.751	#DIV/0!	#DIV/0!	#DIV/0!	#DIV/0!	#DIV/0!	#DIV/0!	#DIV/0!	#DIV/0!	#DIV/0!	#DIV/0!	#DIV/0!	#DIV/0!	#DIV/0!	#DIV/0!	#DIV/0!	#DIV/0!	#DIV/0!	#DIV/0!	#DIV/0!
2.59	102.377	103.818	101.511	97.6285	100.646	94.7579	97.1976	100.749	109.267	95.4237	100.043	99.4686	101.201	98.7237	105.757	97.6431	101.897	101.244	95.2816	104.752	100.319	96.4623	102.524	101.971	93.5327	95.71	96.5877	102.042	97.7093	98.2995	#DIV/0!	#DIV/0!	#DIV/0!	#DIV/0!	#DIV/0!	#DIV/0!	#DIV/0!	#DIV/0!	#DIV/0!	#DIV/0!	#DIV/0!	#DIV/0!	#DIV/0!	#DIV/0!	#DIV/0!	#DIV/0!	#DIV/0!	#DIV/0!	#DIV/0!
5.17	96.8626	97.0738	102.49	101.176	102.328	104.674	95.2109	103.231	100.329	97.7649	98.2512	102.577	99.4661	99.4456	100.048	100.034	99.0326	101.513	99.2212	99.5259	94.9681	100.184	97.869	98.6862	98.9168	102.524	99.298	103.881	104.021	100.961	#DIV/0!	#DIV/0!	#DIV/0!	#DIV/0!	#DIV/0!	#DIV/0!	#DIV/0!	#DIV/0!	#DIV/0!	#DIV/0!	#DIV/0!	#DIV/0!	#DIV/0!	#DIV/0!	#DIV/0!	#DIV/0!	#DIV/0!	#DIV/0!	#DIV/0!
7.75	96.5324	98.0663	101.243	97.1195	97.8541	98.4648	104.475	101.536	101.383	94.8871	100.009	100.257	97.6008	100.751	97.1784	100.724	98.4699	98.6859	103.999	94.3466	97.7436	102.368	102.047	92.853	101.862	103.124	103.383	101.876	100.367	96.4472	#DIV/0!	#DIV/0!	#DIV/0!	#DIV/0!	#DIV/0!	#DIV/0!	#DIV/0!	#DIV/0!	#DIV/0!	#DIV/0!	#DIV/0!	#DIV/0!	#DIV/0!	#DIV/0!	#DIV/0!	#DIV/0!	#DIV/0!	#DIV/0!	#DIV/0!
10.33	99.7043	98.5911	93.8944	98.1778	96.0469	98.9626	97.5964	95.2348	90.3604	103.006	97.8421	99.8969	96.2607	101.834	93.392	99.4585	99.0058	95.3593	98.5111	95.972	97.7969	98.7558	96.8904	103.958	96.3656	96.1299	98.1964	91.6314	94.5269	98.5415	#DIV/0!	#DIV/0!	#DIV/0!	#DIV/0!	#DIV/0!	#DIV/0!	#DIV/0!	#DIV/0!	#DIV/0!	#DIV/0!	#DIV/0!	#DIV/0!	#DIV/0!	#DIV/0!	#DIV/0!	#DIV/0!	#DIV/0!	#DIV/0!	#DIV/0!
12.931	0	0	0	0	0	0	0	0	0	0	0	0	0	0	0	0	0	0	0	0	0	0	0	0	0	0	0	0	0	0	#DIV/0!	#DIV/0!	#DIV/0!	#DIV/0!	#DIV/0!	#DIV/0!	#DIV/0!	#DIV/0!	#DIV/0!	#DIV/0!	#DIV/0!	#DIV/0!	#DIV/0!	#DIV/0!	#DIV/0!	#DIV/0!	#DIV/0!	#DIV/0!	#DIV/0!
15.53	119.669	136.469	97.6619	140.741	198.042	142.456	220.508	169.202	159.949	191.2	66.1951	84.4162	54.8107	131.495	85.1524	79.6022	94.4034	118.402	89.8577	93.8313	118.404	160.803	155.302	155.084	204.497	208.575	194.54	98.2711	114.931	177.141	#DIV/0!	#DIV/0!	#DIV/0!	#DIV/0!	#DIV/0!	#DIV/0!	#DIV/0!	#DIV/0!	#DIV/0!	#DIV/0!	#DIV/0!	#DIV/0!	#DIV/0!	#DIV/0!	#DIV/0!	#DIV/0!	#DIV/0!	#DIV/0!	#DIV/0!
18.11	146.861	177.221	132.062	175.195	229.221	178.052	253.228	231.631	190.591	242.074	66.9049	91.1293	62.161	144.758	88.9349	91.0833	106.841	125.824	98.9643	106.958	147.271	195.864	192.662	172.72	212.899	223.787	204.475	129.722	146.518	219.595	#DIV/0!	#DIV/0!	#DIV/0!	#DIV/0!	#DIV/0!	#DIV/0!	#DIV/0!	#DIV/0!	#DIV/0!	#DIV/0!	#DIV/0!	#DIV/0!	#DIV/0!	#DIV/0!	#DIV/0!	#DIV/0!	#DIV/0!	#DIV/0!	#DIV/0!
20.69	173.511	204.548	154.111	192.112	254.96	201.302	264.885	262.193	218.706	264.76	71.9201	97.8159	74.2149	157.695	91.3682	98.6615	114.88	128.538	111.221	113.904	172.65	243.065	217.623	190.561	213.986	242.55	220.991	156.465	173.609	243.283	#DIV/0!	#DIV/0!	#DIV/0!	#DIV/0!	#DIV/0!	#DIV/0!	#DIV/0!	#DIV/0!	#DIV/0!	#DIV/0!	#DIV/0!	#DIV/0!	#DIV/0!	#DIV/0!	#DIV/0!	#DIV/0!	#DIV/0!	#DIV/0!	#DIV/0!
23.27	183.849	230.061	182.868	212.225	278.553	219.07	289.486	294.659	242.835	281.941	79.759	103.244	79.2188	160.351	92.3742	102.489	119.502	139.165	117.676	118.273	194.449	253.763	240.382	198.29	233.019	248.788	238.481	170.278	185.838	265.92	#DIV/0!	#DIV/0!	#DIV/0!	#DIV/0!	#DIV/0!	#DIV/0!	#DIV/0!	#DIV/0!	#DIV/0!	#DIV/0!	#DIV/0!	#DIV/0!	#DIV/0!	#DIV/0!	#DIV/0!	#DIV/0!	#DIV/0!	#DIV/0!	#DIV/0!
25.85	205.092	246.421	202.94	222.082	291.68	250.427	300.172	325.133	255.71	310.952	84.5138	102.02	82.6893	174.38	102.517	109.877	130.526	145.653	124.962	121.121	204.22	277.466	253.783	220.637	250.942	253.323	233.216	179.152	192.198	282.049	#DIV/0!	#DIV/0!	#DIV/0!	#DIV/0!	#DIV/0!	#DIV/0!	#DIV/0!	#DIV/0!	#DIV/0!	#DIV/0!	#DIV/0!	#DIV/0!	#DIV/0!	#DIV/0!	#DIV/0!	#DIV/0!	#DIV/0!	#DIV/0!	#DIV/0!
28.43	204.412	260.988	214.802	233.481	304.913	251.941	304.168	347.195	278.236	315.396	84.6966	104.658	86.8853	177.404	97.1394	119.479	129.585	144.181	130.949	123.061	223.935	296.885	258.48	220.637	232.713	268.379	249.176	189.544	211.311	303.384	#DIV/0!	#DIV/0!	#DIV/0!	#DIV/0!	#DIV/0!	#DIV/0!	#DIV/0!	#DIV/0!	#DIV/0!	#DIV/0!	#DIV/0!	#DIV/0!	#DIV/0!	#DIV/0!	#DIV/0!	#DIV/0!	#DIV/0!	#DIV/0!	#DIV/0!
31.01	213.087	266.722	231.576	245.349	313.233	278.205	311.121	359.709	282.993	337.703	90.403	106.504	89.9765	177.616	96.4063	127.14	132.121	150.291	140.192	124.969	237.167	293.122	265.166	225.583	244.737	269.339	247.909	188.762	218.985	304.26	#DIV/0!	#DIV/0!	#DIV/0!	#DIV/0!	#DIV/0!	#DIV/0!	#DIV/0!	#DIV/0!	#DIV/0!	#DIV/0!	#DIV/0!	#DIV/0!	#DIV/0!	#DIV/0!	#DIV/0!	#DIV/0!	#DIV/0!	#DIV/0!	#DIV/0!
33.59	215.061	277.49	242.358	250.096	314.463	291.593	316.261	371.947	292.587	345.464	97.3027	110.063	94.8855	187.359	98.976	140.961	135.664	147.599	145.098	127.431	246.073	309.108	273.154	230.816	247.215	261.745	243.307	188.367	218.287	310.635	#DIV/0!	#DIV/0!	#DIV/0!	#DIV/0!	#DIV/0!	#DIV/0!	#DIV/0!	#DIV/0!	#DIV/0!	#DIV/0!	#DIV/0!	#DIV/0!	#DIV/0!	#DIV/0!	#DIV/0!	#DIV/0!	#DIV/0!	#DIV/0!	#DIV/0!
36.17	222.96	280.632	244.005	257.635	331.775	300.857	324.96	384.852	302.303	351.057	97.0982	109.984	96.835	185.413	99.5921	136.698	136.308	155.637	144.263	126.774	244.409	331.328	278.903	253.527	253.453	270.226	250.658	196.248	213.858	315.391	#DIV/0!	#DIV/0!	#DIV/0!	#DIV/0!	#DIV/0!	#DIV/0!	#DIV/0!	#DIV/0!	#DIV/0!	#DIV/0!	#DIV/0!	#DIV/0!	#DIV/0!	#DIV/0!	#DIV/0!	#DIV/0!	#DIV/0!	#DIV/0!	#DIV/0!
38.75	226.42	288.065	257.203	245.021	315.43	304.133	328.339	398.621	304.617	359.447	96.4379	111.625	100.873	187.102	102.579	144.801	136.087	149.822	146.873	126.22	251.624	328.211	289.839	256.243	252.736	266.448	264.736	190.05	217.098	308.165	#DIV/0!	#DIV/0!	#DIV/0!	#DIV/0!	#DIV/0!	#DIV/0!	#DIV/0!	#DIV/0!	#DIV/0!	#DIV/0!	#DIV/0!	#DIV/0!	#DIV/0!	#DIV/0!	#DIV/0!	#DIV/0!	#DIV/0!	#DIV/0!	#DIV/0!
41.33	232.334	291.089	264.174	254.278	327.966	313.054	321.152	407.878	309.811	370.557	101.695	112.015	102.496	187.543	107.083	149.444	137.771	156.714	153.049	129.495	259.192	326.879	293.332	268.91	257.299	267.563	261.694	187.99	219.366	313.631	#DIV/0!	#DIV/0!	#DIV/0!	#DIV/0!	#DIV/0!	#DIV/0!	#DIV/0!	#DIV/0!	#DIV/0!	#DIV/0!	#DIV/0!	#DIV/0!	#DIV/0!	#DIV/0!	#DIV/0!	#DIV/0!	#DIV/0!	#DIV/0!	#DIV/0!
43.91	225.617	292.76	265.134	258.607	325.444	328.292	319.549	407.821	318.989	360.417	107.739	112.895	106.044	192.365	112.651	144.352	141.65	153.149	155.999	130.231	263.419	330.6	287.485	265.709	263.15	281.923	259.745	189.461	216.828	325.421	#DIV/0!	#DIV/0!	#DIV/0!	#DIV/0!	#DIV/0!	#DIV/0!	#DIV/0!	#DIV/0!	#DIV/0!	#DIV/0!	#DIV/0!	#DIV/0!	#DIV/0!	#DIV/0!	#DIV/0!	#DIV/0!	#DIV/0!	#DIV/0!	#DIV/0!
46.506	231.347	292.728	266.268	263.077	312.813	326.267	336.986	411.533	324.514	356.58	114.267	119.195	106.781	189.284	111.606	152.55	136.217	156.306	157.733	128.485	261.781	344.595	294.47	270.776	269.082	263.712	270.391	194.933	214.031	323.66	#DIV/0!	#DIV/0!	#DIV/0!	#DIV/0!	#DIV/0!	#DIV/0!	#DIV/0!	#DIV/0!	#DIV/0!	#DIV/0!	#DIV/0!	#DIV/0!	#DIV/0!	#DIV/0!	#DIV/0!	#DIV/0!	#DIV/0!	#DIV/0!	#DIV/0!
49.086	241.504	298.037	266.408	259.081	318.592	314.884	320.987	409.661	333.067	358.574	115.916	116.318	105.799	192.449	109.887	156.94	139.302	155.203	173.29	132.751	258.08	345.94	295.589	288.314	260.148	269.531	259.335	189.967	214.989	322.692	#DIV/0!	#DIV/0!	#DIV/0!	#DIV/0!	#DIV/0!	#DIV/0!	#DIV/0!	#DIV/0!	#DIV/0!	#DIV/0!	#DIV/0!	#DIV/0!	#DIV/0!	#DIV/0!	#DIV/0!	#DIV/0!	#DIV/0!	#DIV/0!	#DIV/0!
51.665	227.526	304.135	279.57	261.989	317.381	319.082	336.105	422.517	336.26	371.75	115.417	119.464	107.953	201.473	103.39	164.48	145.965	154.504	164.49	128.491	264.144	338.648	299.204	275.919	263.762	290.741	270.245	194.767	218.427	324.436	#DIV/0!	#DIV/0!	#DIV/0!	#DIV/0!	#DIV/0!	#DIV/0!	#DIV/0!	#DIV/0!	#DIV/0!	#DIV/0!	#DIV/0!	#DIV/0!	#DIV/0!	#DIV/0!	#DIV/0!	#DIV/0!	#DIV/0!	#DIV/0!	#DIV/0!
54.246	237.103	303.492	277.314	264.12	333.758	326.234	323.116	422.668	342.033	357.626	122.245	124.346	108.246	193.996	112.113	163.873	147.482	154.834	167.953	126.424	268.85	342.384	297.436	289.11	260.132	277.808	260.69	190.693	215.042	317.193	#DIV/0!	#DIV/0!	#DIV/0!	#DIV/0!	#DIV/0!	#DIV/0!	#DIV/0!	#DIV/0!	#DIV/0!	#DIV/0!	#DIV/0!	#DIV/0!	#DIV/0!	#DIV/0!	#DIV/0!	#DIV/0!	#DIV/0!	#DIV/0!	#DIV/0!
56.841	236.047	302.154	272.828	261.062	323.317	333.654	321.807	414.558	344.166	357.875	118.829	117.36	112.713	198.353	114.242	173.95	142.595	157.935	171.451	131.441	264.384	342.274	304.348	284.931	268.438	268.379	261.285	192.477	219.337	327.164	#DIV/0!	#DIV/0!	#DIV/0!	#DIV/0!	#DIV/0!	#DIV/0!	#DIV/0!	#DIV/0!	#DIV/0!	#DIV/0!	#DIV/0!	#DIV/0!	#DIV/0!	#DIV/0!	#DIV/0!	#DIV/0!	#DIV/0!	#DIV/0!	#DIV/0!
59.421	239.499	303.382	278.844	260.88	320.349	342.393	332.019	417.198	338.123	361.496	117.574	120.415	110.781	196.026	113.657	174.139	150.115	156.923	171.058	132.848	278.601	354.18	301.198	296.332	263.44	272.05	271.239	194.914	224.368	341.04	#DIV/0!	#DIV/0!	#DIV/0!	#DIV/0!	#DIV/0!	#DIV/0!	#DIV/0!	#DIV/0!	#DIV/0!	#DIV/0!	#DIV/0!	#DIV/0!	#DIV/0!	#DIV/0!	#DIV/0!	#DIV/0!	#DIV/0!	#DIV/0!	#DIV/0!
62.001	234.096	301.093	285.49	275.202	324.239	333.176	321.927	431.427	338.058	369.625	118.73	123.74	110.176	201.84	110.257	182.426	147.971	151.195	165.604	129.966	271.552	344.938	295.999	291.902	268.454	274.413	266.988	195.282	218.562	331.178	#DIV/0!	#DIV/0!	#DIV/0!	#DIV/0!	#DIV/0!	#DIV/0!	#DIV/0!	#DIV/0!	#DIV/0!	#DIV/0!	#DIV/0!	#DIV/0!	#DIV/0!	#DIV/0!	#DIV/0!	#DIV/0!	#DIV/0!	#DIV/0!	#DIV/0!
64.581	236.631	303.325	276.898	266.449	325.293	336.116	323.929	431.54	342.408	372.676	120.215	130.043	114.634	202.704	115.159	186.557	152.905	150.786	171.013	131.423	271.679	347.08	295.852	281.927	257.992	267.323	268.197	197.397	221.21	327.198	#DIV/0!	#DIV/0!	#DIV/0!	#DIV/0!	#DIV/0!	#DIV/0!	#DIV/0!	#DIV/0!	#DIV/0!	#DIV/0!	#DIV/0!	#DIV/0!	#DIV/0!	#DIV/0!	#DIV/0!	#DIV/0!	#DIV/0!	#DIV/0!	#DIV/0!
67.161	241.243	306.024	286.678	273.922	324.057	333.842	322.424	397.764	332.938	363.62	118.185	124.392	112.783	199.845	111.041	187.202	153.877	154.291	172.369	132.869	255.904	339.651	299.993	295.505	273.596	261.421	270.293	189.544	221.383	329.993	#DIV/0!	#DIV/0!	#DIV/0!	#DIV/0!	#DIV/0!	#DIV/0!	#DIV/0!	#DIV/0!	#DIV/0!	#DIV/0!	#DIV/0!	#DIV/0!	#DIV/0!	#DIV/0!	#DIV/0!	#DIV/0!	#DIV/0!	#DIV/0!	#DIV/0!
69.756	236.389	306.299	276.098	273.655	328.337	328.272	324.328	411.464	349.156	359.138	121.48	126.95	112.2	199.5	112.207	187.354	150.49	161.005	168.917	129.483	256.669	337.577	305.106	294.413	259.545	277.485	268.587	192.11	229.62	329.626	#DIV/0!	#DIV/0!	#DIV/0!	#DIV/0!	#DIV/0!	#DIV/0!	#DIV/0!	#DIV/0!	#DIV/0!	#DIV/0!	#DIV/0!	#DIV/0!	#DIV/0!	#DIV/0!	#DIV/0!	#DIV/0!	#DIV/0!	#DIV/0!	#DIV/0!
72.336	236.976	302.082	276.572	275.731	332.66	350.231	329.024	415.194	342.347	356.715	120.395	125.68	115.667	200.564	110.69	193.869	154.459	162.082	170.782	128.753	267.805	348.069	294.072	288.041	270.876	266.579	270.118	193.563	230.092	339.463	#DIV/0!	#DIV/0!	#DIV/0!	#DIV/0!	#DIV/0!	#DIV/0!	#DIV/0!	#DIV/0!	#DIV/0!	#DIV/0!	#DIV/0!	#DIV/0!	#DIV/0!	#DIV/0!	#DIV/0!	#DIV/0!	#DIV/0!	#DIV/0!	#DIV/0!
74.916	237.476	307.509	276.036	260.356	323.317	341.337	323.064	411.508	341.969	357.279	124.905	124.308	113.053	202.143	114.691	192.465	157.973	147.004	177.162	130.157	267.006	337.247	291.509	290.665	263.867	265.332	269.133	191.852	228.417	332.88	#DIV/0!	#DIV/0!	#DIV/0!	#DIV/0!	#DIV/0!	#DIV/0!	#DIV/0!	#DIV/0!	#DIV/0!	#DIV/0!	#DIV/0!	#DIV/0!	#DIV/0!	#DIV/0!	#DIV/0!	#DIV/0!	#DIV/0!	#DIV/0!	#DIV/0!
77.496	237.172	303.014	280.794	265.022	328.173	335.444	322.424	415.087	338.203	352.315	119.821	122.352	116.134	199.297	109.544	191.099	153.28	153.023	173.309	126.515	263.884	334.542	301.962	284.104	257.702	271.45	259.257	195.135	228.089	311.645	#DIV/0!	#DIV/0!	#DIV/0!	#DIV/0!	#DIV/0!	#DIV/0!	#DIV/0!	#DIV/0!	#DIV/0!	#DIV/0!	#DIV/0!	#DIV/0!	#DIV/0!	#DIV/0!	#DIV/0!	#DIV/0!	#DIV/0!	#DIV/0!	#DIV/0!
80.076	240.106	299.29	269.783	261.046	327.383	327.727	320.859	421.092	337.752	351.811	124.22	121.609	117.01	202.672	109.731	197.184	157.819	153.362	170.212	132.245	267.818	318.968	293.307	285.887	269.122	288.51	272.409	201.012	225.283	318.745	#DIV/0!	#DIV/0!	#DIV/0!	#DIV/0!	#DIV/0!	#DIV/0!	#DIV/0!	#DIV/0!	#DIV/0!	#DIV/0!	#DIV/0!	#DIV/0!	#DIV/0!	#DIV/0!	#DIV/0!	#DIV/0!	#DIV/0!	#DIV/0!	#DIV/0!
82.661	232.126	299.372	268.688	262.548	317.23	337.381	319.218	417.727	328.151	343.389	116.133	122.417	114.711	200.728	113.778	205.932	156.449	156.146	170.208	130.455	265.875	329.708	297.999	292.258	266.361	267.623	265.087	198.4	223.679	318.637	#DIV/0!	#DIV/0!	#DIV/0!	#DIV/0!	#DIV/0!	#DIV/0!	#DIV/0!	#DIV/0!	#DIV/0!	#DIV/0!	#DIV/0!	#DIV/0!	#DIV/0!	#DIV/0!	#DIV/0!	#DIV/0!	#DIV/0!	#DIV/0!	#DIV/0!
85.246	238.332	294.367	271.942	264.937	324.666	338.922	312.182	411.476	330.702	354.401	121.743	120.923	114.19	203.429	112.995	196.969	152.292	154.274	170.892	128.526	261.335	346.764	298.256	304.448	263.44	262.177	251.068	196.23	222.529	322.967	#DIV/0!	#DIV/0!	#DIV/0!	#DIV/0!	#DIV/0!	#DIV/0!	#DIV/0!	#DIV/0!	#DIV/0!	#DIV/0!	#DIV/0!	#DIV/0!	#DIV/0!	#DIV/0!	#DIV/0!	#DIV/0!	#DIV/0!	#DIV/0!	#DIV/0!
87.826	236.131	292.378	271.115	266.202	329.893	323.536	309.21	404.148	338.748	342.933	122.078	126.446	121.326	196.867	111.127	209.253	155.856	148.32	169	130.858	261.502	338.607	293.167	291.295	267.625	276.501	262.738	197.287	221.287	323.101	#DIV/0!	#DIV/0!	#DIV/0!	#DIV/0!	#DIV/0!	#DIV/0!	#DIV/0!	#DIV/0!	#DIV/0!	#DIV/0!	#DIV/0!	#DIV/0!	#DIV/0!	#DIV/0!	#DIV/0!	#DIV/0!	#DIV/0!	#DIV/0!	#DIV/0!
90.416	230.352	296.42	269.461	268.868	315.881	335.632	322.394	406.883	327.668	337.302	124.099	121.147	119.759	197.644	110.351	211.151	156.808	157.11	174.824	127.469	258.52	321.276	288.127	293.449	271.858	269.747	254.967	198.161	222.148	328.066	#DIV/0!	#DIV/0!	#DIV/0!	#DIV/0!	#DIV/0!	#DIV/0!	#DIV/0!	#DIV/0!	#DIV/0!	#DIV/0!	#DIV/0!	#DIV/0!	#DIV/0!	#DIV/0!	#DIV/0!	#DIV/0!	#DIV/0!	#DIV/0!	#DIV/0!
92.996	235.026	298.141	265.499	268.666	320.324	331.057	316.795	403.322	327.817	338.695	118.755	126.059	118.858	200.551	102.942	214.352	156.975	151.438	169.906	127.56	265.548	312.308	294.959	292.114	265.178	262.956	272.409	195.144	214.845	322.767	#DIV/0!	#DIV/0!	#DIV/0!	#DIV/0!	#DIV/0!	#DIV/0!	#DIV/0!	#DIV/0!	#DIV/0!	#DIV/0!	#DIV/0!	#DIV/0!	#DIV/0!	#DIV/0!	#DIV/0!	#DIV/0!	#DIV/0!	#DIV/0!	#DIV/0!
95.576	233.697	293.763	267.095	262.231	318.027	328.615	311.347	392.944	331.234	336.018	117.714	124.964	119.308	203.697	108.709	210.436	157.833	151.186	171.81	123.526	269.442	328.499	293.711	298.873	264.374	274.149	264.103	196.846	218.451	311.712	#DIV/0!	#DIV/0!	#DIV/0!	#DIV/0!	#DIV/0!	#DIV/0!	#DIV/0!	#DIV/0!	#DIV/0!	#DIV/0!	#DIV/0!	#DIV/0!	#DIV/0!	#DIV/0!	#DIV/0!	#DIV/0!	#DIV/0!	#DIV/0!	#DIV/0!
98.161	223.632	290.946	265.561	257.227	324.528	329.92	318.308	397.991	327.074	340.115	119.952	123.622	119.211	196.123	105.718	204.863	151.271	147.56	166.552	128.576	259.691	323.102	293.063	294.033	266.434	267.731	263.391	198.694	218.831	321.09	#DIV/0!	#DIV/0!	#DIV/0!	#DIV/0!	#DIV/0!	#DIV/0!	#DIV/0!	#DIV/0!	#DIV/0!	#DIV/0!	#DIV/0!	#DIV/0!	#DIV/0!	#DIV/0!	#DIV/0!	#DIV/0!	#DIV/0!	#DIV/0!	#DIV/0!
100.741	228.221	283.899	266.454	259.918	321.899	325.682	312.912	396.384	309.525	333.01	114.636	122.288	119.058	194.489	110.456	201.612	154.784	145.87	165.808	134.159	257.714	325.464	287.717	285.469	258.829	254.403	261.919	201.186	216.323	324.428	#DIV/0!	#DIV/0!	#DIV/0!	#DIV/0!	#DIV/0!	#DIV/0!	#DIV/0!	#DIV/0!	#DIV/0!	#DIV/0!	#DIV/0!	#DIV/0!	#DIV/0!	#DIV/0!	#DIV/0!	#DIV/0!	#DIV/0!	#DIV/0!	#DIV/0!
103.331	227.499	289.725	261.269	266.116	328.299	331.938	313.838	405.704	317.062	344.527	116.368	124.68	117.449	190.424	104.174	201.15	151.354	153.74	163.058	132.369	254.426	316.029	289.228	300.564	260.253	259.597	255.523	193.241	217.647	313.981	#DIV/0!	#DIV/0!	#DIV/0!	#DIV/0!	#DIV/0!	#DIV/0!	#DIV/0!	#DIV/0!	#DIV/0!	#DIV/0!	#DIV/0!	#DIV/0!	#DIV/0!	#DIV/0!	#DIV/0!	#DIV/0!	#DIV/0!	#DIV/0!	#DIV/0!
105.911	225.775	290.322	263.301	258.703	318.812	329.564	315.2	400.159	313.903	337.627	115.442	122.963	118.658	192.929	106.748	206.634	153.736	144.533	167.115	128.396	251.305	312.651	281.955	293.92	262.209	258.71	256.02	195.715	213.892	322.367	#DIV/0!	#DIV/0!	#DIV/0!	#DIV/0!	#DIV/0!	#DIV/0!	#DIV/0!	#DIV/0!	#DIV/0!	#DIV/0!	#DIV/0!	#DIV/0!	#DIV/0!	#DIV/0!	#DIV/0!	#DIV/0!	#DIV/0!	#DIV/0!	#DIV/0!
108.491	223.129	289.404	265.025	259.58	309.123	314.602	319.798	408.086	321.203	332.696	112.311	125.688	115.423	190.189	106.642	199.765	154.262	151.295	163.447	128.179	248.649	307.844	288.219	296.794	260.39	262.021	272.448	192.551	218.485	317.444	#DIV/0!	#DIV/0!	#DIV/0!	#DIV/0!	#DIV/0!	#DIV/0!	#DIV/0!	#DIV/0!	#DIV/0!	#DIV/0!	#DIV/0!	#DIV/0!	#DIV/0!	#DIV/0!	#DIV/0!	#DIV/0!	#DIV/0!	#DIV/0!	#DIV/0!
111.086	229.719	281.178	261.972	254.616	315.179	327.256	309.059	398.968	311.196	336.934	112.28	125.548	117.679	189.016	105.726	201.599	154.074	150.899	166.088	124.124	244.682	315.233	283.827	289.763	258.289	260.257	252.608	191.503	213.709	305.495	#DIV/0!	#DIV/0!	#DIV/0!	#DIV/0!	#DIV/0!	#DIV/0!	#DIV/0!	#DIV/0!	#DIV/0!	#DIV/0!	#DIV/0!	#DIV/0!	#DIV/0!	#DIV/0!	#DIV/0!	#DIV/0!	#DIV/0!	#DIV/0!	#DIV/0!
113.666	226.547	285.245	257.964	259.051	307.956	328.588	316.599	403.568	313.121	326.246	113.439	122.06	117.822	192.303	105.43	197.045	152.778	147.686	159.055	130.307	247.105	313.159	285.564	288.344	258.925	259.453	254.412	198.933	217.377	309.767	#DIV/0!	#DIV/0!	#DIV/0!	#DIV/0!	#DIV/0!	#DIV/0!	#DIV/0!	#DIV/0!	#DIV/0!	#DIV/0!	#DIV/0!	#DIV/0!	#DIV/0!	#DIV/0!	#DIV/0!	#DIV/0!	#DIV/0!	#DIV/0!	#DIV/0!
116.246	226.52	281.267	252.394	253.563	320.612	326.462	303.167	392.748	306.347	322.268	111.514	122	116.747	185.455	99.5648	200.941	158.456	151.829	160.86	127.902	249.514	296.281	285.527	299.07	260.768	256.754	257.18	193.213	211.032	314.323	#DIV/0!	#DIV/0!	#DIV/0!	#DIV/0!	#DIV/0!	#DIV/0!	#DIV/0!	#DIV/0!	#DIV/0!	#DIV/0!	#DIV/0!	#DIV/0!	#DIV/0!	#DIV/0!	#DIV/0!	#DIV/0!	#DIV/0!	#DIV/0!	#DIV/0!
0
time	CELL 1	CELL 2	CELL 3	CELL 4	CELL 5	CELL 6	CELL 7	CELL 8	CELL 9	CELL 10	CELL 11	CELL 12	CELL 13	CELL 14	CELL 15	CELL 16	CELL 17	CELL 18	CELL 19	CELL 20	CELL 21	CELL 22	CELL 23	CELL 24	CELL 25	CELL 26	CELL 27	CELL 28	CELL 29	CELL 30	CELL 31	CELL 32	CELL 33	CELL 34	CELL 35	CELL 36	CELL 37	CELL 38	CELL 39	CELL 40	CELL 41	CELL 42	CELL 43	CELL 44	CELL 45	CELL 46	CELL 47	CELL 48	CELL 49
0	#DIV/0!	#DIV/0!	#DIV/0!	#DIV/0!	#DIV/0!	#DIV/0!	#DIV/0!	#DIV/0!	#DIV/0!	#DIV/0!	#DIV/0!	#DIV/0!	#DIV/0!	#DIV/0!	#DIV/0!	#DIV/0!	#DIV/0!	#DIV/0!	#DIV/0!	#DIV/0!	#DIV/0!	#DIV/0!	#DIV/0!	#DIV/0!	#DIV/0!	#DIV/0!	#DIV/0!	#DIV/0!	#DIV/0!	#DIV/0!	#DIV/0!	#DIV/0!	#DIV/0!	#DIV/0!	#DIV/0!	#DIV/0!	#DIV/0!	#DIV/0!	#DIV/0!	#DIV/0!	#DIV/0!	#DIV/0!	#DIV/0!	#DIV/0!	#DIV/0!	#DIV/0!	#DIV/0!	#DIV/0!	#DIV/0!
0	#DIV/0!	#DIV/0!	#DIV/0!	#DIV/0!	#DIV/0!	#DIV/0!	#DIV/0!	#DIV/0!	#DIV/0!	#DIV/0!	#DIV/0!	#DIV/0!	#DIV/0!	#DIV/0!	#DIV/0!	#DIV/0!	#DIV/0!	#DIV/0!	#DIV/0!	#DIV/0!	#DIV/0!	#DIV/0!	#DIV/0!	#DIV/0!	#DIV/0!	#DIV/0!	#DIV/0!	#DIV/0!	#DIV/0!	#DIV/0!	#DIV/0!	#DIV/0!	#DIV/0!	#DIV/0!	#DIV/0!	#DIV/0!	#DIV/0!	#DIV/0!	#DIV/0!	#DIV/0!	#DIV/0!	#DIV/0!	#DIV/0!	#DIV/0!	#DIV/0!	#DIV/0!	#DIV/0!	#DIV/0!	#DIV/0!
0	#DIV/0!	#DIV/0!	#DIV/0!	#DIV/0!	#DIV/0!	#DIV/0!	#DIV/0!	#DIV/0!	#DIV/0!	#DIV/0!	#DIV/0!	#DIV/0!	#DIV/0!	#DIV/0!	#DIV/0!	#DIV/0!	#DIV/0!	#DIV/0!	#DIV/0!	#DIV/0!	#DIV/0!	#DIV/0!	#DIV/0!	#DIV/0!	#DIV/0!	#DIV/0!	#DIV/0!	#DIV/0!	#DIV/0!	#DIV/0!	#DIV/0!	#DIV/0!	#DIV/0!	#DIV/0!	#DIV/0!	#DIV/0!	#DIV/0!	#DIV/0!	#DIV/0!	#DIV/0!	#DIV/0!	#DIV/0!	#DIV/0!	#DIV/0!	#DIV/0!	#DIV/0!	#DIV/0!	#DIV/0!	#DIV/0!
0	#DIV/0!	#DIV/0!	#DIV/0!	#DIV/0!	#DIV/0!	#DIV/0!	#DIV/0!	#DIV/0!	#DIV/0!	#DIV/0!	#DIV/0!	#DIV/0!	#DIV/0!	#DIV/0!	#DIV/0!	#DIV/0!	#DIV/0!	#DIV/0!	#DIV/0!	#DIV/0!	#DIV/0!	#DIV/0!	#DIV/0!	#DIV/0!	#DIV/0!	#DIV/0!	#DIV/0!	#DIV/0!	#DIV/0!	#DIV/0!	#DIV/0!	#DIV/0!	#DIV/0!	#DIV/0!	#DIV/0!	#DIV/0!	#DIV/0!	#DIV/0!	#DIV/0!	#DIV/0!	#DIV/0!	#DIV/0!	#DIV/0!	#DIV/0!	#DIV/0!	#DIV/0!	#DIV/0!	#DIV/0!	#DIV/0!
0	#DIV/0!	#DIV/0!	#DIV/0!	#DIV/0!	#DIV/0!	#DIV/0!	#DIV/0!	#DIV/0!	#DIV/0!	#DIV/0!	#DIV/0!	#DIV/0!	#DIV/0!	#DIV/0!	#DIV/0!	#DIV/0!	#DIV/0!	#DIV/0!	#DIV/0!	#DIV/0!	#DIV/0!	#DIV/0!	#DIV/0!	#DIV/0!	#DIV/0!	#DIV/0!	#DIV/0!	#DIV/0!	#DIV/0!	#DIV/0!	#DIV/0!	#DIV/0!	#DIV/0!	#DIV/0!	#DIV/0!	#DIV/0!	#DIV/0!	#DIV/0!	#DIV/0!	#DIV/0!	#DIV/0!	#DIV/0!	#DIV/0!	#DIV/0!	#DIV/0!	#DIV/0!	#DIV/0!	#DIV/0!	#DIV/0!
0	#DIV/0!	#DIV/0!	#DIV/0!	#DIV/0!	#DIV/0!	#DIV/0!	#DIV/0!	#DIV/0!	#DIV/0!	#DIV/0!	#DIV/0!	#DIV/0!	#DIV/0!	#DIV/0!	#DIV/0!	#DIV/0!	#DIV/0!	#DIV/0!	#DIV/0!	#DIV/0!	#DIV/0!	#DIV/0!	#DIV/0!	#DIV/0!	#DIV/0!	#DIV/0!	#DIV/0!	#DIV/0!	#DIV/0!	#DIV/0!	#DIV/0!	#DIV/0!	#DIV/0!	#DIV/0!	#DIV/0!	#DIV/0!	#DIV/0!	#DIV/0!	#DIV/0!	#DIV/0!	#DIV/0!	#DIV/0!	#DIV/0!	#DIV/0!	#DIV/0!	#DIV/0!	#DIV/0!	#DIV/0!	#DIV/0!
0	#DIV/0!	#DIV/0!	#DIV/0!	#DIV/0!	#DIV/0!	#DIV/0!	#DIV/0!	#DIV/0!	#DIV/0!	#DIV/0!	#DIV/0!	#DIV/0!	#DIV/0!	#DIV/0!	#DIV/0!	#DIV/0!	#DIV/0!	#DIV/0!	#DIV/0!	#DIV/0!	#DIV/0!	#DIV/0!	#DIV/0!	#DIV/0!	#DIV/0!	#DIV/0!	#DIV/0!	#DIV/0!	#DIV/0!	#DIV/0!	#DIV/0!	#DIV/0!	#DIV/0!	#DIV/0!	#DIV/0!	#DIV/0!	#DIV/0!	#DIV/0!	#DIV/0!	#DIV/0!	#DIV/0!	#DIV/0!	#DIV/0!	#DIV/0!	#DIV/0!	#DIV/0!	#DIV/0!	#DIV/0!	#DIV/0!
0	#DIV/0!	#DIV/0!	#DIV/0!	#DIV/0!	#DIV/0!	#DIV/0!	#DIV/0!	#DIV/0!	#DIV/0!	#DIV/0!	#DIV/0!	#DIV/0!	#DIV/0!	#DIV/0!	#DIV/0!	#DIV/0!	#DIV/0!	#DIV/0!	#DIV/0!	#DIV/0!	#DIV/0!	#DIV/0!	#DIV/0!	#DIV/0!	#DIV/0!	#DIV/0!	#DIV/0!	#DIV/0!	#DIV/0!	#DIV/0!	#DIV/0!	#DIV/0!	#DIV/0!	#DIV/0!	#DIV/0!	#DIV/0!	#DIV/0!	#DIV/0!	#DIV/0!	#DIV/0!	#DIV/0!	#DIV/0!	#DIV/0!	#DIV/0!	#DIV/0!	#DIV/0!	#DIV/0!	#DIV/0!	#DIV/0!
0	#DIV/0!	#DIV/0!	#DIV/0!	#DIV/0!	#DIV/0!	#DIV/0!	#DIV/0!	#DIV/0!	#DIV/0!	#DIV/0!	#DIV/0!	#DIV/0!	#DIV/0!	#DIV/0!	#DIV/0!	#DIV/0!	#DIV/0!	#DIV/0!	#DIV/0!	#DIV/0!	#DIV/0!	#DIV/0!	#DIV/0!	#DIV/0!	#DIV/0!	#DIV/0!	#DIV/0!	#DIV/0!	#DIV/0!	#DIV/0!	#DIV/0!	#DIV/0!	#DIV/0!	#DIV/0!	#DIV/0!	#DIV/0!	#DIV/0!	#DIV/0!	#DIV/0!	#DIV/0!	#DIV/0!	#DIV/0!	#DIV/0!	#DIV/0!	#DIV/0!	#DIV/0!	#DIV/0!	#DIV/0!	#DIV/0!
0	#DIV/0!	#DIV/0!	#DIV/0!	#DIV/0!	#DIV/0!	#DIV/0!	#DIV/0!	#DIV/0!	#DIV/0!	#DIV/0!	#DIV/0!	#DIV/0!	#DIV/0!	#DIV/0!	#DIV/0!	#DIV/0!	#DIV/0!	#DIV/0!	#DIV/0!	#DIV/0!	#DIV/0!	#DIV/0!	#DIV/0!	#DIV/0!	#DIV/0!	#DIV/0!	#DIV/0!	#DIV/0!	#DIV/0!	#DIV/0!	#DIV/0!	#DIV/0!	#DIV/0!	#DIV/0!	#DIV/0!	#DIV/0!	#DIV/0!	#DIV/0!	#DIV/0!	#DIV/0!	#DIV/0!	#DIV/0!	#DIV/0!	#DIV/0!	#DIV/0!	#DIV/0!	#DIV/0!	#DIV/0!	#DIV/0!
0	#DIV/0!	#DIV/0!	#DIV/0!	#DIV/0!	#DIV/0!	#DIV/0!	#DIV/0!	#DIV/0!	#DIV/0!	#DIV/0!	#DIV/0!	#DIV/0!	#DIV/0!	#DIV/0!	#DIV/0!	#DIV/0!	#DIV/0!	#DIV/0!	#DIV/0!	#DIV/0!	#DIV/0!	#DIV/0!	#DIV/0!	#DIV/0!	#DIV/0!	#DIV/0!	#DIV/0!	#DIV/0!	#DIV/0!	#DIV/0!	#DIV/0!	#DIV/0!	#DIV/0!	#DIV/0!	#DIV/0!	#DIV/0!	#DIV/0!	#DIV/0!	#DIV/0!	#DIV/0!	#DIV/0!	#DIV/0!	#DIV/0!	#DIV/0!	#DIV/0!	#DIV/0!	#DIV/0!	#DIV/0!	#DIV/0!
0	#DIV/0!	#DIV/0!	#DIV/0!	#DIV/0!	#DIV/0!	#DIV/0!	#DIV/0!	#DIV/0!	#DIV/0!	#DIV/0!	#DIV/0!	#DIV/0!	#DIV/0!	#DIV/0!	#DIV/0!	#DIV/0!	#DIV/0!	#DIV/0!	#DIV/0!	#DIV/0!	#DIV/0!	#DIV/0!	#DIV/0!	#DIV/0!	#DIV/0!	#DIV/0!	#DIV/0!	#DIV/0!	#DIV/0!	#DIV/0!	#DIV/0!	#DIV/0!	#DIV/0!	#DIV/0!	#DIV/0!	#DIV/0!	#DIV/0!	#DIV/0!	#DIV/0!	#DIV/0!	#DIV/0!	#DIV/0!	#DIV/0!	#DIV/0!	#DIV/0!	#DIV/0!	#DIV/0!	#DIV/0!	#DIV/0!
0	#DIV/0!	#DIV/0!	#DIV/0!	#DIV/0!	#DIV/0!	#DIV/0!	#DIV/0!	#DIV/0!	#DIV/0!	#DIV/0!	#DIV/0!	#DIV/0!	#DIV/0!	#DIV/0!	#DIV/0!	#DIV/0!	#DIV/0!	#DIV/0!	#DIV/0!	#DIV/0!	#DIV/0!	#DIV/0!	#DIV/0!	#DIV/0!	#DIV/0!	#DIV/0!	#DIV/0!	#DIV/0!	#DIV/0!	#DIV/0!	#DIV/0!	#DIV/0!	#DIV/0!	#DIV/0!	#DIV/0!	#DIV/0!	#DIV/0!	#DIV/0!	#DIV/0!	#DIV/0!	#DIV/0!	#DIV/0!	#DIV/0!	#DIV/0!	#DIV/0!	#DIV/0!	#DIV/0!	#DIV/0!	#DIV/0!
0	#DIV/0!	#DIV/0!	#DIV/0!	#DIV/0!	#DIV/0!	#DIV/0!	#DIV/0!	#DIV/0!	#DIV/0!	#DIV/0!	#DIV/0!	#DIV/0!	#DIV/0!	#DIV/0!	#DIV/0!	#DIV/0!	#DIV/0!	#DIV/0!	#DIV/0!	#DIV/0!	#DIV/0!	#DIV/0!	#DIV/0!	#DIV/0!	#DIV/0!	#DIV/0!	#DIV/0!	#DIV/0!	#DIV/0!	#DIV/0!	#DIV/0!	#DIV/0!	#DIV/0!	#DIV/0!	#DIV/0!	#DIV/0!	#DIV/0!	#DIV/0!	#DIV/0!	#DIV/0!	#DIV/0!	#DIV/0!	#DIV/0!	#DIV/0!	#DIV/0!	#DIV/0!	#DIV/0!	#DIV/0!	#DIV/0!
0	#DIV/0!	#DIV/0!	#DIV/0!	#DIV/0!	#DIV/0!	#DIV/0!	#DIV/0!	#DIV/0!	#DIV/0!	#DIV/0!	#DIV/0!	#DIV/0!	#DIV/0!	#DIV/0!	#DIV/0!	#DIV/0!	#DIV/0!	#DIV/0!	#DIV/0!	#DIV/0!	#DIV/0!	#DIV/0!	#DIV/0!	#DIV/0!	#DIV/0!	#DIV/0!	#DIV/0!	#DIV/0!	#DIV/0!	#DIV/0!	#DIV/0!	#DIV/0!	#DIV/0!	#DIV/0!	#DIV/0!	#DIV/0!	#DIV/0!	#DIV/0!	#DIV/0!	#DIV/0!	#DIV/0!	#DIV/0!	#DIV/0!	#DIV/0!	#DIV/0!	#DIV/0!	#DIV/0!	#DIV/0!	#DIV/0!
0	#DIV/0!	#DIV/0!	#DIV/0!	#DIV/0!	#DIV/0!	#DIV/0!	#DIV/0!	#DIV/0!	#DIV/0!	#DIV/0!	#DIV/0!	#DIV/0!	#DIV/0!	#DIV/0!	#DIV/0!	#DIV/0!	#DIV/0!	#DIV/0!	#DIV/0!	#DIV/0!	#DIV/0!	#DIV/0!	#DIV/0!	#DIV/0!	#DIV/0!	#DIV/0!	#DIV/0!	#DIV/0!	#DIV/0!	#DIV/0!	#DIV/0!	#DIV/0!	#DIV/0!	#DIV/0!	#DIV/0!	#DIV/0!	#DIV/0!	#DIV/0!	#DIV/0!	#DIV/0!	#DIV/0!	#DIV/0!	#DIV/0!	#DIV/0!	#DIV/0!	#DIV/0!	#DIV/0!	#DIV/0!	#DIV/0!
0	#DIV/0!	#DIV/0!	#DIV/0!	#DIV/0!	#DIV/0!	#DIV/0!	#DIV/0!	#DIV/0!	#DIV/0!	#DIV/0!	#DIV/0!	#DIV/0!	#DIV/0!	#DIV/0!	#DIV/0!	#DIV/0!	#DIV/0!	#DIV/0!	#DIV/0!	#DIV/0!	#DIV/0!	#DIV/0!	#DIV/0!	#DIV/0!	#DIV/0!	#DIV/0!	#DIV/0!	#DIV/0!	#DIV/0!	#DIV/0!	#DIV/0!	#DIV/0!	#DIV/0!	#DIV/0!	#DIV/0!	#DIV/0!	#DIV/0!	#DIV/0!	#DIV/0!	#DIV/0!	#DIV/0!	#DIV/0!	#DIV/0!	#DIV/0!	#DIV/0!	#DIV/0!	#DIV/0!	#DIV/0!	#DIV/0!
0	#DIV/0!	#DIV/0!	#DIV/0!	#DIV/0!	#DIV/0!	#DIV/0!	#DIV/0!	#DIV/0!	#DIV/0!	#DIV/0!	#DIV/0!	#DIV/0!	#DIV/0!	#DIV/0!	#DIV/0!	#DIV/0!	#DIV/0!	#DIV/0!	#DIV/0!	#DIV/0!	#DIV/0!	#DIV/0!	#DIV/0!	#DIV/0!	#DIV/0!	#DIV/0!	#DIV/0!	#DIV/0!	#DIV/0!	#DIV/0!	#DIV/0!	#DIV/0!	#DIV/0!	#DIV/0!	#DIV/0!	#DIV/0!	#DIV/0!	#DIV/0!	#DIV/0!	#DIV/0!	#DIV/0!	#DIV/0!	#DIV/0!	#DIV/0!	#DIV/0!	#DIV/0!	#DIV/0!	#DIV/0!	#DIV/0!
0	#DIV/0!	#DIV/0!	#DIV/0!	#DIV/0!	#DIV/0!	#DIV/0!	#DIV/0!	#DIV/0!	#DIV/0!	#DIV/0!	#DIV/0!	#DIV/0!	#DIV/0!	#DIV/0!	#DIV/0!	#DIV/0!	#DIV/0!	#DIV/0!	#DIV/0!	#DIV/0!	#DIV/0!	#DIV/0!	#DIV/0!	#DIV/0!	#DIV/0!	#DIV/0!	#DIV/0!	#DIV/0!	#DIV/0!	#DIV/0!	#DIV/0!	#DIV/0!	#DIV/0!	#DIV/0!	#DIV/0!	#DIV/0!	#DIV/0!	#DIV/0!	#DIV/0!	#DIV/0!	#DIV/0!	#DIV/0!	#DIV/0!	#DIV/0!	#DIV/0!	#DIV/0!	#DIV/0!	#DIV/0!	#DIV/0!
0	#DIV/0!	#DIV/0!	#DIV/0!	#DIV/0!	#DIV/0!	#DIV/0!	#DIV/0!	#DIV/0!	#DIV/0!	#DIV/0!	#DIV/0!	#DIV/0!	#DIV/0!	#DIV/0!	#DIV/0!	#DIV/0!	#DIV/0!	#DIV/0!	#DIV/0!	#DIV/0!	#DIV/0!	#DIV/0!	#DIV/0!	#DIV/0!	#DIV/0!	#DIV/0!	#DIV/0!	#DIV/0!	#DIV/0!	#DIV/0!	#DIV/0!	#DIV/0!	#DIV/0!	#DIV/0!	#DIV/0!	#DIV/0!	#DIV/0!	#DIV/0!	#DIV/0!	#DIV/0!	#DIV/0!	#DIV/0!	#DIV/0!	#DIV/0!	#DIV/0!	#DIV/0!	#DIV/0!	#DIV/0!	#DIV/0!
0	#DIV/0!	#DIV/0!	#DIV/0!	#DIV/0!	#DIV/0!	#DIV/0!	#DIV/0!	#DIV/0!	#DIV/0!	#DIV/0!	#DIV/0!	#DIV/0!	#DIV/0!	#DIV/0!	#DIV/0!	#DIV/0!	#DIV/0!	#DIV/0!	#DIV/0!	#DIV/0!	#DIV/0!	#DIV/0!	#DIV/0!	#DIV/0!	#DIV/0!	#DIV/0!	#DIV/0!	#DIV/0!	#DIV/0!	#DIV/0!	#DIV/0!	#DIV/0!	#DIV/0!	#DIV/0!	#DIV/0!	#DIV/0!	#DIV/0!	#DIV/0!	#DIV/0!	#DIV/0!	#DIV/0!	#DIV/0!	#DIV/0!	#DIV/0!	#DIV/0!	#DIV/0!	#DIV/0!	#DIV/0!	#DIV/0!
0	#DIV/0!	#DIV/0!	#DIV/0!	#DIV/0!	#DIV/0!	#DIV/0!	#DIV/0!	#DIV/0!	#DIV/0!	#DIV/0!	#DIV/0!	#DIV/0!	#DIV/0!	#DIV/0!	#DIV/0!	#DIV/0!	#DIV/0!	#DIV/0!	#DIV/0!	#DIV/0!	#DIV/0!	#DIV/0!	#DIV/0!	#DIV/0!	#DIV/0!	#DIV/0!	#DIV/0!	#DIV/0!	#DIV/0!	#DIV/0!	#DIV/0!	#DIV/0!	#DIV/0!	#DIV/0!	#DIV/0!	#DIV/0!	#DIV/0!	#DIV/0!	#DIV/0!	#DIV/0!	#DIV/0!	#DIV/0!	#DIV/0!	#DIV/0!	#DIV/0!	#DIV/0!	#DIV/0!	#DIV/0!	#DIV/0!
0	#DIV/0!	#DIV/0!	#DIV/0!	#DIV/0!	#DIV/0!	#DIV/0!	#DIV/0!	#DIV/0!	#DIV/0!	#DIV/0!	#DIV/0!	#DIV/0!	#DIV/0!	#DIV/0!	#DIV/0!	#DIV/0!	#DIV/0!	#DIV/0!	#DIV/0!	#DIV/0!	#DIV/0!	#DIV/0!	#DIV/0!	#DIV/0!	#DIV/0!	#DIV/0!	#DIV/0!	#DIV/0!	#DIV/0!	#DIV/0!	#DIV/0!	#DIV/0!	#DIV/0!	#DIV/0!	#DIV/0!	#DIV/0!	#DIV/0!	#DIV/0!	#DIV/0!	#DIV/0!	#DIV/0!	#DIV/0!	#DIV/0!	#DIV/0!	#DIV/0!	#DIV/0!	#DIV/0!	#DIV/0!	#DIV/0!
0	#DIV/0!	#DIV/0!	#DIV/0!	#DIV/0!	#DIV/0!	#DIV/0!	#DIV/0!	#DIV/0!	#DIV/0!	#DIV/0!	#DIV/0!	#DIV/0!	#DIV/0!	#DIV/0!	#DIV/0!	#DIV/0!	#DIV/0!	#DIV/0!	#DIV/0!	#DIV/0!	#DIV/0!	#DIV/0!	#DIV/0!	#DIV/0!	#DIV/0!	#DIV/0!	#DIV/0!	#DIV/0!	#DIV/0!	#DIV/0!	#DIV/0!	#DIV/0!	#DIV/0!	#DIV/0!	#DIV/0!	#DIV/0!	#DIV/0!	#DIV/0!	#DIV/0!	#DIV/0!	#DIV/0!	#DIV/0!	#DIV/0!	#DIV/0!	#DIV/0!	#DIV/0!	#DIV/0!	#DIV/0!	#DIV/0!
0	#DIV/0!	#DIV/0!	#DIV/0!	#DIV/0!	#DIV/0!	#DIV/0!	#DIV/0!	#DIV/0!	#DIV/0!	#DIV/0!	#DIV/0!	#DIV/0!	#DIV/0!	#DIV/0!	#DIV/0!	#DIV/0!	#DIV/0!	#DIV/0!	#DIV/0!	#DIV/0!	#DIV/0!	#DIV/0!	#DIV/0!	#DIV/0!	#DIV/0!	#DIV/0!	#DIV/0!	#DIV/0!	#DIV/0!	#DIV/0!	#DIV/0!	#DIV/0!	#DIV/0!	#DIV/0!	#DIV/0!	#DIV/0!	#DIV/0!	#DIV/0!	#DIV/0!	#DIV/0!	#DIV/0!	#DIV/0!	#DIV/0!	#DIV/0!	#DIV/0!	#DIV/0!	#DIV/0!	#DIV/0!	#DIV/0!
0	#DIV/0!	#DIV/0!	#DIV/0!	#DIV/0!	#DIV/0!	#DIV/0!	#DIV/0!	#DIV/0!	#DIV/0!	#DIV/0!	#DIV/0!	#DIV/0!	#DIV/0!	#DIV/0!	#DIV/0!	#DIV/0!	#DIV/0!	#DIV/0!	#DIV/0!	#DIV/0!	#DIV/0!	#DIV/0!	#DIV/0!	#DIV/0!	#DIV/0!	#DIV/0!	#DIV/0!	#DIV/0!	#DIV/0!	#DIV/0!	#DIV/0!	#DIV/0!	#DIV/0!	#DIV/0!	#DIV/0!	#DIV/0!	#DIV/0!	#DIV/0!	#DIV/0!	#DIV/0!	#DIV/0!	#DIV/0!	#DIV/0!	#DIV/0!	#DIV/0!	#DIV/0!	#DIV/0!	#DIV/0!	#DIV/0!
0	#DIV/0!	#DIV/0!	#DIV/0!	#DIV/0!	#DIV/0!	#DIV/0!	#DIV/0!	#DIV/0!	#DIV/0!	#DIV/0!	#DIV/0!	#DIV/0!	#DIV/0!	#DIV/0!	#DIV/0!	#DIV/0!	#DIV/0!	#DIV/0!	#DIV/0!	#DIV/0!	#DIV/0!	#DIV/0!	#DIV/0!	#DIV/0!	#DIV/0!	#DIV/0!	#DIV/0!	#DIV/0!	#DIV/0!	#DIV/0!	#DIV/0!	#DIV/0!	#DIV/0!	#DIV/0!	#DIV/0!	#DIV/0!	#DIV/0!	#DIV/0!	#DIV/0!	#DIV/0!	#DIV/0!	#DIV/0!	#DIV/0!	#DIV/0!	#DIV/0!	#DIV/0!	#DIV/0!	#DIV/0!	#DIV/0!
0	#DIV/0!	#DIV/0!	#DIV/0!	#DIV/0!	#DIV/0!	#DIV/0!	#DIV/0!	#DIV/0!	#DIV/0!	#DIV/0!	#DIV/0!	#DIV/0!	#DIV/0!	#DIV/0!	#DIV/0!	#DIV/0!	#DIV/0!	#DIV/0!	#DIV/0!	#DIV/0!	#DIV/0!	#DIV/0!	#DIV/0!	#DIV/0!	#DIV/0!	#DIV/0!	#DIV/0!	#DIV/0!	#DIV/0!	#DIV/0!	#DIV/0!	#DIV/0!	#DIV/0!	#DIV/0!	#DIV/0!	#DIV/0!	#DIV/0!	#DIV/0!	#DIV/0!	#DIV/0!	#DIV/0!	#DIV/0!	#DIV/0!	#DIV/0!	#DIV/0!	#DIV/0!	#DIV/0!	#DIV/0!	#DIV/0!
0	#DIV/0!	#DIV/0!	#DIV/0!	#DIV/0!	#DIV/0!	#DIV/0!	#DIV/0!	#DIV/0!	#DIV/0!	#DIV/0!	#DIV/0!	#DIV/0!	#DIV/0!	#DIV/0!	#DIV/0!	#DIV/0!	#DIV/0!	#DIV/0!	#DIV/0!	#DIV/0!	#DIV/0!	#DIV/0!	#DIV/0!	#DIV/0!	#DIV/0!	#DIV/0!	#DIV/0!	#DIV/0!	#DIV/0!	#DIV/0!	#DIV/0!	#DIV/0!	#DIV/0!	#DIV/0!	#DIV/0!	#DIV/0!	#DIV/0!	#DIV/0!	#DIV/0!	#DIV/0!	#DIV/0!	#DIV/0!	#DIV/0!	#DIV/0!	#DIV/0!	#DIV/0!	#DIV/0!	#DIV/0!	#DIV/0!
0	#DIV/0!	#DIV/0!	#DIV/0!	#DIV/0!	#DIV/0!	#DIV/0!	#DIV/0!	#DIV/0!	#DIV/0!	#DIV/0!	#DIV/0!	#DIV/0!	#DIV/0!	#DIV/0!	#DIV/0!	#DIV/0!	#DIV/0!	#DIV/0!	#DIV/0!	#DIV/0!	#DIV/0!	#DIV/0!	#DIV/0!	#DIV/0!	#DIV/0!	#DIV/0!	#DIV/0!	#DIV/0!	#DIV/0!	#DIV/0!	#DIV/0!	#DIV/0!	#DIV/0!	#DIV/0!	#DIV/0!	#DIV/0!	#DIV/0!	#DIV/0!	#DIV/0!	#DIV/0!	#DIV/0!	#DIV/0!	#DIV/0!	#DIV/0!	#DIV/0!	#DIV/0!	#DIV/0!	#DIV/0!	#DIV/0!
0	#DIV/0!	#DIV/0!	#DIV/0!	#DIV/0!	#DIV/0!	#DIV/0!	#DIV/0!	#DIV/0!	#DIV/0!	#DIV/0!	#DIV/0!	#DIV/0!	#DIV/0!	#DIV/0!	#DIV/0!	#DIV/0!	#DIV/0!	#DIV/0!	#DIV/0!	#DIV/0!	#DIV/0!	#DIV/0!	#DIV/0!	#DIV/0!	#DIV/0!	#DIV/0!	#DIV/0!	#DIV/0!	#DIV/0!	#DIV/0!	#DIV/0!	#DIV/0!	#DIV/0!	#DIV/0!	#DIV/0!	#DIV/0!	#DIV/0!	#DIV/0!	#DIV/0!	#DIV/0!	#DIV/0!	#DIV/0!	#DIV/0!	#DIV/0!	#DIV/0!	#DIV/0!	#DIV/0!	#DIV/0!	#DIV/0!
0	#DIV/0!	#DIV/0!	#DIV/0!	#DIV/0!	#DIV/0!	#DIV/0!	#DIV/0!	#DIV/0!	#DIV/0!	#DIV/0!	#DIV/0!	#DIV/0!	#DIV/0!	#DIV/0!	#DIV/0!	#DIV/0!	#DIV/0!	#DIV/0!	#DIV/0!	#DIV/0!	#DIV/0!	#DIV/0!	#DIV/0!	#DIV/0!	#DIV/0!	#DIV/0!	#DIV/0!	#DIV/0!	#DIV/0!	#DIV/0!	#DIV/0!	#DIV/0!	#DIV/0!	#DIV/0!	#DIV/0!	#DIV/0!	#DIV/0!	#DIV/0!	#DIV/0!	#DIV/0!	#DIV/0!	#DIV/0!	#DIV/0!	#DIV/0!	#DIV/0!	#DIV/0!	#DIV/0!	#DIV/0!	#DIV/0!
0	#DIV/0!	#DIV/0!	#DIV/0!	#DIV/0!	#DIV/0!	#DIV/0!	#DIV/0!	#DIV/0!	#DIV/0!	#DIV/0!	#DIV/0!	#DIV/0!	#DIV/0!	#DIV/0!	#DIV/0!	#DIV/0!	#DIV/0!	#DIV/0!	#DIV/0!	#DIV/0!	#DIV/0!	#DIV/0!	#DIV/0!	#DIV/0!	#DIV/0!	#DIV/0!	#DIV/0!	#DIV/0!	#DIV/0!	#DIV/0!	#DIV/0!	#DIV/0!	#DIV/0!	#DIV/0!	#DIV/0!	#DIV/0!	#DIV/0!	#DIV/0!	#DIV/0!	#DIV/0!	#DIV/0!	#DIV/0!	#DIV/0!	#DIV/0!	#DIV/0!	#DIV/0!	#DIV/0!	#DIV/0!	#DIV/0!
0	#DIV/0!	#DIV/0!	#DIV/0!	#DIV/0!	#DIV/0!	#DIV/0!	#DIV/0!	#DIV/0!	#DIV/0!	#DIV/0!	#DIV/0!	#DIV/0!	#DIV/0!	#DIV/0!	#DIV/0!	#DIV/0!	#DIV/0!	#DIV/0!	#DIV/0!	#DIV/0!	#DIV/0!	#DIV/0!	#DIV/0!	#DIV/0!	#DIV/0!	#DIV/0!	#DIV/0!	#DIV/0!	#DIV/0!	#DIV/0!	#DIV/0!	#DIV/0!	#DIV/0!	#DIV/0!	#DIV/0!	#DIV/0!	#DIV/0!	#DIV/0!	#DIV/0!	#DIV/0!	#DIV/0!	#DIV/0!	#DIV/0!	#DIV/0!	#DIV/0!	#DIV/0!	#DIV/0!	#DIV/0!	#DIV/0!
0	#DIV/0!	#DIV/0!	#DIV/0!	#DIV/0!	#DIV/0!	#DIV/0!	#DIV/0!	#DIV/0!	#DIV/0!	#DIV/0!	#DIV/0!	#DIV/0!	#DIV/0!	#DIV/0!	#DIV/0!	#DIV/0!	#DIV/0!	#DIV/0!	#DIV/0!	#DIV/0!	#DIV/0!	#DIV/0!	#DIV/0!	#DIV/0!	#DIV/0!	#DIV/0!	#DIV/0!	#DIV/0!	#DIV/0!	#DIV/0!	#DIV/0!	#DIV/0!	#DIV/0!	#DIV/0!	#DIV/0!	#DIV/0!	#DIV/0!	#DIV/0!	#DIV/0!	#DIV/0!	#DIV/0!	#DIV/0!	#DIV/0!	#DIV/0!	#DIV/0!	#DIV/0!	#DIV/0!	#DIV/0!	#DIV/0!
0	#DIV/0!	#DIV/0!	#DIV/0!	#DIV/0!	#DIV/0!	#DIV/0!	#DIV/0!	#DIV/0!	#DIV/0!	#DIV/0!	#DIV/0!	#DIV/0!	#DIV/0!	#DIV/0!	#DIV/0!	#DIV/0!	#DIV/0!	#DIV/0!	#DIV/0!	#DIV/0!	#DIV/0!	#DIV/0!	#DIV/0!	#DIV/0!	#DIV/0!	#DIV/0!	#DIV/0!	#DIV/0!	#DIV/0!	#DIV/0!	#DIV/0!	#DIV/0!	#DIV/0!	#DIV/0!	#DIV/0!	#DIV/0!	#DIV/0!	#DIV/0!	#DIV/0!	#DIV/0!	#DIV/0!	#DIV/0!	#DIV/0!	#DIV/0!	#DIV/0!	#DIV/0!	#DIV/0!	#DIV/0!	#DIV/0!
0	#DIV/0!	#DIV/0!	#DIV/0!	#DIV/0!	#DIV/0!	#DIV/0!	#DIV/0!	#DIV/0!	#DIV/0!	#DIV/0!	#DIV/0!	#DIV/0!	#DIV/0!	#DIV/0!	#DIV/0!	#DIV/0!	#DIV/0!	#DIV/0!	#DIV/0!	#DIV/0!	#DIV/0!	#DIV/0!	#DIV/0!	#DIV/0!	#DIV/0!	#DIV/0!	#DIV/0!	#DIV/0!	#DIV/0!	#DIV/0!	#DIV/0!	#DIV/0!	#DIV/0!	#DIV/0!	#DIV/0!	#DIV/0!	#DIV/0!	#DIV/0!	#DIV/0!	#DIV/0!	#DIV/0!	#DIV/0!	#DIV/0!	#DIV/0!	#DIV/0!	#DIV/0!	#DIV/0!	#DIV/0!	#DIV/0!
0	#DIV/0!	#DIV/0!	#DIV/0!	#DIV/0!	#DIV/0!	#DIV/0!	#DIV/0!	#DIV/0!	#DIV/0!	#DIV/0!	#DIV/0!	#DIV/0!	#DIV/0!	#DIV/0!	#DIV/0!	#DIV/0!	#DIV/0!	#DIV/0!	#DIV/0!	#DIV/0!	#DIV/0!	#DIV/0!	#DIV/0!	#DIV/0!	#DIV/0!	#DIV/0!	#DIV/0!	#DIV/0!	#DIV/0!	#DIV/0!	#DIV/0!	#DIV/0!	#DIV/0!	#DIV/0!	#DIV/0!	#DIV/0!	#DIV/0!	#DIV/0!	#DIV/0!	#DIV/0!	#DIV/0!	#DIV/0!	#DIV/0!	#DIV/0!	#DIV/0!	#DIV/0!	#DIV/0!	#DIV/0!	#DIV/0!
0	#DIV/0!	#DIV/0!	#DIV/0!	#DIV/0!	#DIV/0!	#DIV/0!	#DIV/0!	#DIV/0!	#DIV/0!	#DIV/0!	#DIV/0!	#DIV/0!	#DIV/0!	#DIV/0!	#DIV/0!	#DIV/0!	#DIV/0!	#DIV/0!	#DIV/0!	#DIV/0!	#DIV/0!	#DIV/0!	#DIV/0!	#DIV/0!	#DIV/0!	#DIV/0!	#DIV/0!	#DIV/0!	#DIV/0!	#DIV/0!	#DIV/0!	#DIV/0!	#DIV/0!	#DIV/0!	#DIV/0!	#DIV/0!	#DIV/0!	#DIV/0!	#DIV/0!	#DIV/0!	#DIV/0!	#DIV/0!	#DIV/0!	#DIV/0!	#DIV/0!	#DIV/0!	#DIV/0!	#DIV/0!	#DIV/0!
0	#DIV/0!	#DIV/0!	#DIV/0!	#DIV/0!	#DIV/0!	#DIV/0!	#DIV/0!	#DIV/0!	#DIV/0!	#DIV/0!	#DIV/0!	#DIV/0!	#DIV/0!	#DIV/0!	#DIV/0!	#DIV/0!	#DIV/0!	#DIV/0!	#DIV/0!	#DIV/0!	#DIV/0!	#DIV/0!	#DIV/0!	#DIV/0!	#DIV/0!	#DIV/0!	#DIV/0!	#DIV/0!	#DIV/0!	#DIV/0!	#DIV/0!	#DIV/0!	#DIV/0!	#DIV/0!	#DIV/0!	#DIV/0!	#DIV/0!	#DIV/0!	#DIV/0!	#DIV/0!	#DIV/0!	#DIV/0!	#DIV/0!	#DIV/0!	#DIV/0!	#DIV/0!	#DIV/0!	#DIV/0!	#DIV/0!
0	#DIV/0!	#DIV/0!	#DIV/0!	#DIV/0!	#DIV/0!	#DIV/0!	#DIV/0!	#DIV/0!	#DIV/0!	#DIV/0!	#DIV/0!	#DIV/0!	#DIV/0!	#DIV/0!	#DIV/0!	#DIV/0!	#DIV/0!	#DIV/0!	#DIV/0!	#DIV/0!	#DIV/0!	#DIV/0!	#DIV/0!	#DIV/0!	#DIV/0!	#DIV/0!	#DIV/0!	#DIV/0!	#DIV/0!	#DIV/0!	#DIV/0!	#DIV/0!	#DIV/0!	#DIV/0!	#DIV/0!	#DIV/0!	#DIV/0!	#DIV/0!	#DIV/0!	#DIV/0!	#DIV/0!	#DIV/0!	#DIV/0!	#DIV/0!	#DIV/0!	#DIV/0!	#DIV/0!	#DIV/0!	#DIV/0!
0	#DIV/0!	#DIV/0!	#DIV/0!	#DIV/0!	#DIV/0!	#DIV/0!	#DIV/0!	#DIV/0!	#DIV/0!	#DIV/0!	#DIV/0!	#DIV/0!	#DIV/0!	#DIV/0!	#DIV/0!	#DIV/0!	#DIV/0!	#DIV/0!	#DIV/0!	#DIV/0!	#DIV/0!	#DIV/0!	#DIV/0!	#DIV/0!	#DIV/0!	#DIV/0!	#DIV/0!	#DIV/0!	#DIV/0!	#DIV/0!	#DIV/0!	#DIV/0!	#DIV/0!	#DIV/0!	#DIV/0!	#DIV/0!	#DIV/0!	#DIV/0!	#DIV/0!	#DIV/0!	#DIV/0!	#DIV/0!	#DIV/0!	#DIV/0!	#DIV/0!	#DIV/0!	#DIV/0!	#DIV/0!	#DIV/0!
0	#DIV/0!	#DIV/0!	#DIV/0!	#DIV/0!	#DIV/0!	#DIV/0!	#DIV/0!	#DIV/0!	#DIV/0!	#DIV/0!	#DIV/0!	#DIV/0!	#DIV/0!	#DIV/0!	#DIV/0!	#DIV/0!	#DIV/0!	#DIV/0!	#DIV/0!	#DIV/0!	#DIV/0!	#DIV/0!	#DIV/0!	#DIV/0!	#DIV/0!	#DIV/0!	#DIV/0!	#DIV/0!	#DIV/0!	#DIV/0!	#DIV/0!	#DIV/0!	#DIV/0!	#DIV/0!	#DIV/0!	#DIV/0!	#DIV/0!	#DIV/0!	#DIV/0!	#DIV/0!	#DIV/0!	#DIV/0!	#DIV/0!	#DIV/0!	#DIV/0!	#DIV/0!	#DIV/0!	#DIV/0!	#DIV/0!
0	#DIV/0!	#DIV/0!	#DIV/0!	#DIV/0!	#DIV/0!	#DIV/0!	#DIV/0!	#DIV/0!	#DIV/0!	#DIV/0!	#DIV/0!	#DIV/0!	#DIV/0!	#DIV/0!	#DIV/0!	#DIV/0!	#DIV/0!	#DIV/0!	#DIV/0!	#DIV/0!	#DIV/0!	#DIV/0!	#DIV/0!	#DIV/0!	#DIV/0!	#DIV/0!	#DIV/0!	#DIV/0!	#DIV/0!	#DIV/0!	#DIV/0!	#DIV/0!	#DIV/0!	#DIV/0!	#DIV/0!	#DIV/0!	#DIV/0!	#DIV/0!	#DIV/0!	#DIV/0!	#DIV/0!	#DIV/0!	#DIV/0!	#DIV/0!	#DIV/0!	#DIV/0!	#DIV/0!	#DIV/0!	#DIV/0!
0	#DIV/0!	#DIV/0!	#DIV/0!	#DIV/0!	#DIV/0!	#DIV/0!	#DIV/0!	#DIV/0!	#DIV/0!	#DIV/0!	#DIV/0!	#DIV/0!	#DIV/0!	#DIV/0!	#DIV/0!	#DIV/0!	#DIV/0!	#DIV/0!	#DIV/0!	#DIV/0!	#DIV/0!	#DIV/0!	#DIV/0!	#DIV/0!	#DIV/0!	#DIV/0!	#DIV/0!	#DIV/0!	#DIV/0!	#DIV/0!	#DIV/0!	#DIV/0!	#DIV/0!	#DIV/0!	#DIV/0!	#DIV/0!	#DIV/0!	#DIV/0!	#DIV/0!	#DIV/0!	#DIV/0!	#DIV/0!	#DIV/0!	#DIV/0!	#DIV/0!	#DIV/0!	#DIV/0!	#DIV/0!	#DIV/0!
0	#DIV/0!	#DIV/0!	#DIV/0!	#DIV/0!	#DIV/0!	#DIV/0!	#DIV/0!	#DIV/0!	#DIV/0!	#DIV/0!	#DIV/0!	#DIV/0!	#DIV/0!	#DIV/0!	#DIV/0!	#DIV/0!	#DIV/0!	#DIV/0!	#DIV/0!	#DIV/0!	#DIV/0!	#DIV/0!	#DIV/0!	#DIV/0!	#DIV/0!	#DIV/0!	#DIV/0!	#DIV/0!	#DIV/0!	#DIV/0!	#DIV/0!	#DIV/0!	#DIV/0!	#DIV/0!	#DIV/0!	#DIV/0!	#DIV/0!	#DIV/0!	#DIV/0!	#DIV/0!	#DIV/0!	#DIV/0!	#DIV/0!	#DIV/0!	#DIV/0!	#DIV/0!	#DIV/0!	#DIV/0!	#DIV/0!
0
time	CELL 1	CELL 2	CELL 3	CELL 4	CELL 5	CELL 6	CELL 7	CELL 8	CELL 9	CELL 10	CELL 11	CELL 12	CELL 13	CELL 14	CELL 15	CELL 16	CELL 17	CELL 18	CELL 19	CELL 20	CELL 21	CELL 22	CELL 23	CELL 24	CELL 25	CELL 26	CELL 27	CELL 28	CELL 29	CELL 30	CELL 31	CELL 32	CELL 33	CELL 34	CELL 35	CELL 36	CELL 37	CELL 38	CELL 39	CELL 40	CELL 41	CELL 42	CELL 43	CELL 44	CELL 45	CELL 46	CELL 47	CELL 48	CELL 49
0	#DIV/0!	#DIV/0!	#DIV/0!	#DIV/0!	#DIV/0!	#DIV/0!	#DIV/0!	#DIV/0!	#DIV/0!	#DIV/0!	#DIV/0!	#DIV/0!	#DIV/0!	#DIV/0!	#DIV/0!	#DIV/0!	#DIV/0!	#DIV/0!	#DIV/0!	#DIV/0!	#DIV/0!	#DIV/0!	#DIV/0!	#DIV/0!	#DIV/0!	#DIV/0!	#DIV/0!	#DIV/0!	#DIV/0!	#DIV/0!	#DIV/0!	#DIV/0!	#DIV/0!	#DIV/0!	#DIV/0!	#DIV/0!	#DIV/0!	#DIV/0!	#DIV/0!	#DIV/0!	#DIV/0!	#DIV/0!	#DIV/0!	#DIV/0!	#DIV/0!	#DIV/0!	#DIV/0!	#DIV/0!	#DIV/0!
0	#DIV/0!	#DIV/0!	#DIV/0!	#DIV/0!	#DIV/0!	#DIV/0!	#DIV/0!	#DIV/0!	#DIV/0!	#DIV/0!	#DIV/0!	#DIV/0!	#DIV/0!	#DIV/0!	#DIV/0!	#DIV/0!	#DIV/0!	#DIV/0!	#DIV/0!	#DIV/0!	#DIV/0!	#DIV/0!	#DIV/0!	#DIV/0!	#DIV/0!	#DIV/0!	#DIV/0!	#DIV/0!	#DIV/0!	#DIV/0!	#DIV/0!	#DIV/0!	#DIV/0!	#DIV/0!	#DIV/0!	#DIV/0!	#DIV/0!	#DIV/0!	#DIV/0!	#DIV/0!	#DIV/0!	#DIV/0!	#DIV/0!	#DIV/0!	#DIV/0!	#DIV/0!	#DIV/0!	#DIV/0!	#DIV/0!
0	#DIV/0!	#DIV/0!	#DIV/0!	#DIV/0!	#DIV/0!	#DIV/0!	#DIV/0!	#DIV/0!	#DIV/0!	#DIV/0!	#DIV/0!	#DIV/0!	#DIV/0!	#DIV/0!	#DIV/0!	#DIV/0!	#DIV/0!	#DIV/0!	#DIV/0!	#DIV/0!	#DIV/0!	#DIV/0!	#DIV/0!	#DIV/0!	#DIV/0!	#DIV/0!	#DIV/0!	#DIV/0!	#DIV/0!	#DIV/0!	#DIV/0!	#DIV/0!	#DIV/0!	#DIV/0!	#DIV/0!	#DIV/0!	#DIV/0!	#DIV/0!	#DIV/0!	#DIV/0!	#DIV/0!	#DIV/0!	#DIV/0!	#DIV/0!	#DIV/0!	#DIV/0!	#DIV/0!	#DIV/0!	#DIV/0!
0	#DIV/0!	#DIV/0!	#DIV/0!	#DIV/0!	#DIV/0!	#DIV/0!	#DIV/0!	#DIV/0!	#DIV/0!	#DIV/0!	#DIV/0!	#DIV/0!	#DIV/0!	#DIV/0!	#DIV/0!	#DIV/0!	#DIV/0!	#DIV/0!	#DIV/0!	#DIV/0!	#DIV/0!	#DIV/0!	#DIV/0!	#DIV/0!	#DIV/0!	#DIV/0!	#DIV/0!	#DIV/0!	#DIV/0!	#DIV/0!	#DIV/0!	#DIV/0!	#DIV/0!	#DIV/0!	#DIV/0!	#DIV/0!	#DIV/0!	#DIV/0!	#DIV/0!	#DIV/0!	#DIV/0!	#DIV/0!	#DIV/0!	#DIV/0!	#DIV/0!	#DIV/0!	#DIV/0!	#DIV/0!	#DIV/0!
0	#DIV/0!	#DIV/0!	#DIV/0!	#DIV/0!	#DIV/0!	#DIV/0!	#DIV/0!	#DIV/0!	#DIV/0!	#DIV/0!	#DIV/0!	#DIV/0!	#DIV/0!	#DIV/0!	#DIV/0!	#DIV/0!	#DIV/0!	#DIV/0!	#DIV/0!	#DIV/0!	#DIV/0!	#DIV/0!	#DIV/0!	#DIV/0!	#DIV/0!	#DIV/0!	#DIV/0!	#DIV/0!	#DIV/0!	#DIV/0!	#DIV/0!	#DIV/0!	#DIV/0!	#DIV/0!	#DIV/0!	#DIV/0!	#DIV/0!	#DIV/0!	#DIV/0!	#DIV/0!	#DIV/0!	#DIV/0!	#DIV/0!	#DIV/0!	#DIV/0!	#DIV/0!	#DIV/0!	#DIV/0!	#DIV/0!
0	#DIV/0!	#DIV/0!	#DIV/0!	#DIV/0!	#DIV/0!	#DIV/0!	#DIV/0!	#DIV/0!	#DIV/0!	#DIV/0!	#DIV/0!	#DIV/0!	#DIV/0!	#DIV/0!	#DIV/0!	#DIV/0!	#DIV/0!	#DIV/0!	#DIV/0!	#DIV/0!	#DIV/0!	#DIV/0!	#DIV/0!	#DIV/0!	#DIV/0!	#DIV/0!	#DIV/0!	#DIV/0!	#DIV/0!	#DIV/0!	#DIV/0!	#DIV/0!	#DIV/0!	#DIV/0!	#DIV/0!	#DIV/0!	#DIV/0!	#DIV/0!	#DIV/0!	#DIV/0!	#DIV/0!	#DIV/0!	#DIV/0!	#DIV/0!	#DIV/0!	#DIV/0!	#DIV/0!	#DIV/0!	#DIV/0!
0	#DIV/0!	#DIV/0!	#DIV/0!	#DIV/0!	#DIV/0!	#DIV/0!	#DIV/0!	#DIV/0!	#DIV/0!	#DIV/0!	#DIV/0!	#DIV/0!	#DIV/0!	#DIV/0!	#DIV/0!	#DIV/0!	#DIV/0!	#DIV/0!	#DIV/0!	#DIV/0!	#DIV/0!	#DIV/0!	#DIV/0!	#DIV/0!	#DIV/0!	#DIV/0!	#DIV/0!	#DIV/0!	#DIV/0!	#DIV/0!	#DIV/0!	#DIV/0!	#DIV/0!	#DIV/0!	#DIV/0!	#DIV/0!	#DIV/0!	#DIV/0!	#DIV/0!	#DIV/0!	#DIV/0!	#DIV/0!	#DIV/0!	#DIV/0!	#DIV/0!	#DIV/0!	#DIV/0!	#DIV/0!	#DIV/0!
0	#DIV/0!	#DIV/0!	#DIV/0!	#DIV/0!	#DIV/0!	#DIV/0!	#DIV/0!	#DIV/0!	#DIV/0!	#DIV/0!	#DIV/0!	#DIV/0!	#DIV/0!	#DIV/0!	#DIV/0!	#DIV/0!	#DIV/0!	#DIV/0!	#DIV/0!	#DIV/0!	#DIV/0!	#DIV/0!	#DIV/0!	#DIV/0!	#DIV/0!	#DIV/0!	#DIV/0!	#DIV/0!	#DIV/0!	#DIV/0!	#DIV/0!	#DIV/0!	#DIV/0!	#DIV/0!	#DIV/0!	#DIV/0!	#DIV/0!	#DIV/0!	#DIV/0!	#DIV/0!	#DIV/0!	#DIV/0!	#DIV/0!	#DIV/0!	#DIV/0!	#DIV/0!	#DIV/0!	#DIV/0!	#DIV/0!
0	#DIV/0!	#DIV/0!	#DIV/0!	#DIV/0!	#DIV/0!	#DIV/0!	#DIV/0!	#DIV/0!	#DIV/0!	#DIV/0!	#DIV/0!	#DIV/0!	#DIV/0!	#DIV/0!	#DIV/0!	#DIV/0!	#DIV/0!	#DIV/0!	#DIV/0!	#DIV/0!	#DIV/0!	#DIV/0!	#DIV/0!	#DIV/0!	#DIV/0!	#DIV/0!	#DIV/0!	#DIV/0!	#DIV/0!	#DIV/0!	#DIV/0!	#DIV/0!	#DIV/0!	#DIV/0!	#DIV/0!	#DIV/0!	#DIV/0!	#DIV/0!	#DIV/0!	#DIV/0!	#DIV/0!	#DIV/0!	#DIV/0!	#DIV/0!	#DIV/0!	#DIV/0!	#DIV/0!	#DIV/0!	#DIV/0!
0	#DIV/0!	#DIV/0!	#DIV/0!	#DIV/0!	#DIV/0!	#DIV/0!	#DIV/0!	#DIV/0!	#DIV/0!	#DIV/0!	#DIV/0!	#DIV/0!	#DIV/0!	#DIV/0!	#DIV/0!	#DIV/0!	#DIV/0!	#DIV/0!	#DIV/0!	#DIV/0!	#DIV/0!	#DIV/0!	#DIV/0!	#DIV/0!	#DIV/0!	#DIV/0!	#DIV/0!	#DIV/0!	#DIV/0!	#DIV/0!	#DIV/0!	#DIV/0!	#DIV/0!	#DIV/0!	#DIV/0!	#DIV/0!	#DIV/0!	#DIV/0!	#DIV/0!	#DIV/0!	#DIV/0!	#DIV/0!	#DIV/0!	#DIV/0!	#DIV/0!	#DIV/0!	#DIV/0!	#DIV/0!	#DIV/0!
0	#DIV/0!	#DIV/0!	#DIV/0!	#DIV/0!	#DIV/0!	#DIV/0!	#DIV/0!	#DIV/0!	#DIV/0!	#DIV/0!	#DIV/0!	#DIV/0!	#DIV/0!	#DIV/0!	#DIV/0!	#DIV/0!	#DIV/0!	#DIV/0!	#DIV/0!	#DIV/0!	#DIV/0!	#DIV/0!	#DIV/0!	#DIV/0!	#DIV/0!	#DIV/0!	#DIV/0!	#DIV/0!	#DIV/0!	#DIV/0!	#DIV/0!	#DIV/0!	#DIV/0!	#DIV/0!	#DIV/0!	#DIV/0!	#DIV/0!	#DIV/0!	#DIV/0!	#DIV/0!	#DIV/0!	#DIV/0!	#DIV/0!	#DIV/0!	#DIV/0!	#DIV/0!	#DIV/0!	#DIV/0!	#DIV/0!
0	#DIV/0!	#DIV/0!	#DIV/0!	#DIV/0!	#DIV/0!	#DIV/0!	#DIV/0!	#DIV/0!	#DIV/0!	#DIV/0!	#DIV/0!	#DIV/0!	#DIV/0!	#DIV/0!	#DIV/0!	#DIV/0!	#DIV/0!	#DIV/0!	#DIV/0!	#DIV/0!	#DIV/0!	#DIV/0!	#DIV/0!	#DIV/0!	#DIV/0!	#DIV/0!	#DIV/0!	#DIV/0!	#DIV/0!	#DIV/0!	#DIV/0!	#DIV/0!	#DIV/0!	#DIV/0!	#DIV/0!	#DIV/0!	#DIV/0!	#DIV/0!	#DIV/0!	#DIV/0!	#DIV/0!	#DIV/0!	#DIV/0!	#DIV/0!	#DIV/0!	#DIV/0!	#DIV/0!	#DIV/0!	#DIV/0!
0	#DIV/0!	#DIV/0!	#DIV/0!	#DIV/0!	#DIV/0!	#DIV/0!	#DIV/0!	#DIV/0!	#DIV/0!	#DIV/0!	#DIV/0!	#DIV/0!	#DIV/0!	#DIV/0!	#DIV/0!	#DIV/0!	#DIV/0!	#DIV/0!	#DIV/0!	#DIV/0!	#DIV/0!	#DIV/0!	#DIV/0!	#DIV/0!	#DIV/0!	#DIV/0!	#DIV/0!	#DIV/0!	#DIV/0!	#DIV/0!	#DIV/0!	#DIV/0!	#DIV/0!	#DIV/0!	#DIV/0!	#DIV/0!	#DIV/0!	#DIV/0!	#DIV/0!	#DIV/0!	#DIV/0!	#DIV/0!	#DIV/0!	#DIV/0!	#DIV/0!	#DIV/0!	#DIV/0!	#DIV/0!	#DIV/0!
0	#DIV/0!	#DIV/0!	#DIV/0!	#DIV/0!	#DIV/0!	#DIV/0!	#DIV/0!	#DIV/0!	#DIV/0!	#DIV/0!	#DIV/0!	#DIV/0!	#DIV/0!	#DIV/0!	#DIV/0!	#DIV/0!	#DIV/0!	#DIV/0!	#DIV/0!	#DIV/0!	#DIV/0!	#DIV/0!	#DIV/0!	#DIV/0!	#DIV/0!	#DIV/0!	#DIV/0!	#DIV/0!	#DIV/0!	#DIV/0!	#DIV/0!	#DIV/0!	#DIV/0!	#DIV/0!	#DIV/0!	#DIV/0!	#DIV/0!	#DIV/0!	#DIV/0!	#DIV/0!	#DIV/0!	#DIV/0!	#DIV/0!	#DIV/0!	#DIV/0!	#DIV/0!	#DIV/0!	#DIV/0!	#DIV/0!
0	#DIV/0!	#DIV/0!	#DIV/0!	#DIV/0!	#DIV/0!	#DIV/0!	#DIV/0!	#DIV/0!	#DIV/0!	#DIV/0!	#DIV/0!	#DIV/0!	#DIV/0!	#DIV/0!	#DIV/0!	#DIV/0!	#DIV/0!	#DIV/0!	#DIV/0!	#DIV/0!	#DIV/0!	#DIV/0!	#DIV/0!	#DIV/0!	#DIV/0!	#DIV/0!	#DIV/0!	#DIV/0!	#DIV/0!	#DIV/0!	#DIV/0!	#DIV/0!	#DIV/0!	#DIV/0!	#DIV/0!	#DIV/0!	#DIV/0!	#DIV/0!	#DIV/0!	#DIV/0!	#DIV/0!	#DIV/0!	#DIV/0!	#DIV/0!	#DIV/0!	#DIV/0!	#DIV/0!	#DIV/0!	#DIV/0!
0	#DIV/0!	#DIV/0!	#DIV/0!	#DIV/0!	#DIV/0!	#DIV/0!	#DIV/0!	#DIV/0!	#DIV/0!	#DIV/0!	#DIV/0!	#DIV/0!	#DIV/0!	#DIV/0!	#DIV/0!	#DIV/0!	#DIV/0!	#DIV/0!	#DIV/0!	#DIV/0!	#DIV/0!	#DIV/0!	#DIV/0!	#DIV/0!	#DIV/0!	#DIV/0!	#DIV/0!	#DIV/0!	#DIV/0!	#DIV/0!	#DIV/0!	#DIV/0!	#DIV/0!	#DIV/0!	#DIV/0!	#DIV/0!	#DIV/0!	#DIV/0!	#DIV/0!	#DIV/0!	#DIV/0!	#DIV/0!	#DIV/0!	#DIV/0!	#DIV/0!	#DIV/0!	#DIV/0!	#DIV/0!	#DIV/0!
0	#DIV/0!	#DIV/0!	#DIV/0!	#DIV/0!	#DIV/0!	#DIV/0!	#DIV/0!	#DIV/0!	#DIV/0!	#DIV/0!	#DIV/0!	#DIV/0!	#DIV/0!	#DIV/0!	#DIV/0!	#DIV/0!	#DIV/0!	#DIV/0!	#DIV/0!	#DIV/0!	#DIV/0!	#DIV/0!	#DIV/0!	#DIV/0!	#DIV/0!	#DIV/0!	#DIV/0!	#DIV/0!	#DIV/0!	#DIV/0!	#DIV/0!	#DIV/0!	#DIV/0!	#DIV/0!	#DIV/0!	#DIV/0!	#DIV/0!	#DIV/0!	#DIV/0!	#DIV/0!	#DIV/0!	#DIV/0!	#DIV/0!	#DIV/0!	#DIV/0!	#DIV/0!	#DIV/0!	#DIV/0!	#DIV/0!
0	#DIV/0!	#DIV/0!	#DIV/0!	#DIV/0!	#DIV/0!	#DIV/0!	#DIV/0!	#DIV/0!	#DIV/0!	#DIV/0!	#DIV/0!	#DIV/0!	#DIV/0!	#DIV/0!	#DIV/0!	#DIV/0!	#DIV/0!	#DIV/0!	#DIV/0!	#DIV/0!	#DIV/0!	#DIV/0!	#DIV/0!	#DIV/0!	#DIV/0!	#DIV/0!	#DIV/0!	#DIV/0!	#DIV/0!	#DIV/0!	#DIV/0!	#DIV/0!	#DIV/0!	#DIV/0!	#DIV/0!	#DIV/0!	#DIV/0!	#DIV/0!	#DIV/0!	#DIV/0!	#DIV/0!	#DIV/0!	#DIV/0!	#DIV/0!	#DIV/0!	#DIV/0!	#DIV/0!	#DIV/0!	#DIV/0!
0	#DIV/0!	#DIV/0!	#DIV/0!	#DIV/0!	#DIV/0!	#DIV/0!	#DIV/0!	#DIV/0!	#DIV/0!	#DIV/0!	#DIV/0!	#DIV/0!	#DIV/0!	#DIV/0!	#DIV/0!	#DIV/0!	#DIV/0!	#DIV/0!	#DIV/0!	#DIV/0!	#DIV/0!	#DIV/0!	#DIV/0!	#DIV/0!	#DIV/0!	#DIV/0!	#DIV/0!	#DIV/0!	#DIV/0!	#DIV/0!	#DIV/0!	#DIV/0!	#DIV/0!	#DIV/0!	#DIV/0!	#DIV/0!	#DIV/0!	#DIV/0!	#DIV/0!	#DIV/0!	#DIV/0!	#DIV/0!	#DIV/0!	#DIV/0!	#DIV/0!	#DIV/0!	#DIV/0!	#DIV/0!	#DIV/0!
0	#DIV/0!	#DIV/0!	#DIV/0!	#DIV/0!	#DIV/0!	#DIV/0!	#DIV/0!	#DIV/0!	#DIV/0!	#DIV/0!	#DIV/0!	#DIV/0!	#DIV/0!	#DIV/0!	#DIV/0!	#DIV/0!	#DIV/0!	#DIV/0!	#DIV/0!	#DIV/0!	#DIV/0!	#DIV/0!	#DIV/0!	#DIV/0!	#DIV/0!	#DIV/0!	#DIV/0!	#DIV/0!	#DIV/0!	#DIV/0!	#DIV/0!	#DIV/0!	#DIV/0!	#DIV/0!	#DIV/0!	#DIV/0!	#DIV/0!	#DIV/0!	#DIV/0!	#DIV/0!	#DIV/0!	#DIV/0!	#DIV/0!	#DIV/0!	#DIV/0!	#DIV/0!	#DIV/0!	#DIV/0!	#DIV/0!
0	#DIV/0!	#DIV/0!	#DIV/0!	#DIV/0!	#DIV/0!	#DIV/0!	#DIV/0!	#DIV/0!	#DIV/0!	#DIV/0!	#DIV/0!	#DIV/0!	#DIV/0!	#DIV/0!	#DIV/0!	#DIV/0!	#DIV/0!	#DIV/0!	#DIV/0!	#DIV/0!	#DIV/0!	#DIV/0!	#DIV/0!	#DIV/0!	#DIV/0!	#DIV/0!	#DIV/0!	#DIV/0!	#DIV/0!	#DIV/0!	#DIV/0!	#DIV/0!	#DIV/0!	#DIV/0!	#DIV/0!	#DIV/0!	#DIV/0!	#DIV/0!	#DIV/0!	#DIV/0!	#DIV/0!	#DIV/0!	#DIV/0!	#DIV/0!	#DIV/0!	#DIV/0!	#DIV/0!	#DIV/0!	#DIV/0!
0	#DIV/0!	#DIV/0!	#DIV/0!	#DIV/0!	#DIV/0!	#DIV/0!	#DIV/0!	#DIV/0!	#DIV/0!	#DIV/0!	#DIV/0!	#DIV/0!	#DIV/0!	#DIV/0!	#DIV/0!	#DIV/0!	#DIV/0!	#DIV/0!	#DIV/0!	#DIV/0!	#DIV/0!	#DIV/0!	#DIV/0!	#DIV/0!	#DIV/0!	#DIV/0!	#DIV/0!	#DIV/0!	#DIV/0!	#DIV/0!	#DIV/0!	#DIV/0!	#DIV/0!	#DIV/0!	#DIV/0!	#DIV/0!	#DIV/0!	#DIV/0!	#DIV/0!	#DIV/0!	#DIV/0!	#DIV/0!	#DIV/0!	#DIV/0!	#DIV/0!	#DIV/0!	#DIV/0!	#DIV/0!	#DIV/0!
0	#DIV/0!	#DIV/0!	#DIV/0!	#DIV/0!	#DIV/0!	#DIV/0!	#DIV/0!	#DIV/0!	#DIV/0!	#DIV/0!	#DIV/0!	#DIV/0!	#DIV/0!	#DIV/0!	#DIV/0!	#DIV/0!	#DIV/0!	#DIV/0!	#DIV/0!	#DIV/0!	#DIV/0!	#DIV/0!	#DIV/0!	#DIV/0!	#DIV/0!	#DIV/0!	#DIV/0!	#DIV/0!	#DIV/0!	#DIV/0!	#DIV/0!	#DIV/0!	#DIV/0!	#DIV/0!	#DIV/0!	#DIV/0!	#DIV/0!	#DIV/0!	#DIV/0!	#DIV/0!	#DIV/0!	#DIV/0!	#DIV/0!	#DIV/0!	#DIV/0!	#DIV/0!	#DIV/0!	#DIV/0!	#DIV/0!
0	#DIV/0!	#DIV/0!	#DIV/0!	#DIV/0!	#DIV/0!	#DIV/0!	#DIV/0!	#DIV/0!	#DIV/0!	#DIV/0!	#DIV/0!	#DIV/0!	#DIV/0!	#DIV/0!	#DIV/0!	#DIV/0!	#DIV/0!	#DIV/0!	#DIV/0!	#DIV/0!	#DIV/0!	#DIV/0!	#DIV/0!	#DIV/0!	#DIV/0!	#DIV/0!	#DIV/0!	#DIV/0!	#DIV/0!	#DIV/0!	#DIV/0!	#DIV/0!	#DIV/0!	#DIV/0!	#DIV/0!	#DIV/0!	#DIV/0!	#DIV/0!	#DIV/0!	#DIV/0!	#DIV/0!	#DIV/0!	#DIV/0!	#DIV/0!	#DIV/0!	#DIV/0!	#DIV/0!	#DIV/0!	#DIV/0!
0	#DIV/0!	#DIV/0!	#DIV/0!	#DIV/0!	#DIV/0!	#DIV/0!	#DIV/0!	#DIV/0!	#DIV/0!	#DIV/0!	#DIV/0!	#DIV/0!	#DIV/0!	#DIV/0!	#DIV/0!	#DIV/0!	#DIV/0!	#DIV/0!	#DIV/0!	#DIV/0!	#DIV/0!	#DIV/0!	#DIV/0!	#DIV/0!	#DIV/0!	#DIV/0!	#DIV/0!	#DIV/0!	#DIV/0!	#DIV/0!	#DIV/0!	#DIV/0!	#DIV/0!	#DIV/0!	#DIV/0!	#DIV/0!	#DIV/0!	#DIV/0!	#DIV/0!	#DIV/0!	#DIV/0!	#DIV/0!	#DIV/0!	#DIV/0!	#DIV/0!	#DIV/0!	#DIV/0!	#DIV/0!	#DIV/0!
0	#DIV/0!	#DIV/0!	#DIV/0!	#DIV/0!	#DIV/0!	#DIV/0!	#DIV/0!	#DIV/0!	#DIV/0!	#DIV/0!	#DIV/0!	#DIV/0!	#DIV/0!	#DIV/0!	#DIV/0!	#DIV/0!	#DIV/0!	#DIV/0!	#DIV/0!	#DIV/0!	#DIV/0!	#DIV/0!	#DIV/0!	#DIV/0!	#DIV/0!	#DIV/0!	#DIV/0!	#DIV/0!	#DIV/0!	#DIV/0!	#DIV/0!	#DIV/0!	#DIV/0!	#DIV/0!	#DIV/0!	#DIV/0!	#DIV/0!	#DIV/0!	#DIV/0!	#DIV/0!	#DIV/0!	#DIV/0!	#DIV/0!	#DIV/0!	#DIV/0!	#DIV/0!	#DIV/0!	#DIV/0!	#DIV/0!
0	#DIV/0!	#DIV/0!	#DIV/0!	#DIV/0!	#DIV/0!	#DIV/0!	#DIV/0!	#DIV/0!	#DIV/0!	#DIV/0!	#DIV/0!	#DIV/0!	#DIV/0!	#DIV/0!	#DIV/0!	#DIV/0!	#DIV/0!	#DIV/0!	#DIV/0!	#DIV/0!	#DIV/0!	#DIV/0!	#DIV/0!	#DIV/0!	#DIV/0!	#DIV/0!	#DIV/0!	#DIV/0!	#DIV/0!	#DIV/0!	#DIV/0!	#DIV/0!	#DIV/0!	#DIV/0!	#DIV/0!	#DIV/0!	#DIV/0!	#DIV/0!	#DIV/0!	#DIV/0!	#DIV/0!	#DIV/0!	#DIV/0!	#DIV/0!	#DIV/0!	#DIV/0!	#DIV/0!	#DIV/0!	#DIV/0!
0	#DIV/0!	#DIV/0!	#DIV/0!	#DIV/0!	#DIV/0!	#DIV/0!	#DIV/0!	#DIV/0!	#DIV/0!	#DIV/0!	#DIV/0!	#DIV/0!	#DIV/0!	#DIV/0!	#DIV/0!	#DIV/0!	#DIV/0!	#DIV/0!	#DIV/0!	#DIV/0!	#DIV/0!	#DIV/0!	#DIV/0!	#DIV/0!	#DIV/0!	#DIV/0!	#DIV/0!	#DIV/0!	#DIV/0!	#DIV/0!	#DIV/0!	#DIV/0!	#DIV/0!	#DIV/0!	#DIV/0!	#DIV/0!	#DIV/0!	#DIV/0!	#DIV/0!	#DIV/0!	#DIV/0!	#DIV/0!	#DIV/0!	#DIV/0!	#DIV/0!	#DIV/0!	#DIV/0!	#DIV/0!	#DIV/0!
0	#DIV/0!	#DIV/0!	#DIV/0!	#DIV/0!	#DIV/0!	#DIV/0!	#DIV/0!	#DIV/0!	#DIV/0!	#DIV/0!	#DIV/0!	#DIV/0!	#DIV/0!	#DIV/0!	#DIV/0!	#DIV/0!	#DIV/0!	#DIV/0!	#DIV/0!	#DIV/0!	#DIV/0!	#DIV/0!	#DIV/0!	#DIV/0!	#DIV/0!	#DIV/0!	#DIV/0!	#DIV/0!	#DIV/0!	#DIV/0!	#DIV/0!	#DIV/0!	#DIV/0!	#DIV/0!	#DIV/0!	#DIV/0!	#DIV/0!	#DIV/0!	#DIV/0!	#DIV/0!	#DIV/0!	#DIV/0!	#DIV/0!	#DIV/0!	#DIV/0!	#DIV/0!	#DIV/0!	#DIV/0!	#DIV/0!
0	#DIV/0!	#DIV/0!	#DIV/0!	#DIV/0!	#DIV/0!	#DIV/0!	#DIV/0!	#DIV/0!	#DIV/0!	#DIV/0!	#DIV/0!	#DIV/0!	#DIV/0!	#DIV/0!	#DIV/0!	#DIV/0!	#DIV/0!	#DIV/0!	#DIV/0!	#DIV/0!	#DIV/0!	#DIV/0!	#DIV/0!	#DIV/0!	#DIV/0!	#DIV/0!	#DIV/0!	#DIV/0!	#DIV/0!	#DIV/0!	#DIV/0!	#DIV/0!	#DIV/0!	#DIV/0!	#DIV/0!	#DIV/0!	#DIV/0!	#DIV/0!	#DIV/0!	#DIV/0!	#DIV/0!	#DIV/0!	#DIV/0!	#DIV/0!	#DIV/0!	#DIV/0!	#DIV/0!	#DIV/0!	#DIV/0!
0	#DIV/0!	#DIV/0!	#DIV/0!	#DIV/0!	#DIV/0!	#DIV/0!	#DIV/0!	#DIV/0!	#DIV/0!	#DIV/0!	#DIV/0!	#DIV/0!	#DIV/0!	#DIV/0!	#DIV/0!	#DIV/0!	#DIV/0!	#DIV/0!	#DIV/0!	#DIV/0!	#DIV/0!	#DIV/0!	#DIV/0!	#DIV/0!	#DIV/0!	#DIV/0!	#DIV/0!	#DIV/0!	#DIV/0!	#DIV/0!	#DIV/0!	#DIV/0!	#DIV/0!	#DIV/0!	#DIV/0!	#DIV/0!	#DIV/0!	#DIV/0!	#DIV/0!	#DIV/0!	#DIV/0!	#DIV/0!	#DIV/0!	#DIV/0!	#DIV/0!	#DIV/0!	#DIV/0!	#DIV/0!	#DIV/0!
0	#DIV/0!	#DIV/0!	#DIV/0!	#DIV/0!	#DIV/0!	#DIV/0!	#DIV/0!	#DIV/0!	#DIV/0!	#DIV/0!	#DIV/0!	#DIV/0!	#DIV/0!	#DIV/0!	#DIV/0!	#DIV/0!	#DIV/0!	#DIV/0!	#DIV/0!	#DIV/0!	#DIV/0!	#DIV/0!	#DIV/0!	#DIV/0!	#DIV/0!	#DIV/0!	#DIV/0!	#DIV/0!	#DIV/0!	#DIV/0!	#DIV/0!	#DIV/0!	#DIV/0!	#DIV/0!	#DIV/0!	#DIV/0!	#DIV/0!	#DIV/0!	#DIV/0!	#DIV/0!	#DIV/0!	#DIV/0!	#DIV/0!	#DIV/0!	#DIV/0!	#DIV/0!	#DIV/0!	#DIV/0!	#DIV/0!
0	#DIV/0!	#DIV/0!	#DIV/0!	#DIV/0!	#DIV/0!	#DIV/0!	#DIV/0!	#DIV/0!	#DIV/0!	#DIV/0!	#DIV/0!	#DIV/0!	#DIV/0!	#DIV/0!	#DIV/0!	#DIV/0!	#DIV/0!	#DIV/0!	#DIV/0!	#DIV/0!	#DIV/0!	#DIV/0!	#DIV/0!	#DIV/0!	#DIV/0!	#DIV/0!	#DIV/0!	#DIV/0!	#DIV/0!	#DIV/0!	#DIV/0!	#DIV/0!	#DIV/0!	#DIV/0!	#DIV/0!	#DIV/0!	#DIV/0!	#DIV/0!	#DIV/0!	#DIV/0!	#DIV/0!	#DIV/0!	#DIV/0!	#DIV/0!	#DIV/0!	#DIV/0!	#DIV/0!	#DIV/0!	#DIV/0!
0	#DIV/0!	#DIV/0!	#DIV/0!	#DIV/0!	#DIV/0!	#DIV/0!	#DIV/0!	#DIV/0!	#DIV/0!	#DIV/0!	#DIV/0!	#DIV/0!	#DIV/0!	#DIV/0!	#DIV/0!	#DIV/0!	#DIV/0!	#DIV/0!	#DIV/0!	#DIV/0!	#DIV/0!	#DIV/0!	#DIV/0!	#DIV/0!	#DIV/0!	#DIV/0!	#DIV/0!	#DIV/0!	#DIV/0!	#DIV/0!	#DIV/0!	#DIV/0!	#DIV/0!	#DIV/0!	#DIV/0!	#DIV/0!	#DIV/0!	#DIV/0!	#DIV/0!	#DIV/0!	#DIV/0!	#DIV/0!	#DIV/0!	#DIV/0!	#DIV/0!	#DIV/0!	#DIV/0!	#DIV/0!	#DIV/0!
0	#DIV/0!	#DIV/0!	#DIV/0!	#DIV/0!	#DIV/0!	#DIV/0!	#DIV/0!	#DIV/0!	#DIV/0!	#DIV/0!	#DIV/0!	#DIV/0!	#DIV/0!	#DIV/0!	#DIV/0!	#DIV/0!	#DIV/0!	#DIV/0!	#DIV/0!	#DIV/0!	#DIV/0!	#DIV/0!	#DIV/0!	#DIV/0!	#DIV/0!	#DIV/0!	#DIV/0!	#DIV/0!	#DIV/0!	#DIV/0!	#DIV/0!	#DIV/0!	#DIV/0!	#DIV/0!	#DIV/0!	#DIV/0!	#DIV/0!	#DIV/0!	#DIV/0!	#DIV/0!	#DIV/0!	#DIV/0!	#DIV/0!	#DIV/0!	#DIV/0!	#DIV/0!	#DIV/0!	#DIV/0!	#DIV/0!
0	#DIV/0!	#DIV/0!	#DIV/0!	#DIV/0!	#DIV/0!	#DIV/0!	#DIV/0!	#DIV/0!	#DIV/0!	#DIV/0!	#DIV/0!	#DIV/0!	#DIV/0!	#DIV/0!	#DIV/0!	#DIV/0!	#DIV/0!	#DIV/0!	#DIV/0!	#DIV/0!	#DIV/0!	#DIV/0!	#DIV/0!	#DIV/0!	#DIV/0!	#DIV/0!	#DIV/0!	#DIV/0!	#DIV/0!	#DIV/0!	#DIV/0!	#DIV/0!	#DIV/0!	#DIV/0!	#DIV/0!	#DIV/0!	#DIV/0!	#DIV/0!	#DIV/0!	#DIV/0!	#DIV/0!	#DIV/0!	#DIV/0!	#DIV/0!	#DIV/0!	#DIV/0!	#DIV/0!	#DIV/0!	#DIV/0!
0	#DIV/0!	#DIV/0!	#DIV/0!	#DIV/0!	#DIV/0!	#DIV/0!	#DIV/0!	#DIV/0!	#DIV/0!	#DIV/0!	#DIV/0!	#DIV/0!	#DIV/0!	#DIV/0!	#DIV/0!	#DIV/0!	#DIV/0!	#DIV/0!	#DIV/0!	#DIV/0!	#DIV/0!	#DIV/0!	#DIV/0!	#DIV/0!	#DIV/0!	#DIV/0!	#DIV/0!	#DIV/0!	#DIV/0!	#DIV/0!	#DIV/0!	#DIV/0!	#DIV/0!	#DIV/0!	#DIV/0!	#DIV/0!	#DIV/0!	#DIV/0!	#DIV/0!	#DIV/0!	#DIV/0!	#DIV/0!	#DIV/0!	#DIV/0!	#DIV/0!	#DIV/0!	#DIV/0!	#DIV/0!	#DIV/0!
0	#DIV/0!	#DIV/0!	#DIV/0!	#DIV/0!	#DIV/0!	#DIV/0!	#DIV/0!	#DIV/0!	#DIV/0!	#DIV/0!	#DIV/0!	#DIV/0!	#DIV/0!	#DIV/0!	#DIV/0!	#DIV/0!	#DIV/0!	#DIV/0!	#DIV/0!	#DIV/0!	#DIV/0!	#DIV/0!	#DIV/0!	#DIV/0!	#DIV/0!	#DIV/0!	#DIV/0!	#DIV/0!	#DIV/0!	#DIV/0!	#DIV/0!	#DIV/0!	#DIV/0!	#DIV/0!	#DIV/0!	#DIV/0!	#DIV/0!	#DIV/0!	#DIV/0!	#DIV/0!	#DIV/0!	#DIV/0!	#DIV/0!	#DIV/0!	#DIV/0!	#DIV/0!	#DIV/0!	#DIV/0!	#DIV/0!
0	#DIV/0!	#DIV/0!	#DIV/0!	#DIV/0!	#DIV/0!	#DIV/0!	#DIV/0!	#DIV/0!	#DIV/0!	#DIV/0!	#DIV/0!	#DIV/0!	#DIV/0!	#DIV/0!	#DIV/0!	#DIV/0!	#DIV/0!	#DIV/0!	#DIV/0!	#DIV/0!	#DIV/0!	#DIV/0!	#DIV/0!	#DIV/0!	#DIV/0!	#DIV/0!	#DIV/0!	#DIV/0!	#DIV/0!	#DIV/0!	#DIV/0!	#DIV/0!	#DIV/0!	#DIV/0!	#DIV/0!	#DIV/0!	#DIV/0!	#DIV/0!	#DIV/0!	#DIV/0!	#DIV/0!	#DIV/0!	#DIV/0!	#DIV/0!	#DIV/0!	#DIV/0!	#DIV/0!	#DIV/0!	#DIV/0!
0	#DIV/0!	#DIV/0!	#DIV/0!	#DIV/0!	#DIV/0!	#DIV/0!	#DIV/0!	#DIV/0!	#DIV/0!	#DIV/0!	#DIV/0!	#DIV/0!	#DIV/0!	#DIV/0!	#DIV/0!	#DIV/0!	#DIV/0!	#DIV/0!	#DIV/0!	#DIV/0!	#DIV/0!	#DIV/0!	#DIV/0!	#DIV/0!	#DIV/0!	#DIV/0!	#DIV/0!	#DIV/0!	#DIV/0!	#DIV/0!	#DIV/0!	#DIV/0!	#DIV/0!	#DIV/0!	#DIV/0!	#DIV/0!	#DIV/0!	#DIV/0!	#DIV/0!	#DIV/0!	#DIV/0!	#DIV/0!	#DIV/0!	#DIV/0!	#DIV/0!	#DIV/0!	#DIV/0!	#DIV/0!	#DIV/0!
0	#DIV/0!	#DIV/0!	#DIV/0!	#DIV/0!	#DIV/0!	#DIV/0!	#DIV/0!	#DIV/0!	#DIV/0!	#DIV/0!	#DIV/0!	#DIV/0!	#DIV/0!	#DIV/0!	#DIV/0!	#DIV/0!	#DIV/0!	#DIV/0!	#DIV/0!	#DIV/0!	#DIV/0!	#DIV/0!	#DIV/0!	#DIV/0!	#DIV/0!	#DIV/0!	#DIV/0!	#DIV/0!	#DIV/0!	#DIV/0!	#DIV/0!	#DIV/0!	#DIV/0!	#DIV/0!	#DIV/0!	#DIV/0!	#DIV/0!	#DIV/0!	#DIV/0!	#DIV/0!	#DIV/0!	#DIV/0!	#DIV/0!	#DIV/0!	#DIV/0!	#DIV/0!	#DIV/0!	#DIV/0!	#DIV/0!
0	#DIV/0!	#DIV/0!	#DIV/0!	#DIV/0!	#DIV/0!	#DIV/0!	#DIV/0!	#DIV/0!	#DIV/0!	#DIV/0!	#DIV/0!	#DIV/0!	#DIV/0!	#DIV/0!	#DIV/0!	#DIV/0!	#DIV/0!	#DIV/0!	#DIV/0!	#DIV/0!	#DIV/0!	#DIV/0!	#DIV/0!	#DIV/0!	#DIV/0!	#DIV/0!	#DIV/0!	#DIV/0!	#DIV/0!	#DIV/0!	#DIV/0!	#DIV/0!	#DIV/0!	#DIV/0!	#DIV/0!	#DIV/0!	#DIV/0!	#DIV/0!	#DIV/0!	#DIV/0!	#DIV/0!	#DIV/0!	#DIV/0!	#DIV/0!	#DIV/0!	#DIV/0!	#DIV/0!	#DIV/0!	#DIV/0!
0	#DIV/0!	#DIV/0!	#DIV/0!	#DIV/0!	#DIV/0!	#DIV/0!	#DIV/0!	#DIV/0!	#DIV/0!	#DIV/0!	#DIV/0!	#DIV/0!	#DIV/0!	#DIV/0!	#DIV/0!	#DIV/0!	#DIV/0!	#DIV/0!	#DIV/0!	#DIV/0!	#DIV/0!	#DIV/0!	#DIV/0!	#DIV/0!	#DIV/0!	#DIV/0!	#DIV/0!	#DIV/0!	#DIV/0!	#DIV/0!	#DIV/0!	#DIV/0!	#DIV/0!	#DIV/0!	#DIV/0!	#DIV/0!	#DIV/0!	#DIV/0!	#DIV/0!	#DIV/0!	#DIV/0!	#DIV/0!	#DIV/0!	#DIV/0!	#DIV/0!	#DIV/0!	#DIV/0!	#DIV/0!	#DIV/0!
0	#DIV/0!	#DIV/0!	#DIV/0!	#DIV/0!	#DIV/0!	#DIV/0!	#DIV/0!	#DIV/0!	#DIV/0!	#DIV/0!	#DIV/0!	#DIV/0!	#DIV/0!	#DIV/0!	#DIV/0!	#DIV/0!	#DIV/0!	#DIV/0!	#DIV/0!	#DIV/0!	#DIV/0!	#DIV/0!	#DIV/0!	#DIV/0!	#DIV/0!	#DIV/0!	#DIV/0!	#DIV/0!	#DIV/0!	#DIV/0!	#DIV/0!	#DIV/0!	#DIV/0!	#DIV/0!	#DIV/0!	#DIV/0!	#DIV/0!	#DIV/0!	#DIV/0!	#DIV/0!	#DIV/0!	#DIV/0!	#DIV/0!	#DIV/0!	#DIV/0!	#DIV/0!	#DIV/0!	#DIV/0!	#DIV/0!
0	#DIV/0!	#DIV/0!	#DIV/0!	#DIV/0!	#DIV/0!	#DIV/0!	#DIV/0!	#DIV/0!	#DIV/0!	#DIV/0!	#DIV/0!	#DIV/0!	#DIV/0!	#DIV/0!	#DIV/0!	#DIV/0!	#DIV/0!	#DIV/0!	#DIV/0!	#DIV/0!	#DIV/0!	#DIV/0!	#DIV/0!	#DIV/0!	#DIV/0!	#DIV/0!	#DIV/0!	#DIV/0!	#DIV/0!	#DIV/0!	#DIV/0!	#DIV/0!	#DIV/0!	#DIV/0!	#DIV/0!	#DIV/0!	#DIV/0!	#DIV/0!	#DIV/0!	#DIV/0!	#DIV/0!	#DIV/0!	#DIV/0!	#DIV/0!	#DIV/0!	#DIV/0!	#DIV/0!	#DIV/0!	#DIV/0!
0	#DIV/0!	#DIV/0!	#DIV/0!	#DIV/0!	#DIV/0!	#DIV/0!	#DIV/0!	#DIV/0!	#DIV/0!	#DIV/0!	#DIV/0!	#DIV/0!	#DIV/0!	#DIV/0!	#DIV/0!	#DIV/0!	#DIV/0!	#DIV/0!	#DIV/0!	#DIV/0!	#DIV/0!	#DIV/0!	#DIV/0!	#DIV/0!	#DIV/0!	#DIV/0!	#DIV/0!	#DIV/0!	#DIV/0!	#DIV/0!	#DIV/0!	#DIV/0!	#DIV/0!	#DIV/0!	#DIV/0!	#DIV/0!	#DIV/0!	#DIV/0!	#DIV/0!	#DIV/0!	#DIV/0!	#DIV/0!	#DIV/0!	#DIV/0!	#DIV/0!	#DIV/0!	#DIV/0!	#DIV/0!	#DIV/0!
0
time	CELL 1	CELL 2	CELL 3	CELL 4	CELL 5	CELL 6	CELL 7	CELL 8	CELL 9	CELL 10	CELL 11	CELL 12	CELL 13	CELL 14	CELL 15	CELL 16	CELL 17	CELL 18	CELL 19	CELL 20	CELL 21	CELL 22	CELL 23	CELL 24	CELL 25	CELL 26	CELL 27	CELL 28	CELL 29	CELL 30	CELL 31	CELL 32	CELL 33	CELL 34	CELL 35	CELL 36	CELL 37	CELL 38	CELL 39	CELL 40	CELL 41	CELL 42	CELL 43	CELL 44	CELL 45	CELL 46	CELL 47	CELL 48	CELL 49
0	#DIV/0!	#DIV/0!	#DIV/0!	#DIV/0!	#DIV/0!	#DIV/0!	#DIV/0!	#DIV/0!	#DIV/0!	#DIV/0!	#DIV/0!	#DIV/0!	#DIV/0!	#DIV/0!	#DIV/0!	#DIV/0!	#DIV/0!	#DIV/0!	#DIV/0!	#DIV/0!	#DIV/0!	#DIV/0!	#DIV/0!	#DIV/0!	#DIV/0!	#DIV/0!	#DIV/0!	#DIV/0!	#DIV/0!	#DIV/0!	#DIV/0!	#DIV/0!	#DIV/0!	#DIV/0!	#DIV/0!	#DIV/0!	#DIV/0!	#DIV/0!	#DIV/0!	#DIV/0!	#DIV/0!	#DIV/0!	#DIV/0!	#DIV/0!	#DIV/0!	#DIV/0!	#DIV/0!	#DIV/0!	#DIV/0!
0	#DIV/0!	#DIV/0!	#DIV/0!	#DIV/0!	#DIV/0!	#DIV/0!	#DIV/0!	#DIV/0!	#DIV/0!	#DIV/0!	#DIV/0!	#DIV/0!	#DIV/0!	#DIV/0!	#DIV/0!	#DIV/0!	#DIV/0!	#DIV/0!	#DIV/0!	#DIV/0!	#DIV/0!	#DIV/0!	#DIV/0!	#DIV/0!	#DIV/0!	#DIV/0!	#DIV/0!	#DIV/0!	#DIV/0!	#DIV/0!	#DIV/0!	#DIV/0!	#DIV/0!	#DIV/0!	#DIV/0!	#DIV/0!	#DIV/0!	#DIV/0!	#DIV/0!	#DIV/0!	#DIV/0!	#DIV/0!	#DIV/0!	#DIV/0!	#DIV/0!	#DIV/0!	#DIV/0!	#DIV/0!	#DIV/0!
0	#DIV/0!	#DIV/0!	#DIV/0!	#DIV/0!	#DIV/0!	#DIV/0!	#DIV/0!	#DIV/0!	#DIV/0!	#DIV/0!	#DIV/0!	#DIV/0!	#DIV/0!	#DIV/0!	#DIV/0!	#DIV/0!	#DIV/0!	#DIV/0!	#DIV/0!	#DIV/0!	#DIV/0!	#DIV/0!	#DIV/0!	#DIV/0!	#DIV/0!	#DIV/0!	#DIV/0!	#DIV/0!	#DIV/0!	#DIV/0!	#DIV/0!	#DIV/0!	#DIV/0!	#DIV/0!	#DIV/0!	#DIV/0!	#DIV/0!	#DIV/0!	#DIV/0!	#DIV/0!	#DIV/0!	#DIV/0!	#DIV/0!	#DIV/0!	#DIV/0!	#DIV/0!	#DIV/0!	#DIV/0!	#DIV/0!
0	#DIV/0!	#DIV/0!	#DIV/0!	#DIV/0!	#DIV/0!	#DIV/0!	#DIV/0!	#DIV/0!	#DIV/0!	#DIV/0!	#DIV/0!	#DIV/0!	#DIV/0!	#DIV/0!	#DIV/0!	#DIV/0!	#DIV/0!	#DIV/0!	#DIV/0!	#DIV/0!	#DIV/0!	#DIV/0!	#DIV/0!	#DIV/0!	#DIV/0!	#DIV/0!	#DIV/0!	#DIV/0!	#DIV/0!	#DIV/0!	#DIV/0!	#DIV/0!	#DIV/0!	#DIV/0!	#DIV/0!	#DIV/0!	#DIV/0!	#DIV/0!	#DIV/0!	#DIV/0!	#DIV/0!	#DIV/0!	#DIV/0!	#DIV/0!	#DIV/0!	#DIV/0!	#DIV/0!	#DIV/0!	#DIV/0!
0	#DIV/0!	#DIV/0!	#DIV/0!	#DIV/0!	#DIV/0!	#DIV/0!	#DIV/0!	#DIV/0!	#DIV/0!	#DIV/0!	#DIV/0!	#DIV/0!	#DIV/0!	#DIV/0!	#DIV/0!	#DIV/0!	#DIV/0!	#DIV/0!	#DIV/0!	#DIV/0!	#DIV/0!	#DIV/0!	#DIV/0!	#DIV/0!	#DIV/0!	#DIV/0!	#DIV/0!	#DIV/0!	#DIV/0!	#DIV/0!	#DIV/0!	#DIV/0!	#DIV/0!	#DIV/0!	#DIV/0!	#DIV/0!	#DIV/0!	#DIV/0!	#DIV/0!	#DIV/0!	#DIV/0!	#DIV/0!	#DIV/0!	#DIV/0!	#DIV/0!	#DIV/0!	#DIV/0!	#DIV/0!	#DIV/0!
0	#DIV/0!	#DIV/0!	#DIV/0!	#DIV/0!	#DIV/0!	#DIV/0!	#DIV/0!	#DIV/0!	#DIV/0!	#DIV/0!	#DIV/0!	#DIV/0!	#DIV/0!	#DIV/0!	#DIV/0!	#DIV/0!	#DIV/0!	#DIV/0!	#DIV/0!	#DIV/0!	#DIV/0!	#DIV/0!	#DIV/0!	#DIV/0!	#DIV/0!	#DIV/0!	#DIV/0!	#DIV/0!	#DIV/0!	#DIV/0!	#DIV/0!	#DIV/0!	#DIV/0!	#DIV/0!	#DIV/0!	#DIV/0!	#DIV/0!	#DIV/0!	#DIV/0!	#DIV/0!	#DIV/0!	#DIV/0!	#DIV/0!	#DIV/0!	#DIV/0!	#DIV/0!	#DIV/0!	#DIV/0!	#DIV/0!
0	#DIV/0!	#DIV/0!	#DIV/0!	#DIV/0!	#DIV/0!	#DIV/0!	#DIV/0!	#DIV/0!	#DIV/0!	#DIV/0!	#DIV/0!	#DIV/0!	#DIV/0!	#DIV/0!	#DIV/0!	#DIV/0!	#DIV/0!	#DIV/0!	#DIV/0!	#DIV/0!	#DIV/0!	#DIV/0!	#DIV/0!	#DIV/0!	#DIV/0!	#DIV/0!	#DIV/0!	#DIV/0!	#DIV/0!	#DIV/0!	#DIV/0!	#DIV/0!	#DIV/0!	#DIV/0!	#DIV/0!	#DIV/0!	#DIV/0!	#DIV/0!	#DIV/0!	#DIV/0!	#DIV/0!	#DIV/0!	#DIV/0!	#DIV/0!	#DIV/0!	#DIV/0!	#DIV/0!	#DIV/0!	#DIV/0!
0	#DIV/0!	#DIV/0!	#DIV/0!	#DIV/0!	#DIV/0!	#DIV/0!	#DIV/0!	#DIV/0!	#DIV/0!	#DIV/0!	#DIV/0!	#DIV/0!	#DIV/0!	#DIV/0!	#DIV/0!	#DIV/0!	#DIV/0!	#DIV/0!	#DIV/0!	#DIV/0!	#DIV/0!	#DIV/0!	#DIV/0!	#DIV/0!	#DIV/0!	#DIV/0!	#DIV/0!	#DIV/0!	#DIV/0!	#DIV/0!	#DIV/0!	#DIV/0!	#DIV/0!	#DIV/0!	#DIV/0!	#DIV/0!	#DIV/0!	#DIV/0!	#DIV/0!	#DIV/0!	#DIV/0!	#DIV/0!	#DIV/0!	#DIV/0!	#DIV/0!	#DIV/0!	#DIV/0!	#DIV/0!	#DIV/0!
0	#DIV/0!	#DIV/0!	#DIV/0!	#DIV/0!	#DIV/0!	#DIV/0!	#DIV/0!	#DIV/0!	#DIV/0!	#DIV/0!	#DIV/0!	#DIV/0!	#DIV/0!	#DIV/0!	#DIV/0!	#DIV/0!	#DIV/0!	#DIV/0!	#DIV/0!	#DIV/0!	#DIV/0!	#DIV/0!	#DIV/0!	#DIV/0!	#DIV/0!	#DIV/0!	#DIV/0!	#DIV/0!	#DIV/0!	#DIV/0!	#DIV/0!	#DIV/0!	#DIV/0!	#DIV/0!	#DIV/0!	#DIV/0!	#DIV/0!	#DIV/0!	#DIV/0!	#DIV/0!	#DIV/0!	#DIV/0!	#DIV/0!	#DIV/0!	#DIV/0!	#DIV/0!	#DIV/0!	#DIV/0!	#DIV/0!
0	#DIV/0!	#DIV/0!	#DIV/0!	#DIV/0!	#DIV/0!	#DIV/0!	#DIV/0!	#DIV/0!	#DIV/0!	#DIV/0!	#DIV/0!	#DIV/0!	#DIV/0!	#DIV/0!	#DIV/0!	#DIV/0!	#DIV/0!	#DIV/0!	#DIV/0!	#DIV/0!	#DIV/0!	#DIV/0!	#DIV/0!	#DIV/0!	#DIV/0!	#DIV/0!	#DIV/0!	#DIV/0!	#DIV/0!	#DIV/0!	#DIV/0!	#DIV/0!	#DIV/0!	#DIV/0!	#DIV/0!	#DIV/0!	#DIV/0!	#DIV/0!	#DIV/0!	#DIV/0!	#DIV/0!	#DIV/0!	#DIV/0!	#DIV/0!	#DIV/0!	#DIV/0!	#DIV/0!	#DIV/0!	#DIV/0!
0	#DIV/0!	#DIV/0!	#DIV/0!	#DIV/0!	#DIV/0!	#DIV/0!	#DIV/0!	#DIV/0!	#DIV/0!	#DIV/0!	#DIV/0!	#DIV/0!	#DIV/0!	#DIV/0!	#DIV/0!	#DIV/0!	#DIV/0!	#DIV/0!	#DIV/0!	#DIV/0!	#DIV/0!	#DIV/0!	#DIV/0!	#DIV/0!	#DIV/0!	#DIV/0!	#DIV/0!	#DIV/0!	#DIV/0!	#DIV/0!	#DIV/0!	#DIV/0!	#DIV/0!	#DIV/0!	#DIV/0!	#DIV/0!	#DIV/0!	#DIV/0!	#DIV/0!	#DIV/0!	#DIV/0!	#DIV/0!	#DIV/0!	#DIV/0!	#DIV/0!	#DIV/0!	#DIV/0!	#DIV/0!	#DIV/0!
0	#DIV/0!	#DIV/0!	#DIV/0!	#DIV/0!	#DIV/0!	#DIV/0!	#DIV/0!	#DIV/0!	#DIV/0!	#DIV/0!	#DIV/0!	#DIV/0!	#DIV/0!	#DIV/0!	#DIV/0!	#DIV/0!	#DIV/0!	#DIV/0!	#DIV/0!	#DIV/0!	#DIV/0!	#DIV/0!	#DIV/0!	#DIV/0!	#DIV/0!	#DIV/0!	#DIV/0!	#DIV/0!	#DIV/0!	#DIV/0!	#DIV/0!	#DIV/0!	#DIV/0!	#DIV/0!	#DIV/0!	#DIV/0!	#DIV/0!	#DIV/0!	#DIV/0!	#DIV/0!	#DIV/0!	#DIV/0!	#DIV/0!	#DIV/0!	#DIV/0!	#DIV/0!	#DIV/0!	#DIV/0!	#DIV/0!
0	#DIV/0!	#DIV/0!	#DIV/0!	#DIV/0!	#DIV/0!	#DIV/0!	#DIV/0!	#DIV/0!	#DIV/0!	#DIV/0!	#DIV/0!	#DIV/0!	#DIV/0!	#DIV/0!	#DIV/0!	#DIV/0!	#DIV/0!	#DIV/0!	#DIV/0!	#DIV/0!	#DIV/0!	#DIV/0!	#DIV/0!	#DIV/0!	#DIV/0!	#DIV/0!	#DIV/0!	#DIV/0!	#DIV/0!	#DIV/0!	#DIV/0!	#DIV/0!	#DIV/0!	#DIV/0!	#DIV/0!	#DIV/0!	#DIV/0!	#DIV/0!	#DIV/0!	#DIV/0!	#DIV/0!	#DIV/0!	#DIV/0!	#DIV/0!	#DIV/0!	#DIV/0!	#DIV/0!	#DIV/0!	#DIV/0!
0	#DIV/0!	#DIV/0!	#DIV/0!	#DIV/0!	#DIV/0!	#DIV/0!	#DIV/0!	#DIV/0!	#DIV/0!	#DIV/0!	#DIV/0!	#DIV/0!	#DIV/0!	#DIV/0!	#DIV/0!	#DIV/0!	#DIV/0!	#DIV/0!	#DIV/0!	#DIV/0!	#DIV/0!	#DIV/0!	#DIV/0!	#DIV/0!	#DIV/0!	#DIV/0!	#DIV/0!	#DIV/0!	#DIV/0!	#DIV/0!	#DIV/0!	#DIV/0!	#DIV/0!	#DIV/0!	#DIV/0!	#DIV/0!	#DIV/0!	#DIV/0!	#DIV/0!	#DIV/0!	#DIV/0!	#DIV/0!	#DIV/0!	#DIV/0!	#DIV/0!	#DIV/0!	#DIV/0!	#DIV/0!	#DIV/0!
0	#DIV/0!	#DIV/0!	#DIV/0!	#DIV/0!	#DIV/0!	#DIV/0!	#DIV/0!	#DIV/0!	#DIV/0!	#DIV/0!	#DIV/0!	#DIV/0!	#DIV/0!	#DIV/0!	#DIV/0!	#DIV/0!	#DIV/0!	#DIV/0!	#DIV/0!	#DIV/0!	#DIV/0!	#DIV/0!	#DIV/0!	#DIV/0!	#DIV/0!	#DIV/0!	#DIV/0!	#DIV/0!	#DIV/0!	#DIV/0!	#DIV/0!	#DIV/0!	#DIV/0!	#DIV/0!	#DIV/0!	#DIV/0!	#DIV/0!	#DIV/0!	#DIV/0!	#DIV/0!	#DIV/0!	#DIV/0!	#DIV/0!	#DIV/0!	#DIV/0!	#DIV/0!	#DIV/0!	#DIV/0!	#DIV/0!
0	#DIV/0!	#DIV/0!	#DIV/0!	#DIV/0!	#DIV/0!	#DIV/0!	#DIV/0!	#DIV/0!	#DIV/0!	#DIV/0!	#DIV/0!	#DIV/0!	#DIV/0!	#DIV/0!	#DIV/0!	#DIV/0!	#DIV/0!	#DIV/0!	#DIV/0!	#DIV/0!	#DIV/0!	#DIV/0!	#DIV/0!	#DIV/0!	#DIV/0!	#DIV/0!	#DIV/0!	#DIV/0!	#DIV/0!	#DIV/0!	#DIV/0!	#DIV/0!	#DIV/0!	#DIV/0!	#DIV/0!	#DIV/0!	#DIV/0!	#DIV/0!	#DIV/0!	#DIV/0!	#DIV/0!	#DIV/0!	#DIV/0!	#DIV/0!	#DIV/0!	#DIV/0!	#DIV/0!	#DIV/0!	#DIV/0!
0	#DIV/0!	#DIV/0!	#DIV/0!	#DIV/0!	#DIV/0!	#DIV/0!	#DIV/0!	#DIV/0!	#DIV/0!	#DIV/0!	#DIV/0!	#DIV/0!	#DIV/0!	#DIV/0!	#DIV/0!	#DIV/0!	#DIV/0!	#DIV/0!	#DIV/0!	#DIV/0!	#DIV/0!	#DIV/0!	#DIV/0!	#DIV/0!	#DIV/0!	#DIV/0!	#DIV/0!	#DIV/0!	#DIV/0!	#DIV/0!	#DIV/0!	#DIV/0!	#DIV/0!	#DIV/0!	#DIV/0!	#DIV/0!	#DIV/0!	#DIV/0!	#DIV/0!	#DIV/0!	#DIV/0!	#DIV/0!	#DIV/0!	#DIV/0!	#DIV/0!	#DIV/0!	#DIV/0!	#DIV/0!	#DIV/0!
0	#DIV/0!	#DIV/0!	#DIV/0!	#DIV/0!	#DIV/0!	#DIV/0!	#DIV/0!	#DIV/0!	#DIV/0!	#DIV/0!	#DIV/0!	#DIV/0!	#DIV/0!	#DIV/0!	#DIV/0!	#DIV/0!	#DIV/0!	#DIV/0!	#DIV/0!	#DIV/0!	#DIV/0!	#DIV/0!	#DIV/0!	#DIV/0!	#DIV/0!	#DIV/0!	#DIV/0!	#DIV/0!	#DIV/0!	#DIV/0!	#DIV/0!	#DIV/0!	#DIV/0!	#DIV/0!	#DIV/0!	#DIV/0!	#DIV/0!	#DIV/0!	#DIV/0!	#DIV/0!	#DIV/0!	#DIV/0!	#DIV/0!	#DIV/0!	#DIV/0!	#DIV/0!	#DIV/0!	#DIV/0!	#DIV/0!
0	#DIV/0!	#DIV/0!	#DIV/0!	#DIV/0!	#DIV/0!	#DIV/0!	#DIV/0!	#DIV/0!	#DIV/0!	#DIV/0!	#DIV/0!	#DIV/0!	#DIV/0!	#DIV/0!	#DIV/0!	#DIV/0!	#DIV/0!	#DIV/0!	#DIV/0!	#DIV/0!	#DIV/0!	#DIV/0!	#DIV/0!	#DIV/0!	#DIV/0!	#DIV/0!	#DIV/0!	#DIV/0!	#DIV/0!	#DIV/0!	#DIV/0!	#DIV/0!	#DIV/0!	#DIV/0!	#DIV/0!	#DIV/0!	#DIV/0!	#DIV/0!	#DIV/0!	#DIV/0!	#DIV/0!	#DIV/0!	#DIV/0!	#DIV/0!	#DIV/0!	#DIV/0!	#DIV/0!	#DIV/0!	#DIV/0!
0	#DIV/0!	#DIV/0!	#DIV/0!	#DIV/0!	#DIV/0!	#DIV/0!	#DIV/0!	#DIV/0!	#DIV/0!	#DIV/0!	#DIV/0!	#DIV/0!	#DIV/0!	#DIV/0!	#DIV/0!	#DIV/0!	#DIV/0!	#DIV/0!	#DIV/0!	#DIV/0!	#DIV/0!	#DIV/0!	#DIV/0!	#DIV/0!	#DIV/0!	#DIV/0!	#DIV/0!	#DIV/0!	#DIV/0!	#DIV/0!	#DIV/0!	#DIV/0!	#DIV/0!	#DIV/0!	#DIV/0!	#DIV/0!	#DIV/0!	#DIV/0!	#DIV/0!	#DIV/0!	#DIV/0!	#DIV/0!	#DIV/0!	#DIV/0!	#DIV/0!	#DIV/0!	#DIV/0!	#DIV/0!	#DIV/0!
0	#DIV/0!	#DIV/0!	#DIV/0!	#DIV/0!	#DIV/0!	#DIV/0!	#DIV/0!	#DIV/0!	#DIV/0!	#DIV/0!	#DIV/0!	#DIV/0!	#DIV/0!	#DIV/0!	#DIV/0!	#DIV/0!	#DIV/0!	#DIV/0!	#DIV/0!	#DIV/0!	#DIV/0!	#DIV/0!	#DIV/0!	#DIV/0!	#DIV/0!	#DIV/0!	#DIV/0!	#DIV/0!	#DIV/0!	#DIV/0!	#DIV/0!	#DIV/0!	#DIV/0!	#DIV/0!	#DIV/0!	#DIV/0!	#DIV/0!	#DIV/0!	#DIV/0!	#DIV/0!	#DIV/0!	#DIV/0!	#DIV/0!	#DIV/0!	#DIV/0!	#DIV/0!	#DIV/0!	#DIV/0!	#DIV/0!
0	#DIV/0!	#DIV/0!	#DIV/0!	#DIV/0!	#DIV/0!	#DIV/0!	#DIV/0!	#DIV/0!	#DIV/0!	#DIV/0!	#DIV/0!	#DIV/0!	#DIV/0!	#DIV/0!	#DIV/0!	#DIV/0!	#DIV/0!	#DIV/0!	#DIV/0!	#DIV/0!	#DIV/0!	#DIV/0!	#DIV/0!	#DIV/0!	#DIV/0!	#DIV/0!	#DIV/0!	#DIV/0!	#DIV/0!	#DIV/0!	#DIV/0!	#DIV/0!	#DIV/0!	#DIV/0!	#DIV/0!	#DIV/0!	#DIV/0!	#DIV/0!	#DIV/0!	#DIV/0!	#DIV/0!	#DIV/0!	#DIV/0!	#DIV/0!	#DIV/0!	#DIV/0!	#DIV/0!	#DIV/0!	#DIV/0!
0	#DIV/0!	#DIV/0!	#DIV/0!	#DIV/0!	#DIV/0!	#DIV/0!	#DIV/0!	#DIV/0!	#DIV/0!	#DIV/0!	#DIV/0!	#DIV/0!	#DIV/0!	#DIV/0!	#DIV/0!	#DIV/0!	#DIV/0!	#DIV/0!	#DIV/0!	#DIV/0!	#DIV/0!	#DIV/0!	#DIV/0!	#DIV/0!	#DIV/0!	#DIV/0!	#DIV/0!	#DIV/0!	#DIV/0!	#DIV/0!	#DIV/0!	#DIV/0!	#DIV/0!	#DIV/0!	#DIV/0!	#DIV/0!	#DIV/0!	#DIV/0!	#DIV/0!	#DIV/0!	#DIV/0!	#DIV/0!	#DIV/0!	#DIV/0!	#DIV/0!	#DIV/0!	#DIV/0!	#DIV/0!	#DIV/0!
0	#DIV/0!	#DIV/0!	#DIV/0!	#DIV/0!	#DIV/0!	#DIV/0!	#DIV/0!	#DIV/0!	#DIV/0!	#DIV/0!	#DIV/0!	#DIV/0!	#DIV/0!	#DIV/0!	#DIV/0!	#DIV/0!	#DIV/0!	#DIV/0!	#DIV/0!	#DIV/0!	#DIV/0!	#DIV/0!	#DIV/0!	#DIV/0!	#DIV/0!	#DIV/0!	#DIV/0!	#DIV/0!	#DIV/0!	#DIV/0!	#DIV/0!	#DIV/0!	#DIV/0!	#DIV/0!	#DIV/0!	#DIV/0!	#DIV/0!	#DIV/0!	#DIV/0!	#DIV/0!	#DIV/0!	#DIV/0!	#DIV/0!	#DIV/0!	#DIV/0!	#DIV/0!	#DIV/0!	#DIV/0!	#DIV/0!
0	#DIV/0!	#DIV/0!	#DIV/0!	#DIV/0!	#DIV/0!	#DIV/0!	#DIV/0!	#DIV/0!	#DIV/0!	#DIV/0!	#DIV/0!	#DIV/0!	#DIV/0!	#DIV/0!	#DIV/0!	#DIV/0!	#DIV/0!	#DIV/0!	#DIV/0!	#DIV/0!	#DIV/0!	#DIV/0!	#DIV/0!	#DIV/0!	#DIV/0!	#DIV/0!	#DIV/0!	#DIV/0!	#DIV/0!	#DIV/0!	#DIV/0!	#DIV/0!	#DIV/0!	#DIV/0!	#DIV/0!	#DIV/0!	#DIV/0!	#DIV/0!	#DIV/0!	#DIV/0!	#DIV/0!	#DIV/0!	#DIV/0!	#DIV/0!	#DIV/0!	#DIV/0!	#DIV/0!	#DIV/0!	#DIV/0!
0	#DIV/0!	#DIV/0!	#DIV/0!	#DIV/0!	#DIV/0!	#DIV/0!	#DIV/0!	#DIV/0!	#DIV/0!	#DIV/0!	#DIV/0!	#DIV/0!	#DIV/0!	#DIV/0!	#DIV/0!	#DIV/0!	#DIV/0!	#DIV/0!	#DIV/0!	#DIV/0!	#DIV/0!	#DIV/0!	#DIV/0!	#DIV/0!	#DIV/0!	#DIV/0!	#DIV/0!	#DIV/0!	#DIV/0!	#DIV/0!	#DIV/0!	#DIV/0!	#DIV/0!	#DIV/0!	#DIV/0!	#DIV/0!	#DIV/0!	#DIV/0!	#DIV/0!	#DIV/0!	#DIV/0!	#DIV/0!	#DIV/0!	#DIV/0!	#DIV/0!	#DIV/0!	#DIV/0!	#DIV/0!	#DIV/0!
0	#DIV/0!	#DIV/0!	#DIV/0!	#DIV/0!	#DIV/0!	#DIV/0!	#DIV/0!	#DIV/0!	#DIV/0!	#DIV/0!	#DIV/0!	#DIV/0!	#DIV/0!	#DIV/0!	#DIV/0!	#DIV/0!	#DIV/0!	#DIV/0!	#DIV/0!	#DIV/0!	#DIV/0!	#DIV/0!	#DIV/0!	#DIV/0!	#DIV/0!	#DIV/0!	#DIV/0!	#DIV/0!	#DIV/0!	#DIV/0!	#DIV/0!	#DIV/0!	#DIV/0!	#DIV/0!	#DIV/0!	#DIV/0!	#DIV/0!	#DIV/0!	#DIV/0!	#DIV/0!	#DIV/0!	#DIV/0!	#DIV/0!	#DIV/0!	#DIV/0!	#DIV/0!	#DIV/0!	#DIV/0!	#DIV/0!
0	#DIV/0!	#DIV/0!	#DIV/0!	#DIV/0!	#DIV/0!	#DIV/0!	#DIV/0!	#DIV/0!	#DIV/0!	#DIV/0!	#DIV/0!	#DIV/0!	#DIV/0!	#DIV/0!	#DIV/0!	#DIV/0!	#DIV/0!	#DIV/0!	#DIV/0!	#DIV/0!	#DIV/0!	#DIV/0!	#DIV/0!	#DIV/0!	#DIV/0!	#DIV/0!	#DIV/0!	#DIV/0!	#DIV/0!	#DIV/0!	#DIV/0!	#DIV/0!	#DIV/0!	#DIV/0!	#DIV/0!	#DIV/0!	#DIV/0!	#DIV/0!	#DIV/0!	#DIV/0!	#DIV/0!	#DIV/0!	#DIV/0!	#DIV/0!	#DIV/0!	#DIV/0!	#DIV/0!	#DIV/0!	#DIV/0!
0	#DIV/0!	#DIV/0!	#DIV/0!	#DIV/0!	#DIV/0!	#DIV/0!	#DIV/0!	#DIV/0!	#DIV/0!	#DIV/0!	#DIV/0!	#DIV/0!	#DIV/0!	#DIV/0!	#DIV/0!	#DIV/0!	#DIV/0!	#DIV/0!	#DIV/0!	#DIV/0!	#DIV/0!	#DIV/0!	#DIV/0!	#DIV/0!	#DIV/0!	#DIV/0!	#DIV/0!	#DIV/0!	#DIV/0!	#DIV/0!	#DIV/0!	#DIV/0!	#DIV/0!	#DIV/0!	#DIV/0!	#DIV/0!	#DIV/0!	#DIV/0!	#DIV/0!	#DIV/0!	#DIV/0!	#DIV/0!	#DIV/0!	#DIV/0!	#DIV/0!	#DIV/0!	#DIV/0!	#DIV/0!	#DIV/0!
0	#DIV/0!	#DIV/0!	#DIV/0!	#DIV/0!	#DIV/0!	#DIV/0!	#DIV/0!	#DIV/0!	#DIV/0!	#DIV/0!	#DIV/0!	#DIV/0!	#DIV/0!	#DIV/0!	#DIV/0!	#DIV/0!	#DIV/0!	#DIV/0!	#DIV/0!	#DIV/0!	#DIV/0!	#DIV/0!	#DIV/0!	#DIV/0!	#DIV/0!	#DIV/0!	#DIV/0!	#DIV/0!	#DIV/0!	#DIV/0!	#DIV/0!	#DIV/0!	#DIV/0!	#DIV/0!	#DIV/0!	#DIV/0!	#DIV/0!	#DIV/0!	#DIV/0!	#DIV/0!	#DIV/0!	#DIV/0!	#DIV/0!	#DIV/0!	#DIV/0!	#DIV/0!	#DIV/0!	#DIV/0!	#DIV/0!
0	#DIV/0!	#DIV/0!	#DIV/0!	#DIV/0!	#DIV/0!	#DIV/0!	#DIV/0!	#DIV/0!	#DIV/0!	#DIV/0!	#DIV/0!	#DIV/0!	#DIV/0!	#DIV/0!	#DIV/0!	#DIV/0!	#DIV/0!	#DIV/0!	#DIV/0!	#DIV/0!	#DIV/0!	#DIV/0!	#DIV/0!	#DIV/0!	#DIV/0!	#DIV/0!	#DIV/0!	#DIV/0!	#DIV/0!	#DIV/0!	#DIV/0!	#DIV/0!	#DIV/0!	#DIV/0!	#DIV/0!	#DIV/0!	#DIV/0!	#DIV/0!	#DIV/0!	#DIV/0!	#DIV/0!	#DIV/0!	#DIV/0!	#DIV/0!	#DIV/0!	#DIV/0!	#DIV/0!	#DIV/0!	#DIV/0!
0	#DIV/0!	#DIV/0!	#DIV/0!	#DIV/0!	#DIV/0!	#DIV/0!	#DIV/0!	#DIV/0!	#DIV/0!	#DIV/0!	#DIV/0!	#DIV/0!	#DIV/0!	#DIV/0!	#DIV/0!	#DIV/0!	#DIV/0!	#DIV/0!	#DIV/0!	#DIV/0!	#DIV/0!	#DIV/0!	#DIV/0!	#DIV/0!	#DIV/0!	#DIV/0!	#DIV/0!	#DIV/0!	#DIV/0!	#DIV/0!	#DIV/0!	#DIV/0!	#DIV/0!	#DIV/0!	#DIV/0!	#DIV/0!	#DIV/0!	#DIV/0!	#DIV/0!	#DIV/0!	#DIV/0!	#DIV/0!	#DIV/0!	#DIV/0!	#DIV/0!	#DIV/0!	#DIV/0!	#DIV/0!	#DIV/0!
0	#DIV/0!	#DIV/0!	#DIV/0!	#DIV/0!	#DIV/0!	#DIV/0!	#DIV/0!	#DIV/0!	#DIV/0!	#DIV/0!	#DIV/0!	#DIV/0!	#DIV/0!	#DIV/0!	#DIV/0!	#DIV/0!	#DIV/0!	#DIV/0!	#DIV/0!	#DIV/0!	#DIV/0!	#DIV/0!	#DIV/0!	#DIV/0!	#DIV/0!	#DIV/0!	#DIV/0!	#DIV/0!	#DIV/0!	#DIV/0!	#DIV/0!	#DIV/0!	#DIV/0!	#DIV/0!	#DIV/0!	#DIV/0!	#DIV/0!	#DIV/0!	#DIV/0!	#DIV/0!	#DIV/0!	#DIV/0!	#DIV/0!	#DIV/0!	#DIV/0!	#DIV/0!	#DIV/0!	#DIV/0!	#DIV/0!
0	#DIV/0!	#DIV/0!	#DIV/0!	#DIV/0!	#DIV/0!	#DIV/0!	#DIV/0!	#DIV/0!	#DIV/0!	#DIV/0!	#DIV/0!	#DIV/0!	#DIV/0!	#DIV/0!	#DIV/0!	#DIV/0!	#DIV/0!	#DIV/0!	#DIV/0!	#DIV/0!	#DIV/0!	#DIV/0!	#DIV/0!	#DIV/0!	#DIV/0!	#DIV/0!	#DIV/0!	#DIV/0!	#DIV/0!	#DIV/0!	#DIV/0!	#DIV/0!	#DIV/0!	#DIV/0!	#DIV/0!	#DIV/0!	#DIV/0!	#DIV/0!	#DIV/0!	#DIV/0!	#DIV/0!	#DIV/0!	#DIV/0!	#DIV/0!	#DIV/0!	#DIV/0!	#DIV/0!	#DIV/0!	#DIV/0!
0	#DIV/0!	#DIV/0!	#DIV/0!	#DIV/0!	#DIV/0!	#DIV/0!	#DIV/0!	#DIV/0!	#DIV/0!	#DIV/0!	#DIV/0!	#DIV/0!	#DIV/0!	#DIV/0!	#DIV/0!	#DIV/0!	#DIV/0!	#DIV/0!	#DIV/0!	#DIV/0!	#DIV/0!	#DIV/0!	#DIV/0!	#DIV/0!	#DIV/0!	#DIV/0!	#DIV/0!	#DIV/0!	#DIV/0!	#DIV/0!	#DIV/0!	#DIV/0!	#DIV/0!	#DIV/0!	#DIV/0!	#DIV/0!	#DIV/0!	#DIV/0!	#DIV/0!	#DIV/0!	#DIV/0!	#DIV/0!	#DIV/0!	#DIV/0!	#DIV/0!	#DIV/0!	#DIV/0!	#DIV/0!	#DIV/0!
0	#DIV/0!	#DIV/0!	#DIV/0!	#DIV/0!	#DIV/0!	#DIV/0!	#DIV/0!	#DIV/0!	#DIV/0!	#DIV/0!	#DIV/0!	#DIV/0!	#DIV/0!	#DIV/0!	#DIV/0!	#DIV/0!	#DIV/0!	#DIV/0!	#DIV/0!	#DIV/0!	#DIV/0!	#DIV/0!	#DIV/0!	#DIV/0!	#DIV/0!	#DIV/0!	#DIV/0!	#DIV/0!	#DIV/0!	#DIV/0!	#DIV/0!	#DIV/0!	#DIV/0!	#DIV/0!	#DIV/0!	#DIV/0!	#DIV/0!	#DIV/0!	#DIV/0!	#DIV/0!	#DIV/0!	#DIV/0!	#DIV/0!	#DIV/0!	#DIV/0!	#DIV/0!	#DIV/0!	#DIV/0!	#DIV/0!
0	#DIV/0!	#DIV/0!	#DIV/0!	#DIV/0!	#DIV/0!	#DIV/0!	#DIV/0!	#DIV/0!	#DIV/0!	#DIV/0!	#DIV/0!	#DIV/0!	#DIV/0!	#DIV/0!	#DIV/0!	#DIV/0!	#DIV/0!	#DIV/0!	#DIV/0!	#DIV/0!	#DIV/0!	#DIV/0!	#DIV/0!	#DIV/0!	#DIV/0!	#DIV/0!	#DIV/0!	#DIV/0!	#DIV/0!	#DIV/0!	#DIV/0!	#DIV/0!	#DIV/0!	#DIV/0!	#DIV/0!	#DIV/0!	#DIV/0!	#DIV/0!	#DIV/0!	#DIV/0!	#DIV/0!	#DIV/0!	#DIV/0!	#DIV/0!	#DIV/0!	#DIV/0!	#DIV/0!	#DIV/0!	#DIV/0!
0	#DIV/0!	#DIV/0!	#DIV/0!	#DIV/0!	#DIV/0!	#DIV/0!	#DIV/0!	#DIV/0!	#DIV/0!	#DIV/0!	#DIV/0!	#DIV/0!	#DIV/0!	#DIV/0!	#DIV/0!	#DIV/0!	#DIV/0!	#DIV/0!	#DIV/0!	#DIV/0!	#DIV/0!	#DIV/0!	#DIV/0!	#DIV/0!	#DIV/0!	#DIV/0!	#DIV/0!	#DIV/0!	#DIV/0!	#DIV/0!	#DIV/0!	#DIV/0!	#DIV/0!	#DIV/0!	#DIV/0!	#DIV/0!	#DIV/0!	#DIV/0!	#DIV/0!	#DIV/0!	#DIV/0!	#DIV/0!	#DIV/0!	#DIV/0!	#DIV/0!	#DIV/0!	#DIV/0!	#DIV/0!	#DIV/0!
0	#DIV/0!	#DIV/0!	#DIV/0!	#DIV/0!	#DIV/0!	#DIV/0!	#DIV/0!	#DIV/0!	#DIV/0!	#DIV/0!	#DIV/0!	#DIV/0!	#DIV/0!	#DIV/0!	#DIV/0!	#DIV/0!	#DIV/0!	#DIV/0!	#DIV/0!	#DIV/0!	#DIV/0!	#DIV/0!	#DIV/0!	#DIV/0!	#DIV/0!	#DIV/0!	#DIV/0!	#DIV/0!	#DIV/0!	#DIV/0!	#DIV/0!	#DIV/0!	#DIV/0!	#DIV/0!	#DIV/0!	#DIV/0!	#DIV/0!	#DIV/0!	#DIV/0!	#DIV/0!	#DIV/0!	#DIV/0!	#DIV/0!	#DIV/0!	#DIV/0!	#DIV/0!	#DIV/0!	#DIV/0!	#DIV/0!
0	#DIV/0!	#DIV/0!	#DIV/0!	#DIV/0!	#DIV/0!	#DIV/0!	#DIV/0!	#DIV/0!	#DIV/0!	#DIV/0!	#DIV/0!	#DIV/0!	#DIV/0!	#DIV/0!	#DIV/0!	#DIV/0!	#DIV/0!	#DIV/0!	#DIV/0!	#DIV/0!	#DIV/0!	#DIV/0!	#DIV/0!	#DIV/0!	#DIV/0!	#DIV/0!	#DIV/0!	#DIV/0!	#DIV/0!	#DIV/0!	#DIV/0!	#DIV/0!	#DIV/0!	#DIV/0!	#DIV/0!	#DIV/0!	#DIV/0!	#DIV/0!	#DIV/0!	#DIV/0!	#DIV/0!	#DIV/0!	#DIV/0!	#DIV/0!	#DIV/0!	#DIV/0!	#DIV/0!	#DIV/0!	#DIV/0!
0	#DIV/0!	#DIV/0!	#DIV/0!	#DIV/0!	#DIV/0!	#DIV/0!	#DIV/0!	#DIV/0!	#DIV/0!	#DIV/0!	#DIV/0!	#DIV/0!	#DIV/0!	#DIV/0!	#DIV/0!	#DIV/0!	#DIV/0!	#DIV/0!	#DIV/0!	#DIV/0!	#DIV/0!	#DIV/0!	#DIV/0!	#DIV/0!	#DIV/0!	#DIV/0!	#DIV/0!	#DIV/0!	#DIV/0!	#DIV/0!	#DIV/0!	#DIV/0!	#DIV/0!	#DIV/0!	#DIV/0!	#DIV/0!	#DIV/0!	#DIV/0!	#DIV/0!	#DIV/0!	#DIV/0!	#DIV/0!	#DIV/0!	#DIV/0!	#DIV/0!	#DIV/0!	#DIV/0!	#DIV/0!	#DIV/0!
0	#DIV/0!	#DIV/0!	#DIV/0!	#DIV/0!	#DIV/0!	#DIV/0!	#DIV/0!	#DIV/0!	#DIV/0!	#DIV/0!	#DIV/0!	#DIV/0!	#DIV/0!	#DIV/0!	#DIV/0!	#DIV/0!	#DIV/0!	#DIV/0!	#DIV/0!	#DIV/0!	#DIV/0!	#DIV/0!	#DIV/0!	#DIV/0!	#DIV/0!	#DIV/0!	#DIV/0!	#DIV/0!	#DIV/0!	#DIV/0!	#DIV/0!	#DIV/0!	#DIV/0!	#DIV/0!	#DIV/0!	#DIV/0!	#DIV/0!	#DIV/0!	#DIV/0!	#DIV/0!	#DIV/0!	#DIV/0!	#DIV/0!	#DIV/0!	#DIV/0!	#DIV/0!	#DIV/0!	#DIV/0!	#DIV/0!
0	#DIV/0!	#DIV/0!	#DIV/0!	#DIV/0!	#DIV/0!	#DIV/0!	#DIV/0!	#DIV/0!	#DIV/0!	#DIV/0!	#DIV/0!	#DIV/0!	#DIV/0!	#DIV/0!	#DIV/0!	#DIV/0!	#DIV/0!	#DIV/0!	#DIV/0!	#DIV/0!	#DIV/0!	#DIV/0!	#DIV/0!	#DIV/0!	#DIV/0!	#DIV/0!	#DIV/0!	#DIV/0!	#DIV/0!	#DIV/0!	#DIV/0!	#DIV/0!	#DIV/0!	#DIV/0!	#DIV/0!	#DIV/0!	#DIV/0!	#DIV/0!	#DIV/0!	#DIV/0!	#DIV/0!	#DIV/0!	#DIV/0!	#DIV/0!	#DIV/0!	#DIV/0!	#DIV/0!	#DIV/0!	#DIV/0!
0	#DIV/0!	#DIV/0!	#DIV/0!	#DIV/0!	#DIV/0!	#DIV/0!	#DIV/0!	#DIV/0!	#DIV/0!	#DIV/0!	#DIV/0!	#DIV/0!	#DIV/0!	#DIV/0!	#DIV/0!	#DIV/0!	#DIV/0!	#DIV/0!	#DIV/0!	#DIV/0!	#DIV/0!	#DIV/0!	#DIV/0!	#DIV/0!	#DIV/0!	#DIV/0!	#DIV/0!	#DIV/0!	#DIV/0!	#DIV/0!	#DIV/0!	#DIV/0!	#DIV/0!	#DIV/0!	#DIV/0!	#DIV/0!	#DIV/0!	#DIV/0!	#DIV/0!	#DIV/0!	#DIV/0!	#DIV/0!	#DIV/0!	#DIV/0!	#DIV/0!	#DIV/0!	#DIV/0!	#DIV/0!	#DIV/0!
0	#DIV/0!	#DIV/0!	#DIV/0!	#DIV/0!	#DIV/0!	#DIV/0!	#DIV/0!	#DIV/0!	#DIV/0!	#DIV/0!	#DIV/0!	#DIV/0!	#DIV/0!	#DIV/0!	#DIV/0!	#DIV/0!	#DIV/0!	#DIV/0!	#DIV/0!	#DIV/0!	#DIV/0!	#DIV/0!	#DIV/0!	#DIV/0!	#DIV/0!	#DIV/0!	#DIV/0!	#DIV/0!	#DIV/0!	#DIV/0!	#DIV/0!	#DIV/0!	#DIV/0!	#DIV/0!	#DIV/0!	#DIV/0!	#DIV/0!	#DIV/0!	#DIV/0!	#DIV/0!	#DIV/0!	#DIV/0!	#DIV/0!	#DIV/0!	#DIV/0!	#DIV/0!	#DIV/0!	#DIV/0!	#DIV/0!
0	#DIV/0!	#DIV/0!	#DIV/0!	#DIV/0!	#DIV/0!	#DIV/0!	#DIV/0!	#DIV/0!	#DIV/0!	#DIV/0!	#DIV/0!	#DIV/0!	#DIV/0!	#DIV/0!	#DIV/0!	#DIV/0!	#DIV/0!	#DIV/0!	#DIV/0!	#DIV/0!	#DIV/0!	#DIV/0!	#DIV/0!	#DIV/0!	#DIV/0!	#DIV/0!	#DIV/0!	#DIV/0!	#DIV/0!	#DIV/0!	#DIV/0!	#DIV/0!	#DIV/0!	#DIV/0!	#DIV/0!	#DIV/0!	#DIV/0!	#DIV/0!	#DIV/0!	#DIV/0!	#DIV/0!	#DIV/0!	#DIV/0!	#DIV/0!	#DIV/0!	#DIV/0!	#DIV/0!	#DIV/0!	#DIV/0!
0
time	CELL 1	CELL 2	CELL 3	CELL 4	CELL 5	CELL 6	CELL 7	CELL 8	CELL 9	CELL 10	CELL 11	CELL 12	CELL 13	CELL 14	CELL 15	CELL 16	CELL 17	CELL 18	CELL 19	CELL 20	CELL 21	CELL 22	CELL 23	CELL 24	CELL 25	CELL 26	CELL 27	CELL 28	CELL 29	CELL 30	CELL 31	CELL 32	CELL 33	CELL 34	CELL 35	CELL 36	CELL 37	CELL 38	CELL 39	CELL 40	CELL 41	CELL 42	CELL 43	CELL 44	CELL 45	CELL 46	CELL 47	CELL 48	CELL 49
0	#DIV/0!	#DIV/0!	#DIV/0!	#DIV/0!	#DIV/0!	#DIV/0!	#DIV/0!	#DIV/0!	#DIV/0!	#DIV/0!	#DIV/0!	#DIV/0!	#DIV/0!	#DIV/0!	#DIV/0!	#DIV/0!	#DIV/0!	#DIV/0!	#DIV/0!	#DIV/0!	#DIV/0!	#DIV/0!	#DIV/0!	#DIV/0!	#DIV/0!	#DIV/0!	#DIV/0!	#DIV/0!	#DIV/0!	#DIV/0!	#DIV/0!	#DIV/0!	#DIV/0!	#DIV/0!	#DIV/0!	#DIV/0!	#DIV/0!	#DIV/0!	#DIV/0!	#DIV/0!	#DIV/0!	#DIV/0!	#DIV/0!	#DIV/0!	#DIV/0!	#DIV/0!	#DIV/0!	#DIV/0!	#DIV/0!
0	#DIV/0!	#DIV/0!	#DIV/0!	#DIV/0!	#DIV/0!	#DIV/0!	#DIV/0!	#DIV/0!	#DIV/0!	#DIV/0!	#DIV/0!	#DIV/0!	#DIV/0!	#DIV/0!	#DIV/0!	#DIV/0!	#DIV/0!	#DIV/0!	#DIV/0!	#DIV/0!	#DIV/0!	#DIV/0!	#DIV/0!	#DIV/0!	#DIV/0!	#DIV/0!	#DIV/0!	#DIV/0!	#DIV/0!	#DIV/0!	#DIV/0!	#DIV/0!	#DIV/0!	#DIV/0!	#DIV/0!	#DIV/0!	#DIV/0!	#DIV/0!	#DIV/0!	#DIV/0!	#DIV/0!	#DIV/0!	#DIV/0!	#DIV/0!	#DIV/0!	#DIV/0!	#DIV/0!	#DIV/0!	#DIV/0!
0	#DIV/0!	#DIV/0!	#DIV/0!	#DIV/0!	#DIV/0!	#DIV/0!	#DIV/0!	#DIV/0!	#DIV/0!	#DIV/0!	#DIV/0!	#DIV/0!	#DIV/0!	#DIV/0!	#DIV/0!	#DIV/0!	#DIV/0!	#DIV/0!	#DIV/0!	#DIV/0!	#DIV/0!	#DIV/0!	#DIV/0!	#DIV/0!	#DIV/0!	#DIV/0!	#DIV/0!	#DIV/0!	#DIV/0!	#DIV/0!	#DIV/0!	#DIV/0!	#DIV/0!	#DIV/0!	#DIV/0!	#DIV/0!	#DIV/0!	#DIV/0!	#DIV/0!	#DIV/0!	#DIV/0!	#DIV/0!	#DIV/0!	#DIV/0!	#DIV/0!	#DIV/0!	#DIV/0!	#DIV/0!	#DIV/0!
0	#DIV/0!	#DIV/0!	#DIV/0!	#DIV/0!	#DIV/0!	#DIV/0!	#DIV/0!	#DIV/0!	#DIV/0!	#DIV/0!	#DIV/0!	#DIV/0!	#DIV/0!	#DIV/0!	#DIV/0!	#DIV/0!	#DIV/0!	#DIV/0!	#DIV/0!	#DIV/0!	#DIV/0!	#DIV/0!	#DIV/0!	#DIV/0!	#DIV/0!	#DIV/0!	#DIV/0!	#DIV/0!	#DIV/0!	#DIV/0!	#DIV/0!	#DIV/0!	#DIV/0!	#DIV/0!	#DIV/0!	#DIV/0!	#DIV/0!	#DIV/0!	#DIV/0!	#DIV/0!	#DIV/0!	#DIV/0!	#DIV/0!	#DIV/0!	#DIV/0!	#DIV/0!	#DIV/0!	#DIV/0!	#DIV/0!
0	#DIV/0!	#DIV/0!	#DIV/0!	#DIV/0!	#DIV/0!	#DIV/0!	#DIV/0!	#DIV/0!	#DIV/0!	#DIV/0!	#DIV/0!	#DIV/0!	#DIV/0!	#DIV/0!	#DIV/0!	#DIV/0!	#DIV/0!	#DIV/0!	#DIV/0!	#DIV/0!	#DIV/0!	#DIV/0!	#DIV/0!	#DIV/0!	#DIV/0!	#DIV/0!	#DIV/0!	#DIV/0!	#DIV/0!	#DIV/0!	#DIV/0!	#DIV/0!	#DIV/0!	#DIV/0!	#DIV/0!	#DIV/0!	#DIV/0!	#DIV/0!	#DIV/0!	#DIV/0!	#DIV/0!	#DIV/0!	#DIV/0!	#DIV/0!	#DIV/0!	#DIV/0!	#DIV/0!	#DIV/0!	#DIV/0!
0	#DIV/0!	#DIV/0!	#DIV/0!	#DIV/0!	#DIV/0!	#DIV/0!	#DIV/0!	#DIV/0!	#DIV/0!	#DIV/0!	#DIV/0!	#DIV/0!	#DIV/0!	#DIV/0!	#DIV/0!	#DIV/0!	#DIV/0!	#DIV/0!	#DIV/0!	#DIV/0!	#DIV/0!	#DIV/0!	#DIV/0!	#DIV/0!	#DIV/0!	#DIV/0!	#DIV/0!	#DIV/0!	#DIV/0!	#DIV/0!	#DIV/0!	#DIV/0!	#DIV/0!	#DIV/0!	#DIV/0!	#DIV/0!	#DIV/0!	#DIV/0!	#DIV/0!	#DIV/0!	#DIV/0!	#DIV/0!	#DIV/0!	#DIV/0!	#DIV/0!	#DIV/0!	#DIV/0!	#DIV/0!	#DIV/0!
0	#DIV/0!	#DIV/0!	#DIV/0!	#DIV/0!	#DIV/0!	#DIV/0!	#DIV/0!	#DIV/0!	#DIV/0!	#DIV/0!	#DIV/0!	#DIV/0!	#DIV/0!	#DIV/0!	#DIV/0!	#DIV/0!	#DIV/0!	#DIV/0!	#DIV/0!	#DIV/0!	#DIV/0!	#DIV/0!	#DIV/0!	#DIV/0!	#DIV/0!	#DIV/0!	#DIV/0!	#DIV/0!	#DIV/0!	#DIV/0!	#DIV/0!	#DIV/0!	#DIV/0!	#DIV/0!	#DIV/0!	#DIV/0!	#DIV/0!	#DIV/0!	#DIV/0!	#DIV/0!	#DIV/0!	#DIV/0!	#DIV/0!	#DIV/0!	#DIV/0!	#DIV/0!	#DIV/0!	#DIV/0!	#DIV/0!
0	#DIV/0!	#DIV/0!	#DIV/0!	#DIV/0!	#DIV/0!	#DIV/0!	#DIV/0!	#DIV/0!	#DIV/0!	#DIV/0!	#DIV/0!	#DIV/0!	#DIV/0!	#DIV/0!	#DIV/0!	#DIV/0!	#DIV/0!	#DIV/0!	#DIV/0!	#DIV/0!	#DIV/0!	#DIV/0!	#DIV/0!	#DIV/0!	#DIV/0!	#DIV/0!	#DIV/0!	#DIV/0!	#DIV/0!	#DIV/0!	#DIV/0!	#DIV/0!	#DIV/0!	#DIV/0!	#DIV/0!	#DIV/0!	#DIV/0!	#DIV/0!	#DIV/0!	#DIV/0!	#DIV/0!	#DIV/0!	#DIV/0!	#DIV/0!	#DIV/0!	#DIV/0!	#DIV/0!	#DIV/0!	#DIV/0!
0	#DIV/0!	#DIV/0!	#DIV/0!	#DIV/0!	#DIV/0!	#DIV/0!	#DIV/0!	#DIV/0!	#DIV/0!	#DIV/0!	#DIV/0!	#DIV/0!	#DIV/0!	#DIV/0!	#DIV/0!	#DIV/0!	#DIV/0!	#DIV/0!	#DIV/0!	#DIV/0!	#DIV/0!	#DIV/0!	#DIV/0!	#DIV/0!	#DIV/0!	#DIV/0!	#DIV/0!	#DIV/0!	#DIV/0!	#DIV/0!	#DIV/0!	#DIV/0!	#DIV/0!	#DIV/0!	#DIV/0!	#DIV/0!	#DIV/0!	#DIV/0!	#DIV/0!	#DIV/0!	#DIV/0!	#DIV/0!	#DIV/0!	#DIV/0!	#DIV/0!	#DIV/0!	#DIV/0!	#DIV/0!	#DIV/0!
0	#DIV/0!	#DIV/0!	#DIV/0!	#DIV/0!	#DIV/0!	#DIV/0!	#DIV/0!	#DIV/0!	#DIV/0!	#DIV/0!	#DIV/0!	#DIV/0!	#DIV/0!	#DIV/0!	#DIV/0!	#DIV/0!	#DIV/0!	#DIV/0!	#DIV/0!	#DIV/0!	#DIV/0!	#DIV/0!	#DIV/0!	#DIV/0!	#DIV/0!	#DIV/0!	#DIV/0!	#DIV/0!	#DIV/0!	#DIV/0!	#DIV/0!	#DIV/0!	#DIV/0!	#DIV/0!	#DIV/0!	#DIV/0!	#DIV/0!	#DIV/0!	#DIV/0!	#DIV/0!	#DIV/0!	#DIV/0!	#DIV/0!	#DIV/0!	#DIV/0!	#DIV/0!	#DIV/0!	#DIV/0!	#DIV/0!
0	#DIV/0!	#DIV/0!	#DIV/0!	#DIV/0!	#DIV/0!	#DIV/0!	#DIV/0!	#DIV/0!	#DIV/0!	#DIV/0!	#DIV/0!	#DIV/0!	#DIV/0!	#DIV/0!	#DIV/0!	#DIV/0!	#DIV/0!	#DIV/0!	#DIV/0!	#DIV/0!	#DIV/0!	#DIV/0!	#DIV/0!	#DIV/0!	#DIV/0!	#DIV/0!	#DIV/0!	#DIV/0!	#DIV/0!	#DIV/0!	#DIV/0!	#DIV/0!	#DIV/0!	#DIV/0!	#DIV/0!	#DIV/0!	#DIV/0!	#DIV/0!	#DIV/0!	#DIV/0!	#DIV/0!	#DIV/0!	#DIV/0!	#DIV/0!	#DIV/0!	#DIV/0!	#DIV/0!	#DIV/0!	#DIV/0!
0	#DIV/0!	#DIV/0!	#DIV/0!	#DIV/0!	#DIV/0!	#DIV/0!	#DIV/0!	#DIV/0!	#DIV/0!	#DIV/0!	#DIV/0!	#DIV/0!	#DIV/0!	#DIV/0!	#DIV/0!	#DIV/0!	#DIV/0!	#DIV/0!	#DIV/0!	#DIV/0!	#DIV/0!	#DIV/0!	#DIV/0!	#DIV/0!	#DIV/0!	#DIV/0!	#DIV/0!	#DIV/0!	#DIV/0!	#DIV/0!	#DIV/0!	#DIV/0!	#DIV/0!	#DIV/0!	#DIV/0!	#DIV/0!	#DIV/0!	#DIV/0!	#DIV/0!	#DIV/0!	#DIV/0!	#DIV/0!	#DIV/0!	#DIV/0!	#DIV/0!	#DIV/0!	#DIV/0!	#DIV/0!	#DIV/0!
0	#DIV/0!	#DIV/0!	#DIV/0!	#DIV/0!	#DIV/0!	#DIV/0!	#DIV/0!	#DIV/0!	#DIV/0!	#DIV/0!	#DIV/0!	#DIV/0!	#DIV/0!	#DIV/0!	#DIV/0!	#DIV/0!	#DIV/0!	#DIV/0!	#DIV/0!	#DIV/0!	#DIV/0!	#DIV/0!	#DIV/0!	#DIV/0!	#DIV/0!	#DIV/0!	#DIV/0!	#DIV/0!	#DIV/0!	#DIV/0!	#DIV/0!	#DIV/0!	#DIV/0!	#DIV/0!	#DIV/0!	#DIV/0!	#DIV/0!	#DIV/0!	#DIV/0!	#DIV/0!	#DIV/0!	#DIV/0!	#DIV/0!	#DIV/0!	#DIV/0!	#DIV/0!	#DIV/0!	#DIV/0!	#DIV/0!
0	#DIV/0!	#DIV/0!	#DIV/0!	#DIV/0!	#DIV/0!	#DIV/0!	#DIV/0!	#DIV/0!	#DIV/0!	#DIV/0!	#DIV/0!	#DIV/0!	#DIV/0!	#DIV/0!	#DIV/0!	#DIV/0!	#DIV/0!	#DIV/0!	#DIV/0!	#DIV/0!	#DIV/0!	#DIV/0!	#DIV/0!	#DIV/0!	#DIV/0!	#DIV/0!	#DIV/0!	#DIV/0!	#DIV/0!	#DIV/0!	#DIV/0!	#DIV/0!	#DIV/0!	#DIV/0!	#DIV/0!	#DIV/0!	#DIV/0!	#DIV/0!	#DIV/0!	#DIV/0!	#DIV/0!	#DIV/0!	#DIV/0!	#DIV/0!	#DIV/0!	#DIV/0!	#DIV/0!	#DIV/0!	#DIV/0!
0	#DIV/0!	#DIV/0!	#DIV/0!	#DIV/0!	#DIV/0!	#DIV/0!	#DIV/0!	#DIV/0!	#DIV/0!	#DIV/0!	#DIV/0!	#DIV/0!	#DIV/0!	#DIV/0!	#DIV/0!	#DIV/0!	#DIV/0!	#DIV/0!	#DIV/0!	#DIV/0!	#DIV/0!	#DIV/0!	#DIV/0!	#DIV/0!	#DIV/0!	#DIV/0!	#DIV/0!	#DIV/0!	#DIV/0!	#DIV/0!	#DIV/0!	#DIV/0!	#DIV/0!	#DIV/0!	#DIV/0!	#DIV/0!	#DIV/0!	#DIV/0!	#DIV/0!	#DIV/0!	#DIV/0!	#DIV/0!	#DIV/0!	#DIV/0!	#DIV/0!	#DIV/0!	#DIV/0!	#DIV/0!	#DIV/0!
0	#DIV/0!	#DIV/0!	#DIV/0!	#DIV/0!	#DIV/0!	#DIV/0!	#DIV/0!	#DIV/0!	#DIV/0!	#DIV/0!	#DIV/0!	#DIV/0!	#DIV/0!	#DIV/0!	#DIV/0!	#DIV/0!	#DIV/0!	#DIV/0!	#DIV/0!	#DIV/0!	#DIV/0!	#DIV/0!	#DIV/0!	#DIV/0!	#DIV/0!	#DIV/0!	#DIV/0!	#DIV/0!	#DIV/0!	#DIV/0!	#DIV/0!	#DIV/0!	#DIV/0!	#DIV/0!	#DIV/0!	#DIV/0!	#DIV/0!	#DIV/0!	#DIV/0!	#DIV/0!	#DIV/0!	#DIV/0!	#DIV/0!	#DIV/0!	#DIV/0!	#DIV/0!	#DIV/0!	#DIV/0!	#DIV/0!
0	#DIV/0!	#DIV/0!	#DIV/0!	#DIV/0!	#DIV/0!	#DIV/0!	#DIV/0!	#DIV/0!	#DIV/0!	#DIV/0!	#DIV/0!	#DIV/0!	#DIV/0!	#DIV/0!	#DIV/0!	#DIV/0!	#DIV/0!	#DIV/0!	#DIV/0!	#DIV/0!	#DIV/0!	#DIV/0!	#DIV/0!	#DIV/0!	#DIV/0!	#DIV/0!	#DIV/0!	#DIV/0!	#DIV/0!	#DIV/0!	#DIV/0!	#DIV/0!	#DIV/0!	#DIV/0!	#DIV/0!	#DIV/0!	#DIV/0!	#DIV/0!	#DIV/0!	#DIV/0!	#DIV/0!	#DIV/0!	#DIV/0!	#DIV/0!	#DIV/0!	#DIV/0!	#DIV/0!	#DIV/0!	#DIV/0!
0	#DIV/0!	#DIV/0!	#DIV/0!	#DIV/0!	#DIV/0!	#DIV/0!	#DIV/0!	#DIV/0!	#DIV/0!	#DIV/0!	#DIV/0!	#DIV/0!	#DIV/0!	#DIV/0!	#DIV/0!	#DIV/0!	#DIV/0!	#DIV/0!	#DIV/0!	#DIV/0!	#DIV/0!	#DIV/0!	#DIV/0!	#DIV/0!	#DIV/0!	#DIV/0!	#DIV/0!	#DIV/0!	#DIV/0!	#DIV/0!	#DIV/0!	#DIV/0!	#DIV/0!	#DIV/0!	#DIV/0!	#DIV/0!	#DIV/0!	#DIV/0!	#DIV/0!	#DIV/0!	#DIV/0!	#DIV/0!	#DIV/0!	#DIV/0!	#DIV/0!	#DIV/0!	#DIV/0!	#DIV/0!	#DIV/0!
0	#DIV/0!	#DIV/0!	#DIV/0!	#DIV/0!	#DIV/0!	#DIV/0!	#DIV/0!	#DIV/0!	#DIV/0!	#DIV/0!	#DIV/0!	#DIV/0!	#DIV/0!	#DIV/0!	#DIV/0!	#DIV/0!	#DIV/0!	#DIV/0!	#DIV/0!	#DIV/0!	#DIV/0!	#DIV/0!	#DIV/0!	#DIV/0!	#DIV/0!	#DIV/0!	#DIV/0!	#DIV/0!	#DIV/0!	#DIV/0!	#DIV/0!	#DIV/0!	#DIV/0!	#DIV/0!	#DIV/0!	#DIV/0!	#DIV/0!	#DIV/0!	#DIV/0!	#DIV/0!	#DIV/0!	#DIV/0!	#DIV/0!	#DIV/0!	#DIV/0!	#DIV/0!	#DIV/0!	#DIV/0!	#DIV/0!
0	#DIV/0!	#DIV/0!	#DIV/0!	#DIV/0!	#DIV/0!	#DIV/0!	#DIV/0!	#DIV/0!	#DIV/0!	#DIV/0!	#DIV/0!	#DIV/0!	#DIV/0!	#DIV/0!	#DIV/0!	#DIV/0!	#DIV/0!	#DIV/0!	#DIV/0!	#DIV/0!	#DIV/0!	#DIV/0!	#DIV/0!	#DIV/0!	#DIV/0!	#DIV/0!	#DIV/0!	#DIV/0!	#DIV/0!	#DIV/0!	#DIV/0!	#DIV/0!	#DIV/0!	#DIV/0!	#DIV/0!	#DIV/0!	#DIV/0!	#DIV/0!	#DIV/0!	#DIV/0!	#DIV/0!	#DIV/0!	#DIV/0!	#DIV/0!	#DIV/0!	#DIV/0!	#DIV/0!	#DIV/0!	#DIV/0!
0	#DIV/0!	#DIV/0!	#DIV/0!	#DIV/0!	#DIV/0!	#DIV/0!	#DIV/0!	#DIV/0!	#DIV/0!	#DIV/0!	#DIV/0!	#DIV/0!	#DIV/0!	#DIV/0!	#DIV/0!	#DIV/0!	#DIV/0!	#DIV/0!	#DIV/0!	#DIV/0!	#DIV/0!	#DIV/0!	#DIV/0!	#DIV/0!	#DIV/0!	#DIV/0!	#DIV/0!	#DIV/0!	#DIV/0!	#DIV/0!	#DIV/0!	#DIV/0!	#DIV/0!	#DIV/0!	#DIV/0!	#DIV/0!	#DIV/0!	#DIV/0!	#DIV/0!	#DIV/0!	#DIV/0!	#DIV/0!	#DIV/0!	#DIV/0!	#DIV/0!	#DIV/0!	#DIV/0!	#DIV/0!	#DIV/0!
0	#DIV/0!	#DIV/0!	#DIV/0!	#DIV/0!	#DIV/0!	#DIV/0!	#DIV/0!	#DIV/0!	#DIV/0!	#DIV/0!	#DIV/0!	#DIV/0!	#DIV/0!	#DIV/0!	#DIV/0!	#DIV/0!	#DIV/0!	#DIV/0!	#DIV/0!	#DIV/0!	#DIV/0!	#DIV/0!	#DIV/0!	#DIV/0!	#DIV/0!	#DIV/0!	#DIV/0!	#DIV/0!	#DIV/0!	#DIV/0!	#DIV/0!	#DIV/0!	#DIV/0!	#DIV/0!	#DIV/0!	#DIV/0!	#DIV/0!	#DIV/0!	#DIV/0!	#DIV/0!	#DIV/0!	#DIV/0!	#DIV/0!	#DIV/0!	#DIV/0!	#DIV/0!	#DIV/0!	#DIV/0!	#DIV/0!
0	#DIV/0!	#DIV/0!	#DIV/0!	#DIV/0!	#DIV/0!	#DIV/0!	#DIV/0!	#DIV/0!	#DIV/0!	#DIV/0!	#DIV/0!	#DIV/0!	#DIV/0!	#DIV/0!	#DIV/0!	#DIV/0!	#DIV/0!	#DIV/0!	#DIV/0!	#DIV/0!	#DIV/0!	#DIV/0!	#DIV/0!	#DIV/0!	#DIV/0!	#DIV/0!	#DIV/0!	#DIV/0!	#DIV/0!	#DIV/0!	#DIV/0!	#DIV/0!	#DIV/0!	#DIV/0!	#DIV/0!	#DIV/0!	#DIV/0!	#DIV/0!	#DIV/0!	#DIV/0!	#DIV/0!	#DIV/0!	#DIV/0!	#DIV/0!	#DIV/0!	#DIV/0!	#DIV/0!	#DIV/0!	#DIV/0!
0	#DIV/0!	#DIV/0!	#DIV/0!	#DIV/0!	#DIV/0!	#DIV/0!	#DIV/0!	#DIV/0!	#DIV/0!	#DIV/0!	#DIV/0!	#DIV/0!	#DIV/0!	#DIV/0!	#DIV/0!	#DIV/0!	#DIV/0!	#DIV/0!	#DIV/0!	#DIV/0!	#DIV/0!	#DIV/0!	#DIV/0!	#DIV/0!	#DIV/0!	#DIV/0!	#DIV/0!	#DIV/0!	#DIV/0!	#DIV/0!	#DIV/0!	#DIV/0!	#DIV/0!	#DIV/0!	#DIV/0!	#DIV/0!	#DIV/0!	#DIV/0!	#DIV/0!	#DIV/0!	#DIV/0!	#DIV/0!	#DIV/0!	#DIV/0!	#DIV/0!	#DIV/0!	#DIV/0!	#DIV/0!	#DIV/0!
0	#DIV/0!	#DIV/0!	#DIV/0!	#DIV/0!	#DIV/0!	#DIV/0!	#DIV/0!	#DIV/0!	#DIV/0!	#DIV/0!	#DIV/0!	#DIV/0!	#DIV/0!	#DIV/0!	#DIV/0!	#DIV/0!	#DIV/0!	#DIV/0!	#DIV/0!	#DIV/0!	#DIV/0!	#DIV/0!	#DIV/0!	#DIV/0!	#DIV/0!	#DIV/0!	#DIV/0!	#DIV/0!	#DIV/0!	#DIV/0!	#DIV/0!	#DIV/0!	#DIV/0!	#DIV/0!	#DIV/0!	#DIV/0!	#DIV/0!	#DIV/0!	#DIV/0!	#DIV/0!	#DIV/0!	#DIV/0!	#DIV/0!	#DIV/0!	#DIV/0!	#DIV/0!	#DIV/0!	#DIV/0!	#DIV/0!
0	#DIV/0!	#DIV/0!	#DIV/0!	#DIV/0!	#DIV/0!	#DIV/0!	#DIV/0!	#DIV/0!	#DIV/0!	#DIV/0!	#DIV/0!	#DIV/0!	#DIV/0!	#DIV/0!	#DIV/0!	#DIV/0!	#DIV/0!	#DIV/0!	#DIV/0!	#DIV/0!	#DIV/0!	#DIV/0!	#DIV/0!	#DIV/0!	#DIV/0!	#DIV/0!	#DIV/0!	#DIV/0!	#DIV/0!	#DIV/0!	#DIV/0!	#DIV/0!	#DIV/0!	#DIV/0!	#DIV/0!	#DIV/0!	#DIV/0!	#DIV/0!	#DIV/0!	#DIV/0!	#DIV/0!	#DIV/0!	#DIV/0!	#DIV/0!	#DIV/0!	#DIV/0!	#DIV/0!	#DIV/0!	#DIV/0!
0	#DIV/0!	#DIV/0!	#DIV/0!	#DIV/0!	#DIV/0!	#DIV/0!	#DIV/0!	#DIV/0!	#DIV/0!	#DIV/0!	#DIV/0!	#DIV/0!	#DIV/0!	#DIV/0!	#DIV/0!	#DIV/0!	#DIV/0!	#DIV/0!	#DIV/0!	#DIV/0!	#DIV/0!	#DIV/0!	#DIV/0!	#DIV/0!	#DIV/0!	#DIV/0!	#DIV/0!	#DIV/0!	#DIV/0!	#DIV/0!	#DIV/0!	#DIV/0!	#DIV/0!	#DIV/0!	#DIV/0!	#DIV/0!	#DIV/0!	#DIV/0!	#DIV/0!	#DIV/0!	#DIV/0!	#DIV/0!	#DIV/0!	#DIV/0!	#DIV/0!	#DIV/0!	#DIV/0!	#DIV/0!	#DIV/0!
0	#DIV/0!	#DIV/0!	#DIV/0!	#DIV/0!	#DIV/0!	#DIV/0!	#DIV/0!	#DIV/0!	#DIV/0!	#DIV/0!	#DIV/0!	#DIV/0!	#DIV/0!	#DIV/0!	#DIV/0!	#DIV/0!	#DIV/0!	#DIV/0!	#DIV/0!	#DIV/0!	#DIV/0!	#DIV/0!	#DIV/0!	#DIV/0!	#DIV/0!	#DIV/0!	#DIV/0!	#DIV/0!	#DIV/0!	#DIV/0!	#DIV/0!	#DIV/0!	#DIV/0!	#DIV/0!	#DIV/0!	#DIV/0!	#DIV/0!	#DIV/0!	#DIV/0!	#DIV/0!	#DIV/0!	#DIV/0!	#DIV/0!	#DIV/0!	#DIV/0!	#DIV/0!	#DIV/0!	#DIV/0!	#DIV/0!
0	#DIV/0!	#DIV/0!	#DIV/0!	#DIV/0!	#DIV/0!	#DIV/0!	#DIV/0!	#DIV/0!	#DIV/0!	#DIV/0!	#DIV/0!	#DIV/0!	#DIV/0!	#DIV/0!	#DIV/0!	#DIV/0!	#DIV/0!	#DIV/0!	#DIV/0!	#DIV/0!	#DIV/0!	#DIV/0!	#DIV/0!	#DIV/0!	#DIV/0!	#DIV/0!	#DIV/0!	#DIV/0!	#DIV/0!	#DIV/0!	#DIV/0!	#DIV/0!	#DIV/0!	#DIV/0!	#DIV/0!	#DIV/0!	#DIV/0!	#DIV/0!	#DIV/0!	#DIV/0!	#DIV/0!	#DIV/0!	#DIV/0!	#DIV/0!	#DIV/0!	#DIV/0!	#DIV/0!	#DIV/0!	#DIV/0!
0	#DIV/0!	#DIV/0!	#DIV/0!	#DIV/0!	#DIV/0!	#DIV/0!	#DIV/0!	#DIV/0!	#DIV/0!	#DIV/0!	#DIV/0!	#DIV/0!	#DIV/0!	#DIV/0!	#DIV/0!	#DIV/0!	#DIV/0!	#DIV/0!	#DIV/0!	#DIV/0!	#DIV/0!	#DIV/0!	#DIV/0!	#DIV/0!	#DIV/0!	#DIV/0!	#DIV/0!	#DIV/0!	#DIV/0!	#DIV/0!	#DIV/0!	#DIV/0!	#DIV/0!	#DIV/0!	#DIV/0!	#DIV/0!	#DIV/0!	#DIV/0!	#DIV/0!	#DIV/0!	#DIV/0!	#DIV/0!	#DIV/0!	#DIV/0!	#DIV/0!	#DIV/0!	#DIV/0!	#DIV/0!	#DIV/0!
0	#DIV/0!	#DIV/0!	#DIV/0!	#DIV/0!	#DIV/0!	#DIV/0!	#DIV/0!	#DIV/0!	#DIV/0!	#DIV/0!	#DIV/0!	#DIV/0!	#DIV/0!	#DIV/0!	#DIV/0!	#DIV/0!	#DIV/0!	#DIV/0!	#DIV/0!	#DIV/0!	#DIV/0!	#DIV/0!	#DIV/0!	#DIV/0!	#DIV/0!	#DIV/0!	#DIV/0!	#DIV/0!	#DIV/0!	#DIV/0!	#DIV/0!	#DIV/0!	#DIV/0!	#DIV/0!	#DIV/0!	#DIV/0!	#DIV/0!	#DIV/0!	#DIV/0!	#DIV/0!	#DIV/0!	#DIV/0!	#DIV/0!	#DIV/0!	#DIV/0!	#DIV/0!	#DIV/0!	#DIV/0!	#DIV/0!
0	#DIV/0!	#DIV/0!	#DIV/0!	#DIV/0!	#DIV/0!	#DIV/0!	#DIV/0!	#DIV/0!	#DIV/0!	#DIV/0!	#DIV/0!	#DIV/0!	#DIV/0!	#DIV/0!	#DIV/0!	#DIV/0!	#DIV/0!	#DIV/0!	#DIV/0!	#DIV/0!	#DIV/0!	#DIV/0!	#DIV/0!	#DIV/0!	#DIV/0!	#DIV/0!	#DIV/0!	#DIV/0!	#DIV/0!	#DIV/0!	#DIV/0!	#DIV/0!	#DIV/0!	#DIV/0!	#DIV/0!	#DIV/0!	#DIV/0!	#DIV/0!	#DIV/0!	#DIV/0!	#DIV/0!	#DIV/0!	#DIV/0!	#DIV/0!	#DIV/0!	#DIV/0!	#DIV/0!	#DIV/0!	#DIV/0!
0	#DIV/0!	#DIV/0!	#DIV/0!	#DIV/0!	#DIV/0!	#DIV/0!	#DIV/0!	#DIV/0!	#DIV/0!	#DIV/0!	#DIV/0!	#DIV/0!	#DIV/0!	#DIV/0!	#DIV/0!	#DIV/0!	#DIV/0!	#DIV/0!	#DIV/0!	#DIV/0!	#DIV/0!	#DIV/0!	#DIV/0!	#DIV/0!	#DIV/0!	#DIV/0!	#DIV/0!	#DIV/0!	#DIV/0!	#DIV/0!	#DIV/0!	#DIV/0!	#DIV/0!	#DIV/0!	#DIV/0!	#DIV/0!	#DIV/0!	#DIV/0!	#DIV/0!	#DIV/0!	#DIV/0!	#DIV/0!	#DIV/0!	#DIV/0!	#DIV/0!	#DIV/0!	#DIV/0!	#DIV/0!	#DIV/0!
0	#DIV/0!	#DIV/0!	#DIV/0!	#DIV/0!	#DIV/0!	#DIV/0!	#DIV/0!	#DIV/0!	#DIV/0!	#DIV/0!	#DIV/0!	#DIV/0!	#DIV/0!	#DIV/0!	#DIV/0!	#DIV/0!	#DIV/0!	#DIV/0!	#DIV/0!	#DIV/0!	#DIV/0!	#DIV/0!	#DIV/0!	#DIV/0!	#DIV/0!	#DIV/0!	#DIV/0!	#DIV/0!	#DIV/0!	#DIV/0!	#DIV/0!	#DIV/0!	#DIV/0!	#DIV/0!	#DIV/0!	#DIV/0!	#DIV/0!	#DIV/0!	#DIV/0!	#DIV/0!	#DIV/0!	#DIV/0!	#DIV/0!	#DIV/0!	#DIV/0!	#DIV/0!	#DIV/0!	#DIV/0!	#DIV/0!
0	#DIV/0!	#DIV/0!	#DIV/0!	#DIV/0!	#DIV/0!	#DIV/0!	#DIV/0!	#DIV/0!	#DIV/0!	#DIV/0!	#DIV/0!	#DIV/0!	#DIV/0!	#DIV/0!	#DIV/0!	#DIV/0!	#DIV/0!	#DIV/0!	#DIV/0!	#DIV/0!	#DIV/0!	#DIV/0!	#DIV/0!	#DIV/0!	#DIV/0!	#DIV/0!	#DIV/0!	#DIV/0!	#DIV/0!	#DIV/0!	#DIV/0!	#DIV/0!	#DIV/0!	#DIV/0!	#DIV/0!	#DIV/0!	#DIV/0!	#DIV/0!	#DIV/0!	#DIV/0!	#DIV/0!	#DIV/0!	#DIV/0!	#DIV/0!	#DIV/0!	#DIV/0!	#DIV/0!	#DIV/0!	#DIV/0!
0	#DIV/0!	#DIV/0!	#DIV/0!	#DIV/0!	#DIV/0!	#DIV/0!	#DIV/0!	#DIV/0!	#DIV/0!	#DIV/0!	#DIV/0!	#DIV/0!	#DIV/0!	#DIV/0!	#DIV/0!	#DIV/0!	#DIV/0!	#DIV/0!	#DIV/0!	#DIV/0!	#DIV/0!	#DIV/0!	#DIV/0!	#DIV/0!	#DIV/0!	#DIV/0!	#DIV/0!	#DIV/0!	#DIV/0!	#DIV/0!	#DIV/0!	#DIV/0!	#DIV/0!	#DIV/0!	#DIV/0!	#DIV/0!	#DIV/0!	#DIV/0!	#DIV/0!	#DIV/0!	#DIV/0!	#DIV/0!	#DIV/0!	#DIV/0!	#DIV/0!	#DIV/0!	#DIV/0!	#DIV/0!	#DIV/0!
0	#DIV/0!	#DIV/0!	#DIV/0!	#DIV/0!	#DIV/0!	#DIV/0!	#DIV/0!	#DIV/0!	#DIV/0!	#DIV/0!	#DIV/0!	#DIV/0!	#DIV/0!	#DIV/0!	#DIV/0!	#DIV/0!	#DIV/0!	#DIV/0!	#DIV/0!	#DIV/0!	#DIV/0!	#DIV/0!	#DIV/0!	#DIV/0!	#DIV/0!	#DIV/0!	#DIV/0!	#DIV/0!	#DIV/0!	#DIV/0!	#DIV/0!	#DIV/0!	#DIV/0!	#DIV/0!	#DIV/0!	#DIV/0!	#DIV/0!	#DIV/0!	#DIV/0!	#DIV/0!	#DIV/0!	#DIV/0!	#DIV/0!	#DIV/0!	#DIV/0!	#DIV/0!	#DIV/0!	#DIV/0!	#DIV/0!
0	#DIV/0!	#DIV/0!	#DIV/0!	#DIV/0!	#DIV/0!	#DIV/0!	#DIV/0!	#DIV/0!	#DIV/0!	#DIV/0!	#DIV/0!	#DIV/0!	#DIV/0!	#DIV/0!	#DIV/0!	#DIV/0!	#DIV/0!	#DIV/0!	#DIV/0!	#DIV/0!	#DIV/0!	#DIV/0!	#DIV/0!	#DIV/0!	#DIV/0!	#DIV/0!	#DIV/0!	#DIV/0!	#DIV/0!	#DIV/0!	#DIV/0!	#DIV/0!	#DIV/0!	#DIV/0!	#DIV/0!	#DIV/0!	#DIV/0!	#DIV/0!	#DIV/0!	#DIV/0!	#DIV/0!	#DIV/0!	#DIV/0!	#DIV/0!	#DIV/0!	#DIV/0!	#DIV/0!	#DIV/0!	#DIV/0!
0	#DIV/0!	#DIV/0!	#DIV/0!	#DIV/0!	#DIV/0!	#DIV/0!	#DIV/0!	#DIV/0!	#DIV/0!	#DIV/0!	#DIV/0!	#DIV/0!	#DIV/0!	#DIV/0!	#DIV/0!	#DIV/0!	#DIV/0!	#DIV/0!	#DIV/0!	#DIV/0!	#DIV/0!	#DIV/0!	#DIV/0!	#DIV/0!	#DIV/0!	#DIV/0!	#DIV/0!	#DIV/0!	#DIV/0!	#DIV/0!	#DIV/0!	#DIV/0!	#DIV/0!	#DIV/0!	#DIV/0!	#DIV/0!	#DIV/0!	#DIV/0!	#DIV/0!	#DIV/0!	#DIV/0!	#DIV/0!	#DIV/0!	#DIV/0!	#DIV/0!	#DIV/0!	#DIV/0!	#DIV/0!	#DIV/0!
0	#DIV/0!	#DIV/0!	#DIV/0!	#DIV/0!	#DIV/0!	#DIV/0!	#DIV/0!	#DIV/0!	#DIV/0!	#DIV/0!	#DIV/0!	#DIV/0!	#DIV/0!	#DIV/0!	#DIV/0!	#DIV/0!	#DIV/0!	#DIV/0!	#DIV/0!	#DIV/0!	#DIV/0!	#DIV/0!	#DIV/0!	#DIV/0!	#DIV/0!	#DIV/0!	#DIV/0!	#DIV/0!	#DIV/0!	#DIV/0!	#DIV/0!	#DIV/0!	#DIV/0!	#DIV/0!	#DIV/0!	#DIV/0!	#DIV/0!	#DIV/0!	#DIV/0!	#DIV/0!	#DIV/0!	#DIV/0!	#DIV/0!	#DIV/0!	#DIV/0!	#DIV/0!	#DIV/0!	#DIV/0!	#DIV/0!
0	#DIV/0!	#DIV/0!	#DIV/0!	#DIV/0!	#DIV/0!	#DIV/0!	#DIV/0!	#DIV/0!	#DIV/0!	#DIV/0!	#DIV/0!	#DIV/0!	#DIV/0!	#DIV/0!	#DIV/0!	#DIV/0!	#DIV/0!	#DIV/0!	#DIV/0!	#DIV/0!	#DIV/0!	#DIV/0!	#DIV/0!	#DIV/0!	#DIV/0!	#DIV/0!	#DIV/0!	#DIV/0!	#DIV/0!	#DIV/0!	#DIV/0!	#DIV/0!	#DIV/0!	#DIV/0!	#DIV/0!	#DIV/0!	#DIV/0!	#DIV/0!	#DIV/0!	#DIV/0!	#DIV/0!	#DIV/0!	#DIV/0!	#DIV/0!	#DIV/0!	#DIV/0!	#DIV/0!	#DIV/0!	#DIV/0!
0	#DIV/0!	#DIV/0!	#DIV/0!	#DIV/0!	#DIV/0!	#DIV/0!	#DIV/0!	#DIV/0!	#DIV/0!	#DIV/0!	#DIV/0!	#DIV/0!	#DIV/0!	#DIV/0!	#DIV/0!	#DIV/0!	#DIV/0!	#DIV/0!	#DIV/0!	#DIV/0!	#DIV/0!	#DIV/0!	#DIV/0!	#DIV/0!	#DIV/0!	#DIV/0!	#DIV/0!	#DIV/0!	#DIV/0!	#DIV/0!	#DIV/0!	#DIV/0!	#DIV/0!	#DIV/0!	#DIV/0!	#DIV/0!	#DIV/0!	#DIV/0!	#DIV/0!	#DIV/0!	#DIV/0!	#DIV/0!	#DIV/0!	#DIV/0!	#DIV/0!	#DIV/0!	#DIV/0!	#DIV/0!	#DIV/0!
0	#DIV/0!	#DIV/0!	#DIV/0!	#DIV/0!	#DIV/0!	#DIV/0!	#DIV/0!	#DIV/0!	#DIV/0!	#DIV/0!	#DIV/0!	#DIV/0!	#DIV/0!	#DIV/0!	#DIV/0!	#DIV/0!	#DIV/0!	#DIV/0!	#DIV/0!	#DIV/0!	#DIV/0!	#DIV/0!	#DIV/0!	#DIV/0!	#DIV/0!	#DIV/0!	#DIV/0!	#DIV/0!	#DIV/0!	#DIV/0!	#DIV/0!	#DIV/0!	#DIV/0!	#DIV/0!	#DIV/0!	#DIV/0!	#DIV/0!	#DIV/0!	#DIV/0!	#DIV/0!	#DIV/0!	#DIV/0!	#DIV/0!	#DIV/0!	#DIV/0!	#DIV/0!	#DIV/0!	#DIV/0!	#DIV/0!
0	#DIV/0!	#DIV/0!	#DIV/0!	#DIV/0!	#DIV/0!	#DIV/0!	#DIV/0!	#DIV/0!	#DIV/0!	#DIV/0!	#DIV/0!	#DIV/0!	#DIV/0!	#DIV/0!	#DIV/0!	#DIV/0!	#DIV/0!	#DIV/0!	#DIV/0!	#DIV/0!	#DIV/0!	#DIV/0!	#DIV/0!	#DIV/0!	#DIV/0!	#DIV/0!	#DIV/0!	#DIV/0!	#DIV/0!	#DIV/0!	#DIV/0!	#DIV/0!	#DIV/0!	#DIV/0!	#DIV/0!	#DIV/0!	#DIV/0!	#DIV/0!	#DIV/0!	#DIV/0!	#DIV/0!	#DIV/0!	#DIV/0!	#DIV/0!	#DIV/0!	#DIV/0!	#DIV/0!	#DIV/0!	#DIV/0!
0	#DIV/0!	#DIV/0!	#DIV/0!	#DIV/0!	#DIV/0!	#DIV/0!	#DIV/0!	#DIV/0!	#DIV/0!	#DIV/0!	#DIV/0!	#DIV/0!	#DIV/0!	#DIV/0!	#DIV/0!	#DIV/0!	#DIV/0!	#DIV/0!	#DIV/0!	#DIV/0!	#DIV/0!	#DIV/0!	#DIV/0!	#DIV/0!	#DIV/0!	#DIV/0!	#DIV/0!	#DIV/0!	#DIV/0!	#DIV/0!	#DIV/0!	#DIV/0!	#DIV/0!	#DIV/0!	#DIV/0!	#DIV/0!	#DIV/0!	#DIV/0!	#DIV/0!	#DIV/0!	#DIV/0!	#DIV/0!	#DIV/0!	#DIV/0!	#DIV/0!	#DIV/0!	#DIV/0!	#DIV/0!	#DIV/0!
0	#DIV/0!	#DIV/0!	#DIV/0!	#DIV/0!	#DIV/0!	#DIV/0!	#DIV/0!	#DIV/0!	#DIV/0!	#DIV/0!	#DIV/0!	#DIV/0!	#DIV/0!	#DIV/0!	#DIV/0!	#DIV/0!	#DIV/0!	#DIV/0!	#DIV/0!	#DIV/0!	#DIV/0!	#DIV/0!	#DIV/0!	#DIV/0!	#DIV/0!	#DIV/0!	#DIV/0!	#DIV/0!	#DIV/0!	#DIV/0!	#DIV/0!	#DIV/0!	#DIV/0!	#DIV/0!	#DIV/0!	#DIV/0!	#DIV/0!	#DIV/0!	#DIV/0!	#DIV/0!	#DIV/0!	#DIV/0!	#DIV/0!	#DIV/0!	#DIV/0!	#DIV/0!	#DIV/0!	#DIV/0!	#DIV/0!
0
time	CELL 1	CELL 2	CELL 3	CELL 4	CELL 5	CELL 6	CELL 7	CELL 8	CELL 9	CELL 10	CELL 11	CELL 12	CELL 13	CELL 14	CELL 15	CELL 16	CELL 17	CELL 18	CELL 19	CELL 20	CELL 21	CELL 22	CELL 23	CELL 24	CELL 25	CELL 26	CELL 27	CELL 28	CELL 29	CELL 30	CELL 31	CELL 32	CELL 33	CELL 34	CELL 35	CELL 36	CELL 37	CELL 38	CELL 39	CELL 40	CELL 41	CELL 42	CELL 43	CELL 44	CELL 45	CELL 46	CELL 47	CELL 48	CELL 49
0	#DIV/0!	#DIV/0!	#DIV/0!	#DIV/0!	#DIV/0!	#DIV/0!	#DIV/0!	#DIV/0!	#DIV/0!	#DIV/0!	#DIV/0!	#DIV/0!	#DIV/0!	#DIV/0!	#DIV/0!	#DIV/0!	#DIV/0!	#DIV/0!	#DIV/0!	#DIV/0!	#DIV/0!	#DIV/0!	#DIV/0!	#DIV/0!	#DIV/0!	#DIV/0!	#DIV/0!	#DIV/0!	#DIV/0!	#DIV/0!	#DIV/0!	#DIV/0!	#DIV/0!	#DIV/0!	#DIV/0!	#DIV/0!	#DIV/0!	#DIV/0!	#DIV/0!	#DIV/0!	#DIV/0!	#DIV/0!	#DIV/0!	#DIV/0!	#DIV/0!	#DIV/0!	#DIV/0!	#DIV/0!	#DIV/0!
0	#DIV/0!	#DIV/0!	#DIV/0!	#DIV/0!	#DIV/0!	#DIV/0!	#DIV/0!	#DIV/0!	#DIV/0!	#DIV/0!	#DIV/0!	#DIV/0!	#DIV/0!	#DIV/0!	#DIV/0!	#DIV/0!	#DIV/0!	#DIV/0!	#DIV/0!	#DIV/0!	#DIV/0!	#DIV/0!	#DIV/0!	#DIV/0!	#DIV/0!	#DIV/0!	#DIV/0!	#DIV/0!	#DIV/0!	#DIV/0!	#DIV/0!	#DIV/0!	#DIV/0!	#DIV/0!	#DIV/0!	#DIV/0!	#DIV/0!	#DIV/0!	#DIV/0!	#DIV/0!	#DIV/0!	#DIV/0!	#DIV/0!	#DIV/0!	#DIV/0!	#DIV/0!	#DIV/0!	#DIV/0!	#DIV/0!
0	#DIV/0!	#DIV/0!	#DIV/0!	#DIV/0!	#DIV/0!	#DIV/0!	#DIV/0!	#DIV/0!	#DIV/0!	#DIV/0!	#DIV/0!	#DIV/0!	#DIV/0!	#DIV/0!	#DIV/0!	#DIV/0!	#DIV/0!	#DIV/0!	#DIV/0!	#DIV/0!	#DIV/0!	#DIV/0!	#DIV/0!	#DIV/0!	#DIV/0!	#DIV/0!	#DIV/0!	#DIV/0!	#DIV/0!	#DIV/0!	#DIV/0!	#DIV/0!	#DIV/0!	#DIV/0!	#DIV/0!	#DIV/0!	#DIV/0!	#DIV/0!	#DIV/0!	#DIV/0!	#DIV/0!	#DIV/0!	#DIV/0!	#DIV/0!	#DIV/0!	#DIV/0!	#DIV/0!	#DIV/0!	#DIV/0!
0	#DIV/0!	#DIV/0!	#DIV/0!	#DIV/0!	#DIV/0!	#DIV/0!	#DIV/0!	#DIV/0!	#DIV/0!	#DIV/0!	#DIV/0!	#DIV/0!	#DIV/0!	#DIV/0!	#DIV/0!	#DIV/0!	#DIV/0!	#DIV/0!	#DIV/0!	#DIV/0!	#DIV/0!	#DIV/0!	#DIV/0!	#DIV/0!	#DIV/0!	#DIV/0!	#DIV/0!	#DIV/0!	#DIV/0!	#DIV/0!	#DIV/0!	#DIV/0!	#DIV/0!	#DIV/0!	#DIV/0!	#DIV/0!	#DIV/0!	#DIV/0!	#DIV/0!	#DIV/0!	#DIV/0!	#DIV/0!	#DIV/0!	#DIV/0!	#DIV/0!	#DIV/0!	#DIV/0!	#DIV/0!	#DIV/0!
0	#DIV/0!	#DIV/0!	#DIV/0!	#DIV/0!	#DIV/0!	#DIV/0!	#DIV/0!	#DIV/0!	#DIV/0!	#DIV/0!	#DIV/0!	#DIV/0!	#DIV/0!	#DIV/0!	#DIV/0!	#DIV/0!	#DIV/0!	#DIV/0!	#DIV/0!	#DIV/0!	#DIV/0!	#DIV/0!	#DIV/0!	#DIV/0!	#DIV/0!	#DIV/0!	#DIV/0!	#DIV/0!	#DIV/0!	#DIV/0!	#DIV/0!	#DIV/0!	#DIV/0!	#DIV/0!	#DIV/0!	#DIV/0!	#DIV/0!	#DIV/0!	#DIV/0!	#DIV/0!	#DIV/0!	#DIV/0!	#DIV/0!	#DIV/0!	#DIV/0!	#DIV/0!	#DIV/0!	#DIV/0!	#DIV/0!
0	#DIV/0!	#DIV/0!	#DIV/0!	#DIV/0!	#DIV/0!	#DIV/0!	#DIV/0!	#DIV/0!	#DIV/0!	#DIV/0!	#DIV/0!	#DIV/0!	#DIV/0!	#DIV/0!	#DIV/0!	#DIV/0!	#DIV/0!	#DIV/0!	#DIV/0!	#DIV/0!	#DIV/0!	#DIV/0!	#DIV/0!	#DIV/0!	#DIV/0!	#DIV/0!	#DIV/0!	#DIV/0!	#DIV/0!	#DIV/0!	#DIV/0!	#DIV/0!	#DIV/0!	#DIV/0!	#DIV/0!	#DIV/0!	#DIV/0!	#DIV/0!	#DIV/0!	#DIV/0!	#DIV/0!	#DIV/0!	#DIV/0!	#DIV/0!	#DIV/0!	#DIV/0!	#DIV/0!	#DIV/0!	#DIV/0!
0	#DIV/0!	#DIV/0!	#DIV/0!	#DIV/0!	#DIV/0!	#DIV/0!	#DIV/0!	#DIV/0!	#DIV/0!	#DIV/0!	#DIV/0!	#DIV/0!	#DIV/0!	#DIV/0!	#DIV/0!	#DIV/0!	#DIV/0!	#DIV/0!	#DIV/0!	#DIV/0!	#DIV/0!	#DIV/0!	#DIV/0!	#DIV/0!	#DIV/0!	#DIV/0!	#DIV/0!	#DIV/0!	#DIV/0!	#DIV/0!	#DIV/0!	#DIV/0!	#DIV/0!	#DIV/0!	#DIV/0!	#DIV/0!	#DIV/0!	#DIV/0!	#DIV/0!	#DIV/0!	#DIV/0!	#DIV/0!	#DIV/0!	#DIV/0!	#DIV/0!	#DIV/0!	#DIV/0!	#DIV/0!	#DIV/0!
0	#DIV/0!	#DIV/0!	#DIV/0!	#DIV/0!	#DIV/0!	#DIV/0!	#DIV/0!	#DIV/0!	#DIV/0!	#DIV/0!	#DIV/0!	#DIV/0!	#DIV/0!	#DIV/0!	#DIV/0!	#DIV/0!	#DIV/0!	#DIV/0!	#DIV/0!	#DIV/0!	#DIV/0!	#DIV/0!	#DIV/0!	#DIV/0!	#DIV/0!	#DIV/0!	#DIV/0!	#DIV/0!	#DIV/0!	#DIV/0!	#DIV/0!	#DIV/0!	#DIV/0!	#DIV/0!	#DIV/0!	#DIV/0!	#DIV/0!	#DIV/0!	#DIV/0!	#DIV/0!	#DIV/0!	#DIV/0!	#DIV/0!	#DIV/0!	#DIV/0!	#DIV/0!	#DIV/0!	#DIV/0!	#DIV/0!
0	#DIV/0!	#DIV/0!	#DIV/0!	#DIV/0!	#DIV/0!	#DIV/0!	#DIV/0!	#DIV/0!	#DIV/0!	#DIV/0!	#DIV/0!	#DIV/0!	#DIV/0!	#DIV/0!	#DIV/0!	#DIV/0!	#DIV/0!	#DIV/0!	#DIV/0!	#DIV/0!	#DIV/0!	#DIV/0!	#DIV/0!	#DIV/0!	#DIV/0!	#DIV/0!	#DIV/0!	#DIV/0!	#DIV/0!	#DIV/0!	#DIV/0!	#DIV/0!	#DIV/0!	#DIV/0!	#DIV/0!	#DIV/0!	#DIV/0!	#DIV/0!	#DIV/0!	#DIV/0!	#DIV/0!	#DIV/0!	#DIV/0!	#DIV/0!	#DIV/0!	#DIV/0!	#DIV/0!	#DIV/0!	#DIV/0!
0	#DIV/0!	#DIV/0!	#DIV/0!	#DIV/0!	#DIV/0!	#DIV/0!	#DIV/0!	#DIV/0!	#DIV/0!	#DIV/0!	#DIV/0!	#DIV/0!	#DIV/0!	#DIV/0!	#DIV/0!	#DIV/0!	#DIV/0!	#DIV/0!	#DIV/0!	#DIV/0!	#DIV/0!	#DIV/0!	#DIV/0!	#DIV/0!	#DIV/0!	#DIV/0!	#DIV/0!	#DIV/0!	#DIV/0!	#DIV/0!	#DIV/0!	#DIV/0!	#DIV/0!	#DIV/0!	#DIV/0!	#DIV/0!	#DIV/0!	#DIV/0!	#DIV/0!	#DIV/0!	#DIV/0!	#DIV/0!	#DIV/0!	#DIV/0!	#DIV/0!	#DIV/0!	#DIV/0!	#DIV/0!	#DIV/0!
0	#DIV/0!	#DIV/0!	#DIV/0!	#DIV/0!	#DIV/0!	#DIV/0!	#DIV/0!	#DIV/0!	#DIV/0!	#DIV/0!	#DIV/0!	#DIV/0!	#DIV/0!	#DIV/0!	#DIV/0!	#DIV/0!	#DIV/0!	#DIV/0!	#DIV/0!	#DIV/0!	#DIV/0!	#DIV/0!	#DIV/0!	#DIV/0!	#DIV/0!	#DIV/0!	#DIV/0!	#DIV/0!	#DIV/0!	#DIV/0!	#DIV/0!	#DIV/0!	#DIV/0!	#DIV/0!	#DIV/0!	#DIV/0!	#DIV/0!	#DIV/0!	#DIV/0!	#DIV/0!	#DIV/0!	#DIV/0!	#DIV/0!	#DIV/0!	#DIV/0!	#DIV/0!	#DIV/0!	#DIV/0!	#DIV/0!
0	#DIV/0!	#DIV/0!	#DIV/0!	#DIV/0!	#DIV/0!	#DIV/0!	#DIV/0!	#DIV/0!	#DIV/0!	#DIV/0!	#DIV/0!	#DIV/0!	#DIV/0!	#DIV/0!	#DIV/0!	#DIV/0!	#DIV/0!	#DIV/0!	#DIV/0!	#DIV/0!	#DIV/0!	#DIV/0!	#DIV/0!	#DIV/0!	#DIV/0!	#DIV/0!	#DIV/0!	#DIV/0!	#DIV/0!	#DIV/0!	#DIV/0!	#DIV/0!	#DIV/0!	#DIV/0!	#DIV/0!	#DIV/0!	#DIV/0!	#DIV/0!	#DIV/0!	#DIV/0!	#DIV/0!	#DIV/0!	#DIV/0!	#DIV/0!	#DIV/0!	#DIV/0!	#DIV/0!	#DIV/0!	#DIV/0!
0	#DIV/0!	#DIV/0!	#DIV/0!	#DIV/0!	#DIV/0!	#DIV/0!	#DIV/0!	#DIV/0!	#DIV/0!	#DIV/0!	#DIV/0!	#DIV/0!	#DIV/0!	#DIV/0!	#DIV/0!	#DIV/0!	#DIV/0!	#DIV/0!	#DIV/0!	#DIV/0!	#DIV/0!	#DIV/0!	#DIV/0!	#DIV/0!	#DIV/0!	#DIV/0!	#DIV/0!	#DIV/0!	#DIV/0!	#DIV/0!	#DIV/0!	#DIV/0!	#DIV/0!	#DIV/0!	#DIV/0!	#DIV/0!	#DIV/0!	#DIV/0!	#DIV/0!	#DIV/0!	#DIV/0!	#DIV/0!	#DIV/0!	#DIV/0!	#DIV/0!	#DIV/0!	#DIV/0!	#DIV/0!	#DIV/0!
0	#DIV/0!	#DIV/0!	#DIV/0!	#DIV/0!	#DIV/0!	#DIV/0!	#DIV/0!	#DIV/0!	#DIV/0!	#DIV/0!	#DIV/0!	#DIV/0!	#DIV/0!	#DIV/0!	#DIV/0!	#DIV/0!	#DIV/0!	#DIV/0!	#DIV/0!	#DIV/0!	#DIV/0!	#DIV/0!	#DIV/0!	#DIV/0!	#DIV/0!	#DIV/0!	#DIV/0!	#DIV/0!	#DIV/0!	#DIV/0!	#DIV/0!	#DIV/0!	#DIV/0!	#DIV/0!	#DIV/0!	#DIV/0!	#DIV/0!	#DIV/0!	#DIV/0!	#DIV/0!	#DIV/0!	#DIV/0!	#DIV/0!	#DIV/0!	#DIV/0!	#DIV/0!	#DIV/0!	#DIV/0!	#DIV/0!
0	#DIV/0!	#DIV/0!	#DIV/0!	#DIV/0!	#DIV/0!	#DIV/0!	#DIV/0!	#DIV/0!	#DIV/0!	#DIV/0!	#DIV/0!	#DIV/0!	#DIV/0!	#DIV/0!	#DIV/0!	#DIV/0!	#DIV/0!	#DIV/0!	#DIV/0!	#DIV/0!	#DIV/0!	#DIV/0!	#DIV/0!	#DIV/0!	#DIV/0!	#DIV/0!	#DIV/0!	#DIV/0!	#DIV/0!	#DIV/0!	#DIV/0!	#DIV/0!	#DIV/0!	#DIV/0!	#DIV/0!	#DIV/0!	#DIV/0!	#DIV/0!	#DIV/0!	#DIV/0!	#DIV/0!	#DIV/0!	#DIV/0!	#DIV/0!	#DIV/0!	#DIV/0!	#DIV/0!	#DIV/0!	#DIV/0!
0	#DIV/0!	#DIV/0!	#DIV/0!	#DIV/0!	#DIV/0!	#DIV/0!	#DIV/0!	#DIV/0!	#DIV/0!	#DIV/0!	#DIV/0!	#DIV/0!	#DIV/0!	#DIV/0!	#DIV/0!	#DIV/0!	#DIV/0!	#DIV/0!	#DIV/0!	#DIV/0!	#DIV/0!	#DIV/0!	#DIV/0!	#DIV/0!	#DIV/0!	#DIV/0!	#DIV/0!	#DIV/0!	#DIV/0!	#DIV/0!	#DIV/0!	#DIV/0!	#DIV/0!	#DIV/0!	#DIV/0!	#DIV/0!	#DIV/0!	#DIV/0!	#DIV/0!	#DIV/0!	#DIV/0!	#DIV/0!	#DIV/0!	#DIV/0!	#DIV/0!	#DIV/0!	#DIV/0!	#DIV/0!	#DIV/0!
0	#DIV/0!	#DIV/0!	#DIV/0!	#DIV/0!	#DIV/0!	#DIV/0!	#DIV/0!	#DIV/0!	#DIV/0!	#DIV/0!	#DIV/0!	#DIV/0!	#DIV/0!	#DIV/0!	#DIV/0!	#DIV/0!	#DIV/0!	#DIV/0!	#DIV/0!	#DIV/0!	#DIV/0!	#DIV/0!	#DIV/0!	#DIV/0!	#DIV/0!	#DIV/0!	#DIV/0!	#DIV/0!	#DIV/0!	#DIV/0!	#DIV/0!	#DIV/0!	#DIV/0!	#DIV/0!	#DIV/0!	#DIV/0!	#DIV/0!	#DIV/0!	#DIV/0!	#DIV/0!	#DIV/0!	#DIV/0!	#DIV/0!	#DIV/0!	#DIV/0!	#DIV/0!	#DIV/0!	#DIV/0!	#DIV/0!
0	#DIV/0!	#DIV/0!	#DIV/0!	#DIV/0!	#DIV/0!	#DIV/0!	#DIV/0!	#DIV/0!	#DIV/0!	#DIV/0!	#DIV/0!	#DIV/0!	#DIV/0!	#DIV/0!	#DIV/0!	#DIV/0!	#DIV/0!	#DIV/0!	#DIV/0!	#DIV/0!	#DIV/0!	#DIV/0!	#DIV/0!	#DIV/0!	#DIV/0!	#DIV/0!	#DIV/0!	#DIV/0!	#DIV/0!	#DIV/0!	#DIV/0!	#DIV/0!	#DIV/0!	#DIV/0!	#DIV/0!	#DIV/0!	#DIV/0!	#DIV/0!	#DIV/0!	#DIV/0!	#DIV/0!	#DIV/0!	#DIV/0!	#DIV/0!	#DIV/0!	#DIV/0!	#DIV/0!	#DIV/0!	#DIV/0!
0	#DIV/0!	#DIV/0!	#DIV/0!	#DIV/0!	#DIV/0!	#DIV/0!	#DIV/0!	#DIV/0!	#DIV/0!	#DIV/0!	#DIV/0!	#DIV/0!	#DIV/0!	#DIV/0!	#DIV/0!	#DIV/0!	#DIV/0!	#DIV/0!	#DIV/0!	#DIV/0!	#DIV/0!	#DIV/0!	#DIV/0!	#DIV/0!	#DIV/0!	#DIV/0!	#DIV/0!	#DIV/0!	#DIV/0!	#DIV/0!	#DIV/0!	#DIV/0!	#DIV/0!	#DIV/0!	#DIV/0!	#DIV/0!	#DIV/0!	#DIV/0!	#DIV/0!	#DIV/0!	#DIV/0!	#DIV/0!	#DIV/0!	#DIV/0!	#DIV/0!	#DIV/0!	#DIV/0!	#DIV/0!	#DIV/0!
0	#DIV/0!	#DIV/0!	#DIV/0!	#DIV/0!	#DIV/0!	#DIV/0!	#DIV/0!	#DIV/0!	#DIV/0!	#DIV/0!	#DIV/0!	#DIV/0!	#DIV/0!	#DIV/0!	#DIV/0!	#DIV/0!	#DIV/0!	#DIV/0!	#DIV/0!	#DIV/0!	#DIV/0!	#DIV/0!	#DIV/0!	#DIV/0!	#DIV/0!	#DIV/0!	#DIV/0!	#DIV/0!	#DIV/0!	#DIV/0!	#DIV/0!	#DIV/0!	#DIV/0!	#DIV/0!	#DIV/0!	#DIV/0!	#DIV/0!	#DIV/0!	#DIV/0!	#DIV/0!	#DIV/0!	#DIV/0!	#DIV/0!	#DIV/0!	#DIV/0!	#DIV/0!	#DIV/0!	#DIV/0!	#DIV/0!
0	#DIV/0!	#DIV/0!	#DIV/0!	#DIV/0!	#DIV/0!	#DIV/0!	#DIV/0!	#DIV/0!	#DIV/0!	#DIV/0!	#DIV/0!	#DIV/0!	#DIV/0!	#DIV/0!	#DIV/0!	#DIV/0!	#DIV/0!	#DIV/0!	#DIV/0!	#DIV/0!	#DIV/0!	#DIV/0!	#DIV/0!	#DIV/0!	#DIV/0!	#DIV/0!	#DIV/0!	#DIV/0!	#DIV/0!	#DIV/0!	#DIV/0!	#DIV/0!	#DIV/0!	#DIV/0!	#DIV/0!	#DIV/0!	#DIV/0!	#DIV/0!	#DIV/0!	#DIV/0!	#DIV/0!	#DIV/0!	#DIV/0!	#DIV/0!	#DIV/0!	#DIV/0!	#DIV/0!	#DIV/0!	#DIV/0!
0	#DIV/0!	#DIV/0!	#DIV/0!	#DIV/0!	#DIV/0!	#DIV/0!	#DIV/0!	#DIV/0!	#DIV/0!	#DIV/0!	#DIV/0!	#DIV/0!	#DIV/0!	#DIV/0!	#DIV/0!	#DIV/0!	#DIV/0!	#DIV/0!	#DIV/0!	#DIV/0!	#DIV/0!	#DIV/0!	#DIV/0!	#DIV/0!	#DIV/0!	#DIV/0!	#DIV/0!	#DIV/0!	#DIV/0!	#DIV/0!	#DIV/0!	#DIV/0!	#DIV/0!	#DIV/0!	#DIV/0!	#DIV/0!	#DIV/0!	#DIV/0!	#DIV/0!	#DIV/0!	#DIV/0!	#DIV/0!	#DIV/0!	#DIV/0!	#DIV/0!	#DIV/0!	#DIV/0!	#DIV/0!	#DIV/0!
0	#DIV/0!	#DIV/0!	#DIV/0!	#DIV/0!	#DIV/0!	#DIV/0!	#DIV/0!	#DIV/0!	#DIV/0!	#DIV/0!	#DIV/0!	#DIV/0!	#DIV/0!	#DIV/0!	#DIV/0!	#DIV/0!	#DIV/0!	#DIV/0!	#DIV/0!	#DIV/0!	#DIV/0!	#DIV/0!	#DIV/0!	#DIV/0!	#DIV/0!	#DIV/0!	#DIV/0!	#DIV/0!	#DIV/0!	#DIV/0!	#DIV/0!	#DIV/0!	#DIV/0!	#DIV/0!	#DIV/0!	#DIV/0!	#DIV/0!	#DIV/0!	#DIV/0!	#DIV/0!	#DIV/0!	#DIV/0!	#DIV/0!	#DIV/0!	#DIV/0!	#DIV/0!	#DIV/0!	#DIV/0!	#DIV/0!
0	#DIV/0!	#DIV/0!	#DIV/0!	#DIV/0!	#DIV/0!	#DIV/0!	#DIV/0!	#DIV/0!	#DIV/0!	#DIV/0!	#DIV/0!	#DIV/0!	#DIV/0!	#DIV/0!	#DIV/0!	#DIV/0!	#DIV/0!	#DIV/0!	#DIV/0!	#DIV/0!	#DIV/0!	#DIV/0!	#DIV/0!	#DIV/0!	#DIV/0!	#DIV/0!	#DIV/0!	#DIV/0!	#DIV/0!	#DIV/0!	#DIV/0!	#DIV/0!	#DIV/0!	#DIV/0!	#DIV/0!	#DIV/0!	#DIV/0!	#DIV/0!	#DIV/0!	#DIV/0!	#DIV/0!	#DIV/0!	#DIV/0!	#DIV/0!	#DIV/0!	#DIV/0!	#DIV/0!	#DIV/0!	#DIV/0!
0	#DIV/0!	#DIV/0!	#DIV/0!	#DIV/0!	#DIV/0!	#DIV/0!	#DIV/0!	#DIV/0!	#DIV/0!	#DIV/0!	#DIV/0!	#DIV/0!	#DIV/0!	#DIV/0!	#DIV/0!	#DIV/0!	#DIV/0!	#DIV/0!	#DIV/0!	#DIV/0!	#DIV/0!	#DIV/0!	#DIV/0!	#DIV/0!	#DIV/0!	#DIV/0!	#DIV/0!	#DIV/0!	#DIV/0!	#DIV/0!	#DIV/0!	#DIV/0!	#DIV/0!	#DIV/0!	#DIV/0!	#DIV/0!	#DIV/0!	#DIV/0!	#DIV/0!	#DIV/0!	#DIV/0!	#DIV/0!	#DIV/0!	#DIV/0!	#DIV/0!	#DIV/0!	#DIV/0!	#DIV/0!	#DIV/0!
0	#DIV/0!	#DIV/0!	#DIV/0!	#DIV/0!	#DIV/0!	#DIV/0!	#DIV/0!	#DIV/0!	#DIV/0!	#DIV/0!	#DIV/0!	#DIV/0!	#DIV/0!	#DIV/0!	#DIV/0!	#DIV/0!	#DIV/0!	#DIV/0!	#DIV/0!	#DIV/0!	#DIV/0!	#DIV/0!	#DIV/0!	#DIV/0!	#DIV/0!	#DIV/0!	#DIV/0!	#DIV/0!	#DIV/0!	#DIV/0!	#DIV/0!	#DIV/0!	#DIV/0!	#DIV/0!	#DIV/0!	#DIV/0!	#DIV/0!	#DIV/0!	#DIV/0!	#DIV/0!	#DIV/0!	#DIV/0!	#DIV/0!	#DIV/0!	#DIV/0!	#DIV/0!	#DIV/0!	#DIV/0!	#DIV/0!
0	#DIV/0!	#DIV/0!	#DIV/0!	#DIV/0!	#DIV/0!	#DIV/0!	#DIV/0!	#DIV/0!	#DIV/0!	#DIV/0!	#DIV/0!	#DIV/0!	#DIV/0!	#DIV/0!	#DIV/0!	#DIV/0!	#DIV/0!	#DIV/0!	#DIV/0!	#DIV/0!	#DIV/0!	#DIV/0!	#DIV/0!	#DIV/0!	#DIV/0!	#DIV/0!	#DIV/0!	#DIV/0!	#DIV/0!	#DIV/0!	#DIV/0!	#DIV/0!	#DIV/0!	#DIV/0!	#DIV/0!	#DIV/0!	#DIV/0!	#DIV/0!	#DIV/0!	#DIV/0!	#DIV/0!	#DIV/0!	#DIV/0!	#DIV/0!	#DIV/0!	#DIV/0!	#DIV/0!	#DIV/0!	#DIV/0!
0	#DIV/0!	#DIV/0!	#DIV/0!	#DIV/0!	#DIV/0!	#DIV/0!	#DIV/0!	#DIV/0!	#DIV/0!	#DIV/0!	#DIV/0!	#DIV/0!	#DIV/0!	#DIV/0!	#DIV/0!	#DIV/0!	#DIV/0!	#DIV/0!	#DIV/0!	#DIV/0!	#DIV/0!	#DIV/0!	#DIV/0!	#DIV/0!	#DIV/0!	#DIV/0!	#DIV/0!	#DIV/0!	#DIV/0!	#DIV/0!	#DIV/0!	#DIV/0!	#DIV/0!	#DIV/0!	#DIV/0!	#DIV/0!	#DIV/0!	#DIV/0!	#DIV/0!	#DIV/0!	#DIV/0!	#DIV/0!	#DIV/0!	#DIV/0!	#DIV/0!	#DIV/0!	#DIV/0!	#DIV/0!	#DIV/0!
0	#DIV/0!	#DIV/0!	#DIV/0!	#DIV/0!	#DIV/0!	#DIV/0!	#DIV/0!	#DIV/0!	#DIV/0!	#DIV/0!	#DIV/0!	#DIV/0!	#DIV/0!	#DIV/0!	#DIV/0!	#DIV/0!	#DIV/0!	#DIV/0!	#DIV/0!	#DIV/0!	#DIV/0!	#DIV/0!	#DIV/0!	#DIV/0!	#DIV/0!	#DIV/0!	#DIV/0!	#DIV/0!	#DIV/0!	#DIV/0!	#DIV/0!	#DIV/0!	#DIV/0!	#DIV/0!	#DIV/0!	#DIV/0!	#DIV/0!	#DIV/0!	#DIV/0!	#DIV/0!	#DIV/0!	#DIV/0!	#DIV/0!	#DIV/0!	#DIV/0!	#DIV/0!	#DIV/0!	#DIV/0!	#DIV/0!
0	#DIV/0!	#DIV/0!	#DIV/0!	#DIV/0!	#DIV/0!	#DIV/0!	#DIV/0!	#DIV/0!	#DIV/0!	#DIV/0!	#DIV/0!	#DIV/0!	#DIV/0!	#DIV/0!	#DIV/0!	#DIV/0!	#DIV/0!	#DIV/0!	#DIV/0!	#DIV/0!	#DIV/0!	#DIV/0!	#DIV/0!	#DIV/0!	#DIV/0!	#DIV/0!	#DIV/0!	#DIV/0!	#DIV/0!	#DIV/0!	#DIV/0!	#DIV/0!	#DIV/0!	#DIV/0!	#DIV/0!	#DIV/0!	#DIV/0!	#DIV/0!	#DIV/0!	#DIV/0!	#DIV/0!	#DIV/0!	#DIV/0!	#DIV/0!	#DIV/0!	#DIV/0!	#DIV/0!	#DIV/0!	#DIV/0!
0	#DIV/0!	#DIV/0!	#DIV/0!	#DIV/0!	#DIV/0!	#DIV/0!	#DIV/0!	#DIV/0!	#DIV/0!	#DIV/0!	#DIV/0!	#DIV/0!	#DIV/0!	#DIV/0!	#DIV/0!	#DIV/0!	#DIV/0!	#DIV/0!	#DIV/0!	#DIV/0!	#DIV/0!	#DIV/0!	#DIV/0!	#DIV/0!	#DIV/0!	#DIV/0!	#DIV/0!	#DIV/0!	#DIV/0!	#DIV/0!	#DIV/0!	#DIV/0!	#DIV/0!	#DIV/0!	#DIV/0!	#DIV/0!	#DIV/0!	#DIV/0!	#DIV/0!	#DIV/0!	#DIV/0!	#DIV/0!	#DIV/0!	#DIV/0!	#DIV/0!	#DIV/0!	#DIV/0!	#DIV/0!	#DIV/0!
0	#DIV/0!	#DIV/0!	#DIV/0!	#DIV/0!	#DIV/0!	#DIV/0!	#DIV/0!	#DIV/0!	#DIV/0!	#DIV/0!	#DIV/0!	#DIV/0!	#DIV/0!	#DIV/0!	#DIV/0!	#DIV/0!	#DIV/0!	#DIV/0!	#DIV/0!	#DIV/0!	#DIV/0!	#DIV/0!	#DIV/0!	#DIV/0!	#DIV/0!	#DIV/0!	#DIV/0!	#DIV/0!	#DIV/0!	#DIV/0!	#DIV/0!	#DIV/0!	#DIV/0!	#DIV/0!	#DIV/0!	#DIV/0!	#DIV/0!	#DIV/0!	#DIV/0!	#DIV/0!	#DIV/0!	#DIV/0!	#DIV/0!	#DIV/0!	#DIV/0!	#DIV/0!	#DIV/0!	#DIV/0!	#DIV/0!
0	#DIV/0!	#DIV/0!	#DIV/0!	#DIV/0!	#DIV/0!	#DIV/0!	#DIV/0!	#DIV/0!	#DIV/0!	#DIV/0!	#DIV/0!	#DIV/0!	#DIV/0!	#DIV/0!	#DIV/0!	#DIV/0!	#DIV/0!	#DIV/0!	#DIV/0!	#DIV/0!	#DIV/0!	#DIV/0!	#DIV/0!	#DIV/0!	#DIV/0!	#DIV/0!	#DIV/0!	#DIV/0!	#DIV/0!	#DIV/0!	#DIV/0!	#DIV/0!	#DIV/0!	#DIV/0!	#DIV/0!	#DIV/0!	#DIV/0!	#DIV/0!	#DIV/0!	#DIV/0!	#DIV/0!	#DIV/0!	#DIV/0!	#DIV/0!	#DIV/0!	#DIV/0!	#DIV/0!	#DIV/0!	#DIV/0!
0	#DIV/0!	#DIV/0!	#DIV/0!	#DIV/0!	#DIV/0!	#DIV/0!	#DIV/0!	#DIV/0!	#DIV/0!	#DIV/0!	#DIV/0!	#DIV/0!	#DIV/0!	#DIV/0!	#DIV/0!	#DIV/0!	#DIV/0!	#DIV/0!	#DIV/0!	#DIV/0!	#DIV/0!	#DIV/0!	#DIV/0!	#DIV/0!	#DIV/0!	#DIV/0!	#DIV/0!	#DIV/0!	#DIV/0!	#DIV/0!	#DIV/0!	#DIV/0!	#DIV/0!	#DIV/0!	#DIV/0!	#DIV/0!	#DIV/0!	#DIV/0!	#DIV/0!	#DIV/0!	#DIV/0!	#DIV/0!	#DIV/0!	#DIV/0!	#DIV/0!	#DIV/0!	#DIV/0!	#DIV/0!	#DIV/0!
0	#DIV/0!	#DIV/0!	#DIV/0!	#DIV/0!	#DIV/0!	#DIV/0!	#DIV/0!	#DIV/0!	#DIV/0!	#DIV/0!	#DIV/0!	#DIV/0!	#DIV/0!	#DIV/0!	#DIV/0!	#DIV/0!	#DIV/0!	#DIV/0!	#DIV/0!	#DIV/0!	#DIV/0!	#DIV/0!	#DIV/0!	#DIV/0!	#DIV/0!	#DIV/0!	#DIV/0!	#DIV/0!	#DIV/0!	#DIV/0!	#DIV/0!	#DIV/0!	#DIV/0!	#DIV/0!	#DIV/0!	#DIV/0!	#DIV/0!	#DIV/0!	#DIV/0!	#DIV/0!	#DIV/0!	#DIV/0!	#DIV/0!	#DIV/0!	#DIV/0!	#DIV/0!	#DIV/0!	#DIV/0!	#DIV/0!
0	#DIV/0!	#DIV/0!	#DIV/0!	#DIV/0!	#DIV/0!	#DIV/0!	#DIV/0!	#DIV/0!	#DIV/0!	#DIV/0!	#DIV/0!	#DIV/0!	#DIV/0!	#DIV/0!	#DIV/0!	#DIV/0!	#DIV/0!	#DIV/0!	#DIV/0!	#DIV/0!	#DIV/0!	#DIV/0!	#DIV/0!	#DIV/0!	#DIV/0!	#DIV/0!	#DIV/0!	#DIV/0!	#DIV/0!	#DIV/0!	#DIV/0!	#DIV/0!	#DIV/0!	#DIV/0!	#DIV/0!	#DIV/0!	#DIV/0!	#DIV/0!	#DIV/0!	#DIV/0!	#DIV/0!	#DIV/0!	#DIV/0!	#DIV/0!	#DIV/0!	#DIV/0!	#DIV/0!	#DIV/0!	#DIV/0!
0	#DIV/0!	#DIV/0!	#DIV/0!	#DIV/0!	#DIV/0!	#DIV/0!	#DIV/0!	#DIV/0!	#DIV/0!	#DIV/0!	#DIV/0!	#DIV/0!	#DIV/0!	#DIV/0!	#DIV/0!	#DIV/0!	#DIV/0!	#DIV/0!	#DIV/0!	#DIV/0!	#DIV/0!	#DIV/0!	#DIV/0!	#DIV/0!	#DIV/0!	#DIV/0!	#DIV/0!	#DIV/0!	#DIV/0!	#DIV/0!	#DIV/0!	#DIV/0!	#DIV/0!	#DIV/0!	#DIV/0!	#DIV/0!	#DIV/0!	#DIV/0!	#DIV/0!	#DIV/0!	#DIV/0!	#DIV/0!	#DIV/0!	#DIV/0!	#DIV/0!	#DIV/0!	#DIV/0!	#DIV/0!	#DIV/0!
0	#DIV/0!	#DIV/0!	#DIV/0!	#DIV/0!	#DIV/0!	#DIV/0!	#DIV/0!	#DIV/0!	#DIV/0!	#DIV/0!	#DIV/0!	#DIV/0!	#DIV/0!	#DIV/0!	#DIV/0!	#DIV/0!	#DIV/0!	#DIV/0!	#DIV/0!	#DIV/0!	#DIV/0!	#DIV/0!	#DIV/0!	#DIV/0!	#DIV/0!	#DIV/0!	#DIV/0!	#DIV/0!	#DIV/0!	#DIV/0!	#DIV/0!	#DIV/0!	#DIV/0!	#DIV/0!	#DIV/0!	#DIV/0!	#DIV/0!	#DIV/0!	#DIV/0!	#DIV/0!	#DIV/0!	#DIV/0!	#DIV/0!	#DIV/0!	#DIV/0!	#DIV/0!	#DIV/0!	#DIV/0!	#DIV/0!
0	#DIV/0!	#DIV/0!	#DIV/0!	#DIV/0!	#DIV/0!	#DIV/0!	#DIV/0!	#DIV/0!	#DIV/0!	#DIV/0!	#DIV/0!	#DIV/0!	#DIV/0!	#DIV/0!	#DIV/0!	#DIV/0!	#DIV/0!	#DIV/0!	#DIV/0!	#DIV/0!	#DIV/0!	#DIV/0!	#DIV/0!	#DIV/0!	#DIV/0!	#DIV/0!	#DIV/0!	#DIV/0!	#DIV/0!	#DIV/0!	#DIV/0!	#DIV/0!	#DIV/0!	#DIV/0!	#DIV/0!	#DIV/0!	#DIV/0!	#DIV/0!	#DIV/0!	#DIV/0!	#DIV/0!	#DIV/0!	#DIV/0!	#DIV/0!	#DIV/0!	#DIV/0!	#DIV/0!	#DIV/0!	#DIV/0!
0	#DIV/0!	#DIV/0!	#DIV/0!	#DIV/0!	#DIV/0!	#DIV/0!	#DIV/0!	#DIV/0!	#DIV/0!	#DIV/0!	#DIV/0!	#DIV/0!	#DIV/0!	#DIV/0!	#DIV/0!	#DIV/0!	#DIV/0!	#DIV/0!	#DIV/0!	#DIV/0!	#DIV/0!	#DIV/0!	#DIV/0!	#DIV/0!	#DIV/0!	#DIV/0!	#DIV/0!	#DIV/0!	#DIV/0!	#DIV/0!	#DIV/0!	#DIV/0!	#DIV/0!	#DIV/0!	#DIV/0!	#DIV/0!	#DIV/0!	#DIV/0!	#DIV/0!	#DIV/0!	#DIV/0!	#DIV/0!	#DIV/0!	#DIV/0!	#DIV/0!	#DIV/0!	#DIV/0!	#DIV/0!	#DIV/0!
0	#DIV/0!	#DIV/0!	#DIV/0!	#DIV/0!	#DIV/0!	#DIV/0!	#DIV/0!	#DIV/0!	#DIV/0!	#DIV/0!	#DIV/0!	#DIV/0!	#DIV/0!	#DIV/0!	#DIV/0!	#DIV/0!	#DIV/0!	#DIV/0!	#DIV/0!	#DIV/0!	#DIV/0!	#DIV/0!	#DIV/0!	#DIV/0!	#DIV/0!	#DIV/0!	#DIV/0!	#DIV/0!	#DIV/0!	#DIV/0!	#DIV/0!	#DIV/0!	#DIV/0!	#DIV/0!	#DIV/0!	#DIV/0!	#DIV/0!	#DIV/0!	#DIV/0!	#DIV/0!	#DIV/0!	#DIV/0!	#DIV/0!	#DIV/0!	#DIV/0!	#DIV/0!	#DIV/0!	#DIV/0!	#DIV/0!
0	#DIV/0!	#DIV/0!	#DIV/0!	#DIV/0!	#DIV/0!	#DIV/0!	#DIV/0!	#DIV/0!	#DIV/0!	#DIV/0!	#DIV/0!	#DIV/0!	#DIV/0!	#DIV/0!	#DIV/0!	#DIV/0!	#DIV/0!	#DIV/0!	#DIV/0!	#DIV/0!	#DIV/0!	#DIV/0!	#DIV/0!	#DIV/0!	#DIV/0!	#DIV/0!	#DIV/0!	#DIV/0!	#DIV/0!	#DIV/0!	#DIV/0!	#DIV/0!	#DIV/0!	#DIV/0!	#DIV/0!	#DIV/0!	#DIV/0!	#DIV/0!	#DIV/0!	#DIV/0!	#DIV/0!	#DIV/0!	#DIV/0!	#DIV/0!	#DIV/0!	#DIV/0!	#DIV/0!	#DIV/0!	#DIV/0!
0	#DIV/0!	#DIV/0!	#DIV/0!	#DIV/0!	#DIV/0!	#DIV/0!	#DIV/0!	#DIV/0!	#DIV/0!	#DIV/0!	#DIV/0!	#DIV/0!	#DIV/0!	#DIV/0!	#DIV/0!	#DIV/0!	#DIV/0!	#DIV/0!	#DIV/0!	#DIV/0!	#DIV/0!	#DIV/0!	#DIV/0!	#DIV/0!	#DIV/0!	#DIV/0!	#DIV/0!	#DIV/0!	#DIV/0!	#DIV/0!	#DIV/0!	#DIV/0!	#DIV/0!	#DIV/0!	#DIV/0!	#DIV/0!	#DIV/0!	#DIV/0!	#DIV/0!	#DIV/0!	#DIV/0!	#DIV/0!	#DIV/0!	#DIV/0!	#DIV/0!	#DIV/0!	#DIV/0!	#DIV/0!	#DIV/0!
0	#DIV/0!	#DIV/0!	#DIV/0!	#DIV/0!	#DIV/0!	#DIV/0!	#DIV/0!	#DIV/0!	#DIV/0!	#DIV/0!	#DIV/0!	#DIV/0!	#DIV/0!	#DIV/0!	#DIV/0!	#DIV/0!	#DIV/0!	#DIV/0!	#DIV/0!	#DIV/0!	#DIV/0!	#DIV/0!	#DIV/0!	#DIV/0!	#DIV/0!	#DIV/0!	#DIV/0!	#DIV/0!	#DIV/0!	#DIV/0!	#DIV/0!	#DIV/0!	#DIV/0!	#DIV/0!	#DIV/0!	#DIV/0!	#DIV/0!	#DIV/0!	#DIV/0!	#DIV/0!	#DIV/0!	#DIV/0!	#DIV/0!	#DIV/0!	#DIV/0!	#DIV/0!	#DIV/0!	#DIV/0!	#DIV/0!
0	#DIV/0!	#DIV/0!	#DIV/0!	#DIV/0!	#DIV/0!	#DIV/0!	#DIV/0!	#DIV/0!	#DIV/0!	#DIV/0!	#DIV/0!	#DIV/0!	#DIV/0!	#DIV/0!	#DIV/0!	#DIV/0!	#DIV/0!	#DIV/0!	#DIV/0!	#DIV/0!	#DIV/0!	#DIV/0!	#DIV/0!	#DIV/0!	#DIV/0!	#DIV/0!	#DIV/0!	#DIV/0!	#DIV/0!	#DIV/0!	#DIV/0!	#DIV/0!	#DIV/0!	#DIV/0!	#DIV/0!	#DIV/0!	#DIV/0!	#DIV/0!	#DIV/0!	#DIV/0!	#DIV/0!	#DIV/0!	#DIV/0!	#DIV/0!	#DIV/0!	#DIV/0!	#DIV/0!	#DIV/0!	#DIV/0!
0	#DIV/0!	#DIV/0!	#DIV/0!	#DIV/0!	#DIV/0!	#DIV/0!	#DIV/0!	#DIV/0!	#DIV/0!	#DIV/0!	#DIV/0!	#DIV/0!	#DIV/0!	#DIV/0!	#DIV/0!	#DIV/0!	#DIV/0!	#DIV/0!	#DIV/0!	#DIV/0!	#DIV/0!	#DIV/0!	#DIV/0!	#DIV/0!	#DIV/0!	#DIV/0!	#DIV/0!	#DIV/0!	#DIV/0!	#DIV/0!	#DIV/0!	#DIV/0!	#DIV/0!	#DIV/0!	#DIV/0!	#DIV/0!	#DIV/0!	#DIV/0!	#DIV/0!	#DIV/0!	#DIV/0!	#DIV/0!	#DIV/0!	#DIV/0!	#DIV/0!	#DIV/0!	#DIV/0!	#DIV/0!	#DIV/0!
0
time	CELL 1	CELL 2	CELL 3	CELL 4	CELL 5	CELL 6	CELL 7	CELL 8	CELL 9	CELL 10	CELL 11	CELL 12	CELL 13	CELL 14	CELL 15	CELL 16	CELL 17	CELL 18	CELL 19	CELL 20	CELL 21	CELL 22	CELL 23	CELL 24	CELL 25	CELL 26	CELL 27	CELL 28	CELL 29	CELL 30	CELL 31	CELL 32	CELL 33	CELL 34	CELL 35	CELL 36	CELL 37	CELL 38	CELL 39	CELL 40	CELL 41	CELL 42	CELL 43	CELL 44	CELL 45	CELL 46	CELL 47	CELL 48	CELL 49
0	#DIV/0!	#DIV/0!	#DIV/0!	#DIV/0!	#DIV/0!	#DIV/0!	#DIV/0!	#DIV/0!	#DIV/0!	#DIV/0!	#DIV/0!	#DIV/0!	#DIV/0!	#DIV/0!	#DIV/0!	#DIV/0!	#DIV/0!	#DIV/0!	#DIV/0!	#DIV/0!	#DIV/0!	#DIV/0!	#DIV/0!	#DIV/0!	#DIV/0!	#DIV/0!	#DIV/0!	#DIV/0!	#DIV/0!	#DIV/0!	#DIV/0!	#DIV/0!	#DIV/0!	#DIV/0!	#DIV/0!	#DIV/0!	#DIV/0!	#DIV/0!	#DIV/0!	#DIV/0!	#DIV/0!	#DIV/0!	#DIV/0!	#DIV/0!	#DIV/0!	#DIV/0!	#DIV/0!	#DIV/0!	#DIV/0!
0	#DIV/0!	#DIV/0!	#DIV/0!	#DIV/0!	#DIV/0!	#DIV/0!	#DIV/0!	#DIV/0!	#DIV/0!	#DIV/0!	#DIV/0!	#DIV/0!	#DIV/0!	#DIV/0!	#DIV/0!	#DIV/0!	#DIV/0!	#DIV/0!	#DIV/0!	#DIV/0!	#DIV/0!	#DIV/0!	#DIV/0!	#DIV/0!	#DIV/0!	#DIV/0!	#DIV/0!	#DIV/0!	#DIV/0!	#DIV/0!	#DIV/0!	#DIV/0!	#DIV/0!	#DIV/0!	#DIV/0!	#DIV/0!	#DIV/0!	#DIV/0!	#DIV/0!	#DIV/0!	#DIV/0!	#DIV/0!	#DIV/0!	#DIV/0!	#DIV/0!	#DIV/0!	#DIV/0!	#DIV/0!	#DIV/0!
0	#DIV/0!	#DIV/0!	#DIV/0!	#DIV/0!	#DIV/0!	#DIV/0!	#DIV/0!	#DIV/0!	#DIV/0!	#DIV/0!	#DIV/0!	#DIV/0!	#DIV/0!	#DIV/0!	#DIV/0!	#DIV/0!	#DIV/0!	#DIV/0!	#DIV/0!	#DIV/0!	#DIV/0!	#DIV/0!	#DIV/0!	#DIV/0!	#DIV/0!	#DIV/0!	#DIV/0!	#DIV/0!	#DIV/0!	#DIV/0!	#DIV/0!	#DIV/0!	#DIV/0!	#DIV/0!	#DIV/0!	#DIV/0!	#DIV/0!	#DIV/0!	#DIV/0!	#DIV/0!	#DIV/0!	#DIV/0!	#DIV/0!	#DIV/0!	#DIV/0!	#DIV/0!	#DIV/0!	#DIV/0!	#DIV/0!
0	#DIV/0!	#DIV/0!	#DIV/0!	#DIV/0!	#DIV/0!	#DIV/0!	#DIV/0!	#DIV/0!	#DIV/0!	#DIV/0!	#DIV/0!	#DIV/0!	#DIV/0!	#DIV/0!	#DIV/0!	#DIV/0!	#DIV/0!	#DIV/0!	#DIV/0!	#DIV/0!	#DIV/0!	#DIV/0!	#DIV/0!	#DIV/0!	#DIV/0!	#DIV/0!	#DIV/0!	#DIV/0!	#DIV/0!	#DIV/0!	#DIV/0!	#DIV/0!	#DIV/0!	#DIV/0!	#DIV/0!	#DIV/0!	#DIV/0!	#DIV/0!	#DIV/0!	#DIV/0!	#DIV/0!	#DIV/0!	#DIV/0!	#DIV/0!	#DIV/0!	#DIV/0!	#DIV/0!	#DIV/0!	#DIV/0!
0	#DIV/0!	#DIV/0!	#DIV/0!	#DIV/0!	#DIV/0!	#DIV/0!	#DIV/0!	#DIV/0!	#DIV/0!	#DIV/0!	#DIV/0!	#DIV/0!	#DIV/0!	#DIV/0!	#DIV/0!	#DIV/0!	#DIV/0!	#DIV/0!	#DIV/0!	#DIV/0!	#DIV/0!	#DIV/0!	#DIV/0!	#DIV/0!	#DIV/0!	#DIV/0!	#DIV/0!	#DIV/0!	#DIV/0!	#DIV/0!	#DIV/0!	#DIV/0!	#DIV/0!	#DIV/0!	#DIV/0!	#DIV/0!	#DIV/0!	#DIV/0!	#DIV/0!	#DIV/0!	#DIV/0!	#DIV/0!	#DIV/0!	#DIV/0!	#DIV/0!	#DIV/0!	#DIV/0!	#DIV/0!	#DIV/0!
0	#DIV/0!	#DIV/0!	#DIV/0!	#DIV/0!	#DIV/0!	#DIV/0!	#DIV/0!	#DIV/0!	#DIV/0!	#DIV/0!	#DIV/0!	#DIV/0!	#DIV/0!	#DIV/0!	#DIV/0!	#DIV/0!	#DIV/0!	#DIV/0!	#DIV/0!	#DIV/0!	#DIV/0!	#DIV/0!	#DIV/0!	#DIV/0!	#DIV/0!	#DIV/0!	#DIV/0!	#DIV/0!	#DIV/0!	#DIV/0!	#DIV/0!	#DIV/0!	#DIV/0!	#DIV/0!	#DIV/0!	#DIV/0!	#DIV/0!	#DIV/0!	#DIV/0!	#DIV/0!	#DIV/0!	#DIV/0!	#DIV/0!	#DIV/0!	#DIV/0!	#DIV/0!	#DIV/0!	#DIV/0!	#DIV/0!
0	#DIV/0!	#DIV/0!	#DIV/0!	#DIV/0!	#DIV/0!	#DIV/0!	#DIV/0!	#DIV/0!	#DIV/0!	#DIV/0!	#DIV/0!	#DIV/0!	#DIV/0!	#DIV/0!	#DIV/0!	#DIV/0!	#DIV/0!	#DIV/0!	#DIV/0!	#DIV/0!	#DIV/0!	#DIV/0!	#DIV/0!	#DIV/0!	#DIV/0!	#DIV/0!	#DIV/0!	#DIV/0!	#DIV/0!	#DIV/0!	#DIV/0!	#DIV/0!	#DIV/0!	#DIV/0!	#DIV/0!	#DIV/0!	#DIV/0!	#DIV/0!	#DIV/0!	#DIV/0!	#DIV/0!	#DIV/0!	#DIV/0!	#DIV/0!	#DIV/0!	#DIV/0!	#DIV/0!	#DIV/0!	#DIV/0!
0	#DIV/0!	#DIV/0!	#DIV/0!	#DIV/0!	#DIV/0!	#DIV/0!	#DIV/0!	#DIV/0!	#DIV/0!	#DIV/0!	#DIV/0!	#DIV/0!	#DIV/0!	#DIV/0!	#DIV/0!	#DIV/0!	#DIV/0!	#DIV/0!	#DIV/0!	#DIV/0!	#DIV/0!	#DIV/0!	#DIV/0!	#DIV/0!	#DIV/0!	#DIV/0!	#DIV/0!	#DIV/0!	#DIV/0!	#DIV/0!	#DIV/0!	#DIV/0!	#DIV/0!	#DIV/0!	#DIV/0!	#DIV/0!	#DIV/0!	#DIV/0!	#DIV/0!	#DIV/0!	#DIV/0!	#DIV/0!	#DIV/0!	#DIV/0!	#DIV/0!	#DIV/0!	#DIV/0!	#DIV/0!	#DIV/0!
0	#DIV/0!	#DIV/0!	#DIV/0!	#DIV/0!	#DIV/0!	#DIV/0!	#DIV/0!	#DIV/0!	#DIV/0!	#DIV/0!	#DIV/0!	#DIV/0!	#DIV/0!	#DIV/0!	#DIV/0!	#DIV/0!	#DIV/0!	#DIV/0!	#DIV/0!	#DIV/0!	#DIV/0!	#DIV/0!	#DIV/0!	#DIV/0!	#DIV/0!	#DIV/0!	#DIV/0!	#DIV/0!	#DIV/0!	#DIV/0!	#DIV/0!	#DIV/0!	#DIV/0!	#DIV/0!	#DIV/0!	#DIV/0!	#DIV/0!	#DIV/0!	#DIV/0!	#DIV/0!	#DIV/0!	#DIV/0!	#DIV/0!	#DIV/0!	#DIV/0!	#DIV/0!	#DIV/0!	#DIV/0!	#DIV/0!
0	#DIV/0!	#DIV/0!	#DIV/0!	#DIV/0!	#DIV/0!	#DIV/0!	#DIV/0!	#DIV/0!	#DIV/0!	#DIV/0!	#DIV/0!	#DIV/0!	#DIV/0!	#DIV/0!	#DIV/0!	#DIV/0!	#DIV/0!	#DIV/0!	#DIV/0!	#DIV/0!	#DIV/0!	#DIV/0!	#DIV/0!	#DIV/0!	#DIV/0!	#DIV/0!	#DIV/0!	#DIV/0!	#DIV/0!	#DIV/0!	#DIV/0!	#DIV/0!	#DIV/0!	#DIV/0!	#DIV/0!	#DIV/0!	#DIV/0!	#DIV/0!	#DIV/0!	#DIV/0!	#DIV/0!	#DIV/0!	#DIV/0!	#DIV/0!	#DIV/0!	#DIV/0!	#DIV/0!	#DIV/0!	#DIV/0!
0	#DIV/0!	#DIV/0!	#DIV/0!	#DIV/0!	#DIV/0!	#DIV/0!	#DIV/0!	#DIV/0!	#DIV/0!	#DIV/0!	#DIV/0!	#DIV/0!	#DIV/0!	#DIV/0!	#DIV/0!	#DIV/0!	#DIV/0!	#DIV/0!	#DIV/0!	#DIV/0!	#DIV/0!	#DIV/0!	#DIV/0!	#DIV/0!	#DIV/0!	#DIV/0!	#DIV/0!	#DIV/0!	#DIV/0!	#DIV/0!	#DIV/0!	#DIV/0!	#DIV/0!	#DIV/0!	#DIV/0!	#DIV/0!	#DIV/0!	#DIV/0!	#DIV/0!	#DIV/0!	#DIV/0!	#DIV/0!	#DIV/0!	#DIV/0!	#DIV/0!	#DIV/0!	#DIV/0!	#DIV/0!	#DIV/0!
0	#DIV/0!	#DIV/0!	#DIV/0!	#DIV/0!	#DIV/0!	#DIV/0!	#DIV/0!	#DIV/0!	#DIV/0!	#DIV/0!	#DIV/0!	#DIV/0!	#DIV/0!	#DIV/0!	#DIV/0!	#DIV/0!	#DIV/0!	#DIV/0!	#DIV/0!	#DIV/0!	#DIV/0!	#DIV/0!	#DIV/0!	#DIV/0!	#DIV/0!	#DIV/0!	#DIV/0!	#DIV/0!	#DIV/0!	#DIV/0!	#DIV/0!	#DIV/0!	#DIV/0!	#DIV/0!	#DIV/0!	#DIV/0!	#DIV/0!	#DIV/0!	#DIV/0!	#DIV/0!	#DIV/0!	#DIV/0!	#DIV/0!	#DIV/0!	#DIV/0!	#DIV/0!	#DIV/0!	#DIV/0!	#DIV/0!
0	#DIV/0!	#DIV/0!	#DIV/0!	#DIV/0!	#DIV/0!	#DIV/0!	#DIV/0!	#DIV/0!	#DIV/0!	#DIV/0!	#DIV/0!	#DIV/0!	#DIV/0!	#DIV/0!	#DIV/0!	#DIV/0!	#DIV/0!	#DIV/0!	#DIV/0!	#DIV/0!	#DIV/0!	#DIV/0!	#DIV/0!	#DIV/0!	#DIV/0!	#DIV/0!	#DIV/0!	#DIV/0!	#DIV/0!	#DIV/0!	#DIV/0!	#DIV/0!	#DIV/0!	#DIV/0!	#DIV/0!	#DIV/0!	#DIV/0!	#DIV/0!	#DIV/0!	#DIV/0!	#DIV/0!	#DIV/0!	#DIV/0!	#DIV/0!	#DIV/0!	#DIV/0!	#DIV/0!	#DIV/0!	#DIV/0!
0	#DIV/0!	#DIV/0!	#DIV/0!	#DIV/0!	#DIV/0!	#DIV/0!	#DIV/0!	#DIV/0!	#DIV/0!	#DIV/0!	#DIV/0!	#DIV/0!	#DIV/0!	#DIV/0!	#DIV/0!	#DIV/0!	#DIV/0!	#DIV/0!	#DIV/0!	#DIV/0!	#DIV/0!	#DIV/0!	#DIV/0!	#DIV/0!	#DIV/0!	#DIV/0!	#DIV/0!	#DIV/0!	#DIV/0!	#DIV/0!	#DIV/0!	#DIV/0!	#DIV/0!	#DIV/0!	#DIV/0!	#DIV/0!	#DIV/0!	#DIV/0!	#DIV/0!	#DIV/0!	#DIV/0!	#DIV/0!	#DIV/0!	#DIV/0!	#DIV/0!	#DIV/0!	#DIV/0!	#DIV/0!	#DIV/0!
0	#DIV/0!	#DIV/0!	#DIV/0!	#DIV/0!	#DIV/0!	#DIV/0!	#DIV/0!	#DIV/0!	#DIV/0!	#DIV/0!	#DIV/0!	#DIV/0!	#DIV/0!	#DIV/0!	#DIV/0!	#DIV/0!	#DIV/0!	#DIV/0!	#DIV/0!	#DIV/0!	#DIV/0!	#DIV/0!	#DIV/0!	#DIV/0!	#DIV/0!	#DIV/0!	#DIV/0!	#DIV/0!	#DIV/0!	#DIV/0!	#DIV/0!	#DIV/0!	#DIV/0!	#DIV/0!	#DIV/0!	#DIV/0!	#DIV/0!	#DIV/0!	#DIV/0!	#DIV/0!	#DIV/0!	#DIV/0!	#DIV/0!	#DIV/0!	#DIV/0!	#DIV/0!	#DIV/0!	#DIV/0!	#DIV/0!
0	#DIV/0!	#DIV/0!	#DIV/0!	#DIV/0!	#DIV/0!	#DIV/0!	#DIV/0!	#DIV/0!	#DIV/0!	#DIV/0!	#DIV/0!	#DIV/0!	#DIV/0!	#DIV/0!	#DIV/0!	#DIV/0!	#DIV/0!	#DIV/0!	#DIV/0!	#DIV/0!	#DIV/0!	#DIV/0!	#DIV/0!	#DIV/0!	#DIV/0!	#DIV/0!	#DIV/0!	#DIV/0!	#DIV/0!	#DIV/0!	#DIV/0!	#DIV/0!	#DIV/0!	#DIV/0!	#DIV/0!	#DIV/0!	#DIV/0!	#DIV/0!	#DIV/0!	#DIV/0!	#DIV/0!	#DIV/0!	#DIV/0!	#DIV/0!	#DIV/0!	#DIV/0!	#DIV/0!	#DIV/0!	#DIV/0!
0	#DIV/0!	#DIV/0!	#DIV/0!	#DIV/0!	#DIV/0!	#DIV/0!	#DIV/0!	#DIV/0!	#DIV/0!	#DIV/0!	#DIV/0!	#DIV/0!	#DIV/0!	#DIV/0!	#DIV/0!	#DIV/0!	#DIV/0!	#DIV/0!	#DIV/0!	#DIV/0!	#DIV/0!	#DIV/0!	#DIV/0!	#DIV/0!	#DIV/0!	#DIV/0!	#DIV/0!	#DIV/0!	#DIV/0!	#DIV/0!	#DIV/0!	#DIV/0!	#DIV/0!	#DIV/0!	#DIV/0!	#DIV/0!	#DIV/0!	#DIV/0!	#DIV/0!	#DIV/0!	#DIV/0!	#DIV/0!	#DIV/0!	#DIV/0!	#DIV/0!	#DIV/0!	#DIV/0!	#DIV/0!	#DIV/0!
0	#DIV/0!	#DIV/0!	#DIV/0!	#DIV/0!	#DIV/0!	#DIV/0!	#DIV/0!	#DIV/0!	#DIV/0!	#DIV/0!	#DIV/0!	#DIV/0!	#DIV/0!	#DIV/0!	#DIV/0!	#DIV/0!	#DIV/0!	#DIV/0!	#DIV/0!	#DIV/0!	#DIV/0!	#DIV/0!	#DIV/0!	#DIV/0!	#DIV/0!	#DIV/0!	#DIV/0!	#DIV/0!	#DIV/0!	#DIV/0!	#DIV/0!	#DIV/0!	#DIV/0!	#DIV/0!	#DIV/0!	#DIV/0!	#DIV/0!	#DIV/0!	#DIV/0!	#DIV/0!	#DIV/0!	#DIV/0!	#DIV/0!	#DIV/0!	#DIV/0!	#DIV/0!	#DIV/0!	#DIV/0!	#DIV/0!
0	#DIV/0!	#DIV/0!	#DIV/0!	#DIV/0!	#DIV/0!	#DIV/0!	#DIV/0!	#DIV/0!	#DIV/0!	#DIV/0!	#DIV/0!	#DIV/0!	#DIV/0!	#DIV/0!	#DIV/0!	#DIV/0!	#DIV/0!	#DIV/0!	#DIV/0!	#DIV/0!	#DIV/0!	#DIV/0!	#DIV/0!	#DIV/0!	#DIV/0!	#DIV/0!	#DIV/0!	#DIV/0!	#DIV/0!	#DIV/0!	#DIV/0!	#DIV/0!	#DIV/0!	#DIV/0!	#DIV/0!	#DIV/0!	#DIV/0!	#DIV/0!	#DIV/0!	#DIV/0!	#DIV/0!	#DIV/0!	#DIV/0!	#DIV/0!	#DIV/0!	#DIV/0!	#DIV/0!	#DIV/0!	#DIV/0!
0	#DIV/0!	#DIV/0!	#DIV/0!	#DIV/0!	#DIV/0!	#DIV/0!	#DIV/0!	#DIV/0!	#DIV/0!	#DIV/0!	#DIV/0!	#DIV/0!	#DIV/0!	#DIV/0!	#DIV/0!	#DIV/0!	#DIV/0!	#DIV/0!	#DIV/0!	#DIV/0!	#DIV/0!	#DIV/0!	#DIV/0!	#DIV/0!	#DIV/0!	#DIV/0!	#DIV/0!	#DIV/0!	#DIV/0!	#DIV/0!	#DIV/0!	#DIV/0!	#DIV/0!	#DIV/0!	#DIV/0!	#DIV/0!	#DIV/0!	#DIV/0!	#DIV/0!	#DIV/0!	#DIV/0!	#DIV/0!	#DIV/0!	#DIV/0!	#DIV/0!	#DIV/0!	#DIV/0!	#DIV/0!	#DIV/0!
0	#DIV/0!	#DIV/0!	#DIV/0!	#DIV/0!	#DIV/0!	#DIV/0!	#DIV/0!	#DIV/0!	#DIV/0!	#DIV/0!	#DIV/0!	#DIV/0!	#DIV/0!	#DIV/0!	#DIV/0!	#DIV/0!	#DIV/0!	#DIV/0!	#DIV/0!	#DIV/0!	#DIV/0!	#DIV/0!	#DIV/0!	#DIV/0!	#DIV/0!	#DIV/0!	#DIV/0!	#DIV/0!	#DIV/0!	#DIV/0!	#DIV/0!	#DIV/0!	#DIV/0!	#DIV/0!	#DIV/0!	#DIV/0!	#DIV/0!	#DIV/0!	#DIV/0!	#DIV/0!	#DIV/0!	#DIV/0!	#DIV/0!	#DIV/0!	#DIV/0!	#DIV/0!	#DIV/0!	#DIV/0!	#DIV/0!
0	#DIV/0!	#DIV/0!	#DIV/0!	#DIV/0!	#DIV/0!	#DIV/0!	#DIV/0!	#DIV/0!	#DIV/0!	#DIV/0!	#DIV/0!	#DIV/0!	#DIV/0!	#DIV/0!	#DIV/0!	#DIV/0!	#DIV/0!	#DIV/0!	#DIV/0!	#DIV/0!	#DIV/0!	#DIV/0!	#DIV/0!	#DIV/0!	#DIV/0!	#DIV/0!	#DIV/0!	#DIV/0!	#DIV/0!	#DIV/0!	#DIV/0!	#DIV/0!	#DIV/0!	#DIV/0!	#DIV/0!	#DIV/0!	#DIV/0!	#DIV/0!	#DIV/0!	#DIV/0!	#DIV/0!	#DIV/0!	#DIV/0!	#DIV/0!	#DIV/0!	#DIV/0!	#DIV/0!	#DIV/0!	#DIV/0!
0	#DIV/0!	#DIV/0!	#DIV/0!	#DIV/0!	#DIV/0!	#DIV/0!	#DIV/0!	#DIV/0!	#DIV/0!	#DIV/0!	#DIV/0!	#DIV/0!	#DIV/0!	#DIV/0!	#DIV/0!	#DIV/0!	#DIV/0!	#DIV/0!	#DIV/0!	#DIV/0!	#DIV/0!	#DIV/0!	#DIV/0!	#DIV/0!	#DIV/0!	#DIV/0!	#DIV/0!	#DIV/0!	#DIV/0!	#DIV/0!	#DIV/0!	#DIV/0!	#DIV/0!	#DIV/0!	#DIV/0!	#DIV/0!	#DIV/0!	#DIV/0!	#DIV/0!	#DIV/0!	#DIV/0!	#DIV/0!	#DIV/0!	#DIV/0!	#DIV/0!	#DIV/0!	#DIV/0!	#DIV/0!	#DIV/0!
0	#DIV/0!	#DIV/0!	#DIV/0!	#DIV/0!	#DIV/0!	#DIV/0!	#DIV/0!	#DIV/0!	#DIV/0!	#DIV/0!	#DIV/0!	#DIV/0!	#DIV/0!	#DIV/0!	#DIV/0!	#DIV/0!	#DIV/0!	#DIV/0!	#DIV/0!	#DIV/0!	#DIV/0!	#DIV/0!	#DIV/0!	#DIV/0!	#DIV/0!	#DIV/0!	#DIV/0!	#DIV/0!	#DIV/0!	#DIV/0!	#DIV/0!	#DIV/0!	#DIV/0!	#DIV/0!	#DIV/0!	#DIV/0!	#DIV/0!	#DIV/0!	#DIV/0!	#DIV/0!	#DIV/0!	#DIV/0!	#DIV/0!	#DIV/0!	#DIV/0!	#DIV/0!	#DIV/0!	#DIV/0!	#DIV/0!
0	#DIV/0!	#DIV/0!	#DIV/0!	#DIV/0!	#DIV/0!	#DIV/0!	#DIV/0!	#DIV/0!	#DIV/0!	#DIV/0!	#DIV/0!	#DIV/0!	#DIV/0!	#DIV/0!	#DIV/0!	#DIV/0!	#DIV/0!	#DIV/0!	#DIV/0!	#DIV/0!	#DIV/0!	#DIV/0!	#DIV/0!	#DIV/0!	#DIV/0!	#DIV/0!	#DIV/0!	#DIV/0!	#DIV/0!	#DIV/0!	#DIV/0!	#DIV/0!	#DIV/0!	#DIV/0!	#DIV/0!	#DIV/0!	#DIV/0!	#DIV/0!	#DIV/0!	#DIV/0!	#DIV/0!	#DIV/0!	#DIV/0!	#DIV/0!	#DIV/0!	#DIV/0!	#DIV/0!	#DIV/0!	#DIV/0!
0	#DIV/0!	#DIV/0!	#DIV/0!	#DIV/0!	#DIV/0!	#DIV/0!	#DIV/0!	#DIV/0!	#DIV/0!	#DIV/0!	#DIV/0!	#DIV/0!	#DIV/0!	#DIV/0!	#DIV/0!	#DIV/0!	#DIV/0!	#DIV/0!	#DIV/0!	#DIV/0!	#DIV/0!	#DIV/0!	#DIV/0!	#DIV/0!	#DIV/0!	#DIV/0!	#DIV/0!	#DIV/0!	#DIV/0!	#DIV/0!	#DIV/0!	#DIV/0!	#DIV/0!	#DIV/0!	#DIV/0!	#DIV/0!	#DIV/0!	#DIV/0!	#DIV/0!	#DIV/0!	#DIV/0!	#DIV/0!	#DIV/0!	#DIV/0!	#DIV/0!	#DIV/0!	#DIV/0!	#DIV/0!	#DIV/0!
0	#DIV/0!	#DIV/0!	#DIV/0!	#DIV/0!	#DIV/0!	#DIV/0!	#DIV/0!	#DIV/0!	#DIV/0!	#DIV/0!	#DIV/0!	#DIV/0!	#DIV/0!	#DIV/0!	#DIV/0!	#DIV/0!	#DIV/0!	#DIV/0!	#DIV/0!	#DIV/0!	#DIV/0!	#DIV/0!	#DIV/0!	#DIV/0!	#DIV/0!	#DIV/0!	#DIV/0!	#DIV/0!	#DIV/0!	#DIV/0!	#DIV/0!	#DIV/0!	#DIV/0!	#DIV/0!	#DIV/0!	#DIV/0!	#DIV/0!	#DIV/0!	#DIV/0!	#DIV/0!	#DIV/0!	#DIV/0!	#DIV/0!	#DIV/0!	#DIV/0!	#DIV/0!	#DIV/0!	#DIV/0!	#DIV/0!
0	#DIV/0!	#DIV/0!	#DIV/0!	#DIV/0!	#DIV/0!	#DIV/0!	#DIV/0!	#DIV/0!	#DIV/0!	#DIV/0!	#DIV/0!	#DIV/0!	#DIV/0!	#DIV/0!	#DIV/0!	#DIV/0!	#DIV/0!	#DIV/0!	#DIV/0!	#DIV/0!	#DIV/0!	#DIV/0!	#DIV/0!	#DIV/0!	#DIV/0!	#DIV/0!	#DIV/0!	#DIV/0!	#DIV/0!	#DIV/0!	#DIV/0!	#DIV/0!	#DIV/0!	#DIV/0!	#DIV/0!	#DIV/0!	#DIV/0!	#DIV/0!	#DIV/0!	#DIV/0!	#DIV/0!	#DIV/0!	#DIV/0!	#DIV/0!	#DIV/0!	#DIV/0!	#DIV/0!	#DIV/0!	#DIV/0!
0	#DIV/0!	#DIV/0!	#DIV/0!	#DIV/0!	#DIV/0!	#DIV/0!	#DIV/0!	#DIV/0!	#DIV/0!	#DIV/0!	#DIV/0!	#DIV/0!	#DIV/0!	#DIV/0!	#DIV/0!	#DIV/0!	#DIV/0!	#DIV/0!	#DIV/0!	#DIV/0!	#DIV/0!	#DIV/0!	#DIV/0!	#DIV/0!	#DIV/0!	#DIV/0!	#DIV/0!	#DIV/0!	#DIV/0!	#DIV/0!	#DIV/0!	#DIV/0!	#DIV/0!	#DIV/0!	#DIV/0!	#DIV/0!	#DIV/0!	#DIV/0!	#DIV/0!	#DIV/0!	#DIV/0!	#DIV/0!	#DIV/0!	#DIV/0!	#DIV/0!	#DIV/0!	#DIV/0!	#DIV/0!	#DIV/0!
0	#DIV/0!	#DIV/0!	#DIV/0!	#DIV/0!	#DIV/0!	#DIV/0!	#DIV/0!	#DIV/0!	#DIV/0!	#DIV/0!	#DIV/0!	#DIV/0!	#DIV/0!	#DIV/0!	#DIV/0!	#DIV/0!	#DIV/0!	#DIV/0!	#DIV/0!	#DIV/0!	#DIV/0!	#DIV/0!	#DIV/0!	#DIV/0!	#DIV/0!	#DIV/0!	#DIV/0!	#DIV/0!	#DIV/0!	#DIV/0!	#DIV/0!	#DIV/0!	#DIV/0!	#DIV/0!	#DIV/0!	#DIV/0!	#DIV/0!	#DIV/0!	#DIV/0!	#DIV/0!	#DIV/0!	#DIV/0!	#DIV/0!	#DIV/0!	#DIV/0!	#DIV/0!	#DIV/0!	#DIV/0!	#DIV/0!
0	#DIV/0!	#DIV/0!	#DIV/0!	#DIV/0!	#DIV/0!	#DIV/0!	#DIV/0!	#DIV/0!	#DIV/0!	#DIV/0!	#DIV/0!	#DIV/0!	#DIV/0!	#DIV/0!	#DIV/0!	#DIV/0!	#DIV/0!	#DIV/0!	#DIV/0!	#DIV/0!	#DIV/0!	#DIV/0!	#DIV/0!	#DIV/0!	#DIV/0!	#DIV/0!	#DIV/0!	#DIV/0!	#DIV/0!	#DIV/0!	#DIV/0!	#DIV/0!	#DIV/0!	#DIV/0!	#DIV/0!	#DIV/0!	#DIV/0!	#DIV/0!	#DIV/0!	#DIV/0!	#DIV/0!	#DIV/0!	#DIV/0!	#DIV/0!	#DIV/0!	#DIV/0!	#DIV/0!	#DIV/0!	#DIV/0!
0	#DIV/0!	#DIV/0!	#DIV/0!	#DIV/0!	#DIV/0!	#DIV/0!	#DIV/0!	#DIV/0!	#DIV/0!	#DIV/0!	#DIV/0!	#DIV/0!	#DIV/0!	#DIV/0!	#DIV/0!	#DIV/0!	#DIV/0!	#DIV/0!	#DIV/0!	#DIV/0!	#DIV/0!	#DIV/0!	#DIV/0!	#DIV/0!	#DIV/0!	#DIV/0!	#DIV/0!	#DIV/0!	#DIV/0!	#DIV/0!	#DIV/0!	#DIV/0!	#DIV/0!	#DIV/0!	#DIV/0!	#DIV/0!	#DIV/0!	#DIV/0!	#DIV/0!	#DIV/0!	#DIV/0!	#DIV/0!	#DIV/0!	#DIV/0!	#DIV/0!	#DIV/0!	#DIV/0!	#DIV/0!	#DIV/0!
0	#DIV/0!	#DIV/0!	#DIV/0!	#DIV/0!	#DIV/0!	#DIV/0!	#DIV/0!	#DIV/0!	#DIV/0!	#DIV/0!	#DIV/0!	#DIV/0!	#DIV/0!	#DIV/0!	#DIV/0!	#DIV/0!	#DIV/0!	#DIV/0!	#DIV/0!	#DIV/0!	#DIV/0!	#DIV/0!	#DIV/0!	#DIV/0!	#DIV/0!	#DIV/0!	#DIV/0!	#DIV/0!	#DIV/0!	#DIV/0!	#DIV/0!	#DIV/0!	#DIV/0!	#DIV/0!	#DIV/0!	#DIV/0!	#DIV/0!	#DIV/0!	#DIV/0!	#DIV/0!	#DIV/0!	#DIV/0!	#DIV/0!	#DIV/0!	#DIV/0!	#DIV/0!	#DIV/0!	#DIV/0!	#DIV/0!
0	#DIV/0!	#DIV/0!	#DIV/0!	#DIV/0!	#DIV/0!	#DIV/0!	#DIV/0!	#DIV/0!	#DIV/0!	#DIV/0!	#DIV/0!	#DIV/0!	#DIV/0!	#DIV/0!	#DIV/0!	#DIV/0!	#DIV/0!	#DIV/0!	#DIV/0!	#DIV/0!	#DIV/0!	#DIV/0!	#DIV/0!	#DIV/0!	#DIV/0!	#DIV/0!	#DIV/0!	#DIV/0!	#DIV/0!	#DIV/0!	#DIV/0!	#DIV/0!	#DIV/0!	#DIV/0!	#DIV/0!	#DIV/0!	#DIV/0!	#DIV/0!	#DIV/0!	#DIV/0!	#DIV/0!	#DIV/0!	#DIV/0!	#DIV/0!	#DIV/0!	#DIV/0!	#DIV/0!	#DIV/0!	#DIV/0!
0	#DIV/0!	#DIV/0!	#DIV/0!	#DIV/0!	#DIV/0!	#DIV/0!	#DIV/0!	#DIV/0!	#DIV/0!	#DIV/0!	#DIV/0!	#DIV/0!	#DIV/0!	#DIV/0!	#DIV/0!	#DIV/0!	#DIV/0!	#DIV/0!	#DIV/0!	#DIV/0!	#DIV/0!	#DIV/0!	#DIV/0!	#DIV/0!	#DIV/0!	#DIV/0!	#DIV/0!	#DIV/0!	#DIV/0!	#DIV/0!	#DIV/0!	#DIV/0!	#DIV/0!	#DIV/0!	#DIV/0!	#DIV/0!	#DIV/0!	#DIV/0!	#DIV/0!	#DIV/0!	#DIV/0!	#DIV/0!	#DIV/0!	#DIV/0!	#DIV/0!	#DIV/0!	#DIV/0!	#DIV/0!	#DIV/0!
0	#DIV/0!	#DIV/0!	#DIV/0!	#DIV/0!	#DIV/0!	#DIV/0!	#DIV/0!	#DIV/0!	#DIV/0!	#DIV/0!	#DIV/0!	#DIV/0!	#DIV/0!	#DIV/0!	#DIV/0!	#DIV/0!	#DIV/0!	#DIV/0!	#DIV/0!	#DIV/0!	#DIV/0!	#DIV/0!	#DIV/0!	#DIV/0!	#DIV/0!	#DIV/0!	#DIV/0!	#DIV/0!	#DIV/0!	#DIV/0!	#DIV/0!	#DIV/0!	#DIV/0!	#DIV/0!	#DIV/0!	#DIV/0!	#DIV/0!	#DIV/0!	#DIV/0!	#DIV/0!	#DIV/0!	#DIV/0!	#DIV/0!	#DIV/0!	#DIV/0!	#DIV/0!	#DIV/0!	#DIV/0!	#DIV/0!
0	#DIV/0!	#DIV/0!	#DIV/0!	#DIV/0!	#DIV/0!	#DIV/0!	#DIV/0!	#DIV/0!	#DIV/0!	#DIV/0!	#DIV/0!	#DIV/0!	#DIV/0!	#DIV/0!	#DIV/0!	#DIV/0!	#DIV/0!	#DIV/0!	#DIV/0!	#DIV/0!	#DIV/0!	#DIV/0!	#DIV/0!	#DIV/0!	#DIV/0!	#DIV/0!	#DIV/0!	#DIV/0!	#DIV/0!	#DIV/0!	#DIV/0!	#DIV/0!	#DIV/0!	#DIV/0!	#DIV/0!	#DIV/0!	#DIV/0!	#DIV/0!	#DIV/0!	#DIV/0!	#DIV/0!	#DIV/0!	#DIV/0!	#DIV/0!	#DIV/0!	#DIV/0!	#DIV/0!	#DIV/0!	#DIV/0!
0	#DIV/0!	#DIV/0!	#DIV/0!	#DIV/0!	#DIV/0!	#DIV/0!	#DIV/0!	#DIV/0!	#DIV/0!	#DIV/0!	#DIV/0!	#DIV/0!	#DIV/0!	#DIV/0!	#DIV/0!	#DIV/0!	#DIV/0!	#DIV/0!	#DIV/0!	#DIV/0!	#DIV/0!	#DIV/0!	#DIV/0!	#DIV/0!	#DIV/0!	#DIV/0!	#DIV/0!	#DIV/0!	#DIV/0!	#DIV/0!	#DIV/0!	#DIV/0!	#DIV/0!	#DIV/0!	#DIV/0!	#DIV/0!	#DIV/0!	#DIV/0!	#DIV/0!	#DIV/0!	#DIV/0!	#DIV/0!	#DIV/0!	#DIV/0!	#DIV/0!	#DIV/0!	#DIV/0!	#DIV/0!	#DIV/0!
0	#DIV/0!	#DIV/0!	#DIV/0!	#DIV/0!	#DIV/0!	#DIV/0!	#DIV/0!	#DIV/0!	#DIV/0!	#DIV/0!	#DIV/0!	#DIV/0!	#DIV/0!	#DIV/0!	#DIV/0!	#DIV/0!	#DIV/0!	#DIV/0!	#DIV/0!	#DIV/0!	#DIV/0!	#DIV/0!	#DIV/0!	#DIV/0!	#DIV/0!	#DIV/0!	#DIV/0!	#DIV/0!	#DIV/0!	#DIV/0!	#DIV/0!	#DIV/0!	#DIV/0!	#DIV/0!	#DIV/0!	#DIV/0!	#DIV/0!	#DIV/0!	#DIV/0!	#DIV/0!	#DIV/0!	#DIV/0!	#DIV/0!	#DIV/0!	#DIV/0!	#DIV/0!	#DIV/0!	#DIV/0!	#DIV/0!
0	#DIV/0!	#DIV/0!	#DIV/0!	#DIV/0!	#DIV/0!	#DIV/0!	#DIV/0!	#DIV/0!	#DIV/0!	#DIV/0!	#DIV/0!	#DIV/0!	#DIV/0!	#DIV/0!	#DIV/0!	#DIV/0!	#DIV/0!	#DIV/0!	#DIV/0!	#DIV/0!	#DIV/0!	#DIV/0!	#DIV/0!	#DIV/0!	#DIV/0!	#DIV/0!	#DIV/0!	#DIV/0!	#DIV/0!	#DIV/0!	#DIV/0!	#DIV/0!	#DIV/0!	#DIV/0!	#DIV/0!	#DIV/0!	#DIV/0!	#DIV/0!	#DIV/0!	#DIV/0!	#DIV/0!	#DIV/0!	#DIV/0!	#DIV/0!	#DIV/0!	#DIV/0!	#DIV/0!	#DIV/0!	#DIV/0!
0	#DIV/0!	#DIV/0!	#DIV/0!	#DIV/0!	#DIV/0!	#DIV/0!	#DIV/0!	#DIV/0!	#DIV/0!	#DIV/0!	#DIV/0!	#DIV/0!	#DIV/0!	#DIV/0!	#DIV/0!	#DIV/0!	#DIV/0!	#DIV/0!	#DIV/0!	#DIV/0!	#DIV/0!	#DIV/0!	#DIV/0!	#DIV/0!	#DIV/0!	#DIV/0!	#DIV/0!	#DIV/0!	#DIV/0!	#DIV/0!	#DIV/0!	#DIV/0!	#DIV/0!	#DIV/0!	#DIV/0!	#DIV/0!	#DIV/0!	#DIV/0!	#DIV/0!	#DIV/0!	#DIV/0!	#DIV/0!	#DIV/0!	#DIV/0!	#DIV/0!	#DIV/0!	#DIV/0!	#DIV/0!	#DIV/0!
0	#DIV/0!	#DIV/0!	#DIV/0!	#DIV/0!	#DIV/0!	#DIV/0!	#DIV/0!	#DIV/0!	#DIV/0!	#DIV/0!	#DIV/0!	#DIV/0!	#DIV/0!	#DIV/0!	#DIV/0!	#DIV/0!	#DIV/0!	#DIV/0!	#DIV/0!	#DIV/0!	#DIV/0!	#DIV/0!	#DIV/0!	#DIV/0!	#DIV/0!	#DIV/0!	#DIV/0!	#DIV/0!	#DIV/0!	#DIV/0!	#DIV/0!	#DIV/0!	#DIV/0!	#DIV/0!	#DIV/0!	#DIV/0!	#DIV/0!	#DIV/0!	#DIV/0!	#DIV/0!	#DIV/0!	#DIV/0!	#DIV/0!	#DIV/0!	#DIV/0!	#DIV/0!	#DIV/0!	#DIV/0!	#DIV/0!
0	#DIV/0!	#DIV/0!	#DIV/0!	#DIV/0!	#DIV/0!	#DIV/0!	#DIV/0!	#DIV/0!	#DIV/0!	#DIV/0!	#DIV/0!	#DIV/0!	#DIV/0!	#DIV/0!	#DIV/0!	#DIV/0!	#DIV/0!	#DIV/0!	#DIV/0!	#DIV/0!	#DIV/0!	#DIV/0!	#DIV/0!	#DIV/0!	#DIV/0!	#DIV/0!	#DIV/0!	#DIV/0!	#DIV/0!	#DIV/0!	#DIV/0!	#DIV/0!	#DIV/0!	#DIV/0!	#DIV/0!	#DIV/0!	#DIV/0!	#DIV/0!	#DIV/0!	#DIV/0!	#DIV/0!	#DIV/0!	#DIV/0!	#DIV/0!	#DIV/0!	#DIV/0!	#DIV/0!	#DIV/0!	#DIV/0!
0	#DIV/0!	#DIV/0!	#DIV/0!	#DIV/0!	#DIV/0!	#DIV/0!	#DIV/0!	#DIV/0!	#DIV/0!	#DIV/0!	#DIV/0!	#DIV/0!	#DIV/0!	#DIV/0!	#DIV/0!	#DIV/0!	#DIV/0!	#DIV/0!	#DIV/0!	#DIV/0!	#DIV/0!	#DIV/0!	#DIV/0!	#DIV/0!	#DIV/0!	#DIV/0!	#DIV/0!	#DIV/0!	#DIV/0!	#DIV/0!	#DIV/0!	#DIV/0!	#DIV/0!	#DIV/0!	#DIV/0!	#DIV/0!	#DIV/0!	#DIV/0!	#DIV/0!	#DIV/0!	#DIV/0!	#DIV/0!	#DIV/0!	#DIV/0!	#DIV/0!	#DIV/0!	#DIV/0!	#DIV/0!	#DIV/0!
0	#DIV/0!	#DIV/0!	#DIV/0!	#DIV/0!	#DIV/0!	#DIV/0!	#DIV/0!	#DIV/0!	#DIV/0!	#DIV/0!	#DIV/0!	#DIV/0!	#DIV/0!	#DIV/0!	#DIV/0!	#DIV/0!	#DIV/0!	#DIV/0!	#DIV/0!	#DIV/0!	#DIV/0!	#DIV/0!	#DIV/0!	#DIV/0!	#DIV/0!	#DIV/0!	#DIV/0!	#DIV/0!	#DIV/0!	#DIV/0!	#DIV/0!	#DIV/0!	#DIV/0!	#DIV/0!	#DIV/0!	#DIV/0!	#DIV/0!	#DIV/0!	#DIV/0!	#DIV/0!	#DIV/0!	#DIV/0!	#DIV/0!	#DIV/0!	#DIV/0!	#DIV/0!	#DIV/0!	#DIV/0!	#DIV/0!
0	#DIV/0!	#DIV/0!	#DIV/0!	#DIV/0!	#DIV/0!	#DIV/0!	#DIV/0!	#DIV/0!	#DIV/0!	#DIV/0!	#DIV/0!	#DIV/0!	#DIV/0!	#DIV/0!	#DIV/0!	#DIV/0!	#DIV/0!	#DIV/0!	#DIV/0!	#DIV/0!	#DIV/0!	#DIV/0!	#DIV/0!	#DIV/0!	#DIV/0!	#DIV/0!	#DIV/0!	#DIV/0!	#DIV/0!	#DIV/0!	#DIV/0!	#DIV/0!	#DIV/0!	#DIV/0!	#DIV/0!	#DIV/0!	#DIV/0!	#DIV/0!	#DIV/0!	#DIV/0!	#DIV/0!	#DIV/0!	#DIV/0!	#DIV/0!	#DIV/0!	#DIV/0!	#DIV/0!	#DIV/0!	#DIV/0!
[truncated: 41 more columns]

## Sheet: Norm raw nucl
OGG1-GFP 405 RO
time	CELL 1	CELL 2	CELL 3	CELL 4	CELL 5	CELL 6	CELL 7	CELL 8	CELL 9	CELL 10	CELL 11	CELL 12	CELL 13	CELL 14	CELL 15	CELL 16	CELL 17	CELL 18	CELL 19	CELL 20	CELL 21	CELL 22	CELL 23	CELL 24	CELL 25	CELL 26	CELL 27	CELL 28	CELL 29	CELL 30	CELL 31	CELL 32	CELL 33	CELL 34	CELL 35	CELL 36	CELL 37	CELL 38	CELL 39	CELL 40	CELL 41	CELL 42	CELL 43	CELL 44	CELL 45	CELL 46	CELL 47	CELL 48	CELL 49
0	98.6656	97.6744	102.441	106.325	98.1102	103.948	97.1245	101.299	101.782	99.4061	103.581	101.473	98.5534	99.0158	101.749	102.102	101.035	104.125	100.846	105.657	105.212	101.837	104.03	101.075	108.352	95.2445	100.648	99.3881	102.172	104.05	#DIV/0!	#DIV/0!	#DIV/0!	#DIV/0!	#DIV/0!	#DIV/0!	#DIV/0!	#DIV/0!	#DIV/0!	#DIV/0!	#DIV/0!	#DIV/0!	#DIV/0!	#DIV/0!	#DIV/0!	#DIV/0!	#DIV/0!	#DIV/0!	#DIV/0!
2.59	100.964	102.749	100.957	98.1377	105.231	101.168	97.6159	104.677	103.955	100.853	98.0886	98.2532	98.9768	99.445	95.7256	97.3707	98.6735	97.8583	105.086	101.415	101.138	97.4575	98.7593	103.488	99.188	101.661	97.4115	97.4259	99.1448	99.8286	#DIV/0!	#DIV/0!	#DIV/0!	#DIV/0!	#DIV/0!	#DIV/0!	#DIV/0!	#DIV/0!	#DIV/0!	#DIV/0!	#DIV/0!	#DIV/0!	#DIV/0!	#DIV/0!	#DIV/0!	#DIV/0!	#DIV/0!	#DIV/0!	#DIV/0!
5.17	98.3508	101.814	101.78	96.7304	100.131	96.4363	102.748	101.181	97.5478	100.262	98.0408	102.031	98.5559	103.649	98.9428	104.992	99.3752	102.121	101.129	98.5154	96.8023	101.306	91.9159	96.9788	93.1827	98.7995	103.056	95.9198	97.8577	98.4422	#DIV/0!	#DIV/0!	#DIV/0!	#DIV/0!	#DIV/0!	#DIV/0!	#DIV/0!	#DIV/0!	#DIV/0!	#DIV/0!	#DIV/0!	#DIV/0!	#DIV/0!	#DIV/0!	#DIV/0!	#DIV/0!	#DIV/0!	#DIV/0!	#DIV/0!
7.75	98.8291	98.8823	98.1801	99.6832	97.8938	100.619	102.984	97.0244	98.2513	99.8878	98.6873	99.391	101.283	98.7378	104.359	98.4438	97.9717	98.9577	97.6707	94.4472	97.9566	101.425	107.908	101.911	96.9235	104.773	103.165	106.41	101.37	101.597	#DIV/0!	#DIV/0!	#DIV/0!	#DIV/0!	#DIV/0!	#DIV/0!	#DIV/0!	#DIV/0!	#DIV/0!	#DIV/0!	#DIV/0!	#DIV/0!	#DIV/0!	#DIV/0!	#DIV/0!	#DIV/0!	#DIV/0!	#DIV/0!	#DIV/0!
10.345	103.19	98.8802	96.642	99.1236	98.6343	97.8287	99.5272	95.8196	98.4635	99.591	101.603	98.851	102.631	99.1524	99.2234	97.0909	102.944	96.9382	95.2682	99.9654	98.8906	97.9752	97.3866	96.546	102.353	99.5221	95.7192	100.856	99.4552	96.0822	#DIV/0!	#DIV/0!	#DIV/0!	#DIV/0!	#DIV/0!	#DIV/0!	#DIV/0!	#DIV/0!	#DIV/0!	#DIV/0!	#DIV/0!	#DIV/0!	#DIV/0!	#DIV/0!	#DIV/0!	#DIV/0!	#DIV/0!	#DIV/0!	#DIV/0!
12.945	0	0	0	0	0	0	0	0	0	0	0	0	0	0	0	0	0	0	0	0	0	0	0	0	0	0	0	0	0	0	#DIV/0!	#DIV/0!	#DIV/0!	#DIV/0!	#DIV/0!	#DIV/0!	#DIV/0!	#DIV/0!	#DIV/0!	#DIV/0!	#DIV/0!	#DIV/0!	#DIV/0!	#DIV/0!	#DIV/0!	#DIV/0!	#DIV/0!	#DIV/0!	#DIV/0!
15.545	99.1805	86.2333	88.7838	94.1239	90.3637	100.131	93.8841	100.179	95.5082	98.3602	87.0145	101.165	90.7701	91.7344	93.2229	99.4673	103.627	89.0839	79.2904	99.4254	89.7789	93.7285	99.5122	96.386	88.2095	87.0156	93.3938	99.3263	94.2581	91.2961	#DIV/0!	#DIV/0!	#DIV/0!	#DIV/0!	#DIV/0!	#DIV/0!	#DIV/0!	#DIV/0!	#DIV/0!	#DIV/0!	#DIV/0!	#DIV/0!	#DIV/0!	#DIV/0!	#DIV/0!	#DIV/0!	#DIV/0!	#DIV/0!	#DIV/0!
18.125	96.6572	87.0753	85.7153	86.1206	90.1655	97.066	94.9837	93.7697	95.0322	94.2913	89.0499	105.868	87.7688	88.6692	93.3885	94.2151	109.381	91.9323	85.7081	96.9533	88.9265	97.7049	94.0882	94.0383	90.3364	97.529	94.4583	91.8243	93.9198	82.7245	#DIV/0!	#DIV/0!	#DIV/0!	#DIV/0!	#DIV/0!	#DIV/0!	#DIV/0!	#DIV/0!	#DIV/0!	#DIV/0!	#DIV/0!	#DIV/0!	#DIV/0!	#DIV/0!	#DIV/0!	#DIV/0!	#DIV/0!	#DIV/0!	#DIV/0!
20.705	98.4948	86.8965	87.0031	87.2397	88.854	100.447	95.2391	94.918	93.6845	95.2773	88.4569	105.001	91.1736	92.2636	92.8517	91.2897	98.5452	89.0046	88.1729	96.539	89.9625	100.069	91.1762	90.8902	92.5008	90.5822	96.6636	88.6173	89.2913	84.7068	#DIV/0!	#DIV/0!	#DIV/0!	#DIV/0!	#DIV/0!	#DIV/0!	#DIV/0!	#DIV/0!	#DIV/0!	#DIV/0!	#DIV/0!	#DIV/0!	#DIV/0!	#DIV/0!	#DIV/0!	#DIV/0!	#DIV/0!	#DIV/0!	#DIV/0!
23.285	92.4281	88.04	90.5309	87.5134	85.6887	100.503	96.3582	98.3293	93.1627	95.1314	88.2273	106.09	91.5247	89.3276	96.0463	91.3924	95.7232	89.6954	88.0815	103.721	88.5921	98.021	94.9944	95.0698	88.5598	91.1825	89.4526	90.0617	88.1298	84.7963	#DIV/0!	#DIV/0!	#DIV/0!	#DIV/0!	#DIV/0!	#DIV/0!	#DIV/0!	#DIV/0!	#DIV/0!	#DIV/0!	#DIV/0!	#DIV/0!	#DIV/0!	#DIV/0!	#DIV/0!	#DIV/0!	#DIV/0!	#DIV/0!	#DIV/0!
25.865	92.9137	92.8385	85.6327	88.2692	88.1865	97.6595	93.462	89.3643	93.6731	94.0157	88.696	105.506	83.8684	91.1297	98.2195	88.899	98.764	86.847	89.5363	95.7546	86.3203	101.475	95.7207	89.7875	93.1014	90.8969	95.7793	92.4942	85.9952	79.5584	#DIV/0!	#DIV/0!	#DIV/0!	#DIV/0!	#DIV/0!	#DIV/0!	#DIV/0!	#DIV/0!	#DIV/0!	#DIV/0!	#DIV/0!	#DIV/0!	#DIV/0!	#DIV/0!	#DIV/0!	#DIV/0!	#DIV/0!	#DIV/0!	#DIV/0!
28.445	92.1938	87.5639	83.3824	88.7488	88.5959	92.8305	93.8105	90.6795	90.4559	92.0745	90.3602	104.862	82.5309	91.6686	97.7333	92.554	99.1262	86.3061	86.4521	95.0007	92.6177	93.1971	94.6412	89.1769	93.5768	84.6028	88.9613	89.0354	87.8648	83.6864	#DIV/0!	#DIV/0!	#DIV/0!	#DIV/0!	#DIV/0!	#DIV/0!	#DIV/0!	#DIV/0!	#DIV/0!	#DIV/0!	#DIV/0!	#DIV/0!	#DIV/0!	#DIV/0!	#DIV/0!	#DIV/0!	#DIV/0!	#DIV/0!	#DIV/0!
31.025	94.4048	87.7448	87.1295	85.842	89.279	99.4292	91.5138	92.994	89.5555	93.2226	90.0695	104.056	83.9855	85.404	97.1373	85.9772	99.1677	91.653	87.6409	96.5152	95.2158	102.483	96.9135	84.7483	86.9897	91.5321	91.1448	89.0687	85.6987	82.3584	#DIV/0!	#DIV/0!	#DIV/0!	#DIV/0!	#DIV/0!	#DIV/0!	#DIV/0!	#DIV/0!	#DIV/0!	#DIV/0!	#DIV/0!	#DIV/0!	#DIV/0!	#DIV/0!	#DIV/0!	#DIV/0!	#DIV/0!	#DIV/0!	#DIV/0!
33.605	95.4273	89.2916	83.6456	83.1	86.523	97.0216	94.685	91.4296	87.0494	95.0243	88.191	104.921	85.3877	87.4061	96.5691	91.913	95.9948	84.71	85.9575	100.848	88.6573	96.665	92.0092	85.1218	97.793	88.49	96.2105	90.8931	86.1626	81.3264	#DIV/0!	#DIV/0!	#DIV/0!	#DIV/0!	#DIV/0!	#DIV/0!	#DIV/0!	#DIV/0!	#DIV/0!	#DIV/0!	#DIV/0!	#DIV/0!	#DIV/0!	#DIV/0!	#DIV/0!	#DIV/0!	#DIV/0!	#DIV/0!	#DIV/0!
36.185	92.4379	87.1231	81.4959	86.186	85.9703	93.6044	91.8407	91.6557	88.0893	89.9793	89.1532	104.424	85.0639	90.4201	100.581	87.539	98.9678	85.2215	85.1387	96.6986	90.1909	102.904	90.1234	96.6113	91.3248	88.2919	92.0182	86.2941	90.3482	76.7116	#DIV/0!	#DIV/0!	#DIV/0!	#DIV/0!	#DIV/0!	#DIV/0!	#DIV/0!	#DIV/0!	#DIV/0!	#DIV/0!	#DIV/0!	#DIV/0!	#DIV/0!	#DIV/0!	#DIV/0!	#DIV/0!	#DIV/0!	#DIV/0!	#DIV/0!
38.765	92.882	86.4724	87.3515	83.1315	86.6612	94.589	93.3343	92.5804	87.946	92.1102	89.1895	105.663	83.9157	86.7794	101.242	90.8895	93.5161	91.4061	81.7926	98.6512	87.2665	93.2109	86.4185	92.2953	85.7886	84.9467	99.2838	91.3397	87.3241	76.6687	#DIV/0!	#DIV/0!	#DIV/0!	#DIV/0!	#DIV/0!	#DIV/0!	#DIV/0!	#DIV/0!	#DIV/0!	#DIV/0!	#DIV/0!	#DIV/0!	#DIV/0!	#DIV/0!	#DIV/0!	#DIV/0!	#DIV/0!	#DIV/0!	#DIV/0!
41.345	89.2776	87.9236	85.3514	85.251	87.167	89.7489	90.1501	92.8861	84.4478	89.5349	89.9203	106.301	88.9394	90.1055	97.6932	87.1955	95.1384	86.2767	86.1986	94.6476	90.2398	99.4686	90.7631	87.007	86.2953	91.5729	89.8948	82.6262	85.0291	80.9526	#DIV/0!	#DIV/0!	#DIV/0!	#DIV/0!	#DIV/0!	#DIV/0!	#DIV/0!	#DIV/0!	#DIV/0!	#DIV/0!	#DIV/0!	#DIV/0!	#DIV/0!	#DIV/0!	#DIV/0!	#DIV/0!	#DIV/0!	#DIV/0!	#DIV/0!
43.925	89.5729	88.3997	85.3153	83.1024	87.1201	93.2799	92.0896	93.2354	88.9935	88.3495	86.5267	104.771	86.6505	90.3201	97.6653	85.2653	96.9682	85.9005	89.5945	96.2402	88.4534	100.243	100.339	88.1809	82.9862	92.4821	92.1929	88.8216	89.6959	78.4796	#DIV/0!	#DIV/0!	#DIV/0!	#DIV/0!	#DIV/0!	#DIV/0!	#DIV/0!	#DIV/0!	#DIV/0!	#DIV/0!	#DIV/0!	#DIV/0!	#DIV/0!	#DIV/0!	#DIV/0!	#DIV/0!	#DIV/0!	#DIV/0!	#DIV/0!
46.505	89.4704	86.8716	84.1437	79.1177	82.3199	92.248	92.5247	90.2351	85.9541	88.9771	87.5597	102.199	82.3068	91.1589	98.2858	88.2863	96.9342	87.7435	86.2152	100.648	88.6002	97.5949	94.348	84.855	80.0148	80.3951	96.549	85.7904	87.0276	79.239	#DIV/0!	#DIV/0!	#DIV/0!	#DIV/0!	#DIV/0!	#DIV/0!	#DIV/0!	#DIV/0!	#DIV/0!	#DIV/0!	#DIV/0!	#DIV/0!	#DIV/0!	#DIV/0!	#DIV/0!	#DIV/0!	#DIV/0!	#DIV/0!	#DIV/0!
49.085	94.1022	85.8778	81.8081	81.7459	83.3707	88.5535	90.9748	88.2983	86.6633	89.5236	85.6793	102.752	82.6829	90.403	101.079	82.9243	94.2329	83.0609	87.192	97.9958	94.0615	96.4405	91.9425	85.2581	92.3319	86.322	91.1776	83.5194	87.924	80.6176	#DIV/0!	#DIV/0!	#DIV/0!	#DIV/0!	#DIV/0!	#DIV/0!	#DIV/0!	#DIV/0!	#DIV/0!	#DIV/0!	#DIV/0!	#DIV/0!	#DIV/0!	#DIV/0!	#DIV/0!	#DIV/0!	#DIV/0!	#DIV/0!	#DIV/0!
51.665	92.9894	85.6595	81.581	81.2275	83.3577	85.1085	93.3949	92.9734	90.0755	89.6241	86.9628	107.435	83.4176	87.5012	101.092	85.1803	97.2474	82.0615	81.5765	96.9431	92.8461	93.6598	85.5856	79.9225	81.3034	87.272	93.2737	89.1875	86.2359	78.4485	#DIV/0!	#DIV/0!	#DIV/0!	#DIV/0!	#DIV/0!	#DIV/0!	#DIV/0!	#DIV/0!	#DIV/0!	#DIV/0!	#DIV/0!	#DIV/0!	#DIV/0!	#DIV/0!	#DIV/0!	#DIV/0!	#DIV/0!	#DIV/0!	#DIV/0!
54.255	92.7112	86.1085	81.2688	80.0454	83.6288	87.4662	90.0267	87.6895	85.4399	90.3085	87.3837	103.469	83.8061	85.5894	97.3969	83.1155	90.1583	86.3032	83.5051	94.8887	89.5668	93.6415	93.2153	86.3134	81.6162	82.1668	95.4627	88.8216	86.1243	78.2421	#DIV/0!	#DIV/0!	#DIV/0!	#DIV/0!	#DIV/0!	#DIV/0!	#DIV/0!	#DIV/0!	#DIV/0!	#DIV/0!	#DIV/0!	#DIV/0!	#DIV/0!	#DIV/0!	#DIV/0!	#DIV/0!	#DIV/0!	#DIV/0!	#DIV/0!
56.835	88.1306	82.1937	77.6971	81.2736	82.8284	89.0472	92.581	89.0715	86.6308	90.3101	84.541	101.923	81.8236	83.0899	98.0348	79.7297	94.863	85.339	82.8775	93.5541	89.4771	94.434	89.2372	84.2029	83.3177	87.7091	92.777	86.6029	83.2886	72.568	#DIV/0!	#DIV/0!	#DIV/0!	#DIV/0!	#DIV/0!	#DIV/0!	#DIV/0!	#DIV/0!	#DIV/0!	#DIV/0!	#DIV/0!	#DIV/0!	#DIV/0!	#DIV/0!	#DIV/0!	#DIV/0!	#DIV/0!	#DIV/0!	#DIV/0!
59.415	90.0902	78.5802	79.2532	83.2526	79.7934	85.078	90.8341	88.5526	85.7725	84.9018	86.9992	103.735	84.7999	86.2795	102.603	79.9351	96.7795	88.7106	89.1955	97.7411	91.7122	92.8627	89.1239	88.0564	81.2534	87.779	92.1929	81.2531	86.0685	74.4217	#DIV/0!	#DIV/0!	#DIV/0!	#DIV/0!	#DIV/0!	#DIV/0!	#DIV/0!	#DIV/0!	#DIV/0!	#DIV/0!	#DIV/0!	#DIV/0!	#DIV/0!	#DIV/0!	#DIV/0!	#DIV/0!	#DIV/0!	#DIV/0!	#DIV/0!
61.995	85.927	81.6614	80.7113	77.7539	82.9118	87.677	88.3729	86.8906	81.785	90.1463	86.4999	100.867	83.7688	89.5056	99.619	79.4322	96.1646	84.0192	85.3382	99.7616	83.3755	90.476	89.9435	80.462	80.6528	88.5949	92.1601	84.5076	84.4884	73.6973	#DIV/0!	#DIV/0!	#DIV/0!	#DIV/0!	#DIV/0!	#DIV/0!	#DIV/0!	#DIV/0!	#DIV/0!	#DIV/0!	#DIV/0!	#DIV/0!	#DIV/0!	#DIV/0!	#DIV/0!	#DIV/0!	#DIV/0!	#DIV/0!	#DIV/0!
64.585	88.8115	81.809	80.3836	80.1181	83.2247	87.8739	91.2064	90.6461	80.6514	87.7657	83.1312	99.3856	85.1959	83.1387	100.351	81.2845	92.886	85.8505	83.501	92.3927	92.6544	93.6186	86.905	87.8726	77.9004	83.2216	95.4627	83.9613	85.0674	76.8596	#DIV/0!	#DIV/0!	#DIV/0!	#DIV/0!	#DIV/0!	#DIV/0!	#DIV/0!	#DIV/0!	#DIV/0!	#DIV/0!	#DIV/0!	#DIV/0!	#DIV/0!	#DIV/0!	#DIV/0!	#DIV/0!	#DIV/0!	#DIV/0!	#DIV/0!
67.165	87.6401	77.5262	75.5629	76.7172	78.9538	80.2767	89.8774	88.08	83.6946	85.591	83.2345	99.261	81.2258	83.5849	99.0491	77.0522	87.7739	86.4766	83.4012	95.4965	86.2264	90.673	94.8811	79.7209	82.6984	82.8545	95.6101	81.4527	82.9956	79.9868	#DIV/0!	#DIV/0!	#DIV/0!	#DIV/0!	#DIV/0!	#DIV/0!	#DIV/0!	#DIV/0!	#DIV/0!	#DIV/0!	#DIV/0!	#DIV/0!	#DIV/0!	#DIV/0!	#DIV/0!	#DIV/0!	#DIV/0!	#DIV/0!	#DIV/0!
69.745	83.6404	78.3807	79.0184	78.9966	80.7268	82.3514	90.4921	86.0404	79.5713	87.9943	81.706	99.4307	81.4051	84.3872	98.847	80.0272	95.2365	84.6894	86.7182	94.2197	87.4664	94.4798	89.2105	85.2463	80.1649	90.3025	94.8186	81.6	88.8135	70.6558	#DIV/0!	#DIV/0!	#DIV/0!	#DIV/0!	#DIV/0!	#DIV/0!	#DIV/0!	#DIV/0!	#DIV/0!	#DIV/0!	#DIV/0!	#DIV/0!	#DIV/0!	#DIV/0!	#DIV/0!	#DIV/0!	#DIV/0!	#DIV/0!	#DIV/0!
72.34	82.3324	78.4555	80.603	76.16	83.256	87.566	86.7603	85.3802	82.5515	85.784	81.3139	98.9034	80.6804	83.3947	100.262	81.6174	95.576	81.7323	83.3763	92.8138	90.558	93.1834	92.6755	86.2185	81.366	82.7845	88.6556	76.3643	82.8282	73.8648	#DIV/0!	#DIV/0!	#DIV/0!	#DIV/0!	#DIV/0!	#DIV/0!	#DIV/0!	#DIV/0!	#DIV/0!	#DIV/0!	#DIV/0!	#DIV/0!	#DIV/0!	#DIV/0!	#DIV/0!	#DIV/0!	#DIV/0!	#DIV/0!	#DIV/0!
74.92	84.5995	74.813	80.381	76.802	77.6971	85.3054	87.8491	86.2125	80.8598	84.8791	83.2613	98.2911	80.5932	81.3854	96.3373	83.8239	86.3327	83.1815	80.6454	90.2432	91.6633	88.923	91.3695	82.7622	80.4089	84.9234	90.8828	79.1484	81.2621	71.7774	#DIV/0!	#DIV/0!	#DIV/0!	#DIV/0!	#DIV/0!	#DIV/0!	#DIV/0!	#DIV/0!	#DIV/0!	#DIV/0!	#DIV/0!	#DIV/0!	#DIV/0!	#DIV/0!	#DIV/0!	#DIV/0!	#DIV/0!	#DIV/0!	#DIV/0!
77.5	89.5436	77.7445	76.1512	73.8249	78.6957	84.9587	85.2602	87.597	81.0987	84.4688	81.5071	98.0635	78.5434	82.0608	100.471	79.3224	91.5127	81.3766	86.4812	90.6745	92.2302	86.4172	96.3338	79.1399	74.6412	84.02	91.4232	80.4835	86.0406	71.5983	#DIV/0!	#DIV/0!	#DIV/0!	#DIV/0!	#DIV/0!	#DIV/0!	#DIV/0!	#DIV/0!	#DIV/0!	#DIV/0!	#DIV/0!	#DIV/0!	#DIV/0!	#DIV/0!	#DIV/0!	#DIV/0!	#DIV/0!	#DIV/0!	#DIV/0!
80.08	81.8272	74.8068	73.9886	77.5626	81.908	84.1405	85.3468	84.3399	77.784	86.2916	81.6601	99.084	77.9132	82.8143	98.5019	81.3128	94.6404	81.6088	87.2294	90.5998	88.8327	90.4439	92.6955	81.7129	80.7654	85.1099	88.47	81.4527	86.3894	70.3482	#DIV/0!	#DIV/0!	#DIV/0!	#DIV/0!	#DIV/0!	#DIV/0!	#DIV/0!	#DIV/0!	#DIV/0!	#DIV/0!	#DIV/0!	#DIV/0!	#DIV/0!	#DIV/0!	#DIV/0!	#DIV/0!	#DIV/0!	#DIV/0!	#DIV/0!
82.66	81.9126	78.4181	76.6751	76.6106	76.8314	85.2749	89.5115	85.3417	82.5114	87.0619	81.4134	99.9455	76.8248	83.0533	96.9421	77.1691	95.9194	79.7952	81.0569	88.3551	86.1857	94.8051	90.983	83.5981	77.4187	86.9573	91.7398	80.2744	81.8829	71.4581	#DIV/0!	#DIV/0!	#DIV/0!	#DIV/0!	#DIV/0!	#DIV/0!	#DIV/0!	#DIV/0!	#DIV/0!	#DIV/0!	#DIV/0!	#DIV/0!	#DIV/0!	#DIV/0!	#DIV/0!	#DIV/0!	#DIV/0!	#DIV/0!	#DIV/0!
85.255	86.9105	75.6571	74.7473	76.4289	76.6124	81.8855	88.0872	81.9201	80.898	84.7688	79.8983	93.3118	79.4026	85.2504	95.6489	75.8445	94.0141	82.9492	81.8758	89.6727	91.8917	92.5924	91.1029	82.1812	73.803	84.2706	89.7637	77.8086	80.8924	71.9449	#DIV/0!	#DIV/0!	#DIV/0!	#DIV/0!	#DIV/0!	#DIV/0!	#DIV/0!	#DIV/0!	#DIV/0!	#DIV/0!	#DIV/0!	#DIV/0!	#DIV/0!	#DIV/0!	#DIV/0!	#DIV/0!	#DIV/0!	#DIV/0!	#DIV/0!
87.835	83.4501	72.6632	73.6247	74.1059	75.5356	83.4609	86.2062	84.5171	79.7377	80.327	79.8811	95.9613	80.5757	80.2173	96.8706	76.2695	80.8999	82.9522	76.9212	92.1313	87.9354	95.9549	91.2295	78.8494	80.8155	80.9022	92.111	73.965	80.0273	71.4152	#DIV/0!	#DIV/0!	#DIV/0!	#DIV/0!	#DIV/0!	#DIV/0!	#DIV/0!	#DIV/0!	#DIV/0!	#DIV/0!	#DIV/0!	#DIV/0!	#DIV/0!	#DIV/0!	#DIV/0!	#DIV/0!	#DIV/0!	#DIV/0!	#DIV/0!
90.415	83.5233	69.738	74.9151	75.196	78.0517	79.8301	82.3077	86.0892	81.0738	83.9612	78.2302	97.5127	78.2495	80.5538	94.9431	74.8245	91.1543	78.3137	77.8231	87.3534	88.7756	95.7396	91.7493	79.3296	80.4089	83.0643	95.8994	74.0647	82.584	73.9505	#DIV/0!	#DIV/0!	#DIV/0!	#DIV/0!	#DIV/0!	#DIV/0!	#DIV/0!	#DIV/0!	#DIV/0!	#DIV/0!	#DIV/0!	#DIV/0!	#DIV/0!	#DIV/0!	#DIV/0!	#DIV/0!	#DIV/0!	#DIV/0!	#DIV/0!
92.995	81.5027	68.8482	74.7241	75.6635	75.6581	77.184	87.7106	86.6543	82.8363	82.6314	77.4306	95.8547	79.572	85.5967	93.6238	75.9083	88.7133	79.2543	71.6714	85.6215	87.7926	88.5748	86.705	75.2863	73.8906	80.7506	84.1412	75.1622	83.7106	71.1348	#DIV/0!	#DIV/0!	#DIV/0!	#DIV/0!	#DIV/0!	#DIV/0!	#DIV/0!	#DIV/0!	#DIV/0!	#DIV/0!	#DIV/0!	#DIV/0!	#DIV/0!	#DIV/0!	#DIV/0!	#DIV/0!	#DIV/0!	#DIV/0!	#DIV/0!
95.575	79.9311	69.3076	72.7396	71.7054	73.4001	81.7385	86.4551	84.5428	81.1981	83.0887	80.9485	99.3422	77.5745	80.1149	97.437	76.8468	86.1101	82.2467	76.1938	90.3892	82.5149	88.2816	85.9188	76.1638	78.5447	82.499	81.7339	80.6308	81.4888	71.3023	#DIV/0!	#DIV/0!	#DIV/0!	#DIV/0!	#DIV/0!	#DIV/0!	#DIV/0!	#DIV/0!	#DIV/0!	#DIV/0!	#DIV/0!	#DIV/0!	#DIV/0!	#DIV/0!	#DIV/0!	#DIV/0!	#DIV/0!	#DIV/0!	#DIV/0!
98.17	77.5176	70.474	74.8299	75.4019	71.9478	81.5055	85.2992	80.8001	78.2619	83.8931	76.9485	97.063	77.582	81.9535	96.482	76.1916	87.9663	74.6423	78.1473	86.8644	82.2416	90.4531	83.1068	76.9048	81.2846	83.0585	85.8007	77.5711	78.6322	69.69	#DIV/0!	#DIV/0!	#DIV/0!	#DIV/0!	#DIV/0!	#DIV/0!	#DIV/0!	#DIV/0!	#DIV/0!	#DIV/0!	#DIV/0!	#DIV/0!	#DIV/0!	#DIV/0!	#DIV/0!	#DIV/0!	#DIV/0!	#DIV/0!	#DIV/0!
100.75	78.7256	68.9979	71.075	73.5657	70.0601	79.0923	84.8727	84.9615	76.1534	83.5104	76.4263	92.4341	76.3715	81.5658	94.6764	77.633	88.57	76.0856	79.6188	88.311	86.2632	88.1763	91.8759	79.8335	76.9871	87.7557	87.2746	79.9656	84.6663	68.5256	#DIV/0!	#DIV/0!	#DIV/0!	#DIV/0!	#DIV/0!	#DIV/0!	#DIV/0!	#DIV/0!	#DIV/0!	#DIV/0!	#DIV/0!	#DIV/0!	#DIV/0!	#DIV/0!	#DIV/0!	#DIV/0!	#DIV/0!	#DIV/0!	#DIV/0!
103.33	77.5908	66.8668	72.3679	72.6428	72.6596	76.8012	81.589	82.737	80.812	81.3633	77.5033	94.1552	74.8995	83.3606	96.895	71.9983	91.7165	78.8487	74.1737	87.6488	83.3102	86.298	84.5794	76.7566	81.0219	81.7239	88.7975	77.7326	82.8247	68.1985	#DIV/0!	#DIV/0!	#DIV/0!	#DIV/0!	#DIV/0!	#DIV/0!	#DIV/0!	#DIV/0!	#DIV/0!	#DIV/0!	#DIV/0!	#DIV/0!	#DIV/0!	#DIV/0!	#DIV/0!	#DIV/0!	#DIV/0!	#DIV/0!	#DIV/0!
105.91	75.1334	70.501	67.9472	72.3958	70.0131	75.8804	83.6173	84.9409	81.8347	81.7249	73.5836	93.1619	77.8808	83.2533	96.7922	76.6733	89.7471	78.8781	77.5197	86.9798	88.0292	83.3341	81.9273	79.6616	74.9165	78.7983	86.5922	76.7776	81.3249	68.1478	#DIV/0!	#DIV/0!	#DIV/0!	#DIV/0!	#DIV/0!	#DIV/0!	#DIV/0!	#DIV/0!	#DIV/0!	#DIV/0!	#DIV/0!	#DIV/0!	#DIV/0!	#DIV/0!	#DIV/0!	#DIV/0!	#DIV/0!	#DIV/0!	#DIV/0!
108.49	75.8459	67.2036	66.2052	70.2011	73.1602	74.9207	85.4052	82.4441	74.3489	80.4519	75.2613	93.0481	75.5471	77.991	95.4502	75.632	86.1177	76.9145	75.3043	89.2211	86.8178	85.6796	89.8435	82.2227	77.3562	78.8333	88.3445	74.9817	80.7493	70.7493	#DIV/0!	#DIV/0!	#DIV/0!	#DIV/0!	#DIV/0!	#DIV/0!	#DIV/0!	#DIV/0!	#DIV/0!	#DIV/0!	#DIV/0!	#DIV/0!	#DIV/0!	#DIV/0!	#DIV/0!	#DIV/0!	#DIV/0!	#DIV/0!	#DIV/0!
111.075	72.9322	67.0685	68.6414	69.8136	67.6926	74.1718	82.6388	82.3414	78.1721	80.8913	71.7816	92.2914	74.4014	79.2273	92.9458	72.8058	87.6456	74.9685	70.678	84.5383	85.1782	91.3739	86.7317	84.0961	69.5805	80.7565	95.1352	77.8704	79.5181	69.1292	#DIV/0!	#DIV/0!	#DIV/0!	#DIV/0!	#DIV/0!	#DIV/0!	#DIV/0!	#DIV/0!	#DIV/0!	#DIV/0!	#DIV/0!	#DIV/0!	#DIV/0!	#DIV/0!	#DIV/0!	#DIV/0!	#DIV/0!	#DIV/0!	#DIV/0!
113.66	74.7502	65.2493	67.1291	73.4761	70.7719	77.7055	80.55	85.5985	78.9883	81.2173	75.3225	93.5954	75.9381	82.6095	95.7482	77.5835	84.5067	79.6159	71.0147	82.7487	84.6643	87.4296	91.1762	76.8811	78.6573	83.3848	90.255	79.2244	79.0472	69.4563	#DIV/0!	#DIV/0!	#DIV/0!	#DIV/0!	#DIV/0!	#DIV/0!	#DIV/0!	#DIV/0!	#DIV/0!	#DIV/0!	#DIV/0!	#DIV/0!	#DIV/0!	#DIV/0!	#DIV/0!	#DIV/0!	#DIV/0!	#DIV/0!	#DIV/0!
116.24	74.555	61.8895	67.0827	67.5027	67.4527	75.2979	83.1692	82.868	76.5205	78.4685	74.1403	91.4154	73.4275	82.4315	95.133	73.3476	84.0766	76.0003	73.6998	86.0596	90.5253	90.6867	82.3738	78.1676	71.5823	76.438	85.4895	79.8468	76.3266	63.8134	#DIV/0!	#DIV/0!	#DIV/0!	#DIV/0!	#DIV/0!	#DIV/0!	#DIV/0!	#DIV/0!	#DIV/0!	#DIV/0!	#DIV/0!	#DIV/0!	#DIV/0!	#DIV/0!	#DIV/0!	#DIV/0!	#DIV/0!	#DIV/0!	#DIV/0!
VH10 GFP-DDB2 405 RO
time	CELL 1	CELL 2	CELL 3	CELL 4	CELL 5	CELL 6	CELL 7	CELL 8	CELL 9	CELL 10	CELL 11	CELL 12	CELL 13	CELL 14	CELL 15	CELL 16	CELL 17	CELL 18	CELL 19	CELL 20	CELL 21	CELL 22	CELL 23	CELL 24	CELL 25	CELL 26	CELL 27	CELL 28	CELL 29	CELL 30	CELL 31	CELL 32	CELL 33	CELL 34	CELL 35	CELL 36	CELL 37	CELL 38	CELL 39	CELL 40	CELL 41	CELL 42	CELL 43	CELL 44	CELL 45	CELL 46	CELL 47	CELL 48	CELL 49
0	103.247	102.446	99.1242	100.925	101.678	97.5588	104.19	96.5129	98.7313	100.385	101.646	107.579	107.156	99.8005	99.8895	107.224	101.108	100.214	100.739	99.3935	103.696	95.613	97.7299	103.396	96.9011	101.751	101.408	104.797	108.254	99.7628	#DIV/0!	#DIV/0!	#DIV/0!	#DIV/0!	#DIV/0!	#DIV/0!	#DIV/0!	#DIV/0!	#DIV/0!	#DIV/0!	#DIV/0!	#DIV/0!	#DIV/0!	#DIV/0!	#DIV/0!	#DIV/0!	#DIV/0!	#DIV/0!	#DIV/0!
2.59	98.4747	101.156	101.949	97.7904	101.033	101.047	96.1603	102.76	99.6273	99.3605	92.8512	100.344	88.9094	102.711	103.41	98.3437	101.419	98.6115	98.308	99.6761	95.3124	98.5666	103.794	103.034	97.535	97.7051	101.159	94.7263	99.1526	102.34	#DIV/0!	#DIV/0!	#DIV/0!	#DIV/0!	#DIV/0!	#DIV/0!	#DIV/0!	#DIV/0!	#DIV/0!	#DIV/0!	#DIV/0!	#DIV/0!	#DIV/0!	#DIV/0!	#DIV/0!	#DIV/0!	#DIV/0!	#DIV/0!	#DIV/0!
5.17	97.9144	100.605	102.274	102.023	97.3903	98.9175	89.864	97.8124	101.118	98.1491	96.0696	99.4241	105.308	97.0894	97.0606	99.8356	92.8348	100.578	102.252	102.086	98.8729	100.997	99.9887	95.1408	104.127	99.3943	97.9941	98.3291	99.048	105.45	#DIV/0!	#DIV/0!	#DIV/0!	#DIV/0!	#DIV/0!	#DIV/0!	#DIV/0!	#DIV/0!	#DIV/0!	#DIV/0!	#DIV/0!	#DIV/0!	#DIV/0!	#DIV/0!	#DIV/0!	#DIV/0!	#DIV/0!	#DIV/0!	#DIV/0!
7.75	99.983	97.7588	97.5646	99.9214	99.1341	103.089	102.657	105.635	100.615	94.123	99.487	100.328	103.426	104.711	100.721	96.1658	104.1	100.607	103.056	97.6905	97.7807	105.749	93.0944	101.146	99.6653	99.7116	98.3396	100.557	98.525	92.292	#DIV/0!	#DIV/0!	#DIV/0!	#DIV/0!	#DIV/0!	#DIV/0!	#DIV/0!	#DIV/0!	#DIV/0!	#DIV/0!	#DIV/0!	#DIV/0!	#DIV/0!	#DIV/0!	#DIV/0!	#DIV/0!	#DIV/0!	#DIV/0!	#DIV/0!
10.345	100.381	98.034	99.0884	99.3403	100.764	99.3875	107.129	97.2801	99.9088	107.983	109.946	92.3247	95.2003	95.6884	98.9186	98.4308	100.538	99.9901	95.6451	101.154	104.338	99.0737	105.393	97.2828	101.772	101.438	101.1	101.591	95.0205	100.155	#DIV/0!	#DIV/0!	#DIV/0!	#DIV/0!	#DIV/0!	#DIV/0!	#DIV/0!	#DIV/0!	#DIV/0!	#DIV/0!	#DIV/0!	#DIV/0!	#DIV/0!	#DIV/0!	#DIV/0!	#DIV/0!	#DIV/0!	#DIV/0!	#DIV/0!
12.945	0	0	0	0	0	0	0	0	0	0	0	0	0	0	0	0	0	0	0	0	0	0	0	0	0	0	0	0	0	0	#DIV/0!	#DIV/0!	#DIV/0!	#DIV/0!	#DIV/0!	#DIV/0!	#DIV/0!	#DIV/0!	#DIV/0!	#DIV/0!	#DIV/0!	#DIV/0!	#DIV/0!	#DIV/0!	#DIV/0!	#DIV/0!	#DIV/0!	#DIV/0!	#DIV/0!
15.545	90.4959	102.75	95.0545	90.0307	93.8907	103.831	102.406	95.2187	92.9268	86.2312	89.6555	92.5547	100.485	98.2455	105.681	96.5306	90.761	81.6968	92.7436	97.5818	92.3853	102.022	93.6885	99.8895	89.9547	97.3837	96.7163	96.4793	87.9788	92.2173	#DIV/0!	#DIV/0!	#DIV/0!	#DIV/0!	#DIV/0!	#DIV/0!	#DIV/0!	#DIV/0!	#DIV/0!	#DIV/0!	#DIV/0!	#DIV/0!	#DIV/0!	#DIV/0!	#DIV/0!	#DIV/0!	#DIV/0!	#DIV/0!	#DIV/0!
18.125	100.386	97.6191	99.8527	94.4307	93.7892	91.074	94.0336	91.7483	93.4502	83.9064	99.0235	94.1491	89.3859	101.863	100.754	96.5578	98.849	79.6683	90.8029	92.1361	99.6418	90.5997	97.8989	90.3333	85.7454	96.7574	97.8604	95.5566	95.0139	88.2111	#DIV/0!	#DIV/0!	#DIV/0!	#DIV/0!	#DIV/0!	#DIV/0!	#DIV/0!	#DIV/0!	#DIV/0!	#DIV/0!	#DIV/0!	#DIV/0!	#DIV/0!	#DIV/0!	#DIV/0!	#DIV/0!	#DIV/0!	#DIV/0!	#DIV/0!
20.705	98.8005	91.4984	95.7311	92.2387	85.2672	97.6029	94.1508	87.323	93.355	81.6974	104.111	82.5123	94.6901	101.582	92.3233	92.1258	104.974	80.2065	87.3612	94.8644	94.6833	90.6311	94.211	94.6224	88.121	91.4507	94.9705	88.7753	89.6264	93.0951	#DIV/0!	#DIV/0!	#DIV/0!	#DIV/0!	#DIV/0!	#DIV/0!	#DIV/0!	#DIV/0!	#DIV/0!	#DIV/0!	#DIV/0!	#DIV/0!	#DIV/0!	#DIV/0!	#DIV/0!	#DIV/0!	#DIV/0!	#DIV/0!	#DIV/0!
23.285	95.2445	95.0886	94.2729	93.884	89.364	96.7143	92.4512	89.3269	90.7739	76.6202	103.164	92.3326	99.2674	100.512	94.0307	92.2074	105.789	87.807	88.7241	96.9441	96.8851	90.6363	90.9021	97.004	86.2805	92.0605	95.5611	95.1461	86.8346	92.5722	#DIV/0!	#DIV/0!	#DIV/0!	#DIV/0!	#DIV/0!	#DIV/0!	#DIV/0!	#DIV/0!	#DIV/0!	#DIV/0!	#DIV/0!	#DIV/0!	#DIV/0!	#DIV/0!	#DIV/0!	#DIV/0!	#DIV/0!	#DIV/0!	#DIV/0!
25.865	96.3061	96.0745	99.3976	92.1776	91.7766	92.7338	91.4046	88.6485	89.4735	79.4438	103.858	86.8434	94.2521	99.9456	100.581	89.0658	99.3304	87.9518	90.7087	95.5166	96.2385	98.3104	96.6133	94.9207	89.5048	88.8509	96.5863	93.1393	86.73	94.9161	#DIV/0!	#DIV/0!	#DIV/0!	#DIV/0!	#DIV/0!	#DIV/0!	#DIV/0!	#DIV/0!	#DIV/0!	#DIV/0!	#DIV/0!	#DIV/0!	#DIV/0!	#DIV/0!	#DIV/0!	#DIV/0!	#DIV/0!	#DIV/0!	#DIV/0!
28.445	95.6181	92.3076	94.7673	90.9038	88.9639	93.101	99.4675	85.9766	93.0418	84.3161	105.025	88.0967	90.4063	95.8562	97.5906	95.0442	99.5823	86.7596	92.5803	93.6433	92.0315	96.7369	91.1685	94.8816	84.2047	92.662	97.3255	86.9116	85.2785	89.2664	#DIV/0!	#DIV/0!	#DIV/0!	#DIV/0!	#DIV/0!	#DIV/0!	#DIV/0!	#DIV/0!	#DIV/0!	#DIV/0!	#DIV/0!	#DIV/0!	#DIV/0!	#DIV/0!	#DIV/0!	#DIV/0!	#DIV/0!	#DIV/0!	#DIV/0!
31.025	93.0568	91.9667	94.2097	87.5387	90.1523	88.555	91.7228	86.8168	90.1078	83.0335	99.9213	86.074	92.2931	97.1936	103.572	89.8879	98.0787	83.1788	99.4448	96.6108	95.426	99.1416	88.9301	95.7032	81.2974	89.7244	99.3277	85.3939	89.2995	96.3449	#DIV/0!	#DIV/0!	#DIV/0!	#DIV/0!	#DIV/0!	#DIV/0!	#DIV/0!	#DIV/0!	#DIV/0!	#DIV/0!	#DIV/0!	#DIV/0!	#DIV/0!	#DIV/0!	#DIV/0!	#DIV/0!	#DIV/0!	#DIV/0!	#DIV/0!
33.605	97.1651	90.5371	98.3065	90.6968	83.0218	91.5954	84.8907	81.7286	89.2911	81.9913	113.81	91.4997	90.6999	100.295	95.4034	89.1039	96.2271	86.8465	94.4518	93.9368	91.8392	89.9829	88.2898	94.4121	84.5592	91.0552	97.4407	90.7497	88.0899	99.8095	#DIV/0!	#DIV/0!	#DIV/0!	#DIV/0!	#DIV/0!	#DIV/0!	#DIV/0!	#DIV/0!	#DIV/0!	#DIV/0!	#DIV/0!	#DIV/0!	#DIV/0!	#DIV/0!	#DIV/0!	#DIV/0!	#DIV/0!	#DIV/0!	#DIV/0!
36.185	97.7753	89.3089	95.7736	90.8852	83.8519	85.4852	95.3816	81.6608	88.2682	83.7995	105.331	89.5563	94.7623	101.972	92.5967	86.6265	103.908	82.9511	93.3967	91.0455	89.4277	97.014	89.6011	95.9428	87.0746	89.0693	98.3359	88.5077	89.8749	88.3512	#DIV/0!	#DIV/0!	#DIV/0!	#DIV/0!	#DIV/0!	#DIV/0!	#DIV/0!	#DIV/0!	#DIV/0!	#DIV/0!	#DIV/0!	#DIV/0!	#DIV/0!	#DIV/0!	#DIV/0!	#DIV/0!	#DIV/0!	#DIV/0!	#DIV/0!
38.765	98.2241	89.1898	100.581	87.6422	80.5852	83.9576	95.5826	81.5407	93.7356	81.8844	101.595	93.102	101.968	94.2286	101.385	85.6791	99.249	88.4941	95.0799	93.4948	91.066	99.9624	93.1456	93.8741	85.2682	90.0952	97.3924	92.0137	83.5328	94.085	#DIV/0!	#DIV/0!	#DIV/0!	#DIV/0!	#DIV/0!	#DIV/0!	#DIV/0!	#DIV/0!	#DIV/0!	#DIV/0!	#DIV/0!	#DIV/0!	#DIV/0!	#DIV/0!	#DIV/0!	#DIV/0!	#DIV/0!	#DIV/0!	#DIV/0!
41.345	104.5	93.9015	92.3436	91.0073	78.4115	84.9858	89.144	87.6361	93.8229	89.0369	103.899	88.1919	88.7458	91.7532	105.726	92.496	105.611	84.4579	92.6933	88.6903	89.9738	91.7341	92.3465	95.131	88.6698	89.2959	95.4979	90.6621	86.658	88.3979	#DIV/0!	#DIV/0!	#DIV/0!	#DIV/0!	#DIV/0!	#DIV/0!	#DIV/0!	#DIV/0!	#DIV/0!	#DIV/0!	#DIV/0!	#DIV/0!	#DIV/0!	#DIV/0!	#DIV/0!	#DIV/0!	#DIV/0!	#DIV/0!	#DIV/0!
43.925	95.8853	92.0817	95.3154	87.5175	83.5234	83.1718	98.3372	81.9321	90.7303	81.6796	107.915	95.6642	96.8608	95.7383	91.3524	88.2926	106.182	90.4274	90.4198	93.8317	91.7431	99.2671	90.0365	94.8962	84.0786	85.8143	97.0358	86.5887	89.7572	95.0562	#DIV/0!	#DIV/0!	#DIV/0!	#DIV/0!	#DIV/0!	#DIV/0!	#DIV/0!	#DIV/0!	#DIV/0!	#DIV/0!	#DIV/0!	#DIV/0!	#DIV/0!	#DIV/0!	#DIV/0!	#DIV/0!	#DIV/0!	#DIV/0!	#DIV/0!
46.505	98.1366	89.7525	97.3122	85.0866	78.2084	85.4044	97.7009	85.2616	91.3052	86.9616	105.696	95.9021	94.2136	99.4605	94.1758	92.8826	109.759	84.3172	98.2955	87.4367	90.6509	97.0035	84.9297	96.9551	81.9484	86.0574	99.6657	89.7717	87.1876	98.2406	#DIV/0!	#DIV/0!	#DIV/0!	#DIV/0!	#DIV/0!	#DIV/0!	#DIV/0!	#DIV/0!	#DIV/0!	#DIV/0!	#DIV/0!	#DIV/0!	#DIV/0!	#DIV/0!	#DIV/0!	#DIV/0!	#DIV/0!	#DIV/0!	#DIV/0!
49.085	104.289	89.9456	94.9093	88.0669	83.0636	81.042	96.9892	81.88	83.5818	85.2692	100.933	99.1147	97.6839	97.7785	99.1418	91.5813	109.952	88.7011	93.9368	91.1469	87.8419	96.6637	88.8686	93.2677	82.9845	85.5095	94.2016	87.5482	88.881	88.6687	#DIV/0!	#DIV/0!	#DIV/0!	#DIV/0!	#DIV/0!	#DIV/0!	#DIV/0!	#DIV/0!	#DIV/0!	#DIV/0!	#DIV/0!	#DIV/0!	#DIV/0!	#DIV/0!	#DIV/0!	#DIV/0!	#DIV/0!	#DIV/0!	#DIV/0!
51.665	100.177	87.9451	91.9068	87.5069	81.1347	81.7764	98.0525	86.6393	90.31	91.4597	102.74	91.1665	101.809	97.6153	100.66	91.7882	100.308	84.0481	94.6968	88.6903	96.706	96.7108	88.6381	96.3487	84.9989	86.5848	95.2825	91.8661	89.6591	96.8212	#DIV/0!	#DIV/0!	#DIV/0!	#DIV/0!	#DIV/0!	#DIV/0!	#DIV/0!	#DIV/0!	#DIV/0!	#DIV/0!	#DIV/0!	#DIV/0!	#DIV/0!	#DIV/0!	#DIV/0!	#DIV/0!	#DIV/0!	#DIV/0!	#DIV/0!
54.245	97.7265	87.0373	96.5232	89.2637	76.172	81.3211	90.4752	85.3347	89.0017	75.587	105.241	103.184	95.7875	97.9553	96.2515	89.191	103.893	85.7868	93.2962	93.9404	87.9773	97.8609	83.8951	90.2795	81.0315	87.1616	91.5122	89.8778	84.167	87.2306	#DIV/0!	#DIV/0!	#DIV/0!	#DIV/0!	#DIV/0!	#DIV/0!	#DIV/0!	#DIV/0!	#DIV/0!	#DIV/0!	#DIV/0!	#DIV/0!	#DIV/0!	#DIV/0!	#DIV/0!	#DIV/0!	#DIV/0!	#DIV/0!	#DIV/0!
56.83	107.583	86.9304	97.7822	88.8497	78.4712	87.189	100.087	83.7012	87.0272	87.211	103.158	93.1417	96.0281	96.908	100.297	81.6718	102.589	84.7229	93.3904	95.2158	86.9288	99.2723	81.3955	90.2453	84.4331	81.2987	96.2149	88.2494	88.5345	89.0983	#DIV/0!	#DIV/0!	#DIV/0!	#DIV/0!	#DIV/0!	#DIV/0!	#DIV/0!	#DIV/0!	#DIV/0!	#DIV/0!	#DIV/0!	#DIV/0!	#DIV/0!	#DIV/0!	#DIV/0!	#DIV/0!	#DIV/0!	#DIV/0!	#DIV/0!
59.41	99.069	91.2478	97.206	90.5959	80.4121	78.31	90.5506	82.955	89.5409	91.0589	99.0247	88.7868	103.749	98.1185	98.3718	95.6213	97.6121	90.1252	91.902	90.0491	89.8384	98.713	83.6543	89.9128	79.3784	86.8361	94.1421	90.0439	85.4942	91.6944	#DIV/0!	#DIV/0!	#DIV/0!	#DIV/0!	#DIV/0!	#DIV/0!	#DIV/0!	#DIV/0!	#DIV/0!	#DIV/0!	#DIV/0!	#DIV/0!	#DIV/0!	#DIV/0!	#DIV/0!	#DIV/0!	#DIV/0!	#DIV/0!	#DIV/0!
61.995	106.62	88.4668	95.6601	89.5875	76.7393	82.0261	89.3282	85.773	90.9682	85.3939	100.076	96.9651	103.484	91.5401	101.173	87.22	108.67	84.4414	87.2796	92.3317	88.6981	96.7422	75.3667	97.943	82.5721	87.5778	93.3843	87.1238	88.0638	91.4702	#DIV/0!	#DIV/0!	#DIV/0!	#DIV/0!	#DIV/0!	#DIV/0!	#DIV/0!	#DIV/0!	#DIV/0!	#DIV/0!	#DIV/0!	#DIV/0!	#DIV/0!	#DIV/0!	#DIV/0!	#DIV/0!	#DIV/0!	#DIV/0!	#DIV/0!
64.58	100.95	92.5253	95.3	84.118	73.4548	79.9036	91.5386	81.4625	86.7655	74.3489	96.9284	96.7033	99.5995	87.0699	97.4009	85.7935	98.1232	87.3557	87.6061	95.4985	85.7973	101.761	81.2213	97.3757	86.3282	84.6813	96.5046	91.5709	88.3972	93.3473	#DIV/0!	#DIV/0!	#DIV/0!	#DIV/0!	#DIV/0!	#DIV/0!	#DIV/0!	#DIV/0!	#DIV/0!	#DIV/0!	#DIV/0!	#DIV/0!	#DIV/0!	#DIV/0!	#DIV/0!	#DIV/0!	#DIV/0!	#DIV/0!	#DIV/0!
67.16	105.861	91.6422	92.8167	86.034	66.6408	87.9307	94.8458	83.0072	87.9431	90.9075	110.839	95.7197	102.247	87.2829	103.952	85.8697	95.4123	88.4859	89.4777	92.3208	84.5085	98.1432	82.0152	89.6242	83.1413	84.3393	91.5791	89.149	84.6639	89.2197	#DIV/0!	#DIV/0!	#DIV/0!	#DIV/0!	#DIV/0!	#DIV/0!	#DIV/0!	#DIV/0!	#DIV/0!	#DIV/0!	#DIV/0!	#DIV/0!	#DIV/0!	#DIV/0!	#DIV/0!	#DIV/0!	#DIV/0!	#DIV/0!	#DIV/0!
69.755	101.118	88.4832	94.0426	84.0012	73.4727	88.6211	96.6292	83.5447	87.1858	83.0067	110.542	96.9334	102.718	95.1081	102.166	87.269	98.5898	82.5703	95.8901	94.1615	88.0166	96.8415	78.7781	97.0187	80.3396	82.8108	95.5425	91.4509	81.179	90.7325	#DIV/0!	#DIV/0!	#DIV/0!	#DIV/0!	#DIV/0!	#DIV/0!	#DIV/0!	#DIV/0!	#DIV/0!	#DIV/0!	#DIV/0!	#DIV/0!	#DIV/0!	#DIV/0!	#DIV/0!	#DIV/0!	#DIV/0!	#DIV/0!	#DIV/0!
72.335	104.955	85.7022	91.3161	86.3047	72.6904	89.5758	99.8526	84.3118	92.8713	91.2459	105.549	95.0058	100.009	91.6444	101.697	90.9551	96.9899	81.5436	94.3388	93.81	86.8851	101.353	84.3817	101.464	78.7411	84.8585	88.4848	93.4669	89.9206	92.2267	#DIV/0!	#DIV/0!	#DIV/0!	#DIV/0!	#DIV/0!	#DIV/0!	#DIV/0!	#DIV/0!	#DIV/0!	#DIV/0!	#DIV/0!	#DIV/0!	#DIV/0!	#DIV/0!	#DIV/0!	#DIV/0!	#DIV/0!	#DIV/0!	#DIV/0!
74.915	104.769	85.3161	96.9513	84.7124	66.4676	81.8865	106.635	83.4925	89.9532	82.499	100.034	105.239	106.309	90.792	99.0749	91.7991	113.277	89.8768	87.5936	94.9187	88.7768	102.44	75.1362	96.6862	81.9859	84.8544	92.4408	91.6216	87.9657	93.9263	#DIV/0!	#DIV/0!	#DIV/0!	#DIV/0!	#DIV/0!	#DIV/0!	#DIV/0!	#DIV/0!	#DIV/0!	#DIV/0!	#DIV/0!	#DIV/0!	#DIV/0!	#DIV/0!	#DIV/0!	#DIV/0!	#DIV/0!	#DIV/0!	#DIV/0!
77.495	103.963	84.2891	93.7275	84.1153	71.0122	91.9626	90.3664	83.863	86.0558	87.4782	106.693	97.0761	100.057	91.2137	98.0035	86.5993	99.8933	88.1464	92.4861	91.1795	93.46	96.2089	79.3517	89.4922	78.3866	85.1881	92.9015	85.4169	87.4426	89.9948	#DIV/0!	#DIV/0!	#DIV/0!	#DIV/0!	#DIV/0!	#DIV/0!	#DIV/0!	#DIV/0!	#DIV/0!	#DIV/0!	#DIV/0!	#DIV/0!	#DIV/0!	#DIV/0!	#DIV/0!	#DIV/0!	#DIV/0!	#DIV/0!	#DIV/0!
80.075	110.262	84.322	91.7317	80.8326	63.4159	81.4753	95.524	78.4305	90.7264	80.2722	99.53	96.4891	101.968	93.4669	99.9342	92.3054	105.137	90.535	87.7255	92.223	88.685	100.213	71.5456	93.5269	78.8774	81.55	96.1554	92.4105	85.2785	91.3769	#DIV/0!	#DIV/0!	#DIV/0!	#DIV/0!	#DIV/0!	#DIV/0!	#DIV/0!	#DIV/0!	#DIV/0!	#DIV/0!	#DIV/0!	#DIV/0!	#DIV/0!	#DIV/0!	#DIV/0!	#DIV/0!	#DIV/0!	#DIV/0!	#DIV/0!
82.675	105.125	87.5302	86.9469	86.3631	70.4449	88.129	100.338	85.9713	85.5206	83.5144	101.792	93.459	105.005	98.9436	102.607	85.6737	103.989	85.9358	92.3165	89.2664	86.5487	88.5819	72.1705	94.9989	80.6361	82.6501	95.1711	91.6585	85.0627	87.8096	#DIV/0!	#DIV/0!	#DIV/0!	#DIV/0!	#DIV/0!	#DIV/0!	#DIV/0!	#DIV/0!	#DIV/0!	#DIV/0!	#DIV/0!	#DIV/0!	#DIV/0!	#DIV/0!	#DIV/0!	#DIV/0!	#DIV/0!	#DIV/0!	#DIV/0!
85.255	98.1529	85.6981	88.6542	81.5385	66.4676	82.195	98.153	90.4019	90.4171	78.7491	103.359	91.5473	101.9	91.1683	99.0916	96.8083	102.026	86.1304	87.6752	87.4802	84.0979	93.8565	77.3388	94.148	81.6996	84.158	90.7136	91.0265	90.2998	91.9558	#DIV/0!	#DIV/0!	#DIV/0!	#DIV/0!	#DIV/0!	#DIV/0!	#DIV/0!	#DIV/0!	#DIV/0!	#DIV/0!	#DIV/0!	#DIV/0!	#DIV/0!	#DIV/0!	#DIV/0!	#DIV/0!	#DIV/0!	#DIV/0!	#DIV/0!
87.835	101.247	81.8121	89.6117	85.0176	72.6605	74.5425	99.4926	85.0163	89.6717	73.5027	103.31	93.8159	103.864	88.1398	102.557	90.5304	97.7676	81.022	86.0863	96.1434	86.8895	94.4629	72.862	95.1994	83.1175	84.7761	92.2143	88.886	84.4546	87.5574	#DIV/0!	#DIV/0!	#DIV/0!	#DIV/0!	#DIV/0!	#DIV/0!	#DIV/0!	#DIV/0!	#DIV/0!	#DIV/0!	#DIV/0!	#DIV/0!	#DIV/0!	#DIV/0!	#DIV/0!	#DIV/0!	#DIV/0!	#DIV/0!	#DIV/0!
90.415	105.95	84.5109	93.3237	84.1711	70.4569	78.5964	103.135	89.1599	89.9294	79.5596	99.4511	88.7551	101.9	91.9073	98.8628	90.5468	107.056	82.0404	82.3745	92.5201	86.1948	100.297	72.5649	96.0797	80.2067	83.573	90.9699	94.2373	86.1677	94.6173	#DIV/0!	#DIV/0!	#DIV/0!	#DIV/0!	#DIV/0!	#DIV/0!	#DIV/0!	#DIV/0!	#DIV/0!	#DIV/0!	#DIV/0!	#DIV/0!	#DIV/0!	#DIV/0!	#DIV/0!	#DIV/0!	#DIV/0!	#DIV/0!	#DIV/0!
92.995	108.21	84.6013	93.0245	84.4709	64.9567	84.5304	97.0059	84.3379	85.9607	83.2294	91.006	90.992	104.172	88.1172	107.154	89.1311	102.567	88.5148	85.9983	94.8861	86.422	89.9253	73.3845	92.8471	81.0758	82.7737	97.8344	94.5925	85.6511	88.7154	#DIV/0!	#DIV/0!	#DIV/0!	#DIV/0!	#DIV/0!	#DIV/0!	#DIV/0!	#DIV/0!	#DIV/0!	#DIV/0!	#DIV/0!	#DIV/0!	#DIV/0!	#DIV/0!	#DIV/0!	#DIV/0!	#DIV/0!	#DIV/0!	#DIV/0!
95.575	105.185	80.5427	88.3107	84.5665	66.9155	76.5915	96.0347	81.4051	86.3016	81.4569	101.224	100.9	102.194	92.3426	101.084	85.6138	107.441	84.4538	87.5119	90.607	82.8877	96.3867	73.7686	94.6713	78.0321	86.523	95.9808	91.211	88.443	87.7535	#DIV/0!	#DIV/0!	#DIV/0!	#DIV/0!	#DIV/0!	#DIV/0!	#DIV/0!	#DIV/0!	#DIV/0!	#DIV/0!	#DIV/0!	#DIV/0!	#DIV/0!	#DIV/0!	#DIV/0!	#DIV/0!	#DIV/0!	#DIV/0!	#DIV/0!
98.16	100.744	83.0157	94.4606	81.8198	65.9003	82.1583	105.981	76.0925	86.5276	75.1951	109.07	92.7451	103.633	91.7033	101.519	88.9732	99.4786	85.29	89.5405	94.8173	77.6278	91.3839	68.8719	95.1505	83.1004	80.7795	91.1073	96.1333	82.1728	89.257	#DIV/0!	#DIV/0!	#DIV/0!	#DIV/0!	#DIV/0!	#DIV/0!	#DIV/0!	#DIV/0!	#DIV/0!	#DIV/0!	#DIV/0!	#DIV/0!	#DIV/0!	#DIV/0!	#DIV/0!	#DIV/0!	#DIV/0!	#DIV/0!	#DIV/0!
100.74	107.379	78.5299	92.3201	85.4767	64.1027	77.5389	99.0489	84.5206	84.7673	76.1125	107.363	87.6604	105.154	89.3503	108.187	88.7718	110.448	84.7477	83.3354	91.1868	88.4273	95.3202	74.4909	95.5222	83.8775	87.4171	91.9542	93.7806	82.5586	89.9014	#DIV/0!	#DIV/0!	#DIV/0!	#DIV/0!	#DIV/0!	#DIV/0!	#DIV/0!	#DIV/0!	#DIV/0!	#DIV/0!	#DIV/0!	#DIV/0!	#DIV/0!	#DIV/0!	#DIV/0!	#DIV/0!	#DIV/0!	#DIV/0!	#DIV/0!
103.33	103.768	80.1114	93.1493	80.2461	59.361	78.097	109.121	87.1247	87.7488	78.562	103.878	84.4637	103.542	91.5764	97.9254	89.8444	99.8119	85.94	87.1916	98.5963	86.256	98.8855	75.7099	97.5176	83.8605	86.3994	93.8524	88.3094	87.1549	90.9753	#DIV/0!	#DIV/0!	#DIV/0!	#DIV/0!	#DIV/0!	#DIV/0!	#DIV/0!	#DIV/0!	#DIV/0!	#DIV/0!	#DIV/0!	#DIV/0!	#DIV/0!	#DIV/0!	#DIV/0!	#DIV/0!	#DIV/0!	#DIV/0!	#DIV/0!
105.91	102.377	80.1032	89.2753	81.7534	60.7286	81.7397	107.355	80.784	84.0972	73.3602	102.376	92.8879	110.776	84.7486	102.406	88.6139	100.338	84.2717	84.9997	92.2158	87.0817	94.0238	69.4917	96.7351	75.7178	82.9302	91.9728	90.9942	82.1793	90.471	#DIV/0!	#DIV/0!	#DIV/0!	#DIV/0!	#DIV/0!	#DIV/0!	#DIV/0!	#DIV/0!	#DIV/0!	#DIV/0!	#DIV/0!	#DIV/0!	#DIV/0!	#DIV/0!	#DIV/0!	#DIV/0!	#DIV/0!	#DIV/0!	#DIV/0!
108.49	100.979	80.3086	90.0309	80.1664	55.4852	80.1901	101.251	80.2674	85.8814	74.7497	101.985	85.0507	100.63	86.7298	98.7512	88.5431	107.093	83.4893	89.8734	93.6977	87.3482	90.9761	74.3679	96.9454	79.3137	82.9426	93.7892	87.4006	81.8786	84.3543	#DIV/0!	#DIV/0!	#DIV/0!	#DIV/0!	#DIV/0!	#DIV/0!	#DIV/0!	#DIV/0!	#DIV/0!	#DIV/0!	#DIV/0!	#DIV/0!	#DIV/0!	#DIV/0!	#DIV/0!	#DIV/0!	#DIV/0!	#DIV/0!	#DIV/0!
111.085	104.99	81.8285	88.8837	81.2041	65.4763	77.8253	103.838	83.7847	82.9514	79.3102	94.4177	86.4864	108.374	94.1651	106.803	87.5794	108.574	81.2869	85.3766	90.2918	85.5963	84.337	69.2458	97.1605	77.8822	78.909	89.458	91.4555	80.1263	84.4477	#DIV/0!	#DIV/0!	#DIV/0!	#DIV/0!	#DIV/0!	#DIV/0!	#DIV/0!	#DIV/0!	#DIV/0!	#DIV/0!	#DIV/0!	#DIV/0!	#DIV/0!	#DIV/0!	#DIV/0!	#DIV/0!	#DIV/0!	#DIV/0!	#DIV/0!
113.665	102.505	80.5263	92.1271	80.2009	62.0125	70.8851	105.563	84.6771	84.4897	72.7189	99.4908	88.2236	106.429	92.134	101.82	90.5141	106.367	84.5283	82.8204	91.0418	88.8903	90.6258	71.9605	97.0627	81.4814	82.7284	90.721	93.3931	82.6043	87.6788	#DIV/0!	#DIV/0!	#DIV/0!	#DIV/0!	#DIV/0!	#DIV/0!	#DIV/0!	#DIV/0!	#DIV/0!	#DIV/0!	#DIV/0!	#DIV/0!	#DIV/0!	#DIV/0!	#DIV/0!	#DIV/0!	#DIV/0!	#DIV/0!	#DIV/0!
116.245	99.6868	79.7869	87.4064	80.8936	64.9806	71.0246	97.9186	78.6757	85.5087	69.0045	91.5315	95.1803	104.904	89.1146	102.914	91.3526	99.8637	79.8091	85.565	91.6904	88.2744	85.874	72.9133	93.7861	77.3743	84.6483	90.4201	92.7703	86.1154	88.4072	#DIV/0!	#DIV/0!	#DIV/0!	#DIV/0!	#DIV/0!	#DIV/0!	#DIV/0!	#DIV/0!	#DIV/0!	#DIV/0!	#DIV/0!	#DIV/0!	#DIV/0!	#DIV/0!	#DIV/0!	#DIV/0!	#DIV/0!	#DIV/0!	#DIV/0!
[truncated: 336 more rows]
[truncated: 41 more columns]

## Sheet: Mean
	OGG1-GFP 405 RO			VH10 GFP-DDB2 405 RO			XPC-GFP 405 RO
[truncated: 48 more rows]
