# Supplementary material for: Global and transcription-coupled repair of 8-oxoG is initiated by nucleotide excision repair proteins
Source: Nat Commun. 2022 Feb 21;13:974. doi: 10.1038/s41467-022-28642-9 (PMC8861037; doi:10.1038/s41467-022-28642-9)
Supplement: Supplementary file 8 — Source Data [file 41467_2022_28642_MOESM8_ESM.zip › Source data file__NCOMMS-21-19678A/Source data_all other fig..xlsx]

## Sheet: Fig1a,b
siControl (n=151)	siDDB2 (n=145)	siOGG1 (n=143)
197.96	439.86	432.91
208.94	332.81	510.96
200.8	319.05	679.16
239.62	340.39	552.91		Sidak's multiple comparisons test	Mean Diff.	95.00% CI of diff.	Significant?	Summary	Adjusted P Value
210.19	399.34	623.77		siControl vs. siDDB2	-69.31	-109.5 to -29.07	Yes	***	0.0001	A-B
226.71	287.34	650.88		siControl vs. siOGG1	-188.9	-229.3 to -148.5	Yes	****	<0.0001	A-C
219.75	323.56	513.54		siDDB2 vs. siOGG1	-119.6	-160.3 to -78.86	Yes	****	<0.0001	B-C
210.8	395.31	575.84
203.75	308.49	541.48
205.12	272.92	517.06
246.36	348.43	503.6
216.37	290.64	507.32
189.84	367.51	710.68
208.59	295.9	558.31
234.74	373.48	536.02
208.32	332.13	533.99
216.77	224.93	564.62
211.24	254.97	523.14
242.87	224.62	497.92
222.27	245.52	639.69
223.47	285.15	609.79
204.83	257.3	532.86
236.56	254.79	665.72
202.07	264.44	482.27
188.33	340.66	589.74
207.82	258.38	450.28
241.76	285.25	382.06
211.71	246.21	403.87
260.33	331.68	370.51
227.91	246.89	360.08
221.42	243.86	367.94
246.5	252.85	359.09
225.31	211.1	446.18
213.94	266.13	344.09
233.34	235.26	606.19
250.61	253.77	567.67
260.84	209.78	516.13
274.59	218.82	483.78
257.86	254.55	638.24
251.3	246.77	564
253.04	243.4	573.82
225.47	215.03	519.54
212.81	225.89	503.07
208.7	241.57	521.22
222.16	220.35	766.39
249.3	283.66	648.94
227.63	232.73	594.47
258.3	246.61	523.18
284.3	241.81	367.91
249.67	235.76	319.16
255.4	244.96	360.35
249.61	270.41	361.44
257.14	250.03	356.62
237.8	312.55	324.63
331.49	299.13	249.05
248.6	287.79	243.64
355.19	378.95	232.52
321.94	280.65	289.29
302.01	341.04	362.82
342.61	250.57	353.35
324.41	286.85	310.93
319.98	282.37	330.49
270.99	271.8	252.15
313.18	318.41	273.38
244.78	495.17	313.28
253.05	359.2	299.07
291.38	367.5	298.47
297.26	404.76	298.62
275.42	380.68	339.89
341.56	351.18	338.22
329.31	434.44	326.08
388.04	289.81	335.14
250.49	263.71	355.1
251.27	328.95	407.17
275.92	348.14	397.51
272.27	290.22	257.76
301.48	300.99	349.79
378.28	461.75	323.26
294.48	295.18	303.8
311.31	292.04	306.04
264.69	233.39	345.33
247.68	276.11	379.17
240.73	360.36	313.09
250.07	330.78	300.28
253.12	298.9	366.54
263.78	362.31	445.5
323.36	311.19	412.43
248.41	300.73	378.34
345.14	356.43	316.1
252.49	319.74	493.85
244.08	279.66	410.87
243.7	319.33	427.73
273.31	266.93	381.51
289.45	308.53	375.31
238.02	296.56	345.33
214.18	329.09	432.98
213.85	252.59	463.75
226.28	280.07	595.28
205.6	338.8	663.33
224.97	350.62	540.17
211.86	509.59	637.55
195.86	539.25	622.98
247.61	515.19	640.05
217.28	654.82	579.49
272.11	509.58	744.96
381.67	476.92	545.18
357.08	492.38	557.81
360.9	583.37	611.83
353.6	466.87	572.95
427.23	504.78	526.22
420.51	596.74	520.52
464.15	563.31	516.52
410.16	478.67	569.48
377.14	538.87	510.96
403.09	567.24	459.85
441.95	537.08	443.78
408.37	543.24	583.32
476.88	662.77	547.15
340.02	592.46	418.04
372.48	810.13	641.08
434.95	748.26	720.59
498.72	690.8	782.46
618.2	570.25	798.24
578.17	633.53	815.93
541.29	683.6	883.78
701.88	630.61	885.8
660.32	607.84	710.02
603.93	676.96	776.54
479.17	624.01	840.33
658.25	609.81	762.89
646.95	610.9	739.59
606.61	550.09	707.22
551.59	624.34	803.67
533.63	557.93	679.69
529.25	567.97	691.98
419.35	522.44	684.75
446.29	618.78	660.39
467.28	580.67	679.2
442.8	682.42	721.97
374.21	522.03	766.88
563.41	642.63	709.8
420.83	634.37	769.29
393.4	561.35	675.06
413.44	748.88
438.75	500.48
410.74
617.11
539.18
450.33
449.23

## Sheet: Fig 1c,d, FigS2a-d
40mM KBrO3	siCon					siDDB2
0h	1	1	1	1	1	1	1	1	1	1
2h	0.71		0.82	0.86	0.8	0.79		1.26	1.046	1.36
4h	0.44	0.54		0.55	0.67	0.72	1		0.681	1.05
	Sidak's multiple comparisons test	Predicted (LS) mean diff.	95.00% CI of diff.	Significant?	Summary	Adjusted P Value
	siCon - siDDB2
	0h	0	-0.2140 to 0.2140	No	ns	>0.9999
	2h	-0.3165	-0.5557 to -0.07727	Yes	**	0.0076
	4h	-0.3128	-0.5520 to -0.07352	Yes	**	0.0084
	Uncropped gels not included in Supplementary figure S2

## Sheet: Fig 1e
KBrO3 (mM)	U2OS WT			DDB2 KO C10
0	100	100	100	100	100	100		Sidak's multiple comparisons test	Mean Diff.	95.00% CI of diff.	Significant?	Summary	Adjusted P Value
5	87.2464	102.28	86.9707	76.1236	78.5276	68.6375
10	66.6667	75.2443	94.7883	40.7303	53.0675	47.0437		U2OS WT - DDB2 KO C10
15	35.0725	46.2541	43.9739	30.3371	34.3558	28.2776		Row 1	0	-14.88 to 14.88	No	ns	>0.9999
20	38.2609	39.7394	41.3681	15.7303	22.3926	23.1363		Row 2	17.74	2.861 to 32.61	Yes	*	0.0147
								Row 3	31.95	17.08 to 46.83	Yes	****	<0.0001
								Row 4	10.78	-4.099 to 25.65	No	ns	0.2392
								Row 5	19.37	4.494 to 34.25	Yes	**	0.0072

## Sheet: Fig 1g
Untreated (n=109)	Dye (n=106)	Light (n=104)	Dye+ Light (n=97)
0	0	21.2121	0
0	0	0	0	Sidak's multiple comparisons test	Mean Diff.	95.00% CI of diff.	Significant?	Summary	Adjusted P Value
0	0	0	0	Untreated vs. Dye+Light	-11.14	-15.83 to -6.463	Yes	****	<0.0001	A-D
0	0	0	24	Dye vs. Dye+Light	-12.24	-16.94 to -7.536	Yes	****	<0.0001	B-D
0	0	9.67742	0	Light vs. Dye+Light	-10.56	-15.28 to -5.835	Yes	****	<0.0001	C-D
0	0	0	0
0	0	0	54.1667
0	0	0	20
19.1489	0	17.6471	5
0	0	0	0
0	0	0	0
4	0	4.7619	47.8261
0	0	0	0
0	0	0	0
0	0	0	0
3.125	0	0	0
0	0	27.7778	6.25
0	22.8571	42.8571	52.6316
6.45161	21.4286	0	0
0	0	0	39.1304
69.4444	0	0	0
12.5	0	0	40
0	0	0	16.6667
0	0	10.7143	66.6667
0	0	0	0
0	0	15.3846	0
0	0	0	100
0	0	0	0
0	0	0	15.7895
0	0	0	0
0	0	0	0
0	0	0	11.7647
0	0	0	0
0	0	0	0
0	0	0	0
0	0	0	0
0	0	0	28.5714
0	0	0	0
0	33.3333	0	27.2727
0	0	3.44828	0
0	0	5.88235	100
0	0	0	13.3333
0	0	5.26316	0
0	0	0	0
0	0	3.22581	0
0	15.3846	0	0
20	0	0	75
0	0	18.1818	5.26316
0	0	0	23.0769
0	0	0	0
0	0	0	71.4286
0	0	0	0
0	0	0	0
0	0	0	0
0	0	0	0
0	0	0	7.14286
0	0	0	62.5
25	4.7619	0	5.88235
63.1579	0	0	64.2857
0	0	0	0
0	3.44828	0	0
0	0	0	31.25
0	0	0	0
9.09091	0	0	50
0	0	0	0
0	0	0	0
6.66667	0	0	0
0	0	0	63.6364
0	0	0	9.09091
0	15.7895	0	0
0	0	0	0
0	0	38.4615	0
0	0	0	45
7.14286	0	0	7.69231
0	0	0	0
0	0	0	0
0	0	0	0
0	0	0	0
0	0	5	0
0	0	0	0
0	0	10.5263	92.3077
0	0	0	10
0	0	0	0
0	0	0	0
0	0	0	0
0	0	0	0
0	0	0	0
7.40741	0	16.6667	0
0	0	0	0
0	0	4.16667	20
0	0	0	0
0	0	0	4.34783
4.54545	0	0	0
0	0	0	0
0	0	0	0
0	0	0	0
0	11.1111	52.9412	0
5	0	0
0	0	0
0	13.7931	0
0	0	0
0	0	0
0	0	0
0	0	0
0	0
0	0
0
0

## Sheet: Fig 1h
Untreated (n=96)	Dye+Light (n=102)
0	5
0	4
0	8
1	5
1	1		Column B	Dye+Light
1	12		vs.	vs.
2	3		Column A	Untreated
2	6
0	1		Unpaired t test
1	3		P value	<0.0001
0	0		P value summary	****
0	2		Significantly different (P < 0.05)?	Yes
0	3		One- or two-tailed P value?	Two-tailed
0	2		t, df	t=11.44, df=194
0	6
0	1
0	6
1	5
0	3
0	5
0	1
0	0
0	5
1	3
0	2
2	3
1	7
0	15
2	15
0	4
0	2
3	8
0	14
3	1
1	6
5	2
0	6
0	4
0	2
0	7
2	7
1	20
1	1
0	13
1	5
1	9
0	4
3	6
2	5
0	9
0	2
0	7
2	3
0	4
0	4
0	5
1	3
3	4
3	2
1	5
3	5
0	6
0	1
0	7
0	3
0	2
1	4
1	14
1	1
2	5
2	3
4	3
0	4
0	4
0	14
0	3
0	3
0	7
0	1
0	3
0	3
1	2
1	3
0	5
0	7
0	7
0	9
0	3
0	3
0	6
0	12
0	2
0	8
0	11
0	6
0	5
	6
	9
	5
	7
	10

## Sheet: Fig S1a,b
UT (n=41)	20mM (n=32)	40mM (n=36)
295.52	364.59	590.03
363.61	358.8	493.87		Sidak's multiple comparisons test	Mean Diff.	95.00% CI of diff.	Significant?	Summary	Adjusted P Value
340.9	518.73	495.68		UT vs. 20mM	-111.1	-152.3 to -69.87	Yes	****	<0.0001	A-B
301.5	466.68	571.25		UT vs. 40mM	-273.2	-313.4 to -232.9	Yes	****	<0.0001	A-C
334.1	467.39	604.35		20mM vs. 40mM	-162.1	-204.8 to -119.3	Yes	****	<0.0001	B-C
343.16	508.89	538.37
308.22	516.49	445.47
310.88	451.48	501.84
324.28	451.73	393
277.28	334.03	763.28
248.35	373.29	641.06
254.91	345.07	534.62
249.93	380.69	545.49
256	374.12	603.94
267.64	444.87	737.64
243.95	509.8	767.45
331.25	487.83	612.21
283.52	491.73	840.56
324.42	419.91	490.41
289.36	317.18	560.39
411.41	501.24	592.2
404.83	456.43	679.6
375.05	332.18	596.05
370.63	402.85	604.13
251.46	356.37	491.27
356.66	455.3	468.16
404.51	386.54	651.3
361.62	433.29	677.81
346.49	503.74	541.01
410.07	455.35	691.4
374.89	435.65	658.56
286.6	449.06	527.16
351.57		578.2
345.39		542.8
241.61		681.89
344.89
308.62
329.4
280.48
273.91
284.58

## Sheet: Fig S1c
Untreated	Dye+ Light	U2OS-FAP-TRF1						Untreated	Dye+ Light		RPE-FAP-TRF1
19.0476	0							0	3.7037
46.6667	31.8182							0	0
0	5.55556		Mann Whitney test					20	4.7619		Mann Whitney test
0	33.3333		P value	0.0129				0	52.6316		P value	0.0349
0	0		Exact or approximate P value?	Exact				0	19.2308		Exact or approximate P value?	Exact
0	11.1111		P value summary	*				5.88235	0		P value summary	*
0	16.6667		Significantly different (P < 0.05)?	Yes				0	15.3846		Significantly different (P < 0.05)?	Yes
0	0		One- or two-tailed P value?	Two-tailed				0	12.5		One- or two-tailed P value?	Two-tailed
0	0		Sum of ranks in column A,B	414 , 406				15.7895	8.33333		Sum of ranks in column C,D	270 , 396
0	27.2727		Mann-Whitney U	114				0	29.6296		Mann-Whitney U	99
0	0							13.4615	4.54545
0	3.84615							0	25
0	0							0	5.26316
0	25							0	12.5
9.09091	28.5714							19.4444	0
0	60							0	0
0								2.5974	19.0476
0								0	0
0
10.8108
64.7059
0
0
0

## Sheet: Fig S1d
Untreated	Dye+ Light		U2OS-FAP-TRF1						Untreated	Dye+ Light		RPE-FAP-TRF1
6.25	20								0	35.2941
0	4		Mann Whitney test						13.3333	25		Mann Whitney test
28.125	43.8597		P value	0.0351					0	67.2414		P value	0.0047
6.89655	16.6667		Exact or approximate P value?	Exact					0	5		Exact or approximate P value?	Exact
41.9355	51.5151		P value summary	*					1.63934	22.7273		P value summary	**
12.5	25.9259		Significantly different (P < 0.05)?	Yes					1.88679	94.1176		Significantly different (P < 0.05)?	Yes
13.8889	30		One- or two-tailed P value?	Two-tailed					10.5263			One- or two-tailed P value?	Two-tailed
4.7619	67.5676		Sum of ranks in column A,B	197.5 , 267.5								Sum of ranks in column C,D	30 , 61
0	0		Mann-Whitney U	61.5								Mann-Whitney U	2
23.4375	21.4286
21.4286	57.6923
17.3913	8.33333
3.57143	26.6667
21.4286	19.4444
0
18.1818

## Sheet: Fig S1f,g
Untreated (n=25)	Dye+Light (n=45)
19	25
22	12
25	17		Column B	Dye+Light
28	25		vs.	vs.
24	20		Column A	Untreated
31	26
39	20		Unpaired t test
24	31		P value	0.0639
30	16		P value summary	ns
13	23		Significantly different (P < 0.05)?	No
14	28		One- or two-tailed P value?	Two-tailed
11	22		t, df	t=1.882, df=72
13	18
17	20
21	17
3	13
1	16
15	24
14	10
23	16
24	8
12	16
11	16
10	15
27	8
17	16
27	11
28	23
22	14
	20
	12
	10
	12
	11
	19
	19
	12
	13
	9
	15
	16
	8
	6
	13
	14

## Sheet: Fig S1h
		DDB2			b-actin
			DDB2			b-actin

[truncated: 32 more sheets: Fig S1i, Fig S1l, Fig 2a,b, Fig 2c,d, Fig 2d,e, Fig S3a,b, Fig S3d,e, Fig 3a,b, Fig 3c,d, Fig 3e,f, Fig 3g,h, Fig3i,j, Fig 3k,l, Fig S4c, Fig S4d, Fig 4a,b, Fig 4c,d, Fig 4e,f, Fig 4g, Fig 4h,i …]
